# Supplementary material for: Dataset of emission and excitation spectra, UV–vis absorption spectra, and XPS spectra of graphitic C3N4
Source: Data Brief. 2018 Oct 3;21:501–10. doi: 10.1016/j.dib.2018.09.123 (PMC6199237; doi:10.1016/j.dib.2018.09.123)
Supplement: Supplementary file 2 — Supplementary material [file mmc2.zip]

Archive with 268 entries (224 files):
- Raw Data/
- Raw Data/Fig 1/
- Raw Data/Fig 1/Fig 1a/
- Raw Data/Fig 1/Fig 1a/Em 450íμ.txt
- Raw Data/Fig 1/Fig 1a/Em 500íμ.txt
- Raw Data/Fig 1/Fig 1a/Em 550íμ.txt
- Raw Data/Fig 1/Fig 1a/Em 600íμ.txt
- Raw Data/Fig 1/Fig 1a/Em 650íμ.txt
- Raw Data/Fig 1/Fig 1a/Normalized Em 450íμ.txt
- Raw Data/Fig 1/Fig 1a/Normalized Em 500íμ.txt
- Raw Data/Fig 1/Fig 1a/Normalized Em 550íμ.txt
- Raw Data/Fig 1/Fig 1a/Normalized Em 600íμ.txt
- Raw Data/Fig 1/Fig 1a/Normalized Em 650íμ.txt
- Raw Data/Fig 1/Fig 1b/
- Raw Data/Fig 1/Fig 1b/Em 450íμ.txt
- Raw Data/Fig 1/Fig 1b/Em 500íμ.txt
- Raw Data/Fig 1/Fig 1b/Em 550íμ.txt
- Raw Data/Fig 1/Fig 1b/Em 600íμ.txt
- Raw Data/Fig 1/Fig 1b/Em 650íμ.txt
- Raw Data/Fig 1/Fig 1b/Normalized Em 450íμ.txt
- Raw Data/Fig 1/Fig 1b/Normalized Em 500íμ.txt
- Raw Data/Fig 1/Fig 1b/Normalized Em 550íμ.txt
- Raw Data/Fig 1/Fig 1b/Normalized Em 600íμ.txt
- Raw Data/Fig 1/Fig 1b/Normalized Em 650íμ.txt
- Raw Data/Fig 1/Fig 1c/
- Raw Data/Fig 1/Fig 1c/Ex 450íμ.txt
- Raw Data/Fig 1/Fig 1c/Ex 500íμ.txt
- Raw Data/Fig 1/Fig 1c/Ex 550íμ.txt
- Raw Data/Fig 1/Fig 1c/Ex 600íμ.txt
- Raw Data/Fig 1/Fig 1c/Ex 650íμ.txt
- Raw Data/Fig 1/Fig 1c/Normalized Ex 450íμ.txt
- Raw Data/Fig 1/Fig 1c/Normalized Ex 500íμ.txt
- Raw Data/Fig 1/Fig 1c/Normalized Ex 550íμ.txt
- Raw Data/Fig 1/Fig 1c/Normalized Ex 600íμ.txt
- Raw Data/Fig 1/Fig 1c/Normalized Ex 650íμ.txt
- Raw Data/Fig 1/Fig 1d/
- Raw Data/Fig 1/Fig 1d/Ex 450íμ.txt
- Raw Data/Fig 1/Fig 1d/Ex 500íμ.txt
- Raw Data/Fig 1/Fig 1d/Ex 550íμ.txt
- Raw Data/Fig 1/Fig 1d/Ex 600íμ.txt
- Raw Data/Fig 1/Fig 1d/Ex 650íμ.txt
- Raw Data/Fig 1/Fig 1d/Normalized Ex 450íμ.txt
- Raw Data/Fig 1/Fig 1d/Normalized Ex 500íμ.txt
- Raw Data/Fig 1/Fig 1d/Normalized Ex 550íμ.txt
- Raw Data/Fig 1/Fig 1d/Normalized Ex 600íμ.txt
- Raw Data/Fig 1/Fig 1d/Normalized Ex 650íμ.txt
- Raw Data/Fig 2/
- Raw Data/Fig 2/Fig 2a/
- Raw Data/Fig 2/Fig 2a/Em 450íμ.txt
- Raw Data/Fig 2/Fig 2a/Em 500íμ.txt
- Raw Data/Fig 2/Fig 2a/Em 550íμ.txt
- Raw Data/Fig 2/Fig 2a/Em 600íμ.txt
- Raw Data/Fig 2/Fig 2a/Em 650íμ.txt
- Raw Data/Fig 2/Fig 2a/Normalized Em 450íμ.txt
- Raw Data/Fig 2/Fig 2a/Normalized Em 500íμ.txt
- Raw Data/Fig 2/Fig 2a/Normalized Em 550íμ.txt
- Raw Data/Fig 2/Fig 2a/Normalized Em 600íμ.txt
- Raw Data/Fig 2/Fig 2a/Normalized Em 650íμ.txt
- Raw Data/Fig 2/Fig 2b/
- Raw Data/Fig 2/Fig 2b/Em 450íμ.txt
- Raw Data/Fig 2/Fig 2b/Em 500íμ.txt
- Raw Data/Fig 2/Fig 2b/Em 550íμ.txt
- Raw Data/Fig 2/Fig 2b/Em 600íμ.txt
- Raw Data/Fig 2/Fig 2b/Em 650íμ.txt
- Raw Data/Fig 2/Fig 2b/Normalized Em 450íμ.txt
- Raw Data/Fig 2/Fig 2b/Normalized Em 500íμ.txt
- Raw Data/Fig 2/Fig 2b/Normalized Em 550íμ.txt
- Raw Data/Fig 2/Fig 2b/Normalized Em 600íμ.txt
- Raw Data/Fig 2/Fig 2b/Normalized Em 650íμ.txt
- Raw Data/Fig 2/Fig 2c/
- Raw Data/Fig 2/Fig 2c/Ex 450íμ.txt
- Raw Data/Fig 2/Fig 2c/Ex 500íμ.txt
- Raw Data/Fig 2/Fig 2c/Ex 550íμ.txt
- Raw Data/Fig 2/Fig 2c/Ex 600íμ.txt
- Raw Data/Fig 2/Fig 2c/Ex 650íμ.txt
- Raw Data/Fig 2/Fig 2c/Normalized Ex 450íμ.txt
- Raw Data/Fig 2/Fig 2c/Normalized Ex 500íμ.txt
- Raw Data/Fig 2/Fig 2c/Normalized Ex 550íμ.txt
- Raw Data/Fig 2/Fig 2c/Normalized Ex 600íμ.txt
- Raw Data/Fig 2/Fig 2c/Normalized Ex 650íμ.txt
- Raw Data/Fig 2/Fig 2d/
- Raw Data/Fig 2/Fig 2d/Ex 450íμ.txt
- Raw Data/Fig 2/Fig 2d/Ex 500íμ.txt
- Raw Data/Fig 2/Fig 2d/Ex 550íμ.txt
- Raw Data/Fig 2/Fig 2d/Ex 600íμ.txt
- Raw Data/Fig 2/Fig 2d/Ex 650íμ.txt
- Raw Data/Fig 2/Fig 2d/Normalized Ex 450íμ.txt
- Raw Data/Fig 2/Fig 2d/Normalized Ex 500íμ.txt
- Raw Data/Fig 2/Fig 2d/Normalized Ex 550íμ.txt
- Raw Data/Fig 2/Fig 2d/Normalized Ex 600íμ.txt
- Raw Data/Fig 2/Fig 2d/Normalized Ex 650íμ.txt
- Raw Data/Fig 3/
- Raw Data/Fig 3/Fig 3a/
- Raw Data/Fig 3/Fig 3a/Ab 450íμ.txt
- Raw Data/Fig 3/Fig 3a/Ab 500íμ.txt
- Raw Data/Fig 3/Fig 3a/Ab 550íμ.txt
- Raw Data/Fig 3/Fig 3a/Ab 600íμ.txt
- Raw Data/Fig 3/Fig 3a/Ab 650íμ.txt
- Raw Data/Fig 3/Fig 3a/Em 500íμ.txt
- Raw Data/Fig 3/Fig 3b/
- Raw Data/Fig 3/Fig 3b/Ab 450íμ.txt
- Raw Data/Fig 3/Fig 3b/Ab 500íμ.txt
- Raw Data/Fig 3/Fig 3b/Ab 550íμ.txt
- Raw Data/Fig 3/Fig 3b/Ab 600íμ.txt
- Raw Data/Fig 3/Fig 3b/Ab 650íμ.txt
- Raw Data/Fig 3/Fig 3b/Em 500íμ.txt
- Raw Data/Fig 3/Fig 3c/
- Raw Data/Fig 3/Fig 3c/Ab 450íμ.txt
- Raw Data/Fig 3/Fig 3c/Ab 500íμ.txt
- Raw Data/Fig 3/Fig 3c/Ab 550íμ.txt
- Raw Data/Fig 3/Fig 3c/Ab 600íμ.txt
- Raw Data/Fig 3/Fig 3c/Ab 650íμ.txt
- Raw Data/Fig 3/Fig 3c/Em 500íμ .txt
- Raw Data/Fig 3/Fig 3d/
- Raw Data/Fig 3/Fig 3d/Ab 450íμ.txt
- Raw Data/Fig 3/Fig 3d/Ab 500íμ.txt
- Raw Data/Fig 3/Fig 3d/Ab 550íμ.txt
- Raw Data/Fig 3/Fig 3d/Ab 600íμ.txt
- Raw Data/Fig 3/Fig 3d/Ab 650íμ.txt
- Raw Data/Fig 3/Fig 3d/Em 500íμ .txt
- Raw Data/Fig 4/
- Raw Data/Fig 4/Fig 4a/
- Raw Data/Fig 4/Fig 4a/Air 450íμ.xls
- Raw Data/Fig 4/Fig 4a/Air 500íμ.xls
- Raw Data/Fig 4/Fig 4a/Air 550íμ .xls
- Raw Data/Fig 4/Fig 4a/Air 600íμ.xls
- Raw Data/Fig 4/Fig 4a/Air 650íμ.xls
- Raw Data/Fig 4/Fig 4a/N2 450íμ.xls
- Raw Data/Fig 4/Fig 4a/N2 500íμ.xls
- Raw Data/Fig 4/Fig 4a/N2 550íμ.xls
- Raw Data/Fig 4/Fig 4a/N2 600íμ.xls
- Raw Data/Fig 4/Fig 4a/N2 650íμ.xls
- Raw Data/Fig 4/Fig 4b/
- Raw Data/Fig 4/Fig 4b/Air 450íμ.txt
- Raw Data/Fig 4/Fig 4b/Air 500íμ .txt
- Raw Data/Fig 4/Fig 4b/Air 550íμ.txt
- Raw Data/Fig 4/Fig 4b/Air 600íμ.txt
- Raw Data/Fig 4/Fig 4b/Air 650íμ.txt
- Raw Data/Fig 4/Fig 4b/N2 450íμ.txt
- Raw Data/Fig 4/Fig 4b/N2 500íμ.txt
- Raw Data/Fig 4/Fig 4b/N2 550íμ.txt
- Raw Data/Fig 4/Fig 4b/N2 600íμ.txt
- Raw Data/Fig 4/Fig 4b/N2 650íμ.txt
- Raw Data/Fig 4/Fig 4c/
- Raw Data/Fig 4/Fig 4c/Air 450íμ.txt
- Raw Data/Fig 4/Fig 4c/Air 500íμ .txt
- Raw Data/Fig 4/Fig 4c/Air 550íμ.txt
- Raw Data/Fig 4/Fig 4c/Air 600íμ.txt
- Raw Data/Fig 4/Fig 4c/Air 650íμ.txt
- Raw Data/Fig 4/Fig 4c/N2 450íμ.txt
- Raw Data/Fig 4/Fig 4c/N2 500íμ.txt
- Raw Data/Fig 4/Fig 4c/N2 550íμ.txt
- Raw Data/Fig 4/Fig 4c/N2 600íμ.txt
- Raw Data/Fig 4/Fig 4c/N2 650íμ.txt
- Raw Data/Fig 4/Fig 4d/
- Raw Data/Fig 4/Fig 4d/Air 450íμ.txt
- Raw Data/Fig 4/Fig 4d/Air 500íμ .txt
- Raw Data/Fig 4/Fig 4d/Air 550íμ.txt
- Raw Data/Fig 4/Fig 4d/Air 600íμ.txt
- Raw Data/Fig 4/Fig 4d/Air 650íμ.txt
- Raw Data/Fig 4/Fig 4d/N2 450íμ.txt
- Raw Data/Fig 4/Fig 4d/N2 500íμ.txt
- Raw Data/Fig 4/Fig 4d/N2 550íμ.txt
- Raw Data/Fig 4/Fig 4d/N2 600íμ.txt
- Raw Data/Fig 4/Fig 4d/N2 650íμ.txt
- Raw Data/Fig 5/
- Raw Data/Fig 5/Fig 5a/
- Raw Data/Fig 5/Fig 5a/Air 450íμ fitting-C1s/
- Raw Data/Fig 5/Fig 5a/Air 450íμ fitting-C1s/1#C1s.dat
- Raw Data/Fig 5/Fig 5a/Air 450íμ fitting-C1s/1#C1s.opj
- Raw Data/Fig 5/Fig 5a/Air 450íμ fitting-C1s/1#C1s.par
- Raw Data/Fig 5/Fig 5a/Air 450íμ fitting-C1s/1#C1s.txt
- Raw Data/Fig 5/Fig 5a/Air 500íμ fitting-C1s/
- Raw Data/Fig 5/Fig 5a/Air 500íμ fitting-C1s/2#C1s.dat
- Raw Data/Fig 5/Fig 5a/Air 500íμ fitting-C1s/2#C1s.opj
- Raw Data/Fig 5/Fig 5a/Air 500íμ fitting-C1s/2#C1s.par
- Raw Data/Fig 5/Fig 5a/Air 500íμ fitting-C1s/2#C1s.txt
- Raw Data/Fig 5/Fig 5a/Air 550íμ fitting-C1s/
- Raw Data/Fig 5/Fig 5a/Air 550íμ fitting-C1s/3#C1s.dat
- Raw Data/Fig 5/Fig 5a/Air 550íμ fitting-C1s/3#C1s.opj
- Raw Data/Fig 5/Fig 5a/Air 550íμ fitting-C1s/3#C1s.par
- Raw Data/Fig 5/Fig 5a/Air 550íμ fitting-C1s/3#C1s.txt
- Raw Data/Fig 5/Fig 5a/Air 600íμ fitting-C1s/
- Raw Data/Fig 5/Fig 5a/Air 600íμ fitting-C1s/4#C1s.dat
- Raw Data/Fig 5/Fig 5a/Air 600íμ fitting-C1s/4#C1s.opj
- Raw Data/Fig 5/Fig 5a/Air 600íμ fitting-C1s/4#C1s.par
- Raw Data/Fig 5/Fig 5a/Air 600íμ fitting-C1s/4#C1s.txt
- Raw Data/Fig 5/Fig 5a/Air 650íμ fitting-C1s/
- Raw Data/Fig 5/Fig 5a/Air 650íμ fitting-C1s/5#C1s.dat
- Raw Data/Fig 5/Fig 5a/Air 650íμ fitting-C1s/5#C1s.opj
- Raw Data/Fig 5/Fig 5a/Air 650íμ fitting-C1s/5#C1s.par
- Raw Data/Fig 5/Fig 5a/Air 650íμ fitting-C1s/5#C1s.txt
- Raw Data/Fig 5/Fig 5a/N2 450íμ fitting-C1s/
- Raw Data/Fig 5/Fig 5a/N2 450íμ fitting-C1s/6#C1s.dat
- Raw Data/Fig 5/Fig 5a/N2 450íμ fitting-C1s/6#C1s.opj
- Raw Data/Fig 5/Fig 5a/N2 450íμ fitting-C1s/6#C1s.par
- Raw Data/Fig 5/Fig 5a/N2 450íμ fitting-C1s/6#C1s.txt
- Raw Data/Fig 5/Fig 5a/N2 500íμ fitting-C1s/
- Raw Data/Fig 5/Fig 5a/N2 500íμ fitting-C1s/7#C1s.dat
- Raw Data/Fig 5/Fig 5a/N2 500íμ fitting-C1s/7#C1s.opj
- Raw Data/Fig 5/Fig 5a/N2 500íμ fitting-C1s/7#C1s.par
- Raw Data/Fig 5/Fig 5a/N2 500íμ fitting-C1s/7#C1s.txt
- Raw Data/Fig 5/Fig 5a/N2 550íμ fitting-C1s/
- Raw Data/Fig 5/Fig 5a/N2 550íμ fitting-C1s/8#C1s.dat
- Raw Data/Fig 5/Fig 5a/N2 550íμ fitting-C1s/8#C1s.opj
- Raw Data/Fig 5/Fig 5a/N2 550íμ fitting-C1s/8#C1s.par
- Raw Data/Fig 5/Fig 5a/N2 550íμ fitting-C1s/8#C1s.txt
- Raw Data/Fig 5/Fig 5a/N2 600íμ fitting-C1s/
- Raw Data/Fig 5/Fig 5a/N2 600íμ fitting-C1s/9#-C1s.opj
- Raw Data/Fig 5/Fig 5a/N2 600íμ fitting-C1s/9#C1s.dat
- Raw Data/Fig 5/Fig 5a/N2 600íμ fitting-C1s/9#C1s.par
- Raw Data/Fig 5/Fig 5a/N2 600íμ fitting-C1s/9#C1s.txt
- Raw Data/Fig 5/Fig 5a/N2 650íμ fitting-C1s/
- Raw Data/Fig 5/Fig 5a/N2 650íμ fitting-C1s/10#C1s.dat
- Raw Data/Fig 5/Fig 5a/N2 650íμ fitting-C1s/10#C1s.opj
- Raw Data/Fig 5/Fig 5a/N2 650íμ fitting-C1s/10#C1s.par
- Raw Data/Fig 5/Fig 5a/N2 650íμ fitting-C1s/10#C1s.txt
- Raw Data/Fig 5/Fig 5b/
- Raw Data/Fig 5/Fig 5b/Air 450íμ fitting-N1s/
- Raw Data/Fig 5/Fig 5b/Air 450íμ fitting-N1s/1#N1s.dat
- Raw Data/Fig 5/Fig 5b/Air 450íμ fitting-N1s/1#N1s.opj
- Raw Data/Fig 5/Fig 5b/Air 450íμ fitting-N1s/1#N1s.par
- Raw Data/Fig 5/Fig 5b/Air 450íμ fitting-N1s/1#N1s.txt
- Raw Data/Fig 5/Fig 5b/Air 500íμ fitting-N1s/
- Raw Data/Fig 5/Fig 5b/Air 500íμ fitting-N1s/2#N1s.dat
- Raw Data/Fig 5/Fig 5b/Air 500íμ fitting-N1s/2#N1s.opj
- Raw Data/Fig 5/Fig 5b/Air 500íμ fitting-N1s/2#N1s.par
- Raw Data/Fig 5/Fig 5b/Air 500íμ fitting-N1s/2#N1s.txt
- Raw Data/Fig 5/Fig 5b/Air 550íμ fitting-N1s/
- Raw Data/Fig 5/Fig 5b/Air 550íμ fitting-N1s/3#N1s.dat
- Raw Data/Fig 5/Fig 5b/Air 550íμ fitting-N1s/3#N1s.opj
- Raw Data/Fig 5/Fig 5b/Air 550íμ fitting-N1s/3#N1s.par
- Raw Data/Fig 5/Fig 5b/Air 550íμ fitting-N1s/3#N1s.txt
- Raw Data/Fig 5/Fig 5b/Air 600íμ fitting-N1s/
- Raw Data/Fig 5/Fig 5b/Air 600íμ fitting-N1s/4#N1s.dat
- Raw Data/Fig 5/Fig 5b/Air 600íμ fitting-N1s/4#N1s.opj
- Raw Data/Fig 5/Fig 5b/Air 600íμ fitting-N1s/4#N1s.par
- Raw Data/Fig 5/Fig 5b/Air 600íμ fitting-N1s/4#N1s.txt
- Raw Data/Fig 5/Fig 5b/Air 650íμ fitting-N1s/
- Raw Data/Fig 5/Fig 5b/Air 650íμ fitting-N1s/5#N1s.dat
- Raw Data/Fig 5/Fig 5b/Air 650íμ fitting-N1s/5#N1s.opj
- Raw Data/Fig 5/Fig 5b/Air 650íμ fitting-N1s/5#N1s.par
- Raw Data/Fig 5/Fig 5b/Air 650íμ fitting-N1s/5#N1s.txt
- Raw Data/Fig 5/Fig 5b/N2 450íμ fitting-N1s/
- Raw Data/Fig 5/Fig 5b/N2 450íμ fitting-N1s/6#N1s.dat
- Raw Data/Fig 5/Fig 5b/N2 450íμ fitting-N1s/6#N1s.opj
- Raw Data/Fig 5/Fig 5b/N2 450íμ fitting-N1s/6#N1s.par
- Raw Data/Fig 5/Fig 5b/N2 450íμ fitting-N1s/6#N1s.txt
- Raw Data/Fig 5/Fig 5b/N2 500íμ fitting-N1s/
- Raw Data/Fig 5/Fig 5b/N2 500íμ fitting-N1s/7#N1s.dat
- Raw Data/Fig 5/Fig 5b/N2 500íμ fitting-N1s/7#N1s.opj
- Raw Data/Fig 5/Fig 5b/N2 500íμ fitting-N1s/7#N1s.par
- Raw Data/Fig 5/Fig 5b/N2 500íμ fitting-N1s/7#N1s.txt
- Raw Data/Fig 5/Fig 5b/N2 550íμ fitting-N1s/
- Raw Data/Fig 5/Fig 5b/N2 550íμ fitting-N1s/8#N1s.dat
- Raw Data/Fig 5/Fig 5b/N2 550íμ fitting-N1s/8#N1s.opj
- Raw Data/Fig 5/Fig 5b/N2 550íμ fitting-N1s/8#N1s.par
- Raw Data/Fig 5/Fig 5b/N2 550íμ fitting-N1s/8#N1s.txt
- Raw Data/Fig 5/Fig 5b/N2 600íμ fitting-N1s/
- Raw Data/Fig 5/Fig 5b/N2 600íμ fitting-N1s/9#N1s.dat
- Raw Data/Fig 5/Fig 5b/N2 600íμ fitting-N1s/9#N1s.opj
- Raw Data/Fig 5/Fig 5b/N2 600íμ fitting-N1s/9#N1s.par
- Raw Data/Fig 5/Fig 5b/N2 600íμ fitting-N1s/9#N1s.txt
- Raw Data/Fig 5/Fig 5b/N2 650íμ fitting-N1s/
- Raw Data/Fig 5/Fig 5b/N2 650íμ fitting-N1s/10#N1s.dat
- Raw Data/Fig 5/Fig 5b/N2 650íμ fitting-N1s/10#N1s.opj
- Raw Data/Fig 5/Fig 5b/N2 650íμ fitting-N1s/10#N1s.par
- Raw Data/Fig 5/Fig 5b/N2 650íμ fitting-N1s/10#N1s.txt
