# Supplementary material for: Dataset of emission and excitation spectra, UV–vis absorption spectra, and XPS spectra of graphitic C3N4
Source: Data Brief. 2018 Oct 3;21:501–10. doi: 10.1016/j.dib.2018.09.123 (PMC6199237; doi:10.1016/j.dib.2018.09.123)
Supplement: Supplementary file 2 — Supplementary material [file mmc2.zip › Raw Data/Fig 1/Fig 1a/Em 450íμ.txt]

345	0.5402
346	0.5384
347	0.5343
348	0.5281
349	0.5204
350	0.5115
351	0.5022
352	0.493
353	0.4828
354	0.4724
355	0.462
356	0.4507
357	0.4392
358	0.4276
359	0.4162
360	0.4049
361	0.3943
362	0.3844
363	0.3742
364	0.3645
365	0.3552
366	0.3461
367	0.3368
368	0.3282
369	0.3196
370	0.3116
371	0.304
372	0.2972
373	0.2908
374	0.2851
375	0.2801
376	0.2759
377	0.2723
378	0.2691
379	0.2668
380	0.2651
381	0.264
382	0.2638
383	0.2642
384	0.265
385	0.266
386	0.2682
387	0.2707
388	0.2737
389	0.2777
390	0.2824
391	0.2881
392	0.2952
393	0.3036
394	0.3134
395	0.3245
396	0.3374
397	0.3524
398	0.3692
399	0.3877
400	0.4088
401	0.4321
402	0.4579
403	0.486
404	0.5172
405	0.5515
406	0.5894
407	0.6311
408	0.6764
409	0.7252
410	0.7787
411	0.8377
412	0.9019
413	0.9724
414	1.049
415	1.134
416	1.227
417	1.328
418	1.438
419	1.557
420	1.686
421	1.824
422	1.973
423	2.132
424	2.299
425	2.475
426	2.657
427	2.845
428	3.039
429	3.237
430	3.435
431	3.633
432	3.83
433	4.021
434	4.205
435	4.379
436	4.546
437	4.699
438	4.841
439	4.971
440	5.087
441	5.19
442	5.279
443	5.359
444	5.422
445	5.476
446	5.519
447	5.551
448	5.574
449	5.589
450	5.598
451	5.599
452	5.592
453	5.58
454	5.562
455	5.538
456	5.51
457	5.479
458	5.44
459	5.397
460	5.35
461	5.298
462	5.241
463	5.181
464	5.119
465	5.051
466	4.98
467	4.907
468	4.831
469	4.751
470	4.669
471	4.585
472	4.499
473	4.412
474	4.325
475	4.235
476	4.145
477	4.055
478	3.965
479	3.876
480	3.788
481	3.702
482	3.616
483	3.531
484	3.446
485	3.364
486	3.282
487	3.202
488	3.123
489	3.045
490	2.969
491	2.896
492	2.824
493	2.752
494	2.683
495	2.614
496	2.547
497	2.481
498	2.416
499	2.352
500	2.29
501	2.23
502	2.17
503	2.112
504	2.054
505	1.997
506	1.943
507	1.888
508	1.836
509	1.785
510	1.734
511	1.685
512	1.637
513	1.59
514	1.544
515	1.5
516	1.457
517	1.415
518	1.374
519	1.335
520	1.295
521	1.258
522	1.221
523	1.185
524	1.151
525	1.117
526	1.084
527	1.052
528	1.021
529	0.9918
530	0.9629
531	0.9347
532	0.9077
533	0.8816
534	0.8563
535	0.8313
536	0.8073
537	0.7843
538	0.762
539	0.7402
540	0.7195
541	0.6987
542	0.6789
543	0.6599
544	0.6415
545	0.6233
546	0.606
547	0.5894
548	0.5731
549	0.5574
550	0.5421
551	0.5272
552	0.5127
553	0.4989
554	0.4855
555	0.4723
556	0.4595
557	0.4472
558	0.4354
559	0.4239
560	0.4124
561	0.4017
562	0.3912
563	0.381
564	0.3713
565	0.3619
566	0.3526
567	0.3438
568	0.3355
569	0.3271
570	0.3191
571	0.3116
572	0.3043
573	0.2973
574	0.2906
575	0.284
576	0.2776
577	0.2714
578	0.2654
579	0.2596
580	0.2541
581	0.249
582	0.244
583	0.2391
584	0.2344
585	0.2301
586	0.2259
587	0.2219
588	0.2181
589	0.2144
590	0.2108
591	0.2075
592	0.2046
593	0.2015
594	0.1987
595	0.1961
596	0.1935
597	0.191
598	0.189
599	0.1868
600	0.1846
601	0.1828
602	0.1811
603	0.1797
604	0.1783
605	0.1769
606	0.1759
607	0.1749
608	0.1739
609	0.1732
610	0.1726
611	0.1718
612	0.1715
613	0.171
614	0.1708
615	0.1709
616	0.171
617	0.1713
618	0.1718
619	0.1726
620	0.1738
621	0.175
622	0.1767
623	0.1789
624	0.1816
625	0.1848
626	0.1888
627	0.1932
628	0.198
629	0.2039
630	0.2107
