# Supplementary material for: Dataset of emission and excitation spectra, UV–vis absorption spectra, and XPS spectra of graphitic C3N4
Source: Data Brief. 2018 Oct 3;21:501–10. doi: 10.1016/j.dib.2018.09.123 (PMC6199237; doi:10.1016/j.dib.2018.09.123)
Supplement: Supplementary file 2 — Supplementary material [file mmc2.zip › Raw Data/Fig 1/Fig 1a/Em 500íμ.txt]

345	0.2257
346	0.2245
347	0.2222
348	0.2194
349	0.2159
350	0.2119
351	0.208
352	0.2042
353	0.1999
354	0.1955
355	0.191
356	0.1864
357	0.1816
358	0.1768
359	0.172
360	0.1674
361	0.163
362	0.1589
363	0.1548
364	0.1508
365	0.1469
366	0.1431
367	0.1393
368	0.1356
369	0.132
370	0.1283
371	0.125
372	0.1218
373	0.1187
374	0.1156
375	0.1129
376	0.1102
377	0.1076
378	0.1052
379	0.103
380	0.1008
381	0.09884
382	0.09702
383	0.09529
384	0.09391
385	0.09259
386	0.09098
387	0.08973
388	0.08859
389	0.08744
390	0.08649
391	0.08556
392	0.08476
393	0.08407
394	0.08352
395	0.08321
396	0.08302
397	0.08302
398	0.08325
399	0.08361
400	0.08421
401	0.08494
402	0.08601
403	0.08732
404	0.08922
405	0.09137
406	0.09403
407	0.09739
408	0.1013
409	0.1061
410	0.1118
411	0.1184
412	0.126
413	0.135
414	0.146
415	0.1585
416	0.1735
417	0.1912
418	0.2117
419	0.235
420	0.2616
421	0.2923
422	0.3264
423	0.3655
424	0.4088
425	0.4555
426	0.5065
427	0.5618
428	0.6211
429	0.6838
430	0.7493
431	0.8184
432	0.888
433	0.9584
434	1.03
435	1.1
436	1.168
437	1.235
438	1.297
439	1.356
440	1.412
441	1.464
442	1.51
443	1.551
444	1.588
445	1.621
446	1.649
447	1.673
448	1.693
449	1.709
450	1.722
451	1.734
452	1.742
453	1.747
454	1.751
455	1.752
456	1.752
457	1.75
458	1.747
459	1.742
460	1.735
461	1.727
462	1.718
463	1.707
464	1.695
465	1.681
466	1.665
467	1.65
468	1.631
469	1.612
470	1.592
471	1.57
472	1.547
473	1.522
474	1.497
475	1.471
476	1.444
477	1.417
478	1.389
479	1.361
480	1.333
481	1.305
482	1.277
483	1.25
484	1.222
485	1.195
486	1.169
487	1.142
488	1.116
489	1.091
490	1.066
491	1.042
492	1.019
493	0.9957
494	0.9726
495	0.9503
496	0.9287
497	0.9073
498	0.886
499	0.8656
500	0.8455
501	0.8251
502	0.8061
503	0.7867
504	0.7679
505	0.7495
506	0.7311
507	0.7129
508	0.6953
509	0.6782
510	0.6611
511	0.6443
512	0.6279
513	0.6118
514	0.596
515	0.5809
516	0.5659
517	0.551
518	0.5365
519	0.5224
520	0.5084
521	0.4948
522	0.4816
523	0.4686
524	0.4562
525	0.444
526	0.4319
527	0.42
528	0.4085
529	0.3975
530	0.3867
531	0.3765
532	0.3663
533	0.3565
534	0.347
535	0.3378
536	0.329
537	0.3204
538	0.3122
539	0.3041
540	0.2964
541	0.2887
542	0.2812
543	0.2741
544	0.2672
545	0.2603
546	0.2536
547	0.2473
548	0.2413
549	0.2351
550	0.2293
551	0.2236
552	0.2181
553	0.2127
554	0.2076
555	0.2023
556	0.1973
557	0.1925
558	0.1876
559	0.1832
560	0.1788
561	0.1745
562	0.1704
563	0.1666
564	0.1626
565	0.1588
566	0.1551
567	0.1515
568	0.1481
569	0.1447
570	0.1415
571	0.1384
572	0.1353
573	0.1322
574	0.1292
575	0.1263
576	0.1236
577	0.1209
578	0.1183
579	0.1159
580	0.1136
581	0.1113
582	0.1092
583	0.1072
584	0.1052
585	0.1032
586	0.1014
587	0.09961
588	0.09787
589	0.09632
590	0.09471
591	0.09333
592	0.09205
593	0.09086
594	0.0896
595	0.08842
596	0.08732
597	0.08616
598	0.08513
599	0.0842
600	0.08333
601	0.0824
602	0.08157
603	0.08077
604	0.07991
605	0.07926
606	0.07861
607	0.07816
608	0.07765
609	0.07717
610	0.07665
611	0.07628
612	0.0761
613	0.07575
614	0.07557
615	0.07543
616	0.07527
617	0.07515
618	0.07511
619	0.07521
620	0.07542
621	0.07568
622	0.07602
623	0.07665
624	0.07733
625	0.07833
626	0.07954
627	0.08098
628	0.08272
629	0.08455
630	0.08676
