# Supplementary material for: Dataset of emission and excitation spectra, UV–vis absorption spectra, and XPS spectra of graphitic C3N4
Source: Data Brief. 2018 Oct 3;21:501–10. doi: 10.1016/j.dib.2018.09.123 (PMC6199237; doi:10.1016/j.dib.2018.09.123)
Supplement: Supplementary file 2 — Supplementary material [file mmc2.zip › Raw Data/Fig 1/Fig 1a/Em 550íμ.txt]

345	0.4656
346	0.4645
347	0.4609
348	0.4556
349	0.4496
350	0.443
351	0.4353
352	0.4276
353	0.4198
354	0.4111
355	0.4022
356	0.3926
357	0.3831
358	0.3735
359	0.364
360	0.3547
361	0.3455
362	0.3369
363	0.3283
364	0.3198
365	0.3116
366	0.3036
367	0.2956
368	0.2875
369	0.2798
370	0.2723
371	0.2649
372	0.2578
373	0.2511
374	0.2447
375	0.2386
376	0.2329
377	0.2273
378	0.2217
379	0.2167
380	0.2122
381	0.2076
382	0.2035
383	0.1998
384	0.1962
385	0.1929
386	0.1896
387	0.1864
388	0.1833
389	0.1803
390	0.1775
391	0.1747
392	0.172
393	0.1695
394	0.1674
395	0.1652
396	0.1633
397	0.1615
398	0.1596
399	0.158
400	0.1565
401	0.155
402	0.1537
403	0.1527
404	0.152
405	0.1515
406	0.1513
407	0.1515
408	0.1519
409	0.1526
410	0.1537
411	0.155
412	0.1565
413	0.1585
414	0.1609
415	0.1637
416	0.1674
417	0.1714
418	0.1763
419	0.1818
420	0.1883
421	0.1957
422	0.2039
423	0.2131
424	0.2234
425	0.2347
426	0.2469
427	0.2601
428	0.2749
429	0.2904
430	0.3072
431	0.3248
432	0.3433
433	0.3626
434	0.3824
435	0.4027
436	0.4231
437	0.4434
438	0.4642
439	0.4844
440	0.5043
441	0.5236
442	0.5423
443	0.5603
444	0.5774
445	0.5938
446	0.6091
447	0.6241
448	0.638
449	0.6516
450	0.6645
451	0.6763
452	0.6878
453	0.6976
454	0.7073
455	0.7165
456	0.7241
457	0.7309
458	0.7366
459	0.742
460	0.7468
461	0.7507
462	0.7535
463	0.756
464	0.7576
465	0.7585
466	0.7583
467	0.7577
468	0.7562
469	0.7545
470	0.7516
471	0.7477
472	0.7436
473	0.7388
474	0.7337
475	0.7279
476	0.7212
477	0.7144
478	0.7065
479	0.6985
480	0.6901
481	0.6818
482	0.6734
483	0.6648
484	0.656
485	0.6474
486	0.6385
487	0.6297
488	0.6206
489	0.6119
490	0.6029
491	0.594
492	0.585
493	0.5762
494	0.5673
495	0.5584
496	0.5496
497	0.5407
498	0.5322
499	0.5236
500	0.5151
501	0.5068
502	0.4986
503	0.4904
504	0.4823
505	0.474
506	0.4662
507	0.4582
508	0.4505
509	0.4427
510	0.4351
511	0.4274
512	0.4201
513	0.4127
514	0.4055
515	0.3985
516	0.3918
517	0.3849
518	0.3781
519	0.3716
520	0.365
521	0.3586
522	0.3522
523	0.3459
524	0.3396
525	0.3332
526	0.3271
527	0.321
528	0.3152
529	0.3095
530	0.3039
531	0.2983
532	0.2931
533	0.2881
534	0.2827
535	0.2777
536	0.2729
537	0.268
538	0.2632
539	0.2587
540	0.2542
541	0.2497
542	0.2454
543	0.2416
544	0.2372
545	0.2334
546	0.2295
547	0.2257
548	0.222
549	0.2184
550	0.2148
551	0.2112
552	0.2077
553	0.2047
554	0.2015
555	0.1981
556	0.1949
557	0.1917
558	0.1887
559	0.1858
560	0.1831
561	0.1802
562	0.1775
563	0.1752
564	0.1727
565	0.1703
566	0.1678
567	0.1654
568	0.1631
569	0.1612
570	0.1592
571	0.1572
572	0.1551
573	0.1533
574	0.1514
575	0.1492
576	0.1474
577	0.1456
578	0.1439
579	0.1424
580	0.1409
581	0.1394
582	0.138
583	0.1367
584	0.1355
585	0.1341
586	0.1329
587	0.132
588	0.131
589	0.13
590	0.129
591	0.1281
592	0.1275
593	0.1271
594	0.1267
595	0.1263
596	0.1261
597	0.1257
598	0.1254
599	0.1251
600	0.1251
601	0.1251
602	0.125
603	0.125
604	0.1251
605	0.1251
606	0.1253
607	0.1257
608	0.1261
609	0.1262
610	0.1265
611	0.1269
612	0.1274
613	0.1281
614	0.129
615	0.1299
616	0.131
617	0.132
618	0.1333
619	0.1344
620	0.1361
621	0.1377
622	0.1395
623	0.1417
624	0.1444
625	0.1474
626	0.1509
627	0.1549
628	0.1596
629	0.1646
630	0.1702
