# Supplementary material for: Dataset of emission and excitation spectra, UV–vis absorption spectra, and XPS spectra of graphitic C3N4
Source: Data Brief. 2018 Oct 3;21:501–10. doi: 10.1016/j.dib.2018.09.123 (PMC6199237; doi:10.1016/j.dib.2018.09.123)
Supplement: Supplementary file 2 — Supplementary material [file mmc2.zip › Raw Data/Fig 1/Fig 1a/Em 600íμ.txt]

345	0.3938
346	0.3932
347	0.3904
348	0.3863
349	0.3812
350	0.3754
351	0.3692
352	0.3625
353	0.3554
354	0.3483
355	0.3408
356	0.3326
357	0.3245
358	0.3165
359	0.3085
360	0.3008
361	0.2932
362	0.2859
363	0.2788
364	0.2719
365	0.265
366	0.2584
367	0.2516
368	0.2452
369	0.239
370	0.2329
371	0.227
372	0.2213
373	0.2159
374	0.2105
375	0.2056
376	0.2006
377	0.1958
378	0.1913
379	0.1872
380	0.1834
381	0.1799
382	0.1765
383	0.1735
384	0.1706
385	0.1677
386	0.1649
387	0.1624
388	0.16
389	0.1575
390	0.1553
391	0.1531
392	0.1511
393	0.1493
394	0.1475
395	0.1459
396	0.1442
397	0.1429
398	0.1416
399	0.1404
400	0.1392
401	0.1381
402	0.137
403	0.1358
404	0.1348
405	0.1341
406	0.1335
407	0.1331
408	0.1329
409	0.1327
410	0.1324
411	0.1325
412	0.1328
413	0.133
414	0.1335
415	0.134
416	0.1349
417	0.1362
418	0.1376
419	0.1396
420	0.1419
421	0.1444
422	0.1472
423	0.1501
424	0.1533
425	0.1572
426	0.1614
427	0.1658
428	0.1707
429	0.176
430	0.1815
431	0.1875
432	0.1937
433	0.2002
434	0.2068
435	0.2138
436	0.2208
437	0.2279
438	0.2352
439	0.2425
440	0.2498
441	0.2572
442	0.2646
443	0.2716
444	0.2784
445	0.2853
446	0.2921
447	0.2988
448	0.3053
449	0.3118
450	0.3187
451	0.3254
452	0.3317
453	0.3375
454	0.343
455	0.3484
456	0.3532
457	0.3576
458	0.3616
459	0.3655
460	0.369
461	0.372
462	0.3747
463	0.3774
464	0.3798
465	0.3815
466	0.3829
467	0.3842
468	0.3853
469	0.3862
470	0.3866
471	0.3865
472	0.3859
473	0.3855
474	0.3846
475	0.3837
476	0.3819
477	0.3802
478	0.378
479	0.3759
480	0.3737
481	0.3712
482	0.3689
483	0.3666
484	0.364
485	0.361
486	0.358
487	0.355
488	0.3519
489	0.3487
490	0.3455
491	0.3424
492	0.3391
493	0.336
494	0.3327
495	0.3292
496	0.3259
497	0.3226
498	0.3189
499	0.3152
500	0.3119
501	0.3085
502	0.305
503	0.3017
504	0.2984
505	0.2947
506	0.2914
507	0.288
508	0.2845
509	0.2812
510	0.2777
511	0.2741
512	0.2708
513	0.2675
514	0.2642
515	0.2611
516	0.2579
517	0.2546
518	0.2513
519	0.2482
520	0.2449
521	0.2418
522	0.2386
523	0.2353
524	0.232
525	0.2287
526	0.2255
527	0.2224
528	0.2192
529	0.2161
530	0.2132
531	0.2104
532	0.2076
533	0.2046
534	0.2017
535	0.1987
536	0.1959
537	0.1933
538	0.1905
539	0.188
540	0.1854
541	0.1827
542	0.1802
543	0.1777
544	0.1753
545	0.1728
546	0.1703
547	0.168
548	0.1655
549	0.1632
550	0.161
551	0.1588
552	0.1567
553	0.1546
554	0.1524
555	0.1504
556	0.1484
557	0.1464
558	0.1445
559	0.1424
560	0.1404
561	0.1385
562	0.1366
563	0.1349
564	0.1332
565	0.1315
566	0.13
567	0.1286
568	0.127
569	0.1253
570	0.1239
571	0.1224
572	0.1209
573	0.1194
574	0.118
575	0.1166
576	0.1151
577	0.1137
578	0.1123
579	0.111
580	0.1099
581	0.1087
582	0.1076
583	0.1066
584	0.1058
585	0.1049
586	0.1042
587	0.1033
588	0.1024
589	0.1018
590	0.1013
591	0.1008
592	0.1002
593	0.09983
594	0.09943
595	0.09915
596	0.09874
597	0.09856
598	0.09834
599	0.0981
600	0.0979
601	0.09784
602	0.09762
603	0.09759
604	0.09768
605	0.09764
606	0.09752
607	0.09767
608	0.09782
609	0.09785
610	0.09809
611	0.09833
612	0.09882
613	0.0992
614	0.09982
615	0.1004
616	0.1009
617	0.1017
618	0.1024
619	0.1034
620	0.1042
621	0.1053
622	0.1065
623	0.1081
624	0.1098
625	0.112
626	0.1145
627	0.1172
628	0.1203
629	0.1238
630	0.1277
