# Supplementary material for: Dataset of emission and excitation spectra, UV–vis absorption spectra, and XPS spectra of graphitic C3N4
Source: Data Brief. 2018 Oct 3;21:501–10. doi: 10.1016/j.dib.2018.09.123 (PMC6199237; doi:10.1016/j.dib.2018.09.123)
Supplement: Supplementary file 2 — Supplementary material [file mmc2.zip › Raw Data/Fig 1/Fig 1a/Em 650íμ.txt]

345	0.2162
346	0.2156
347	0.2142
348	0.2123
349	0.2095
350	0.2066
351	0.2034
352	0.2
353	0.1964
354	0.1927
355	0.1887
356	0.1846
357	0.1804
358	0.1764
359	0.1722
360	0.1683
361	0.1644
362	0.1605
363	0.1567
364	0.1531
365	0.1495
366	0.1459
367	0.1425
368	0.139
369	0.1356
370	0.1324
371	0.1292
372	0.1263
373	0.1233
374	0.1204
375	0.1177
376	0.115
377	0.1125
378	0.1101
379	0.1078
380	0.1058
381	0.104
382	0.1022
383	0.1007
384	0.09933
385	0.09801
386	0.09688
387	0.09583
388	0.09513
389	0.09436
390	0.0939
391	0.09369
392	0.0938
393	0.09398
394	0.09434
395	0.09515
396	0.09586
397	0.09672
398	0.09781
399	0.09889
400	0.1
401	0.1012
402	0.1027
403	0.1041
404	0.1057
405	0.1073
406	0.1091
407	0.111
408	0.1135
409	0.1161
410	0.1189
411	0.122
412	0.1256
413	0.1295
414	0.1339
415	0.1387
416	0.1441
417	0.1503
418	0.1572
419	0.1645
420	0.1729
421	0.182
422	0.1921
423	0.2031
424	0.2148
425	0.2274
426	0.2408
427	0.2545
428	0.2687
429	0.2833
430	0.2982
431	0.3135
432	0.3285
433	0.3434
434	0.3579
435	0.3726
436	0.387
437	0.4009
438	0.4148
439	0.4287
440	0.4424
441	0.4556
442	0.4682
443	0.4807
444	0.4933
445	0.5051
446	0.5167
447	0.5276
448	0.5382
449	0.549
450	0.5595
451	0.5691
452	0.578
453	0.5861
454	0.5936
455	0.6006
456	0.6068
457	0.612
458	0.6167
459	0.6204
460	0.6239
461	0.6266
462	0.6288
463	0.6307
464	0.6317
465	0.6322
466	0.6324
467	0.6319
468	0.6316
469	0.6308
470	0.6297
471	0.6279
472	0.6255
473	0.6236
474	0.6209
475	0.6178
476	0.6146
477	0.611
478	0.6071
479	0.6033
480	0.6
481	0.5962
482	0.5923
483	0.5884
484	0.5844
485	0.5801
486	0.5756
487	0.5714
488	0.5672
489	0.5628
490	0.5589
491	0.5549
492	0.5508
493	0.5467
494	0.5424
495	0.5379
496	0.5335
497	0.5294
498	0.5249
499	0.5205
500	0.5158
501	0.5113
502	0.5067
503	0.5018
504	0.4973
505	0.4924
506	0.4878
507	0.4832
508	0.4782
509	0.4732
510	0.4683
511	0.4632
512	0.458
513	0.4533
514	0.4484
515	0.443
516	0.4381
517	0.4334
518	0.4284
519	0.4237
520	0.4189
521	0.4141
522	0.4092
523	0.4044
524	0.3995
525	0.3944
526	0.3895
527	0.3846
528	0.3798
529	0.3747
530	0.3697
531	0.3649
532	0.3599
533	0.3551
534	0.3503
535	0.3456
536	0.3406
537	0.3358
538	0.3311
539	0.326
540	0.3212
541	0.3166
542	0.3117
543	0.3072
544	0.3026
545	0.2979
546	0.2932
547	0.2884
548	0.2838
549	0.2793
550	0.2749
551	0.2703
552	0.2657
553	0.2613
554	0.2569
555	0.2525
556	0.2483
557	0.2443
558	0.2401
559	0.2359
560	0.2317
561	0.2279
562	0.2239
563	0.22
564	0.2162
565	0.2126
566	0.2089
567	0.2052
568	0.2017
569	0.1981
570	0.1945
571	0.191
572	0.1876
573	0.1843
574	0.181
575	0.1778
576	0.1744
577	0.1714
578	0.1684
579	0.1652
580	0.1622
581	0.1593
582	0.1566
583	0.1539
584	0.1512
585	0.1485
586	0.1461
587	0.1436
588	0.1413
589	0.1389
590	0.1365
591	0.1343
592	0.1321
593	0.1301
594	0.1282
595	0.1264
596	0.1246
597	0.1227
598	0.121
599	0.1192
600	0.1176
601	0.1159
602	0.1142
603	0.1126
604	0.1112
605	0.1098
606	0.1085
607	0.1071
608	0.1058
609	0.1046
610	0.1034
611	0.1023
612	0.1013
613	0.1003
614	0.09952
615	0.09859
616	0.09772
617	0.09695
618	0.09633
619	0.09583
620	0.09528
621	0.09496
622	0.09468
623	0.09456
624	0.0946
625	0.09472
626	0.09511
627	0.09567
628	0.09649
629	0.09744
630	0.09865
