# Supplementary material for: Dataset of emission and excitation spectra, UV–vis absorption spectra, and XPS spectra of graphitic C3N4
Source: Data Brief. 2018 Oct 3;21:501–10. doi: 10.1016/j.dib.2018.09.123 (PMC6199237; doi:10.1016/j.dib.2018.09.123)
Supplement: Supplementary file 2 — Supplementary material [file mmc2.zip › Raw Data/Fig 1/Fig 1a/Normalized Em 450íμ.txt]

345	0.06805
346	0.06772
347	0.06697
348	0.06582
349	0.0644
350	0.06276
351	0.06105
352	0.05936
353	0.05748
354	0.05556
355	0.05365
356	0.05156
357	0.04945
358	0.04731
359	0.04521
360	0.04313
361	0.04117
362	0.03935
363	0.03747
364	0.03568
365	0.03397
366	0.03229
367	0.03058
368	0.029
369	0.02741
370	0.02594
371	0.02454
372	0.02329
373	0.02211
374	0.02106
375	0.02014
376	0.01936
377	0.0187
378	0.01811
379	0.01769
380	0.01737
381	0.01717
382	0.01713
383	0.01721
384	0.01735
385	0.01754
386	0.01794
387	0.0184
388	0.01896
389	0.01969
390	0.02056
391	0.02161
392	0.02292
393	0.02446
394	0.02627
395	0.02832
396	0.03069
397	0.03345
398	0.03655
399	0.03996
400	0.04385
401	0.04814
402	0.05289
403	0.05807
404	0.06381
405	0.07013
406	0.07712
407	0.0848
408	0.09314
409	0.10213
410	0.11199
411	0.12286
412	0.13469
413	0.14767
414	0.16178
415	0.17744
416	0.19458
417	0.21318
418	0.23345
419	0.25537
420	0.27913
421	0.30456
422	0.33201
423	0.3613
424	0.39206
425	0.42449
426	0.45802
427	0.49265
428	0.52839
429	0.56486
430	0.60134
431	0.63782
432	0.67411
433	0.7093
434	0.74319
435	0.77525
436	0.80601
437	0.8342
438	0.86036
439	0.88431
440	0.90568
441	0.92465
442	0.94105
443	0.95579
444	0.96739
445	0.97734
446	0.98526
447	0.99116
448	0.99539
449	0.99816
450	0.99982
451	1
452	0.99871
453	0.9965
454	0.99318
455	0.98876
456	0.9836
457	0.97789
458	0.97071
459	0.96279
460	0.95413
461	0.94455
462	0.93405
463	0.92299
464	0.91157
465	0.89905
466	0.88597
467	0.87252
468	0.85852
469	0.84378
470	0.82867
471	0.8132
472	0.79735
473	0.78133
474	0.7653
475	0.74872
476	0.73214
477	0.71556
478	0.69898
479	0.68258
480	0.66637
481	0.65053
482	0.63469
483	0.61903
484	0.60337
485	0.58826
486	0.57316
487	0.55842
488	0.54386
489	0.52949
490	0.51549
491	0.50204
492	0.48878
493	0.47552
494	0.46281
495	0.45009
496	0.43775
497	0.42559
498	0.41362
499	0.40183
500	0.39041
501	0.37935
502	0.3683
503	0.35761
504	0.34693
505	0.33643
506	0.32648
507	0.31635
508	0.30677
509	0.29737
510	0.28798
511	0.27895
512	0.27011
513	0.26145
514	0.25298
515	0.24487
516	0.23695
517	0.22921
518	0.22166
519	0.21447
520	0.2071
521	0.20029
522	0.19347
523	0.18684
524	0.18058
525	0.17431
526	0.16823
527	0.16234
528	0.15663
529	0.15125
530	0.14592
531	0.14073
532	0.13575
533	0.13095
534	0.12628
535	0.12168
536	0.11726
537	0.11302
538	0.10891
539	0.1049
540	0.10108
541	0.09725
542	0.0936
543	0.0901
544	0.08671
545	0.08336
546	0.08017
547	0.07712
548	0.07411
549	0.07122
550	0.0684
551	0.06566
552	0.06299
553	0.06044
554	0.05798
555	0.05554
556	0.05319
557	0.05092
558	0.04875
559	0.04663
560	0.04451
561	0.04254
562	0.0406
563	0.03872
564	0.03694
565	0.03521
566	0.03349
567	0.03187
568	0.03034
569	0.02879
570	0.02732
571	0.02594
572	0.02459
573	0.0233
574	0.02207
575	0.02085
576	0.01968
577	0.01853
578	0.01743
579	0.01636
580	0.01535
581	0.01441
582	0.01349
583	0.01258
584	0.01172
585	0.01092
586	0.01015
587	0.00941
588	0.00871
589	0.00803
590	0.00737
591	0.00676
592	0.00623
593	0.00566
594	0.00514
595	0.00466
596	0.00418
597	0.00372
598	0.00335
599	0.00295
600	0.00254
601	0.00221
602	0.0019
603	0.00164
604	0.00138
605	0.00112
606	9.39538E-4
607	7.55315E-4
608	5.71092E-4
609	4.42136E-4
610	3.31602E-4
611	1.84223E-4
612	1.28956E-4
613	3.68446E-5
614	0
615	1.84223E-5
616	3.68446E-5
617	9.21116E-5
618	1.84223E-4
619	3.31602E-4
620	5.52669E-4
621	7.73737E-4
622	0.00109
623	0.00149
624	0.00199
625	0.00258
626	0.00332
627	0.00413
628	0.00501
629	0.0061
630	0.00735
--	--
