# Supplementary material for: Dataset of emission and excitation spectra, UV–vis absorption spectra, and XPS spectra of graphitic C3N4
Source: Data Brief. 2018 Oct 3;21:501–10. doi: 10.1016/j.dib.2018.09.123 (PMC6199237; doi:10.1016/j.dib.2018.09.123)
Supplement: Supplementary file 2 — Supplementary material [file mmc2.zip › Raw Data/Fig 1/Fig 1a/Normalized Em 500íμ.txt]

345	0.0898
346	0.08909
347	0.08772
348	0.08605
349	0.08396
350	0.08157
351	0.07925
352	0.07698
353	0.07442
354	0.07179
355	0.06911
356	0.06637
357	0.0635
358	0.06064
359	0.05778
360	0.05504
361	0.05241
362	0.04997
363	0.04752
364	0.04514
365	0.04281
366	0.04055
367	0.03828
368	0.03607
369	0.03393
370	0.03172
371	0.02975
372	0.02784
373	0.02599
374	0.02415
375	0.02254
376	0.02093
377	0.01938
378	0.01794
379	0.01663
380	0.01532
381	0.01415
382	0.01307
383	0.01203
384	0.01121
385	0.01042
386	0.00946
387	0.00872
388	0.00804
389	0.00735
390	0.00679
391	0.00623
392	0.00575
393	0.00534
394	0.00502
395	0.00483
396	0.00472
397	0.00472
398	0.00485
399	0.00507
400	0.00543
401	0.00586
402	0.0065
403	0.00728
404	0.00841
405	0.0097
406	0.01128
407	0.01329
408	0.01562
409	0.01848
410	0.02188
411	0.02582
412	0.03035
413	0.03571
414	0.04227
415	0.04973
416	0.05867
417	0.06923
418	0.08145
419	0.09535
420	0.11121
421	0.12952
422	0.14985
423	0.17317
424	0.19899
425	0.22684
426	0.25726
427	0.29023
428	0.3256
429	0.36299
430	0.40205
431	0.44326
432	0.48476
433	0.52674
434	0.56944
435	0.61118
436	0.65174
437	0.69169
438	0.72866
439	0.76385
440	0.79724
441	0.82825
442	0.85569
443	0.88014
444	0.9022
445	0.92188
446	0.93858
447	0.95289
448	0.96482
449	0.97436
450	0.98211
451	0.98927
452	0.99404
453	0.99702
454	0.9994
455	1
456	1
457	0.99881
458	0.99702
459	0.99404
460	0.98986
461	0.98509
462	0.97972
463	0.97316
464	0.96601
465	0.95766
466	0.94812
467	0.93917
468	0.92784
469	0.91651
470	0.90459
471	0.89147
472	0.87775
473	0.86284
474	0.84793
475	0.83243
476	0.81633
477	0.80023
478	0.78353
479	0.76683
480	0.75013
481	0.73344
482	0.71674
483	0.70064
484	0.68394
485	0.66784
486	0.65233
487	0.63623
488	0.62073
489	0.60582
490	0.59091
491	0.5766
492	0.56288
493	0.54899
494	0.53521
495	0.52191
496	0.50903
497	0.49627
498	0.48357
499	0.4714
500	0.45942
501	0.44725
502	0.43592
503	0.42435
504	0.41314
505	0.40217
506	0.39119
507	0.38034
508	0.36985
509	0.35965
510	0.34945
511	0.33943
512	0.32965
513	0.32005
514	0.31063
515	0.30162
516	0.29268
517	0.28379
518	0.27515
519	0.26674
520	0.25839
521	0.25028
522	0.24241
523	0.23465
524	0.22726
525	0.21998
526	0.21277
527	0.20567
528	0.19881
529	0.19225
530	0.18581
531	0.17973
532	0.17365
533	0.1678
534	0.16214
535	0.15665
536	0.15141
537	0.14628
538	0.14139
539	0.13656
540	0.13196
541	0.12737
542	0.1229
543	0.11867
544	0.11455
545	0.11044
546	0.10644
547	0.10268
548	0.09911
549	0.09541
550	0.09195
551	0.08855
552	0.08527
553	0.08205
554	0.07901
555	0.07585
556	0.07287
557	0.07
558	0.06708
559	0.06446
560	0.06183
561	0.05927
562	0.05683
563	0.05456
564	0.05217
565	0.04991
566	0.0477
567	0.04555
568	0.04353
569	0.0415
570	0.03959
571	0.03774
572	0.03589
573	0.03405
574	0.03226
575	0.03053
576	0.02892
577	0.02731
578	0.02576
579	0.02432
580	0.02295
581	0.02158
582	0.02033
583	0.01914
584	0.01794
585	0.01675
586	0.01568
587	0.01461
588	0.01357
589	0.01265
590	0.01169
591	0.01087
592	0.0101
593	0.00939
594	0.00864
595	0.00794
596	0.00728
597	0.00659
598	0.00598
599	0.00542
600	0.0049
601	0.00435
602	0.00385
603	0.00338
604	0.00286
605	0.00247
606	0.00209
607	0.00182
608	0.00151
609	0.00123
610	9.18367E-4
611	6.9772E-4
612	5.90379E-4
613	3.81659E-4
614	2.74317E-4
615	1.90829E-4
616	9.54147E-5
617	2.38537E-5
618	0
619	5.96342E-5
620	1.84866E-4
621	3.39915E-4
622	5.42671E-4
623	9.18367E-4
624	0.00132
625	0.00192
626	0.00264
627	0.0035
628	0.00454
629	0.00563
630	0.00695
--	--
