# Supplementary material for: Dataset of emission and excitation spectra, UV–vis absorption spectra, and XPS spectra of graphitic C3N4
Source: Data Brief. 2018 Oct 3;21:501–10. doi: 10.1016/j.dib.2018.09.123 (PMC6199237; doi:10.1016/j.dib.2018.09.123)
Supplement: Supplementary file 2 — Supplementary material [file mmc2.zip › Raw Data/Fig 1/Fig 1a/Normalized Em 550íμ.txt]

345	0.53765
346	0.53591
347	0.53023
348	0.52186
349	0.51239
350	0.50197
351	0.48982
352	0.47766
353	0.46535
354	0.45162
355	0.43757
356	0.42242
357	0.40742
358	0.39227
359	0.37727
360	0.36259
361	0.34807
362	0.33449
363	0.32092
364	0.3075
365	0.29455
366	0.28193
367	0.2693
368	0.25651
369	0.24436
370	0.23252
371	0.22084
372	0.20963
373	0.19905
374	0.18895
375	0.17932
376	0.17032
377	0.16148
378	0.15264
379	0.14475
380	0.13765
381	0.13039
382	0.12391
383	0.11807
384	0.11239
385	0.10718
386	0.10197
387	0.09692
388	0.09203
389	0.08729
390	0.08287
391	0.07845
392	0.07419
393	0.07024
394	0.06693
395	0.06346
396	0.06046
397	0.05762
398	0.05462
399	0.05209
400	0.04972
401	0.04736
402	0.0453
403	0.04373
404	0.04262
405	0.04183
406	0.04152
407	0.04183
408	0.04246
409	0.04357
410	0.0453
411	0.04736
412	0.04972
413	0.05288
414	0.05667
415	0.06109
416	0.06693
417	0.07324
418	0.08098
419	0.08966
420	0.09992
421	0.1116
422	0.12455
423	0.13907
424	0.15533
425	0.17316
426	0.19242
427	0.21326
428	0.23662
429	0.26109
430	0.28761
431	0.31539
432	0.34459
433	0.37506
434	0.40631
435	0.43836
436	0.47056
437	0.5026
438	0.53544
439	0.56732
440	0.59874
441	0.6292
442	0.65872
443	0.68713
444	0.71413
445	0.74002
446	0.76417
447	0.78785
448	0.80979
449	0.83125
450	0.85162
451	0.87024
452	0.8884
453	0.90387
454	0.91918
455	0.9337
456	0.9457
457	0.95643
458	0.96543
459	0.97395
460	0.98153
461	0.98769
462	0.99211
463	0.99605
464	0.99858
465	1
466	0.99968
467	0.99874
468	0.99637
469	0.99369
470	0.98911
471	0.98295
472	0.97648
473	0.9689
474	0.96085
475	0.9517
476	0.94112
477	0.93039
478	0.91792
479	0.90529
480	0.89203
481	0.87893
482	0.86567
483	0.85209
484	0.8382
485	0.82463
486	0.81058
487	0.79669
488	0.78232
489	0.76859
490	0.75438
491	0.74033
492	0.72612
493	0.71223
494	0.69818
495	0.68414
496	0.67024
497	0.6562
498	0.64278
499	0.6292
500	0.61579
501	0.60268
502	0.58974
503	0.5768
504	0.56401
505	0.55091
506	0.5386
507	0.52597
508	0.51381
509	0.5015
510	0.4895
511	0.47735
512	0.46582
513	0.45414
514	0.44278
515	0.43173
516	0.42115
517	0.41026
518	0.39953
519	0.38927
520	0.37885
521	0.36875
522	0.35864
523	0.3487
524	0.33875
525	0.32865
526	0.31902
527	0.30939
528	0.30024
529	0.29124
530	0.2824
531	0.27356
532	0.26535
533	0.25746
534	0.24893
535	0.24104
536	0.23346
537	0.22573
538	0.21815
539	0.21105
540	0.20395
541	0.19684
542	0.19006
543	0.18406
544	0.17711
545	0.17111
546	0.16496
547	0.15896
548	0.15312
549	0.14743
550	0.14175
551	0.13607
552	0.13054
553	0.12581
554	0.12076
555	0.11539
556	0.11034
557	0.10529
558	0.10055
559	0.09597
560	0.09171
561	0.08713
562	0.08287
563	0.07924
564	0.0753
565	0.07151
566	0.06756
567	0.06377
568	0.06014
569	0.05714
570	0.05399
571	0.05083
572	0.04751
573	0.04467
574	0.04167
575	0.0382
576	0.03536
577	0.03252
578	0.02983
579	0.02747
580	0.0251
581	0.02273
582	0.02052
583	0.01847
584	0.01657
585	0.01436
586	0.01247
587	0.01105
588	0.00947
589	0.00789
590	0.00631
591	0.00489
592	0.00395
593	0.00331
594	0.00268
595	0.00205
596	0.00174
597	0.0011
598	6.31413E-4
599	1.57853E-4
600	1.57853E-4
601	1.57853E-4
602	0
603	0
604	1.57853E-4
605	1.57853E-4
606	4.7356E-4
607	0.0011
608	0.00174
609	0.00189
610	0.00237
611	0.003
612	0.00379
613	0.00489
614	0.00631
615	0.00773
616	0.00947
617	0.01105
618	0.0131
619	0.01484
620	0.01752
621	0.02005
622	0.02289
623	0.02636
624	0.03062
625	0.03536
626	0.04088
627	0.0472
628	0.05462
629	0.06251
630	0.07135
--	--
