# Supplementary material for: Dataset of emission and excitation spectra, UV–vis absorption spectra, and XPS spectra of graphitic C3N4
Source: Data Brief. 2018 Oct 3;21:501–10. doi: 10.1016/j.dib.2018.09.123 (PMC6199237; doi:10.1016/j.dib.2018.09.123)
Supplement: Supplementary file 2 — Supplementary material [file mmc2.zip › Raw Data/Fig 1/Fig 1a/Normalized Em 600íμ.txt]

345	1
346	0.99797
347	0.98852
348	0.97469
349	0.95747
350	0.9379
351	0.91697
352	0.89436
353	0.87039
354	0.84643
355	0.82112
356	0.79344
357	0.7661
358	0.7391
359	0.7121
360	0.68611
361	0.66046
362	0.63582
363	0.61185
364	0.58856
365	0.56528
366	0.543
367	0.52005
368	0.49845
369	0.47752
370	0.45693
371	0.43702
372	0.41778
373	0.39955
374	0.38133
375	0.36479
376	0.34791
377	0.33171
378	0.31652
379	0.30269
380	0.28986
381	0.27805
382	0.26657
383	0.25645
384	0.24666
385	0.23687
386	0.22742
387	0.21898
388	0.21088
389	0.20244
390	0.19502
391	0.18759
392	0.18084
393	0.17477
394	0.16869
395	0.16329
396	0.15755
397	0.15317
398	0.14878
399	0.14473
400	0.14068
401	0.13697
402	0.13325
403	0.1292
404	0.12583
405	0.12346
406	0.12144
407	0.12009
408	0.11941
409	0.11874
410	0.11773
411	0.11806
412	0.11908
413	0.11975
414	0.12144
415	0.12313
416	0.12616
417	0.13055
418	0.13528
419	0.14203
420	0.14979
421	0.15823
422	0.16768
423	0.17747
424	0.18827
425	0.20143
426	0.21561
427	0.23046
428	0.247
429	0.26488
430	0.28345
431	0.3037
432	0.32463
433	0.34656
434	0.36884
435	0.39247
436	0.41609
437	0.44006
438	0.4647
439	0.48933
440	0.51397
441	0.53895
442	0.56393
443	0.58755
444	0.6105
445	0.63379
446	0.65674
447	0.67936
448	0.7013
449	0.72323
450	0.74652
451	0.76914
452	0.7904
453	0.80998
454	0.82854
455	0.84677
456	0.86297
457	0.87782
458	0.89132
459	0.90448
460	0.9163
461	0.92642
462	0.93553
463	0.94465
464	0.95275
465	0.95849
466	0.96321
467	0.9676
468	0.97131
469	0.97435
470	0.9757
471	0.97536
472	0.97334
473	0.97199
474	0.96895
475	0.96591
476	0.95984
477	0.9541
478	0.94667
479	0.93958
480	0.93216
481	0.92372
482	0.91596
483	0.90819
484	0.89942
485	0.88929
486	0.87917
487	0.86904
488	0.85858
489	0.84778
490	0.83698
491	0.82652
492	0.81538
493	0.80491
494	0.79378
495	0.78196
496	0.77082
497	0.75969
498	0.7472
499	0.73471
500	0.72357
501	0.7121
502	0.70028
503	0.68915
504	0.67801
505	0.66552
506	0.65438
507	0.64291
508	0.63109
509	0.61995
510	0.60814
511	0.59599
512	0.58485
513	0.57371
514	0.56258
515	0.55211
516	0.54131
517	0.53017
518	0.51904
519	0.50857
520	0.49743
521	0.48697
522	0.47617
523	0.46503
524	0.45389
525	0.44276
526	0.43196
527	0.42149
528	0.41069
529	0.40023
530	0.39044
531	0.38099
532	0.37154
533	0.36141
534	0.35163
535	0.3415
536	0.33205
537	0.32328
538	0.31382
539	0.30539
540	0.29661
541	0.2875
542	0.27906
543	0.27062
544	0.26252
545	0.25408
546	0.24565
547	0.23788
548	0.22945
549	0.22168
550	0.21426
551	0.20683
552	0.19974
553	0.19266
554	0.18523
555	0.17848
556	0.17173
557	0.16498
558	0.15857
559	0.15148
560	0.14473
561	0.13832
562	0.1319
563	0.12616
564	0.12043
565	0.11469
566	0.10963
567	0.1049
568	0.0995
569	0.09376
570	0.08904
571	0.08397
572	0.07891
573	0.07385
574	0.06912
575	0.0644
576	0.05934
577	0.05461
578	0.04989
579	0.0455
580	0.04178
581	0.03773
582	0.03402
583	0.03065
584	0.02795
585	0.02491
586	0.02255
587	0.01951
588	0.01647
589	0.01445
590	0.01276
591	0.01107
592	0.00905
593	0.0078
594	0.00645
595	0.0055
596	0.00412
597	0.00351
598	0.00277
599	0.00196
600	0.00128
601	0.00108
602	3.37519E-4
603	2.36263E-4
604	5.4003E-4
605	4.05022E-4
606	0
607	5.06278E-4
608	0.00101
609	0.00111
610	0.00192
611	0.00273
612	0.00439
613	0.00567
614	0.00776
615	0.00972
616	0.01141
617	0.01411
618	0.01647
619	0.01985
620	0.02255
621	0.02626
622	0.03031
623	0.03571
624	0.04145
625	0.04887
626	0.05731
627	0.06642
628	0.07689
629	0.0887
630	0.10186
--	--
