# Supplementary material for: Dataset of emission and excitation spectra, UV–vis absorption spectra, and XPS spectra of graphitic C3N4
Source: Data Brief. 2018 Oct 3;21:501–10. doi: 10.1016/j.dib.2018.09.123 (PMC6199237; doi:10.1016/j.dib.2018.09.123)
Supplement: Supplementary file 2 — Supplementary material [file mmc2.zip › Raw Data/Fig 1/Fig 1a/Normalized Em 650íμ.txt]

345	0.22741
346	0.2263
347	0.2237
348	0.22017
349	0.21498
350	0.20959
351	0.20365
352	0.19734
353	0.19066
354	0.18379
355	0.17637
356	0.16875
357	0.16096
358	0.15353
359	0.14574
360	0.1385
361	0.13126
362	0.12402
363	0.11696
364	0.11028
365	0.1036
366	0.09692
367	0.09061
368	0.08411
369	0.0778
370	0.07186
371	0.06592
372	0.06053
373	0.05496
374	0.04958
375	0.04457
376	0.03956
377	0.03492
378	0.03046
379	0.02619
380	0.02248
381	0.01914
382	0.0158
383	0.01301
384	0.01047
385	0.00802
386	0.00592
387	0.00397
388	0.00267
389	0.00124
390	3.8982E-4
391	0
392	2.04191E-4
393	5.38323E-4
394	0.00121
395	0.00271
396	0.00403
397	0.00562
398	0.00765
399	0.00965
400	0.01171
401	0.01394
402	0.01673
403	0.01932
404	0.02229
405	0.02526
406	0.02861
407	0.03213
408	0.03677
409	0.0416
410	0.0468
411	0.05255
412	0.05923
413	0.06647
414	0.07464
415	0.08355
416	0.09358
417	0.10508
418	0.11789
419	0.13144
420	0.14704
421	0.16393
422	0.18268
423	0.2031
424	0.22481
425	0.2482
426	0.27308
427	0.29851
428	0.32487
429	0.35197
430	0.37963
431	0.40803
432	0.43587
433	0.46353
434	0.49045
435	0.51774
436	0.54447
437	0.57027
438	0.59607
439	0.62187
440	0.64731
441	0.67181
442	0.6952
443	0.7184
444	0.74179
445	0.76369
446	0.78523
447	0.80546
448	0.82514
449	0.84519
450	0.86468
451	0.8825
452	0.89902
453	0.91405
454	0.92798
455	0.94097
456	0.95248
457	0.96213
458	0.97086
459	0.97772
460	0.98422
461	0.98923
462	0.99332
463	0.99684
464	0.9987
465	0.99963
466	1
467	0.99907
468	0.99851
469	0.99703
470	0.99499
471	0.99165
472	0.98719
473	0.98366
474	0.97865
475	0.9729
476	0.96696
477	0.96028
478	0.95304
479	0.94598
480	0.93986
481	0.9328
482	0.92556
483	0.91832
484	0.9109
485	0.90292
486	0.89456
487	0.88677
488	0.87897
489	0.8708
490	0.86356
491	0.85614
492	0.84853
493	0.84092
494	0.83293
495	0.82458
496	0.81641
497	0.8088
498	0.80045
499	0.79228
500	0.78356
501	0.7752
502	0.76666
503	0.75757
504	0.74922
505	0.74012
506	0.73158
507	0.72304
508	0.71376
509	0.70448
510	0.69538
511	0.68592
512	0.67626
513	0.66754
514	0.65844
515	0.64842
516	0.63932
517	0.6306
518	0.62132
519	0.61259
520	0.60368
521	0.59477
522	0.58568
523	0.57677
524	0.56767
525	0.5582
526	0.54911
527	0.54001
528	0.5311
529	0.52164
530	0.51235
531	0.50344
532	0.49416
533	0.48525
534	0.47634
535	0.46762
536	0.45834
537	0.44943
538	0.4407
539	0.43123
540	0.42232
541	0.41378
542	0.40469
543	0.39634
544	0.3878
545	0.37907
546	0.37035
547	0.36144
548	0.3529
549	0.34455
550	0.33638
551	0.32784
552	0.3193
553	0.31113
554	0.30296
555	0.2948
556	0.287
557	0.27958
558	0.27178
559	0.26398
560	0.25619
561	0.24913
562	0.24171
563	0.23447
564	0.22741
565	0.22073
566	0.21386
567	0.20699
568	0.2005
569	0.19381
570	0.18713
571	0.18064
572	0.17432
573	0.1682
574	0.16207
575	0.15613
576	0.14982
577	0.14425
578	0.13868
579	0.13274
580	0.12717
581	0.12179
582	0.11678
583	0.11177
584	0.10676
585	0.10174
586	0.09729
587	0.09265
588	0.08838
589	0.08392
590	0.07947
591	0.07538
592	0.0713
593	0.06759
594	0.06406
595	0.06072
596	0.05738
597	0.05385
598	0.0507
599	0.04735
600	0.04438
601	0.04123
602	0.03807
603	0.0351
604	0.0325
605	0.0299
606	0.02749
607	0.02489
608	0.02248
609	0.02025
610	0.01802
611	0.01598
612	0.01413
613	0.01227
614	0.01082
615	0.0091
616	0.00748
617	0.00605
618	0.0049
619	0.00397
620	0.00295
621	0.00236
622	0.00184
623	0.00161
624	0.00169
625	0.00191
626	0.00264
627	0.00368
628	0.0052
629	0.00696
630	0.00921
--	--
