# Supplementary material for: Dataset of emission and excitation spectra, UV–vis absorption spectra, and XPS spectra of graphitic C3N4
Source: Data Brief. 2018 Oct 3;21:501–10. doi: 10.1016/j.dib.2018.09.123 (PMC6199237; doi:10.1016/j.dib.2018.09.123)
Supplement: Supplementary file 2 — Supplementary material [file mmc2.zip › Raw Data/Fig 1/Fig 1b/Em 450íμ.txt]

385	0.612
386	0.6127
387	0.6142
388	0.6162
389	0.6192
390	0.6239
391	0.6301
392	0.6385
393	0.6495
394	0.6629
395	0.6789
396	0.6981
397	0.7198
398	0.7443
399	0.7715
400	0.8012
401	0.8325
402	0.8657
403	0.9014
404	0.9386
405	0.9778
406	1.02
407	1.062
408	1.106
409	1.153
410	1.202
411	1.25
412	1.302
413	1.356
414	1.411
415	1.469
416	1.531
417	1.594
418	1.66
419	1.732
420	1.806
421	1.881
422	1.962
423	2.044
424	2.126
425	2.211
426	2.298
427	2.38
428	2.464
429	2.548
430	2.627
431	2.702
432	2.776
433	2.842
434	2.902
435	2.961
436	3.011
437	3.053
438	3.091
439	3.124
440	3.145
441	3.162
442	3.176
443	3.18
444	3.18
445	3.179
446	3.17
447	3.155
448	3.142
449	3.125
450	3.101
451	3.079
452	3.055
453	3.026
454	2.996
455	2.967
456	2.933
457	2.897
458	2.866
459	2.829
460	2.79
461	2.753
462	2.714
463	2.672
464	2.632
465	2.591
466	2.547
467	2.501
468	2.458
469	2.412
470	2.364
471	2.32
472	2.272
473	2.224
474	2.178
475	2.131
476	2.082
477	2.036
478	1.991
479	1.944
480	1.899
481	1.856
482	1.812
483	1.768
484	1.727
485	1.686
486	1.644
487	1.605
488	1.566
489	1.526
490	1.489
491	1.453
492	1.417
493	1.381
494	1.348
495	1.313
496	1.279
497	1.248
498	1.215
499	1.183
500	1.152
501	1.122
502	1.092
503	1.063
504	1.034
505	1.006
506	0.9785
507	0.9524
508	0.9262
509	0.9002
510	0.8757
511	0.8512
512	0.8271
513	0.8042
514	0.7816
515	0.7589
516	0.7376
517	0.7168
518	0.6956
519	0.6756
520	0.6566
521	0.6372
522	0.6181
523	0.6005
524	0.5828
525	0.5654
526	0.5494
527	0.5333
528	0.5175
529	0.5023
530	0.4879
531	0.4731
532	0.4591
533	0.446
534	0.4327
535	0.4197
536	0.4079
537	0.3958
538	0.3841
539	0.3732
540	0.3624
541	0.3517
542	0.3416
543	0.3318
544	0.322
545	0.3126
546	0.304
547	0.2949
548	0.2863
549	0.2783
550	0.2704
551	0.2626
552	0.2552
553	0.2479
554	0.2408
555	0.2341
556	0.2274
557	0.2208
558	0.2145
559	0.2087
560	0.2028
561	0.197
562	0.1918
563	0.1866
564	0.1814
565	0.1766
566	0.172
567	0.1674
568	0.1631
569	0.1587
570	0.1545
571	0.1503
572	0.1464
573	0.1425
574	0.1387
575	0.1352
576	0.1319
577	0.1287
578	0.1256
579	0.1228
580	0.1198
581	0.117
582	0.1142
583	0.1115
584	0.1088
585	0.1063
586	0.104
587	0.1016
588	0.09942
589	0.09719
590	0.09507
591	0.09294
592	0.09079
593	0.08881
594	0.08695
595	0.08517
596	0.08341
597	0.08156
598	0.07992
599	0.07825
600	0.07666
601	0.07527
602	0.07377
603	0.07225
604	0.07089
605	0.06954
606	0.06825
607	0.06703
608	0.06586
609	0.0646
610	0.06341
611	0.06231
612	0.06118
613	0.06018
614	0.05933
615	0.05839
616	0.05749
617	0.05664
618	0.05573
619	0.0549
620	0.05403
621	0.05324
622	0.05231
623	0.05154
624	0.05077
625	0.04991
626	0.04921
627	0.04853
628	0.04768
629	0.04704
630	0.04647
631	0.04588
632	0.04529
633	0.0449
634	0.04436
635	0.044
636	0.0435
637	0.04312
638	0.04266
639	0.04228
640	0.04188
641	0.04148
642	0.04105
643	0.04065
644	0.04021
645	0.0398
646	0.03934
647	0.0389
648	0.0386
649	0.03823
650	0.03797
651	0.03767
652	0.03741
653	0.03719
654	0.03694
655	0.03661
656	0.0364
657	0.03619
658	0.03593
659	0.03567
660	0.03549
661	0.03529
662	0.03505
663	0.03486
664	0.03466
665	0.03456
666	0.03449
667	0.03438
668	0.03434
669	0.03426
670	0.03415
671	0.03415
672	0.03414
673	0.03407
674	0.03399
675	0.03399
676	0.034
677	0.03396
678	0.03393
679	0.03392
680	0.03405
681	0.03416
682	0.03422
683	0.03433
684	0.03446
685	0.03457
686	0.03478
687	0.03487
688	0.03499
689	0.03518
690	0.03536
691	0.03558
692	0.03576
693	0.03606
694	0.03639
695	0.03671
696	0.03703
697	0.03741
698	0.03782
699	0.03828
700	0.03876
701	0.03931
702	0.03992
703	0.04075
704	0.04174
705	0.04276
706	0.04381
707	0.04501
708	0.04614
709	0.04744
710	0.04902
