# Supplementary material for: Dataset of emission and excitation spectra, UV–vis absorption spectra, and XPS spectra of graphitic C3N4
Source: Data Brief. 2018 Oct 3;21:501–10. doi: 10.1016/j.dib.2018.09.123 (PMC6199237; doi:10.1016/j.dib.2018.09.123)
Supplement: Supplementary file 2 — Supplementary material [file mmc2.zip › Raw Data/Fig 1/Fig 1b/Em 500íμ.txt]

385	0.3908
386	0.3896
387	0.3861
388	0.3805
389	0.3737
390	0.3661
391	0.358
392	0.35
393	0.3432
394	0.3368
395	0.3315
396	0.3273
397	0.3239
398	0.321
399	0.3192
400	0.3184
401	0.3189
402	0.321
403	0.3254
404	0.3326
405	0.3432
406	0.3584
407	0.3782
408	0.4039
409	0.4363
410	0.4763
411	0.5259
412	0.5872
413	0.6627
414	0.7554
415	0.8687
416	1.004
417	1.167
418	1.362
419	1.588
420	1.853
421	2.161
422	2.514
423	2.916
424	3.366
425	3.864
426	4.411
427	5.007
428	5.646
429	6.327
430	7.043
431	7.783
432	8.535
433	9.298
434	10.05
435	10.79
436	11.5
437	12.19
438	12.83
439	13.42
440	13.97
441	14.45
442	14.89
443	15.27
444	15.59
445	15.86
446	16.08
447	16.25
448	16.39
449	16.49
450	16.55
451	16.59
452	16.6
453	16.59
454	16.57
455	16.52
456	16.46
457	16.39
458	16.31
459	16.21
460	16.1
461	15.98
462	15.84
463	15.69
464	15.52
465	15.34
466	15.15
467	14.94
468	14.72
469	14.48
470	14.23
471	13.97
472	13.7
473	13.43
474	13.15
475	12.85
476	12.56
477	12.26
478	11.96
479	11.66
480	11.36
481	11.07
482	10.77
483	10.49
484	10.21
485	9.936
486	9.668
487	9.407
488	9.153
489	8.907
490	8.667
491	8.435
492	8.209
493	7.99
494	7.778
495	7.571
496	7.369
497	7.172
498	6.977
499	6.788
500	6.604
501	6.423
502	6.246
503	6.071
504	5.9
505	5.734
506	5.57
507	5.409
508	5.252
509	5.097
510	4.946
511	4.798
512	4.653
513	4.51
514	4.372
515	4.236
516	4.104
517	3.976
518	3.85
519	3.727
520	3.608
521	3.492
522	3.38
523	3.271
524	3.166
525	3.064
526	2.965
527	2.868
528	2.776
529	2.687
530	2.6
531	2.517
532	2.436
533	2.358
534	2.283
535	2.21
536	2.14
537	2.072
538	2.007
539	1.944
540	1.883
541	1.823
542	1.765
543	1.709
544	1.655
545	1.603
546	1.552
547	1.504
548	1.456
549	1.41
550	1.365
551	1.322
552	1.28
553	1.24
554	1.201
555	1.163
556	1.126
557	1.09
558	1.055
559	1.021
560	0.9888
561	0.957
562	0.9264
563	0.897
564	0.8684
565	0.8407
566	0.8139
567	0.7885
568	0.7635
569	0.7394
570	0.716
571	0.6935
572	0.672
573	0.651
574	0.631
575	0.6116
576	0.5928
577	0.5746
578	0.5569
579	0.5403
580	0.524
581	0.5082
582	0.493
583	0.4784
584	0.4639
585	0.4504
586	0.4372
587	0.4244
588	0.412
589	0.4003
590	0.3887
591	0.3775
592	0.3669
593	0.3563
594	0.3462
595	0.3368
596	0.3271
597	0.3177
598	0.3087
599	0.3
600	0.2916
601	0.2837
602	0.2757
603	0.2684
604	0.2613
605	0.2542
606	0.2473
607	0.2407
608	0.2343
609	0.228
610	0.2218
611	0.2159
612	0.2101
613	0.2045
614	0.1992
615	0.194
616	0.1891
617	0.1845
618	0.1799
619	0.1756
620	0.1713
621	0.167
622	0.1628
623	0.1589
624	0.1549
625	0.1511
626	0.1474
627	0.1437
628	0.1403
629	0.137
630	0.1338
631	0.1307
632	0.1278
633	0.125
634	0.1222
635	0.1196
636	0.1171
637	0.1147
638	0.1124
639	0.1101
640	0.1079
641	0.1057
642	0.1036
643	0.1016
644	0.09978
645	0.09783
646	0.09591
647	0.09409
648	0.09228
649	0.09051
650	0.08875
651	0.08709
652	0.08549
653	0.08399
654	0.08252
655	0.08108
656	0.07984
657	0.07861
658	0.0773
659	0.07621
660	0.07501
661	0.07396
662	0.07293
663	0.07194
664	0.07111
665	0.07017
666	0.06942
667	0.06868
668	0.06811
669	0.06751
670	0.06698
671	0.06649
672	0.06586
673	0.06525
674	0.0648
675	0.06426
676	0.06376
677	0.06334
678	0.063
679	0.06271
680	0.06254
681	0.06238
682	0.06219
683	0.06212
684	0.06196
685	0.06184
686	0.06178
687	0.06169
688	0.06151
689	0.06153
690	0.06157
691	0.06181
692	0.06194
693	0.06223
694	0.06257
695	0.06306
696	0.06358
697	0.06418
698	0.06483
699	0.06559
700	0.06663
701	0.0678
702	0.06928
703	0.07089
704	0.0727
705	0.07498
706	0.07734
707	0.07983
708	0.0825
709	0.08534
710	0.08842
