# Supplementary material for: Dataset of emission and excitation spectra, UV–vis absorption spectra, and XPS spectra of graphitic C3N4
Source: Data Brief. 2018 Oct 3;21:501–10. doi: 10.1016/j.dib.2018.09.123 (PMC6199237; doi:10.1016/j.dib.2018.09.123)
Supplement: Supplementary file 2 — Supplementary material [file mmc2.zip › Raw Data/Fig 1/Fig 1b/Em 550íμ.txt]

385	0.3157
386	0.3144
387	0.3114
388	0.3074
389	0.3024
390	0.2964
391	0.2904
392	0.2841
393	0.2776
394	0.2715
395	0.2655
396	0.2594
397	0.2537
398	0.2482
399	0.2424
400	0.2366
401	0.2308
402	0.2249
403	0.2193
404	0.2142
405	0.2092
406	0.2049
407	0.2011
408	0.1977
409	0.195
410	0.1929
411	0.1912
412	0.1903
413	0.1905
414	0.1915
415	0.1939
416	0.1978
417	0.2033
418	0.2108
419	0.2211
420	0.2338
421	0.2501
422	0.2696
423	0.2926
424	0.3197
425	0.3512
426	0.387
427	0.4275
428	0.4735
429	0.5247
430	0.5813
431	0.6433
432	0.7104
433	0.7819
434	0.8582
435	0.9378
436	1.022
437	1.108
438	1.196
439	1.286
440	1.377
441	1.467
442	1.557
443	1.645
444	1.732
445	1.816
446	1.898
447	1.976
448	2.051
449	2.123
450	2.191
451	2.255
452	2.314
453	2.369
454	2.42
455	2.467
456	2.51
457	2.549
458	2.583
459	2.614
460	2.641
461	2.666
462	2.685
463	2.701
464	2.714
465	2.722
466	2.726
467	2.727
468	2.725
469	2.719
470	2.709
471	2.697
472	2.681
473	2.662
474	2.641
475	2.617
476	2.591
477	2.564
478	2.535
479	2.503
480	2.471
481	2.438
482	2.403
483	2.368
484	2.332
485	2.295
486	2.258
487	2.221
488	2.183
489	2.146
490	2.109
491	2.071
492	2.035
493	1.998
494	1.961
495	1.924
496	1.887
497	1.85
498	1.814
499	1.778
500	1.743
501	1.708
502	1.673
503	1.638
504	1.604
505	1.57
506	1.536
507	1.503
508	1.47
509	1.438
510	1.406
511	1.374
512	1.342
513	1.312
514	1.281
515	1.252
516	1.222
517	1.193
518	1.165
519	1.136
520	1.108
521	1.081
522	1.054
523	1.028
524	1.002
525	0.977
526	0.9528
527	0.9287
528	0.9051
529	0.8817
530	0.8587
531	0.8367
532	0.8149
533	0.7936
534	0.7733
535	0.7535
536	0.7339
537	0.7152
538	0.6965
539	0.6786
540	0.6611
541	0.6439
542	0.627
543	0.6108
544	0.5948
545	0.5791
546	0.5641
547	0.5494
548	0.5351
549	0.5214
550	0.5077
551	0.4943
552	0.4813
553	0.4687
554	0.4562
555	0.4443
556	0.4326
557	0.4211
558	0.4102
559	0.3993
560	0.3891
561	0.379
562	0.3689
563	0.3593
564	0.3498
565	0.3408
566	0.332
567	0.3234
568	0.315
569	0.307
570	0.2991
571	0.2914
572	0.2839
573	0.2764
574	0.2691
575	0.2622
576	0.2556
577	0.2493
578	0.2431
579	0.2371
580	0.2312
581	0.2257
582	0.2203
583	0.215
584	0.2096
585	0.2047
586	0.1998
587	0.195
588	0.1904
589	0.1859
590	0.1815
591	0.1771
592	0.1729
593	0.1687
594	0.1647
595	0.1607
596	0.1569
597	0.1533
598	0.1496
599	0.1462
600	0.143
601	0.1399
602	0.1368
603	0.1339
604	0.1312
605	0.1283
606	0.1255
607	0.1227
608	0.1201
609	0.1175
610	0.1148
611	0.1125
612	0.11
613	0.1077
614	0.1054
615	0.1034
616	0.1014
617	0.09933
618	0.0974
619	0.0956
620	0.09379
621	0.09199
622	0.09017
623	0.08836
624	0.08663
625	0.08489
626	0.0832
627	0.08165
628	0.08003
629	0.07853
630	0.07711
631	0.07571
632	0.07441
633	0.07316
634	0.07193
635	0.07077
636	0.06972
637	0.06859
638	0.06759
639	0.06661
640	0.06562
641	0.06459
642	0.06347
643	0.06251
644	0.06151
645	0.06056
646	0.05963
647	0.05881
648	0.05801
649	0.05728
650	0.0565
651	0.05584
652	0.05496
653	0.05423
654	0.05363
655	0.05292
656	0.05225
657	0.05162
658	0.05103
659	0.05046
660	0.04987
661	0.04929
662	0.04884
663	0.04842
664	0.04788
665	0.04749
666	0.04705
667	0.04661
668	0.04632
669	0.04604
670	0.04565
671	0.04542
672	0.04508
673	0.04481
674	0.04454
675	0.04424
676	0.04401
677	0.04383
678	0.04356
679	0.04335
680	0.04334
681	0.04314
682	0.04306
683	0.04303
684	0.04308
685	0.0431
686	0.04307
687	0.04308
688	0.04315
689	0.04312
690	0.0432
691	0.04337
692	0.04352
693	0.04374
694	0.04393
695	0.04415
696	0.04451
697	0.04471
698	0.04502
699	0.04531
700	0.04575
701	0.04629
702	0.04701
703	0.04775
704	0.04853
705	0.0495
706	0.05045
707	0.05153
708	0.05279
709	0.05414
710	0.05556
