# Supplementary material for: Dataset of emission and excitation spectra, UV–vis absorption spectra, and XPS spectra of graphitic C3N4
Source: Data Brief. 2018 Oct 3;21:501–10. doi: 10.1016/j.dib.2018.09.123 (PMC6199237; doi:10.1016/j.dib.2018.09.123)
Supplement: Supplementary file 2 — Supplementary material [file mmc2.zip › Raw Data/Fig 1/Fig 1b/Em 600íμ.txt]

385	0.348
386	0.3474
387	0.3449
388	0.3412
389	0.3364
390	0.331
391	0.3246
392	0.3181
393	0.3115
394	0.3049
395	0.2987
396	0.2925
397	0.2864
398	0.2801
399	0.2739
400	0.2677
401	0.2612
402	0.2546
403	0.2481
404	0.242
405	0.2362
406	0.2306
407	0.2255
408	0.2208
409	0.2163
410	0.2124
411	0.2086
412	0.2049
413	0.2018
414	0.1992
415	0.1965
416	0.1947
417	0.1931
418	0.1922
419	0.1922
420	0.1928
421	0.1943
422	0.1966
423	0.1997
424	0.2036
425	0.2081
426	0.2134
427	0.2191
428	0.2255
429	0.2325
430	0.2404
431	0.2487
432	0.2579
433	0.2676
434	0.278
435	0.2885
436	0.2992
437	0.3102
438	0.3218
439	0.3339
440	0.3456
441	0.3573
442	0.3689
443	0.3804
444	0.3919
445	0.4026
446	0.4137
447	0.4243
448	0.4345
449	0.4446
450	0.4549
451	0.4645
452	0.4736
453	0.4817
454	0.489
455	0.4961
456	0.5032
457	0.5096
458	0.5154
459	0.5203
460	0.5251
461	0.5292
462	0.5335
463	0.5368
464	0.5396
465	0.5419
466	0.5432
467	0.5448
468	0.5462
469	0.5467
470	0.5471
471	0.5466
472	0.5454
473	0.5439
474	0.5424
475	0.5402
476	0.5373
477	0.5341
478	0.5306
479	0.527
480	0.5231
481	0.5189
482	0.5146
483	0.5101
484	0.5052
485	0.5003
486	0.4951
487	0.4897
488	0.4845
489	0.4791
490	0.4733
491	0.4683
492	0.4629
493	0.4574
494	0.452
495	0.4465
496	0.4408
497	0.435
498	0.4291
499	0.4235
500	0.4178
501	0.4123
502	0.4065
503	0.4009
504	0.3955
505	0.3899
506	0.3847
507	0.3794
508	0.3741
509	0.3686
510	0.3632
511	0.3579
512	0.3528
513	0.3475
514	0.3425
515	0.3371
516	0.3319
517	0.3266
518	0.3212
519	0.3158
520	0.3106
521	0.3057
522	0.3006
523	0.2954
524	0.2905
525	0.2854
526	0.2805
527	0.2756
528	0.2707
529	0.2658
530	0.2613
531	0.2565
532	0.252
533	0.2475
534	0.2428
535	0.2386
536	0.2341
537	0.2298
538	0.2254
539	0.2212
540	0.2172
541	0.2132
542	0.2093
543	0.2055
544	0.2018
545	0.198
546	0.1944
547	0.1909
548	0.1873
549	0.1839
550	0.1806
551	0.1771
552	0.1738
553	0.1708
554	0.1675
555	0.1643
556	0.1612
557	0.1582
558	0.1553
559	0.1524
560	0.1496
561	0.1468
562	0.144
563	0.1414
564	0.1389
565	0.1365
566	0.1341
567	0.1318
568	0.1294
569	0.127
570	0.1247
571	0.1227
572	0.1205
573	0.1184
574	0.1164
575	0.1145
576	0.1127
577	0.1108
578	0.1089
579	0.1071
580	0.1055
581	0.1038
582	0.1021
583	0.1005
584	0.09883
585	0.09724
586	0.09569
587	0.0942
588	0.09267
589	0.09124
590	0.08988
591	0.08838
592	0.08709
593	0.08573
594	0.08434
595	0.08314
596	0.08179
597	0.08045
598	0.07921
599	0.07804
600	0.07699
601	0.07589
602	0.0747
603	0.07374
604	0.07278
605	0.07183
606	0.07104
607	0.0701
608	0.06914
609	0.0682
610	0.06731
611	0.06646
612	0.06561
613	0.06487
614	0.06407
615	0.06333
616	0.06265
617	0.06195
618	0.06136
619	0.06073
620	0.05999
621	0.05927
622	0.05868
623	0.05803
624	0.05742
625	0.0567
626	0.05603
627	0.05538
628	0.0547
629	0.05407
630	0.05351
631	0.05298
632	0.05245
633	0.05206
634	0.05173
635	0.05139
636	0.05103
637	0.05067
638	0.05032
639	0.04996
640	0.04961
641	0.04923
642	0.04881
643	0.04848
644	0.0481
645	0.04766
646	0.0473
647	0.04692
648	0.0465
649	0.04611
650	0.04564
651	0.04528
652	0.04499
653	0.04466
654	0.04439
655	0.04416
656	0.04389
657	0.04371
658	0.04345
659	0.04317
660	0.04299
661	0.04272
662	0.04251
663	0.04229
664	0.04201
665	0.042
666	0.04193
667	0.04183
668	0.04177
669	0.04175
670	0.04165
671	0.04156
672	0.04151
673	0.04149
674	0.04138
675	0.04138
676	0.04137
677	0.0414
678	0.04144
679	0.0415
680	0.04151
681	0.04159
682	0.04168
683	0.04188
684	0.04199
685	0.04207
686	0.04218
687	0.04237
688	0.0424
689	0.04265
690	0.04289
691	0.04314
692	0.04346
693	0.0437
694	0.04393
695	0.04427
696	0.04471
697	0.04501
698	0.04551
699	0.04608
700	0.04653
701	0.04722
702	0.04806
703	0.04892
704	0.04984
705	0.05093
706	0.05204
707	0.0532
708	0.05456
709	0.05598
710	0.05771
