# Supplementary material for: Dataset of emission and excitation spectra, UV–vis absorption spectra, and XPS spectra of graphitic C3N4
Source: Data Brief. 2018 Oct 3;21:501–10. doi: 10.1016/j.dib.2018.09.123 (PMC6199237; doi:10.1016/j.dib.2018.09.123)
Supplement: Supplementary file 2 — Supplementary material [file mmc2.zip › Raw Data/Fig 1/Fig 1b/Em 650íμ.txt]

385	0.1117
386	0.1117
387	0.1113
388	0.1107
389	0.1101
390	0.1096
391	0.1091
392	0.1087
393	0.1086
394	0.1088
395	0.109
396	0.1095
397	0.1103
398	0.1113
399	0.1121
400	0.113
401	0.1137
402	0.1146
403	0.1156
404	0.1168
405	0.1183
406	0.12
407	0.1221
408	0.1247
409	0.1277
410	0.1309
411	0.1348
412	0.1394
413	0.1446
414	0.1507
415	0.1575
416	0.1656
417	0.1746
418	0.1852
419	0.1969
420	0.2103
421	0.2255
422	0.2426
423	0.2613
424	0.2823
425	0.3049
426	0.3293
427	0.3555
428	0.3837
429	0.4133
430	0.4441
431	0.4764
432	0.51
433	0.545
434	0.5806
435	0.6167
436	0.6548
437	0.6924
438	0.7302
439	0.7696
440	0.8092
441	0.8486
442	0.8882
443	0.928
444	0.9671
445	1.006
446	1.045
447	1.082
448	1.119
449	1.155
450	1.19
451	1.223
452	1.255
453	1.285
454	1.314
455	1.341
456	1.367
457	1.391
458	1.413
459	1.434
460	1.452
461	1.47
462	1.486
463	1.5
464	1.513
465	1.525
466	1.535
467	1.544
468	1.552
469	1.558
470	1.563
471	1.567
472	1.57
473	1.572
474	1.572
475	1.572
476	1.571
477	1.569
478	1.566
479	1.563
480	1.559
481	1.555
482	1.55
483	1.545
484	1.539
485	1.533
486	1.526
487	1.519
488	1.512
489	1.505
490	1.497
491	1.49
492	1.482
493	1.474
494	1.466
495	1.457
496	1.448
497	1.439
498	1.429
499	1.42
500	1.409
501	1.398
502	1.387
503	1.376
504	1.364
505	1.352
506	1.34
507	1.327
508	1.315
509	1.302
510	1.288
511	1.275
512	1.261
513	1.247
514	1.233
515	1.219
516	1.205
517	1.191
518	1.177
519	1.163
520	1.149
521	1.134
522	1.12
523	1.106
524	1.091
525	1.077
526	1.062
527	1.047
528	1.033
529	1.019
530	1.004
531	0.9899
532	0.9754
533	0.9605
534	0.9458
535	0.9309
536	0.9163
537	0.9022
538	0.8877
539	0.8733
540	0.8588
541	0.8446
542	0.8302
543	0.8163
544	0.8024
545	0.7885
546	0.7748
547	0.7609
548	0.7473
549	0.7339
550	0.7206
551	0.7074
552	0.6944
553	0.6811
554	0.6683
555	0.6558
556	0.6431
557	0.6304
558	0.6181
559	0.6056
560	0.5934
561	0.5816
562	0.57
563	0.5585
564	0.5471
565	0.5353
566	0.5245
567	0.5136
568	0.5028
569	0.4922
570	0.4815
571	0.4712
572	0.4609
573	0.451
574	0.441
575	0.4312
576	0.4215
577	0.4124
578	0.4032
579	0.3943
580	0.3854
581	0.3767
582	0.3682
583	0.3595
584	0.3511
585	0.3428
586	0.3348
587	0.3269
588	0.3194
589	0.3119
590	0.3043
591	0.2973
592	0.2903
593	0.2833
594	0.2766
595	0.27
596	0.2633
597	0.257
598	0.2509
599	0.2449
600	0.2388
601	0.2332
602	0.2274
603	0.222
604	0.2166
605	0.2114
606	0.2063
607	0.2014
608	0.1965
609	0.1918
610	0.187
611	0.1823
612	0.1778
613	0.1733
614	0.1691
615	0.1649
616	0.1608
617	0.1568
618	0.1528
619	0.1491
620	0.1454
621	0.1416
622	0.1381
623	0.1346
624	0.1312
625	0.1279
626	0.1247
627	0.1216
628	0.1184
629	0.1155
630	0.1124
631	0.1095
632	0.1067
633	0.104
634	0.1015
635	0.09887
636	0.09626
637	0.09382
638	0.09149
639	0.08913
640	0.08677
641	0.08452
642	0.08233
643	0.08023
644	0.0782
645	0.07626
646	0.07422
647	0.07238
648	0.07053
649	0.06867
650	0.06693
651	0.06522
652	0.06354
653	0.06197
654	0.06037
655	0.05884
656	0.05733
657	0.05591
658	0.05455
659	0.05315
660	0.0518
661	0.05053
662	0.04927
663	0.04802
664	0.04681
665	0.04563
666	0.04453
667	0.04357
668	0.04252
669	0.0415
670	0.04052
671	0.03961
672	0.03876
673	0.0378
674	0.03704
675	0.03625
676	0.03547
677	0.03469
678	0.03396
679	0.03328
680	0.03266
681	0.032
682	0.03135
683	0.03072
684	0.03018
685	0.02963
686	0.02904
687	0.0285
688	0.028
689	0.0275
690	0.0271
691	0.02672
692	0.02631
693	0.02592
694	0.02561
695	0.02533
696	0.02511
697	0.02481
698	0.02462
699	0.02449
700	0.02432
701	0.02412
702	0.02403
703	0.02398
704	0.02396
705	0.02402
706	0.02411
707	0.02424
708	0.02438
709	0.0246
710	0.02494
