# Supplementary material for: Dataset of emission and excitation spectra, UV–vis absorption spectra, and XPS spectra of graphitic C3N4
Source: Data Brief. 2018 Oct 3;21:501–10. doi: 10.1016/j.dib.2018.09.123 (PMC6199237; doi:10.1016/j.dib.2018.09.123)
Supplement: Supplementary file 2 — Supplementary material [file mmc2.zip › Raw Data/Fig 1/Fig 1b/Normalized Em 450íμ.txt]

385	0.18375
386	0.18397
387	0.18445
388	0.18508
389	0.18603
390	0.18753
391	0.1895
392	0.19217
393	0.19567
394	0.19992
395	0.20501
396	0.21111
397	0.21801
398	0.2258
399	0.23444
400	0.24388
401	0.25383
402	0.26439
403	0.27573
404	0.28756
405	0.30002
406	0.31343
407	0.32678
408	0.34077
409	0.35571
410	0.37128
411	0.38654
412	0.40307
413	0.42023
414	0.43771
415	0.45615
416	0.47586
417	0.49588
418	0.51686
419	0.53974
420	0.56327
421	0.58711
422	0.61285
423	0.63892
424	0.66498
425	0.692
426	0.71965
427	0.74572
428	0.77242
429	0.79912
430	0.82423
431	0.84806
432	0.87159
433	0.89256
434	0.91164
435	0.93039
436	0.94628
437	0.95963
438	0.97171
439	0.9822
440	0.98888
441	0.99428
442	0.99873
443	1
444	1
445	0.99968
446	0.99682
447	0.99205
448	0.98792
449	0.98252
450	0.97489
451	0.9679
452	0.96027
453	0.95105
454	0.94151
455	0.9323
456	0.92149
457	0.91005
458	0.90019
459	0.88843
460	0.87604
461	0.86428
462	0.85188
463	0.83853
464	0.82581
465	0.81278
466	0.7988
467	0.78418
468	0.77051
469	0.75589
470	0.74063
471	0.72664
472	0.71139
473	0.69613
474	0.68151
475	0.66657
476	0.65099
477	0.63637
478	0.62207
479	0.60713
480	0.59283
481	0.57916
482	0.56517
483	0.55119
484	0.53816
485	0.52512
486	0.51177
487	0.49938
488	0.48698
489	0.47427
490	0.46251
491	0.45106
492	0.43962
493	0.42818
494	0.41769
495	0.40656
496	0.39576
497	0.3859
498	0.37541
499	0.36524
500	0.35539
501	0.34585
502	0.33632
503	0.3271
504	0.31788
505	0.30898
506	0.30024
507	0.29194
508	0.28362
509	0.27535
510	0.26756
511	0.25978
512	0.25212
513	0.24484
514	0.23765
515	0.23044
516	0.22367
517	0.21706
518	0.21032
519	0.20396
520	0.19792
521	0.19176
522	0.18569
523	0.18009
524	0.17446
525	0.16893
526	0.16385
527	0.15873
528	0.15371
529	0.14888
530	0.1443
531	0.1396
532	0.13515
533	0.13098
534	0.12675
535	0.12262
536	0.11887
537	0.11503
538	0.11131
539	0.10784
540	0.10441
541	0.10101
542	0.0978
543	0.09468
544	0.09157
545	0.08858
546	0.08585
547	0.08295
548	0.08022
549	0.07768
550	0.07517
551	0.07269
552	0.07034
553	0.06801
554	0.06576
555	0.06363
556	0.0615
557	0.0594
558	0.0574
559	0.05555
560	0.05368
561	0.05184
562	0.05018
563	0.04853
564	0.04688
565	0.04535
566	0.04389
567	0.04243
568	0.04106
569	0.03966
570	0.03833
571	0.03699
572	0.03575
573	0.03451
574	0.0333
575	0.03219
576	0.03114
577	0.03013
578	0.02914
579	0.02825
580	0.0273
581	0.02641
582	0.02552
583	0.02466
584	0.0238
585	0.02301
586	0.02228
587	0.02151
588	0.02082
589	0.02011
590	0.01944
591	0.01876
592	0.01808
593	0.01745
594	0.01686
595	0.01629
596	0.01573
597	0.01514
598	0.01462
599	0.01409
600	0.01359
601	0.01314
602	0.01267
603	0.01218
604	0.01175
605	0.01132
606	0.01091
607	0.01052
608	0.01015
609	0.00975
610	0.00937
611	0.00902
612	0.00866
613	0.00835
614	0.00808
615	0.00778
616	0.00749
617	0.00722
618	0.00693
619	0.00667
620	0.00639
621	0.00614
622	0.00585
623	0.0056
624	0.00536
625	0.00508
626	0.00486
627	0.00464
628	0.00437
629	0.00417
630	0.00399
631	0.0038
632	0.00361
633	0.00349
634	0.00332
635	0.0032
636	0.00305
637	0.00292
638	0.00278
639	0.00266
640	0.00253
641	0.0024
642	0.00227
643	0.00214
644	0.002
645	0.00187
646	0.00172
647	0.00158
648	0.00149
649	0.00137
650	0.00129
651	0.00119
652	0.00111
653	0.00104
654	9.59925E-4
655	8.55032E-4
656	7.88283E-4
657	7.21533E-4
658	6.3889E-4
659	5.56248E-4
660	4.99034E-4
661	4.35463E-4
662	3.59177E-4
663	2.98785E-4
664	2.35213E-4
665	2.03428E-4
666	1.81178E-4
667	1.46214E-4
668	1.33499E-4
669	1.08071E-4
670	7.31069E-5
671	7.31069E-5
672	6.99283E-5
673	4.76784E-5
674	2.22499E-5
675	2.22499E-5
676	2.54285E-5
677	1.27142E-5
678	3.17856E-6
679	0
680	4.13213E-5
681	7.62854E-5
682	9.53568E-5
683	1.30321E-4
684	1.71642E-4
685	2.06606E-4
686	2.73356E-4
687	3.01963E-4
688	3.40106E-4
689	4.00498E-4
690	4.57712E-4
691	5.27641E-4
692	5.84855E-4
693	6.80212E-4
694	7.85104E-4
695	8.86818E-4
696	9.88532E-4
697	0.00111
698	0.00124
699	0.00139
700	0.00154
701	0.00171
702	0.00191
703	0.00217
704	0.00249
705	0.00281
706	0.00314
707	0.00353
708	0.00388
709	0.0043
710	0.0048
--	--
