# Supplementary material for: Dataset of emission and excitation spectra, UV–vis absorption spectra, and XPS spectra of graphitic C3N4
Source: Data Brief. 2018 Oct 3;21:501–10. doi: 10.1016/j.dib.2018.09.123 (PMC6199237; doi:10.1016/j.dib.2018.09.123)
Supplement: Supplementary file 2 — Supplementary material [file mmc2.zip › Raw Data/Fig 1/Fig 1b/Normalized Em 500íμ.txt]

385	0.01991
386	0.01984
387	0.01963
388	0.01929
389	0.01888
390	0.01842
391	0.01793
392	0.01744
393	0.01703
394	0.01665
395	0.01632
396	0.01607
397	0.01587
398	0.01569
399	0.01558
400	0.01553
401	0.01556
402	0.01569
403	0.01596
404	0.01639
405	0.01703
406	0.01795
407	0.01915
408	0.0207
409	0.02266
410	0.02508
411	0.02808
412	0.03179
413	0.03635
414	0.04196
415	0.04881
416	0.05699
417	0.06684
418	0.07863
419	0.0923
420	0.10832
421	0.12695
422	0.14829
423	0.1726
424	0.19981
425	0.22992
426	0.26299
427	0.29903
428	0.33767
429	0.37884
430	0.42214
431	0.46688
432	0.51235
433	0.55848
434	0.60395
435	0.6487
436	0.69163
437	0.73335
438	0.77205
439	0.80772
440	0.84098
441	0.87
442	0.8966
443	0.91958
444	0.93893
445	0.95526
446	0.96856
447	0.97884
448	0.9873
449	0.99335
450	0.99698
451	0.9994
452	1
453	0.9994
454	0.99819
455	0.99516
456	0.99153
457	0.9873
458	0.98247
459	0.97642
460	0.96977
461	0.96251
462	0.95405
463	0.94498
464	0.9347
465	0.92381
466	0.91233
467	0.89963
468	0.88633
469	0.87181
470	0.8567
471	0.84098
472	0.82465
473	0.80833
474	0.7914
475	0.77326
476	0.75572
477	0.73758
478	0.71944
479	0.7013
480	0.68316
481	0.66563
482	0.64749
483	0.63056
484	0.61363
485	0.59706
486	0.58086
487	0.56508
488	0.54972
489	0.53484
490	0.52033
491	0.5063
492	0.49264
493	0.4794
494	0.46658
495	0.45406
496	0.44185
497	0.42994
498	0.41815
499	0.40672
500	0.39559
501	0.38465
502	0.37395
503	0.36336
504	0.35302
505	0.34299
506	0.33307
507	0.32334
508	0.31384
509	0.30447
510	0.29534
511	0.28639
512	0.27762
513	0.26898
514	0.26063
515	0.25241
516	0.24443
517	0.23669
518	0.22907
519	0.22163
520	0.21444
521	0.20742
522	0.20065
523	0.19406
524	0.18771
525	0.18155
526	0.17556
527	0.16969
528	0.16413
529	0.15875
530	0.15349
531	0.14847
532	0.14357
533	0.13886
534	0.13432
535	0.12991
536	0.12568
537	0.12156
538	0.11763
539	0.11382
540	0.11014
541	0.10651
542	0.103
543	0.09962
544	0.09635
545	0.09321
546	0.09012
547	0.08722
548	0.08432
549	0.08154
550	0.07882
551	0.07622
552	0.07368
553	0.07126
554	0.0689
555	0.0666
556	0.06436
557	0.06219
558	0.06007
559	0.05802
560	0.05607
561	0.05415
562	0.0523
563	0.05052
564	0.04879
565	0.04711
566	0.04549
567	0.04396
568	0.04245
569	0.04099
570	0.03957
571	0.03821
572	0.03691
573	0.03564
574	0.03443
575	0.03326
576	0.03212
577	0.03102
578	0.02995
579	0.02895
580	0.02796
581	0.02701
582	0.02609
583	0.02521
584	0.02433
585	0.02351
586	0.02272
587	0.02194
588	0.02119
589	0.02048
590	0.01978
591	0.01911
592	0.01847
593	0.01782
594	0.01721
595	0.01665
596	0.01606
597	0.01549
598	0.01495
599	0.01442
600	0.01391
601	0.01343
602	0.01295
603	0.01251
604	0.01208
605	0.01165
606	0.01123
607	0.01083
608	0.01045
609	0.01007
610	0.00969
611	0.00934
612	0.00898
613	0.00865
614	0.00833
615	0.00801
616	0.00771
617	0.00744
618	0.00716
619	0.0069
620	0.00664
621	0.00638
622	0.00612
623	0.00589
624	0.00565
625	0.00542
626	0.00519
627	0.00497
628	0.00476
629	0.00456
630	0.00437
631	0.00418
632	0.00401
633	0.00384
634	0.00367
635	0.00351
636	0.00336
637	0.00322
638	0.00308
639	0.00294
640	0.0028
641	0.00267
642	0.00254
643	0.00242
644	0.00231
645	0.0022
646	0.00208
647	0.00197
648	0.00186
649	0.00175
650	0.00165
651	0.00155
652	0.00145
653	0.00136
654	0.00127
655	0.00118
656	0.00111
657	0.00103
658	9.54743E-4
659	8.88836E-4
660	8.16278E-4
661	7.52789E-4
662	6.9051E-4
663	6.3065E-4
664	5.80464E-4
665	5.23627E-4
666	4.78278E-4
667	4.33534E-4
668	3.99069E-4
669	3.6279E-4
670	3.30744E-4
671	3.01116E-4
672	2.63023E-4
673	2.26139E-4
674	1.9893E-4
675	1.66279E-4
676	1.36046E-4
677	1.10651E-4
678	9.00929E-5
679	7.2558E-5
680	6.2279E-5
681	5.26046E-5
682	4.11162E-5
683	3.68837E-5
684	2.72093E-5
685	1.99535E-5
686	1.63256E-5
687	1.08837E-5
688	0
689	1.2093E-6
690	3.6279E-6
691	1.81395E-5
692	2.6E-5
693	4.35348E-5
694	6.40929E-5
695	9.37208E-5
696	1.25163E-4
697	1.61442E-4
698	2.00744E-4
699	2.46697E-4
700	3.09581E-4
701	3.80325E-4
702	4.69813E-4
703	5.67162E-4
704	6.76603E-4
705	8.14464E-4
706	9.57161E-4
707	0.00111
708	0.00127
709	0.00144
710	0.00163
--	--
