# Supplementary material for: Dataset of emission and excitation spectra, UV–vis absorption spectra, and XPS spectra of graphitic C3N4
Source: Data Brief. 2018 Oct 3;21:501–10. doi: 10.1016/j.dib.2018.09.123 (PMC6199237; doi:10.1016/j.dib.2018.09.123)
Supplement: Supplementary file 2 — Supplementary material [file mmc2.zip › Raw Data/Fig 1/Fig 1b/Normalized Em 550íμ.txt]

385	0.10159
386	0.10111
387	0.09999
388	0.0985
389	0.09664
390	0.0944
391	0.09217
392	0.08982
393	0.0874
394	0.08512
395	0.08289
396	0.08062
397	0.07849
398	0.07644
399	0.07428
400	0.07212
401	0.06996
402	0.06776
403	0.06568
404	0.06377
405	0.06191
406	0.06031
407	0.05889
408	0.05763
409	0.05662
410	0.05584
411	0.05521
412	0.05487
413	0.05494
414	0.05532
415	0.05621
416	0.05766
417	0.05971
418	0.06251
419	0.06635
420	0.07108
421	0.07715
422	0.08442
423	0.09299
424	0.10308
425	0.11482
426	0.12816
427	0.14325
428	0.16039
429	0.17946
430	0.20055
431	0.22365
432	0.24865
433	0.27529
434	0.30372
435	0.33338
436	0.36475
437	0.39679
438	0.42958
439	0.46311
440	0.49701
441	0.53055
442	0.56408
443	0.59687
444	0.62928
445	0.66058
446	0.69113
447	0.72019
448	0.74813
449	0.77496
450	0.8003
451	0.82414
452	0.84612
453	0.86662
454	0.88562
455	0.90313
456	0.91915
457	0.93368
458	0.94635
459	0.9579
460	0.96796
461	0.97727
462	0.98435
463	0.99031
464	0.99516
465	0.99814
466	0.99963
467	1
468	0.99925
469	0.99702
470	0.99329
471	0.98882
472	0.98286
473	0.97578
474	0.96796
475	0.95902
476	0.94933
477	0.93927
478	0.92846
479	0.91654
480	0.90462
481	0.89232
482	0.87928
483	0.86624
484	0.85283
485	0.83904
486	0.82526
487	0.81147
488	0.79732
489	0.78353
490	0.76974
491	0.75559
492	0.74217
493	0.72839
494	0.7146
495	0.70082
496	0.68703
497	0.67325
498	0.65983
499	0.64642
500	0.63338
501	0.62034
502	0.6073
503	0.59426
504	0.58159
505	0.56892
506	0.55625
507	0.54396
508	0.53166
509	0.51974
510	0.50782
511	0.4959
512	0.48397
513	0.4728
514	0.46125
515	0.45044
516	0.43926
517	0.42846
518	0.41803
519	0.40722
520	0.39679
521	0.38673
522	0.37667
523	0.36698
524	0.3573
525	0.34798
526	0.33896
527	0.32999
528	0.32119
529	0.31247
530	0.3039
531	0.29571
532	0.28759
533	0.27965
534	0.27209
535	0.26471
536	0.25741
537	0.25044
538	0.24347
539	0.2368
540	0.23028
541	0.22387
542	0.21758
543	0.21154
544	0.20558
545	0.19973
546	0.19414
547	0.18866
548	0.18334
549	0.17823
550	0.17313
551	0.16814
552	0.16329
553	0.1586
554	0.15394
555	0.14951
556	0.14515
557	0.14086
558	0.1368
559	0.13274
560	0.12894
561	0.12518
562	0.12141
563	0.11784
564	0.1143
565	0.11094
566	0.10767
567	0.10446
568	0.10133
569	0.09835
570	0.09541
571	0.09254
572	0.08974
573	0.08695
574	0.08423
575	0.08166
576	0.0792
577	0.07685
578	0.07454
579	0.07231
580	0.07011
581	0.06806
582	0.06605
583	0.06407
584	0.06206
585	0.06024
586	0.05841
587	0.05662
588	0.05491
589	0.05323
590	0.05159
591	0.04995
592	0.04839
593	0.04682
594	0.04533
595	0.04384
596	0.04243
597	0.04108
598	0.03971
599	0.03844
600	0.03725
601	0.03609
602	0.03494
603	0.03386
604	0.03285
605	0.03177
606	0.03073
607	0.02968
608	0.02871
609	0.02775
610	0.02674
611	0.02588
612	0.02495
613	0.02409
614	0.02324
615	0.02249
616	0.02175
617	0.02098
618	0.02026
619	0.01959
620	0.01891
621	0.01824
622	0.01756
623	0.01689
624	0.01624
625	0.0156
626	0.01497
627	0.01439
628	0.01379
629	0.01323
630	0.0127
631	0.01218
632	0.01169
633	0.01123
634	0.01077
635	0.01034
636	0.00994
637	0.00952
638	0.00915
639	0.00879
640	0.00842
641	0.00803
642	0.00762
643	0.00726
644	0.00689
645	0.00653
646	0.00618
647	0.00588
648	0.00558
649	0.00531
650	0.00502
651	0.00477
652	0.00444
653	0.00417
654	0.00395
655	0.00368
656	0.00344
657	0.0032
658	0.00298
659	0.00277
660	0.00255
661	0.00233
662	0.00216
663	0.00201
664	0.00181
665	0.00166
666	0.0015
667	0.00133
668	0.00123
669	0.00112
670	9.76166E-4
671	8.90472E-4
672	7.63794E-4
673	6.63197E-4
674	5.62599E-4
675	4.50825E-4
676	3.65131E-4
677	2.98066E-4
678	1.97469E-4
679	1.19226E-4
680	1.15501E-4
681	4.09841E-5
682	1.11775E-5
683	0
684	1.86291E-5
685	2.60808E-5
686	1.49033E-5
687	1.86291E-5
688	4.47099E-5
689	3.35324E-5
690	6.3339E-5
691	1.26678E-4
692	1.82565E-4
693	2.64534E-4
694	3.35324E-4
695	4.17292E-4
696	5.51422E-4
697	6.25938E-4
698	7.41439E-4
699	8.49488E-4
700	0.00101
701	0.00121
702	0.00148
703	0.00176
704	0.00205
705	0.00241
706	0.00276
707	0.00317
708	0.00364
709	0.00414
710	0.00467
--	--
