# Supplementary material for: Dataset of emission and excitation spectra, UV–vis absorption spectra, and XPS spectra of graphitic C3N4
Source: Data Brief. 2018 Oct 3;21:501–10. doi: 10.1016/j.dib.2018.09.123 (PMC6199237; doi:10.1016/j.dib.2018.09.123)
Supplement: Supplementary file 2 — Supplementary material [file mmc2.zip › Raw Data/Fig 1/Fig 1b/Normalized Em 600íμ.txt]

385	0.60631
386	0.60513
387	0.60018
388	0.59287
389	0.58337
390	0.5727
391	0.56004
392	0.54719
393	0.53414
394	0.52109
395	0.50883
396	0.49657
397	0.48451
398	0.47205
399	0.45979
400	0.44753
401	0.43468
402	0.42163
403	0.40878
404	0.39671
405	0.38525
406	0.37417
407	0.36409
408	0.35479
409	0.3459
410	0.33818
411	0.33067
412	0.32335
413	0.31722
414	0.31208
415	0.30674
416	0.30319
417	0.30002
418	0.29824
419	0.29824
420	0.29943
421	0.30239
422	0.30694
423	0.31307
424	0.32078
425	0.32968
426	0.34016
427	0.35143
428	0.36409
429	0.37793
430	0.39355
431	0.40996
432	0.42815
433	0.44733
434	0.4679
435	0.48866
436	0.50982
437	0.53157
438	0.55451
439	0.57843
440	0.60157
441	0.6247
442	0.64764
443	0.67038
444	0.69312
445	0.71427
446	0.73622
447	0.75718
448	0.77735
449	0.79732
450	0.81769
451	0.83667
452	0.85467
453	0.87068
454	0.88512
455	0.89916
456	0.91319
457	0.92585
458	0.93732
459	0.94701
460	0.9565
461	0.96461
462	0.97311
463	0.97963
464	0.98517
465	0.98972
466	0.99229
467	0.99545
468	0.99822
469	0.99921
470	1
471	0.99901
472	0.99664
473	0.99367
474	0.99071
475	0.98636
476	0.98062
477	0.97429
478	0.96737
479	0.96026
480	0.95254
481	0.94424
482	0.93574
483	0.92684
484	0.91715
485	0.90746
486	0.89718
487	0.8865
488	0.87622
489	0.86554
490	0.85407
491	0.84419
492	0.83351
493	0.82263
494	0.81195
495	0.80108
496	0.78981
497	0.77834
498	0.76667
499	0.7556
500	0.74433
501	0.73345
502	0.72199
503	0.71091
504	0.70024
505	0.68916
506	0.67888
507	0.6684
508	0.65792
509	0.64704
510	0.63637
511	0.62589
512	0.6158
513	0.60532
514	0.59544
515	0.58476
516	0.57448
517	0.564
518	0.55332
519	0.54264
520	0.53236
521	0.52267
522	0.51259
523	0.5023
524	0.49261
525	0.48253
526	0.47284
527	0.46315
528	0.45346
529	0.44377
530	0.43488
531	0.42539
532	0.41649
533	0.40759
534	0.3983
535	0.38999
536	0.38109
537	0.37259
538	0.36389
539	0.35558
540	0.34768
541	0.33977
542	0.33205
543	0.32454
544	0.31722
545	0.30971
546	0.30259
547	0.29567
548	0.28855
549	0.28183
550	0.27531
551	0.26838
552	0.26186
553	0.25593
554	0.2494
555	0.24307
556	0.23694
557	0.23101
558	0.22528
559	0.21954
560	0.21401
561	0.20847
562	0.20293
563	0.19779
564	0.19285
565	0.1881
566	0.18336
567	0.17881
568	0.17407
569	0.16932
570	0.16477
571	0.16082
572	0.15647
573	0.15231
574	0.14836
575	0.1446
576	0.14104
577	0.13729
578	0.13353
579	0.12997
580	0.12681
581	0.12345
582	0.12008
583	0.11692
584	0.11362
585	0.11047
586	0.10741
587	0.10446
588	0.10144
589	0.09861
590	0.09592
591	0.09295
592	0.0904
593	0.08771
594	0.08497
595	0.08259
596	0.07992
597	0.07727
598	0.07482
599	0.07251
600	0.07043
601	0.06826
602	0.0659
603	0.06401
604	0.06211
605	0.06023
606	0.05867
607	0.05681
608	0.05491
609	0.05305
610	0.05129
611	0.04961
612	0.04793
613	0.04647
614	0.04489
615	0.04342
616	0.04208
617	0.04069
618	0.03953
619	0.03828
620	0.03682
621	0.03539
622	0.03423
623	0.03294
624	0.03174
625	0.03031
626	0.02899
627	0.0277
628	0.02636
629	0.02511
630	0.024
631	0.02296
632	0.02191
633	0.02114
634	0.02049
635	0.01981
636	0.0191
637	0.01839
638	0.0177
639	0.01699
640	0.01629
641	0.01554
642	0.01471
643	0.01406
644	0.01331
645	0.01244
646	0.01173
647	0.01097
648	0.01014
649	0.00937
650	0.00844
651	0.00773
652	0.00716
653	0.00651
654	0.00597
655	0.00552
656	0.00498
657	0.00463
658	0.00411
659	0.00356
660	0.0032
661	0.00267
662	0.00225
663	0.00182
664	0.00127
665	0.00125
666	0.00111
667	9.09576E-4
668	7.90936E-4
669	7.51389E-4
670	5.53655E-4
671	3.75695E-4
672	2.76828E-4
673	2.37281E-4
674	1.97734E-5
675	1.97734E-5
676	0
677	5.93202E-5
678	1.38414E-4
679	2.57054E-4
680	2.76828E-4
681	4.35015E-4
682	6.12975E-4
683	0.00101
684	0.00123
685	0.00138
686	0.0016
687	0.00198
688	0.00204
689	0.00253
690	0.00301
691	0.0035
692	0.00413
693	0.00461
694	0.00506
695	0.00573
696	0.0066
697	0.0072
698	0.00819
699	0.00931
700	0.0102
701	0.01157
702	0.01323
703	0.01493
704	0.01675
705	0.0189
706	0.0211
707	0.02339
708	0.02608
709	0.02889
710	0.03231
--	--
