# Supplementary material for: Dataset of emission and excitation spectra, UV–vis absorption spectra, and XPS spectra of graphitic C3N4
Source: Data Brief. 2018 Oct 3;21:501–10. doi: 10.1016/j.dib.2018.09.123 (PMC6199237; doi:10.1016/j.dib.2018.09.123)
Supplement: Supplementary file 2 — Supplementary material [file mmc2.zip › Raw Data/Fig 1/Fig 1b/Normalized Em 650íμ.txt]

385	0.05668
386	0.05668
387	0.05642
388	0.05603
389	0.05564
390	0.05532
391	0.055
392	0.05474
393	0.05468
394	0.0548
395	0.05493
396	0.05526
397	0.05577
398	0.05642
399	0.05694
400	0.05752
401	0.05797
402	0.05855
403	0.0592
404	0.05997
405	0.06094
406	0.06204
407	0.0634
408	0.06508
409	0.06701
410	0.06908
411	0.0716
412	0.07457
413	0.07793
414	0.08187
415	0.08626
416	0.0915
417	0.09731
418	0.10416
419	0.11172
420	0.12037
421	0.13019
422	0.14124
423	0.15332
424	0.16688
425	0.18148
426	0.19724
427	0.21417
428	0.23238
429	0.25151
430	0.2714
431	0.29227
432	0.31397
433	0.33658
434	0.35958
435	0.3829
436	0.40751
437	0.4318
438	0.45622
439	0.48167
440	0.50725
441	0.5327
442	0.55828
443	0.58399
444	0.60925
445	0.63438
446	0.65957
447	0.68347
448	0.70737
449	0.73063
450	0.75324
451	0.77455
452	0.79522
453	0.8146
454	0.83334
455	0.85078
456	0.86757
457	0.88308
458	0.89729
459	0.91086
460	0.92248
461	0.93411
462	0.94445
463	0.95349
464	0.96189
465	0.96964
466	0.9761
467	0.98191
468	0.98708
469	0.99096
470	0.99419
471	0.99677
472	0.99871
473	1
474	1
475	1
476	0.99935
477	0.99806
478	0.99612
479	0.99419
480	0.9916
481	0.98902
482	0.98579
483	0.98256
484	0.97868
485	0.97481
486	0.97029
487	0.96576
488	0.96124
489	0.95672
490	0.95155
491	0.94703
492	0.94186
493	0.93669
494	0.93153
495	0.92571
496	0.9199
497	0.91408
498	0.90763
499	0.90181
500	0.89471
501	0.8876
502	0.88049
503	0.87339
504	0.86564
505	0.85788
506	0.85013
507	0.84174
508	0.83398
509	0.82559
510	0.81654
511	0.80814
512	0.7991
513	0.79006
514	0.78101
515	0.77197
516	0.76293
517	0.75388
518	0.74484
519	0.73579
520	0.72675
521	0.71706
522	0.70802
523	0.69897
524	0.68928
525	0.68024
526	0.67055
527	0.66086
528	0.65182
529	0.64277
530	0.63308
531	0.62398
532	0.61461
533	0.60498
534	0.59549
535	0.58586
536	0.57643
537	0.56732
538	0.55796
539	0.54866
540	0.53929
541	0.53012
542	0.52081
543	0.51183
544	0.50286
545	0.49388
546	0.48503
547	0.47605
548	0.46726
549	0.45861
550	0.45001
551	0.44149
552	0.43309
553	0.4245
554	0.41623
555	0.40815
556	0.39995
557	0.39175
558	0.3838
559	0.37573
560	0.36785
561	0.36022
562	0.35273
563	0.3453
564	0.33794
565	0.33031
566	0.32334
567	0.3163
568	0.30932
569	0.30247
570	0.29556
571	0.28891
572	0.28225
573	0.27586
574	0.2694
575	0.26307
576	0.2568
577	0.25092
578	0.24498
579	0.23923
580	0.23348
581	0.22786
582	0.22237
583	0.21675
584	0.21133
585	0.20596
586	0.2008
587	0.19569
588	0.19085
589	0.186
590	0.18109
591	0.17657
592	0.17205
593	0.16753
594	0.1632
595	0.15894
596	0.15461
597	0.15054
598	0.1466
599	0.14272
600	0.13878
601	0.13516
602	0.13142
603	0.12793
604	0.12444
605	0.12108
606	0.11779
607	0.11462
608	0.11146
609	0.10842
610	0.10532
611	0.10228
612	0.09938
613	0.09647
614	0.09376
615	0.09104
616	0.0884
617	0.08581
618	0.08323
619	0.08084
620	0.07845
621	0.07599
622	0.07373
623	0.07147
624	0.06927
625	0.06714
626	0.06508
627	0.06307
628	0.06101
629	0.05913
630	0.05713
631	0.05526
632	0.05345
633	0.0517
634	0.05009
635	0.04839
636	0.0467
637	0.04513
638	0.04362
639	0.0421
640	0.04057
641	0.03912
642	0.03771
643	0.03635
644	0.03504
645	0.03378
646	0.03247
647	0.03128
648	0.03008
649	0.02888
650	0.02776
651	0.02665
652	0.02557
653	0.02455
654	0.02352
655	0.02253
656	0.02156
657	0.02064
658	0.01976
659	0.01886
660	0.01798
661	0.01716
662	0.01635
663	0.01554
664	0.01476
665	0.014
666	0.01329
667	0.01267
668	0.01199
669	0.01133
670	0.0107
671	0.01011
672	0.00956
673	0.00894
674	0.00845
675	0.00794
676	0.00744
677	0.00693
678	0.00646
679	0.00602
680	0.00562
681	0.00519
682	0.00477
683	0.00437
684	0.00402
685	0.00366
686	0.00328
687	0.00293
688	0.00261
689	0.00229
690	0.00203
691	0.00178
692	0.00152
693	0.00127
694	0.00107
695	8.8499E-4
696	7.42875E-4
697	5.49081E-4
698	4.26346E-4
699	3.42368E-4
700	2.32552E-4
701	1.03357E-4
702	4.52185E-5
703	1.29196E-5
704	0
705	3.87587E-5
706	9.68967E-5
707	1.80874E-4
708	2.71311E-4
709	4.13426E-4
710	6.33059E-4
--	--
