# Supplementary material for: Dataset of emission and excitation spectra, UV–vis absorption spectra, and XPS spectra of graphitic C3N4
Source: Data Brief. 2018 Oct 3;21:501–10. doi: 10.1016/j.dib.2018.09.123 (PMC6199237; doi:10.1016/j.dib.2018.09.123)
Supplement: Supplementary file 2 — Supplementary material [file mmc2.zip › Raw Data/Fig 1/Fig 1c/Ex 450íμ.txt]

256	1.294
257	1.30133
258	1.31667
259	1.332
260	1.35
261	1.378
262	1.40333
263	1.43733
264	1.47133
265	1.506
266	1.55067
267	1.59133
268	1.638
269	1.686
270	1.73267
271	1.79133
272	1.844
273	1.90267
274	1.964
275	2.02333
276	2.09467
277	2.15667
278	2.22333
279	2.29733
280	2.364
281	2.44067
282	2.506
283	2.57267
284	2.64733
285	2.712
286	2.78733
287	2.85133
288	2.91733
289	2.99333
290	3.05867
291	3.136
292	3.202
293	3.268
294	3.34533
295	3.41
296	3.486
297	3.54933
298	3.612
299	3.68533
300	3.74933
301	3.82333
302	3.88733
303	3.95067
304	4.024
305	4.088
306	4.16
307	4.22533
308	4.288
309	4.36
310	4.424
311	4.49333
312	4.56
313	4.62467
314	4.69533
315	4.76067
316	4.82667
317	4.88933
318	4.94933
319	5.01467
320	5.07533
321	5.13467
322	5.19933
323	5.25867
324	5.32133
325	5.38133
326	5.43733
327	5.5
328	5.55733
329	5.61667
330	5.67533
331	5.73133
332	5.79267
333	5.85267
334	5.914
335	5.978
336	6.04067
337	6.10933
338	6.17667
339	6.246
340	6.31667
341	6.38467
342	6.45733
343	6.53133
344	6.604
345	6.68
346	6.74667
347	6.82667
348	6.9
349	6.97333
350	7.04667
351	7.12
352	7.18667
353	7.26
354	7.32667
355	7.39333
356	7.46
357	7.52
358	7.58667
359	7.64667
360	7.7
361	7.76
362	7.80667
363	7.86667
364	7.91333
365	7.96
366	8.00667
367	8.04
368	8.08
369	8.11333
370	8.14667
371	8.16667
372	8.18667
373	8.2
374	8.20667
375	8.20667
376	8.20667
377	8.19333
378	8.18
379	8.16
380	8.14
381	8.11333
382	8.08
383	8.05333
384	8.02
385	7.98
386	7.94667
387	7.90667
388	7.87333
389	7.84
390	7.80667
391	7.78
392	7.74667
393	7.72
394	7.7
395	7.68
396	7.66
397	7.64
398	7.62667
399	7.6
400	7.57333
401	7.54
402	7.5
403	7.45333
404	7.4
405	7.34
406	7.29333
407	7.23333
408	7.18
409	7.12667
410	7.07333
411	7.02667
412	6.98
413	6.93333
414	6.88
415	6.82667
416	6.78
417	6.72667
418	6.67333
419	6.62533
420	6.56867
421	6.516
422	6.45333
423	6.38333
424	6.30467
425	6.214
426	6.118
427	6.00933
428	5.892
429	5.76667
430	5.62867
431	5.48333
432	5.32667
433	5.162
434	4.98867
435	4.806
436	4.61933
437	4.42733
438	4.23067
439	4.03333
440	3.834
441	3.63667
442	3.44133
443	3.24867
444	3.062
445	2.88067
446	2.70667
447	2.54067
448	2.38333
449	2.236
450	2.09867
451	1.97067
452	1.85267
453	1.74267
454	1.642
455	1.54933
456	1.466
457	1.392
458	1.32867
459	1.27667
460	1.23733
