# Supplementary material for: Dataset of emission and excitation spectra, UV–vis absorption spectra, and XPS spectra of graphitic C3N4
Source: Data Brief. 2018 Oct 3;21:501–10. doi: 10.1016/j.dib.2018.09.123 (PMC6199237; doi:10.1016/j.dib.2018.09.123)
Supplement: Supplementary file 2 — Supplementary material [file mmc2.zip › Raw Data/Fig 1/Fig 1c/Ex 500íμ.txt]

255	0.2562
256	0.2572
257	0.25867
258	0.26047
259	0.26347
260	0.26687
261	0.27093
262	0.27567
263	0.28033
264	0.28653
265	0.29253
266	0.29887
267	0.30587
268	0.3124
269	0.32033
270	0.3278
271	0.33593
272	0.34507
273	0.35353
274	0.3632
275	0.372
276	0.38153
277	0.39213
278	0.402
279	0.4132
280	0.42367
281	0.43447
282	0.44593
283	0.45687
284	0.46893
285	0.48047
286	0.49193
287	0.50433
288	0.5164
289	0.52913
290	0.5414
291	0.55347
292	0.56633
293	0.57907
294	0.59227
295	0.6046
296	0.61673
297	0.6296
298	0.6424
299	0.65487
300	0.66733
301	0.68
302	0.69267
303	0.706
304	0.71867
305	0.732
306	0.74467
307	0.758
308	0.772
309	0.78467
310	0.79867
311	0.812
312	0.82533
313	0.84
314	0.854
315	0.86867
316	0.884
317	0.89667
318	0.912
319	0.92667
320	0.94067
321	0.956
322	0.97
323	0.986
324	1.00133
325	1.01667
326	1.034
327	1.048
328	1.06533
329	1.082
330	1.09667
331	1.11467
332	1.13067
333	1.148
334	1.166
335	1.18133
336	1.20067
337	1.218
338	1.236
339	1.25467
340	1.26933
341	1.28867
342	1.30467
343	1.32133
344	1.33867
345	1.352
346	1.37133
347	1.38667
348	1.402
349	1.41933
350	1.43133
351	1.45
352	1.46533
353	1.47867
354	1.49533
355	1.50667
356	1.52467
357	1.54067
358	1.55333
359	1.57
360	1.58067
361	1.598
362	1.614
363	1.62667
364	1.64333
365	1.65533
366	1.672
367	1.68733
368	1.7
369	1.71667
370	1.728
371	1.742
372	1.756
373	1.76533
374	1.78
375	1.79
376	1.80133
377	1.81333
378	1.82
379	1.83267
380	1.842
381	1.85067
382	1.86067
383	1.86667
384	1.878
385	1.88533
386	1.892
387	1.90067
388	1.904
389	1.91333
390	1.92067
391	1.92733
392	1.93667
393	1.94067
394	1.952
395	1.96
396	1.96733
397	1.978
398	1.98333
399	1.99267
400	1.99867
401	2.00067
402	2.00467
403	2.00333
404	2.00467
405	2.00467
406	2.002
407	2.004
408	2.002
409	2.00333
410	2.00467
411	2.00333
412	2.00667
413	2.00667
414	2.00867
415	2.01
416	2.00933
417	2.01267
418	2.01467
419	2.018
420	2.02333
421	2.026
422	2.032
423	2.03533
424	2.03667
425	2.03933
426	2.03733
427	2.04
428	2.03867
429	2.036
430	2.032
431	2.024
432	2.01667
433	2.00267
434	1.98533
435	1.96533
436	1.938
437	1.91
438	1.876
439	1.83733
440	1.79533
441	1.74733
442	1.69667
443	1.642
444	1.584
445	1.52467
446	1.46333
447	1.402
448	1.34133
449	1.28267
450	1.226
451	1.172
452	1.12133
453	1.07267
454	1.02667
455	0.98467
456	0.94667
457	0.91467
458	0.88933
459	0.87133
460	0.864
