# Supplementary material for: Dataset of emission and excitation spectra, UV–vis absorption spectra, and XPS spectra of graphitic C3N4
Source: Data Brief. 2018 Oct 3;21:501–10. doi: 10.1016/j.dib.2018.09.123 (PMC6199237; doi:10.1016/j.dib.2018.09.123)
Supplement: Supplementary file 2 — Supplementary material [file mmc2.zip › Raw Data/Fig 1/Fig 1c/Ex 550íμ.txt]

256	0.1738
257	0.17447
258	0.1752
259	0.1768
260	0.1784
261	0.18007
262	0.18273
263	0.18533
264	0.18833
265	0.19173
266	0.19507
267	0.1992
268	0.2028
269	0.2068
270	0.21187
271	0.21633
272	0.2218
273	0.22647
274	0.23153
275	0.2376
276	0.2428
277	0.24953
278	0.25473
279	0.26047
280	0.2672
281	0.27313
282	0.28027
283	0.28667
284	0.29307
285	0.30087
286	0.30753
287	0.31453
288	0.32193
289	0.3288
290	0.33707
291	0.34407
292	0.35133
293	0.35973
294	0.36673
295	0.3752
296	0.38233
297	0.38927
298	0.39767
299	0.405
300	0.41373
301	0.42133
302	0.42893
303	0.438
304	0.4458
305	0.45467
306	0.46213
307	0.46987
308	0.4786
309	0.48613
310	0.49487
311	0.50287
312	0.51073
313	0.51993
314	0.52807
315	0.53673
316	0.54533
317	0.55307
318	0.56187
319	0.56947
320	0.57727
321	0.58607
322	0.5938
323	0.60233
324	0.60987
325	0.61727
326	0.62613
327	0.63353
328	0.64207
329	0.64933
330	0.65653
331	0.6646
332	0.67133
333	0.67933
334	0.686
335	0.69333
336	0.70067
337	0.70733
338	0.714
339	0.72133
340	0.728
341	0.73467
342	0.74133
343	0.74733
344	0.754
345	0.75867
346	0.76467
347	0.77067
348	0.776
349	0.782
350	0.78733
351	0.79267
352	0.79933
353	0.80467
354	0.81067
355	0.816
356	0.822
357	0.828
358	0.834
359	0.84
360	0.846
361	0.85267
362	0.85867
363	0.86467
364	0.87067
365	0.87733
366	0.884
367	0.89067
368	0.89733
369	0.90333
370	0.91
371	0.916
372	0.92133
373	0.92667
374	0.93133
375	0.93667
376	0.94
377	0.944
378	0.948
379	0.95133
380	0.95533
381	0.95933
382	0.962
383	0.966
384	0.96933
385	0.972
386	0.97467
387	0.97667
388	0.98
389	0.98267
390	0.98467
391	0.98733
392	0.98867
393	0.99133
394	0.99333
395	0.99467
396	0.99733
397	0.99867
398	1.00067
399	1.002
400	1.00267
401	1.00267
402	1.00067
403	0.99867
404	0.996
405	0.99333
406	0.99067
407	0.98733
408	0.98533
409	0.98267
410	0.98
411	0.97933
412	0.978
413	0.97667
414	0.976
415	0.974
416	0.97333
417	0.972
418	0.97133
419	0.97133
420	0.97067
421	0.97133
422	0.972
423	0.972
424	0.97267
425	0.97133
426	0.972
427	0.97133
428	0.97067
429	0.97
430	0.96867
431	0.96733
432	0.96533
433	0.962
434	0.95867
435	0.95267
436	0.94733
437	0.94
438	0.93067
439	0.92133
440	0.91067
441	0.89867
442	0.88533
443	0.87067
444	0.85533
445	0.83867
446	0.82133
447	0.80467
448	0.78667
449	0.77067
450	0.75467
451	0.74
452	0.72733
453	0.71467
454	0.704
455	0.69533
456	0.69
457	0.68933
458	0.69533
459	0.71
460	0.73467
