# Supplementary material for: Dataset of emission and excitation spectra, UV–vis absorption spectra, and XPS spectra of graphitic C3N4
Source: Data Brief. 2018 Oct 3;21:501–10. doi: 10.1016/j.dib.2018.09.123 (PMC6199237; doi:10.1016/j.dib.2018.09.123)
Supplement: Supplementary file 2 — Supplementary material [file mmc2.zip › Raw Data/Fig 1/Fig 1c/Ex 600íμ.txt]

255	0.07647
256	0.07667
257	0.077
258	0.07733
259	0.07767
260	0.07827
261	0.07893
262	0.07967
263	0.08033
264	0.08107
265	0.08173
266	0.0826
267	0.0834
268	0.0844
269	0.08547
270	0.08653
271	0.08767
272	0.0888
273	0.09007
274	0.0914
275	0.09273
276	0.09413
277	0.09547
278	0.09693
279	0.0986
280	0.1002
281	0.1018
282	0.10347
283	0.1052
284	0.10707
285	0.1088
286	0.11073
287	0.11267
288	0.11487
289	0.1168
290	0.119
291	0.12127
292	0.1238
293	0.12627
294	0.12867
295	0.13113
296	0.13353
297	0.13593
298	0.1382
299	0.14067
300	0.14293
301	0.14527
302	0.14773
303	0.1502
304	0.15287
305	0.15553
306	0.15793
307	0.16067
308	0.16333
309	0.16593
310	0.1688
311	0.1716
312	0.17453
313	0.17747
314	0.18007
315	0.18313
316	0.18587
317	0.18853
318	0.1914
319	0.19393
320	0.197
321	0.1996
322	0.202
323	0.20467
324	0.20693
325	0.20953
326	0.2118
327	0.2136
328	0.21587
329	0.2176
330	0.21947
331	0.22107
332	0.22247
333	0.22407
334	0.2254
335	0.22653
336	0.22773
337	0.22853
338	0.22987
339	0.2306
340	0.23113
341	0.23193
342	0.23233
343	0.2332
344	0.23393
345	0.23467
346	0.23567
347	0.23653
348	0.23753
349	0.23867
350	0.23953
351	0.2414
352	0.243
353	0.24487
354	0.24707
355	0.24913
356	0.25187
357	0.25433
358	0.25673
359	0.25973
360	0.26187
361	0.26507
362	0.268
363	0.27093
364	0.2742
365	0.2768
366	0.28
367	0.283
368	0.28527
369	0.28827
370	0.2906
371	0.29307
372	0.29527
373	0.29673
374	0.29887
375	0.30053
376	0.3018
377	0.30347
378	0.30427
379	0.30613
380	0.30773
381	0.30887
382	0.31053
383	0.31167
384	0.31367
385	0.315
386	0.31587
387	0.3178
388	0.319
389	0.32013
390	0.3212
391	0.32147
392	0.32207
393	0.32207
394	0.3218
395	0.3216
396	0.3204
397	0.32
398	0.31947
399	0.31813
400	0.31713
401	0.31527
402	0.31393
403	0.31247
404	0.31053
405	0.30907
406	0.30713
407	0.3054
408	0.30413
409	0.3026
410	0.3016
411	0.30067
412	0.29967
413	0.299
414	0.29793
415	0.29733
416	0.2968
417	0.29587
418	0.29573
419	0.29527
420	0.29547
421	0.29573
422	0.2958
423	0.29633
424	0.297
425	0.29807
426	0.2992
427	0.30107
428	0.30373
429	0.3066
430	0.30987
431	0.3132
432	0.3162
433	0.31967
434	0.3226
435	0.32553
436	0.32847
437	0.33113
438	0.33433
439	0.33733
440	0.34053
441	0.3442
442	0.34887
443	0.354
444	0.36007
445	0.36653
446	0.37387
447	0.38213
448	0.3914
449	0.40173
450	0.4132
451	0.4266
452	0.4414
453	0.45853
454	0.47773
455	0.50093
456	0.52793
457	0.5612
458	0.603
459	0.6562
460	0.72467
