# Supplementary material for: Dataset of emission and excitation spectra, UV–vis absorption spectra, and XPS spectra of graphitic C3N4
Source: Data Brief. 2018 Oct 3;21:501–10. doi: 10.1016/j.dib.2018.09.123 (PMC6199237; doi:10.1016/j.dib.2018.09.123)
Supplement: Supplementary file 2 — Supplementary material [file mmc2.zip › Raw Data/Fig 1/Fig 1c/Ex 650íμ.txt]

255	0.07453
256	0.0746
257	0.07473
258	0.07487
259	0.07533
260	0.0756
261	0.07613
262	0.0766
263	0.07693
264	0.07753
265	0.0782
266	0.0788
267	0.07967
268	0.08047
269	0.08153
270	0.0826
271	0.0836
272	0.08487
273	0.08613
274	0.0876
275	0.08907
276	0.09053
277	0.09233
278	0.09393
279	0.0956
280	0.09733
281	0.09907
282	0.101
283	0.10287
284	0.10473
285	0.1066
286	0.10867
287	0.11087
288	0.11313
289	0.11527
290	0.1176
291	0.12013
292	0.1228
293	0.12587
294	0.12913
295	0.13227
296	0.13587
297	0.13933
298	0.143
299	0.14707
300	0.15113
301	0.15573
302	0.1604
303	0.16507
304	0.1702
305	0.1754
306	0.18047
307	0.18553
308	0.19007
309	0.1952
310	0.19967
311	0.20427
312	0.20873
313	0.21293
314	0.2172
315	0.22113
316	0.2252
317	0.22927
318	0.23293
319	0.23693
320	0.24053
321	0.2438
322	0.24753
323	0.25087
324	0.2542
325	0.2572
326	0.2598
327	0.2626
328	0.265
329	0.2672
330	0.2698
331	0.27147
332	0.2734
333	0.27513
334	0.2766
335	0.27833
336	0.2792
337	0.28027
338	0.28107
339	0.28113
340	0.2818
341	0.28173
342	0.2814
343	0.28087
344	0.27973
345	0.27953
346	0.2786
347	0.2776
348	0.27693
349	0.27567
350	0.2752
351	0.27447
352	0.27353
353	0.2732
354	0.27227
355	0.272
356	0.2716
357	0.27093
358	0.27127
359	0.27113
360	0.27093
361	0.271
362	0.27067
363	0.27107
364	0.2712
365	0.2714
366	0.272
367	0.2718
368	0.2724
369	0.27273
370	0.2728
371	0.273
372	0.2726
373	0.2726
374	0.27227
375	0.2716
376	0.272
377	0.27147
378	0.2712
379	0.271
380	0.27033
381	0.2706
382	0.27053
383	0.27053
384	0.27087
385	0.27033
386	0.27093
387	0.271
388	0.27033
389	0.2702
390	0.26927
391	0.26833
392	0.26693
393	0.265
394	0.263
395	0.26047
396	0.2576
397	0.25447
398	0.25067
399	0.24707
400	0.24293
401	0.23847
402	0.2342
403	0.22933
404	0.225
405	0.2206
406	0.216
407	0.21193
408	0.20773
409	0.20387
410	0.20013
411	0.19633
412	0.19327
413	0.1902
414	0.18727
415	0.1846
416	0.1818
417	0.17933
418	0.177
419	0.1748
420	0.17307
421	0.17133
422	0.16987
423	0.1684
424	0.16707
425	0.16627
426	0.16547
427	0.16527
428	0.1654
429	0.1656
430	0.16633
431	0.1672
432	0.16793
433	0.169
434	0.1698
435	0.17087
436	0.17187
437	0.1728
438	0.17413
439	0.1756
440	0.1772
441	0.17927
442	0.18147
443	0.1844
444	0.18753
445	0.1914
446	0.19573
447	0.20013
448	0.20553
449	0.21113
450	0.21753
451	0.22513
452	0.23347
453	0.2428
454	0.2534
455	0.2656
456	0.27987
457	0.2976
458	0.32
459	0.34873
460	0.38533
