# Supplementary material for: Dataset of emission and excitation spectra, UV–vis absorption spectra, and XPS spectra of graphitic C3N4
Source: Data Brief. 2018 Oct 3;21:501–10. doi: 10.1016/j.dib.2018.09.123 (PMC6199237; doi:10.1016/j.dib.2018.09.123)
Supplement: Supplementary file 2 — Supplementary material [file mmc2.zip › Raw Data/Fig 1/Fig 1c/Normalized Ex 450íμ.txt]

256	0.00813
257	0.00918
258	0.01138
259	0.01358
260	0.01617
261	0.02018
262	0.02382
263	0.0287
264	0.03358
265	0.03855
266	0.04496
267	0.05079
268	0.05749
269	0.06438
270	0.07107
271	0.07949
272	0.08705
273	0.09547
274	0.10427
275	0.11278
276	0.12302
277	0.13191
278	0.14148
279	0.15209
280	0.16166
281	0.17266
282	0.18204
283	0.1916
284	0.20231
285	0.21159
286	0.2224
287	0.23159
288	0.24106
289	0.25196
290	0.26134
291	0.27243
292	0.2819
293	0.29137
294	0.30247
295	0.31175
296	0.32265
297	0.33174
298	0.34073
299	0.35125
300	0.36044
301	0.37105
302	0.38024
303	0.38932
304	0.39985
305	0.40903
306	0.41936
307	0.42874
308	0.43773
309	0.44806
310	0.45724
311	0.46719
312	0.47676
313	0.48603
314	0.49617
315	0.50555
316	0.51502
317	0.52401
318	0.53262
319	0.54199
320	0.5507
321	0.55921
322	0.56849
323	0.577
324	0.586
325	0.5946
326	0.60264
327	0.61163
328	0.61986
329	0.62837
330	0.63679
331	0.64482
332	0.65363
333	0.66223
334	0.67104
335	0.68022
336	0.68921
337	0.69906
338	0.70872
339	0.71867
340	0.72881
341	0.73857
342	0.749
343	0.75961
344	0.77004
345	0.78095
346	0.79051
347	0.80199
348	0.81251
349	0.82303
350	0.83356
351	0.84408
352	0.85364
353	0.86417
354	0.87373
355	0.8833
356	0.89286
357	0.90147
358	0.91104
359	0.91965
360	0.9273
361	0.93591
362	0.94261
363	0.95121
364	0.95791
365	0.96461
366	0.9713
367	0.97609
368	0.98183
369	0.98661
370	0.99139
371	0.99426
372	0.99713
373	0.99904
374	1
375	1
376	1
377	0.99809
378	0.99617
379	0.9933
380	0.99043
381	0.98661
382	0.98183
383	0.978
384	0.97322
385	0.96748
386	0.96269
387	0.95695
388	0.95217
389	0.94739
390	0.94261
391	0.93878
392	0.934
393	0.93017
394	0.9273
395	0.92443
396	0.92156
397	0.91869
398	0.91678
399	0.91295
400	0.90913
401	0.90434
402	0.8986
403	0.89191
404	0.88425
405	0.87565
406	0.86895
407	0.86034
408	0.85269
409	0.84504
410	0.83738
411	0.83069
412	0.82399
413	0.81729
414	0.80964
415	0.80199
416	0.79529
417	0.78764
418	0.77999
419	0.7731
420	0.76497
421	0.75741
422	0.74842
423	0.73838
424	0.72709
425	0.71408
426	0.70031
427	0.68471
428	0.66788
429	0.64989
430	0.63009
431	0.60924
432	0.58676
433	0.56313
434	0.53826
435	0.51205
436	0.48527
437	0.45772
438	0.4295
439	0.40119
440	0.37258
441	0.34427
442	0.31624
443	0.2886
444	0.26181
445	0.23579
446	0.21083
447	0.18701
448	0.16443
449	0.14329
450	0.12359
451	0.10522
452	0.08829
453	0.07251
454	0.05806
455	0.04477
456	0.03281
457	0.02219
458	0.01311
459	0.00564
460	0
--	--
--	--
