# Supplementary material for: Dataset of emission and excitation spectra, UV–vis absorption spectra, and XPS spectra of graphitic C3N4
Source: Data Brief. 2018 Oct 3;21:501–10. doi: 10.1016/j.dib.2018.09.123 (PMC6199237; doi:10.1016/j.dib.2018.09.123)
Supplement: Supplementary file 2 — Supplementary material [file mmc2.zip › Raw Data/Fig 1/Fig 1c/Normalized Ex 500íμ.txt]

255	0
256	5.60601E-4
257	0.00138
258	0.00239
259	0.00407
260	0.00598
261	0.00826
262	0.01091
263	0.01353
264	0.017
265	0.02037
266	0.02392
267	0.02784
268	0.03151
269	0.03595
270	0.04014
271	0.0447
272	0.04982
273	0.05457
274	0.05998
275	0.06492
276	0.07026
277	0.0762
278	0.08174
279	0.08801
280	0.09388
281	0.09994
282	0.10636
283	0.11249
284	0.11926
285	0.12572
286	0.13215
287	0.1391
288	0.14587
289	0.15301
290	0.15988
291	0.16665
292	0.17386
293	0.181
294	0.1884
295	0.19531
296	0.20212
297	0.20933
298	0.2165
299	0.22349
300	0.23048
301	0.23758
302	0.24468
303	0.25216
304	0.25926
305	0.26673
306	0.27383
307	0.28131
308	0.28916
309	0.29626
310	0.30411
311	0.31158
312	0.31906
313	0.32728
314	0.33513
315	0.34335
316	0.35195
317	0.35905
318	0.36764
319	0.37586
320	0.38371
321	0.39231
322	0.40016
323	0.40913
324	0.41772
325	0.42632
326	0.43604
327	0.44388
328	0.4536
329	0.46294
330	0.47117
331	0.48126
332	0.49023
333	0.49994
334	0.51003
335	0.51863
336	0.52947
337	0.53919
338	0.54928
339	0.55974
340	0.56796
341	0.5788
342	0.58777
343	0.59711
344	0.60683
345	0.61431
346	0.62514
347	0.63374
348	0.64234
349	0.65205
350	0.65878
351	0.66925
352	0.67784
353	0.68532
354	0.69466
355	0.70101
356	0.7111
357	0.72007
358	0.72717
359	0.73652
360	0.7425
361	0.75221
362	0.76118
363	0.76828
364	0.77763
365	0.78436
366	0.7937
367	0.80229
368	0.8094
369	0.81874
370	0.82509
371	0.83294
372	0.84079
373	0.84602
374	0.85424
375	0.85985
376	0.8662
377	0.87293
378	0.87667
379	0.88377
380	0.889
381	0.89386
382	0.89947
383	0.90283
384	0.90918
385	0.91329
386	0.91703
387	0.92189
388	0.92376
389	0.92899
390	0.9331
391	0.93684
392	0.94207
393	0.94431
394	0.95067
395	0.95515
396	0.95926
397	0.96524
398	0.96823
399	0.97346
400	0.97683
401	0.97795
402	0.98019
403	0.97944
404	0.98019
405	0.98019
406	0.9787
407	0.97982
408	0.9787
409	0.97944
410	0.98019
411	0.97944
412	0.98131
413	0.98131
414	0.98243
415	0.98318
416	0.98281
417	0.98468
418	0.9858
419	0.98767
420	0.99066
421	0.99215
422	0.99552
423	0.99738
424	0.99813
425	0.99963
426	0.99851
427	1
428	0.99925
429	0.99776
430	0.99552
431	0.99103
432	0.98692
433	0.97907
434	0.96935
435	0.95814
436	0.94282
437	0.92712
438	0.90806
439	0.88638
440	0.86284
441	0.83593
442	0.80753
443	0.77688
444	0.74437
445	0.7111
446	0.67672
447	0.64234
448	0.60833
449	0.57544
450	0.54367
451	0.5134
452	0.48499
453	0.45771
454	0.43192
455	0.40838
456	0.38708
457	0.36914
458	0.35494
459	0.34484
460	0.34073
--	--
