# Supplementary material for: Dataset of emission and excitation spectra, UV–vis absorption spectra, and XPS spectra of graphitic C3N4
Source: Data Brief. 2018 Oct 3;21:501–10. doi: 10.1016/j.dib.2018.09.123 (PMC6199237; doi:10.1016/j.dib.2018.09.123)
Supplement: Supplementary file 2 — Supplementary material [file mmc2.zip › Raw Data/Fig 1/Fig 1c/Normalized Ex 550íμ.txt]

256	0
257	8.04311E-4
258	0.00169
259	0.00362
260	0.00555
261	0.00756
262	0.01078
263	0.01391
264	0.01753
265	0.02164
266	0.02566
267	0.03064
268	0.03499
269	0.03981
270	0.04593
271	0.05132
272	0.05791
273	0.06354
274	0.06965
275	0.07697
276	0.08325
277	0.09137
278	0.09764
279	0.10456
280	0.11268
281	0.11984
282	0.12845
283	0.13617
284	0.14389
285	0.1533
286	0.16134
287	0.16979
288	0.17872
289	0.187
290	0.19698
291	0.20542
292	0.21419
293	0.22432
294	0.23277
295	0.24298
296	0.25159
297	0.25995
298	0.27009
299	0.27894
300	0.28947
301	0.29864
302	0.30781
303	0.31875
304	0.32816
305	0.33886
306	0.34786
307	0.35719
308	0.36773
309	0.37682
310	0.38736
311	0.39701
312	0.4065
313	0.4176
314	0.42741
315	0.43787
316	0.44824
317	0.45757
318	0.46819
319	0.47736
320	0.48677
321	0.49739
322	0.50672
323	0.51701
324	0.5261
325	0.53503
326	0.54573
327	0.55465
328	0.56495
329	0.57372
330	0.5824
331	0.59213
332	0.60026
333	0.60991
334	0.61795
335	0.6268
336	0.63565
337	0.64369
338	0.65173
339	0.66058
340	0.66862
341	0.67667
342	0.68471
343	0.69195
344	0.69999
345	0.70562
346	0.71286
347	0.7201
348	0.72653
349	0.73377
350	0.74021
351	0.74664
352	0.75469
353	0.76112
354	0.76836
355	0.77479
356	0.78203
357	0.78927
358	0.79651
359	0.80375
360	0.81099
361	0.81903
362	0.82627
363	0.83351
364	0.84075
365	0.84879
366	0.85683
367	0.86488
368	0.87292
369	0.88016
370	0.8882
371	0.89544
372	0.90187
373	0.90831
374	0.91394
375	0.92037
376	0.92439
377	0.92922
378	0.93405
379	0.93807
380	0.94289
381	0.94772
382	0.95094
383	0.95576
384	0.95978
385	0.963
386	0.96622
387	0.96863
388	0.97265
389	0.97587
390	0.97828
391	0.9815
392	0.98311
393	0.98633
394	0.98874
395	0.99035
396	0.99357
397	0.99517
398	0.99759
399	0.9992
400	1
401	1
402	0.99759
403	0.99517
404	0.99196
405	0.98874
406	0.98552
407	0.9815
408	0.97909
409	0.97587
410	0.97265
411	0.97185
412	0.97024
413	0.96863
414	0.96783
415	0.96541
416	0.96461
417	0.963
418	0.9622
419	0.9622
420	0.96139
421	0.9622
422	0.963
423	0.963
424	0.96381
425	0.9622
426	0.963
427	0.9622
428	0.96139
429	0.96059
430	0.95898
431	0.95737
432	0.95496
433	0.95094
434	0.94692
435	0.93968
436	0.93324
437	0.92439
438	0.91313
439	0.90187
440	0.88901
441	0.87453
442	0.85844
443	0.84075
444	0.82225
445	0.80214
446	0.78123
447	0.76112
448	0.7394
449	0.7201
450	0.7008
451	0.6831
452	0.66782
453	0.65254
454	0.63967
455	0.62921
456	0.62278
457	0.62197
458	0.62921
459	0.64691
460	0.67667
--	--
--	--
