# Supplementary material for: Dataset of emission and excitation spectra, UV–vis absorption spectra, and XPS spectra of graphitic C3N4
Source: Data Brief. 2018 Oct 3;21:501–10. doi: 10.1016/j.dib.2018.09.123 (PMC6199237; doi:10.1016/j.dib.2018.09.123)
Supplement: Supplementary file 2 — Supplementary material [file mmc2.zip › Raw Data/Fig 1/Fig 1c/Normalized Ex 600íμ.txt]

255	0
256	3.08547E-4
257	8.22791E-4
258	0.00134
259	0.00185
260	0.00278
261	0.00381
262	0.00494
263	0.00597
264	0.0071
265	0.00813
266	0.00946
267	0.0107
268	0.01224
269	0.01388
270	0.01553
271	0.01728
272	0.01903
273	0.02098
274	0.02304
275	0.0251
276	0.02725
277	0.02931
278	0.03157
279	0.03415
280	0.03661
281	0.03908
282	0.04165
283	0.04433
284	0.04721
285	0.04988
286	0.05286
287	0.05585
288	0.05924
289	0.06222
290	0.06562
291	0.06911
292	0.07302
293	0.07683
294	0.08053
295	0.08434
296	0.08804
297	0.09174
298	0.09524
299	0.09904
300	0.10254
301	0.10614
302	0.10995
303	0.11375
304	0.11786
305	0.12198
306	0.12568
307	0.1299
308	0.13401
309	0.13802
310	0.14245
311	0.14677
312	0.15129
313	0.15582
314	0.15983
315	0.16456
316	0.16878
317	0.17289
318	0.17731
319	0.18122
320	0.18595
321	0.18996
322	0.19366
323	0.19778
324	0.20128
325	0.20529
326	0.20878
327	0.21156
328	0.21506
329	0.21773
330	0.22061
331	0.22308
332	0.22524
333	0.22771
334	0.22976
335	0.23151
336	0.23336
337	0.2346
338	0.23666
339	0.23779
340	0.23861
341	0.23984
342	0.24046
343	0.2418
344	0.24293
345	0.24406
346	0.2456
347	0.24694
348	0.24848
349	0.25023
350	0.25157
351	0.25445
352	0.25692
353	0.2598
354	0.26319
355	0.26638
356	0.2706
357	0.2744
358	0.2781
359	0.28273
360	0.28602
361	0.29096
362	0.29548
363	0.30001
364	0.30505
365	0.30906
366	0.314
367	0.31863
368	0.32212
369	0.32675
370	0.33035
371	0.33416
372	0.33755
373	0.33981
374	0.3431
375	0.34568
376	0.34763
377	0.3502
378	0.35143
379	0.35431
380	0.35678
381	0.35853
382	0.3611
383	0.36285
384	0.36594
385	0.36799
386	0.36933
387	0.37231
388	0.37416
389	0.37591
390	0.37756
391	0.37797
392	0.3789
393	0.3789
394	0.37848
395	0.37818
396	0.37632
397	0.37571
398	0.37488
399	0.37283
400	0.37128
401	0.3684
402	0.36635
403	0.36409
404	0.3611
405	0.35884
406	0.35586
407	0.35318
408	0.35123
409	0.34886
410	0.34732
411	0.34588
412	0.34434
413	0.34331
414	0.34166
415	0.34074
416	0.33992
417	0.33848
418	0.33827
419	0.33755
420	0.33786
421	0.33827
422	0.33837
423	0.3392
424	0.34022
425	0.34187
426	0.34362
427	0.3465
428	0.35061
429	0.35503
430	0.36007
431	0.36522
432	0.36984
433	0.37519
434	0.37972
435	0.38424
436	0.38877
437	0.39288
438	0.39782
439	0.40245
440	0.40738
441	0.41304
442	0.42024
443	0.42816
444	0.43752
445	0.4475
446	0.45881
447	0.47156
448	0.48586
449	0.5018
450	0.51949
451	0.54016
452	0.56299
453	0.58943
454	0.61905
455	0.65484
456	0.69649
457	0.74781
458	0.8123
459	0.89437
460	1
--	--
