# Supplementary material for: Dataset of emission and excitation spectra, UV–vis absorption spectra, and XPS spectra of graphitic C3N4
Source: Data Brief. 2018 Oct 3;21:501–10. doi: 10.1016/j.dib.2018.09.123 (PMC6199237; doi:10.1016/j.dib.2018.09.123)
Supplement: Supplementary file 2 — Supplementary material [file mmc2.zip › Raw Data/Fig 1/Fig 1c/Normalized Ex 650íμ.txt]

255	0
256	2.145E-4
257	6.43501E-4
258	0.00107
259	0.00257
260	0.00343
261	0.00515
262	0.00665
263	0.00772
264	0.00965
265	0.0118
266	0.01373
267	0.01652
268	0.01909
269	0.02252
270	0.02595
271	0.02917
272	0.03325
273	0.03732
274	0.04204
275	0.04676
276	0.05148
277	0.05727
278	0.06242
279	0.06778
280	0.07336
281	0.07894
282	0.08516
283	0.09116
284	0.09717
285	0.10317
286	0.10982
287	0.1169
288	0.1242
289	0.13106
290	0.13857
291	0.14672
292	0.1553
293	0.16517
294	0.17568
295	0.18576
296	0.19734
297	0.20849
298	0.22029
299	0.23338
300	0.24646
301	0.26126
302	0.27628
303	0.29129
304	0.30781
305	0.32454
306	0.34084
307	0.35714
308	0.37173
309	0.38825
310	0.40262
311	0.41742
312	0.43179
313	0.4453
314	0.45903
315	0.47169
316	0.48477
317	0.49785
318	0.50965
319	0.52252
320	0.53411
321	0.54462
322	0.55663
323	0.56735
324	0.57808
325	0.58773
326	0.5961
327	0.60511
328	0.61283
329	0.61991
330	0.62827
331	0.63363
332	0.63985
333	0.64543
334	0.65015
335	0.65573
336	0.65852
337	0.66195
338	0.66452
339	0.66474
340	0.66688
341	0.66667
342	0.66559
343	0.66388
344	0.66023
345	0.65959
346	0.65659
347	0.65337
348	0.65122
349	0.64715
350	0.64565
351	0.64329
352	0.64028
353	0.63921
354	0.63621
355	0.63535
356	0.63406
357	0.63192
358	0.63299
359	0.63256
360	0.63192
361	0.63213
362	0.63106
363	0.63235
364	0.63278
365	0.63342
366	0.63535
367	0.63471
368	0.63664
369	0.63771
370	0.63792
371	0.63857
372	0.63728
373	0.63728
374	0.63621
375	0.63406
376	0.63535
377	0.63363
378	0.63278
379	0.63213
380	0.62999
381	0.63085
382	0.63063
383	0.63063
384	0.6317
385	0.62999
386	0.63192
387	0.63213
388	0.62999
389	0.62956
390	0.62656
391	0.62355
392	0.61905
393	0.61283
394	0.60639
395	0.59824
396	0.58902
397	0.57894
398	0.56671
399	0.55513
400	0.54183
401	0.52746
402	0.51373
403	0.49807
404	0.48413
405	0.46997
406	0.45517
407	0.44208
408	0.42857
409	0.41613
410	0.40412
411	0.39189
412	0.38202
413	0.37216
414	0.36272
415	0.35414
416	0.34513
417	0.33719
418	0.32969
419	0.32261
420	0.31703
421	0.31145
422	0.30674
423	0.30202
424	0.29773
425	0.29515
426	0.29258
427	0.29193
428	0.29236
429	0.29301
430	0.29537
431	0.29816
432	0.30051
433	0.30395
434	0.30652
435	0.30995
436	0.31317
437	0.31617
438	0.32046
439	0.32518
440	0.33033
441	0.33698
442	0.34406
443	0.3535
444	0.36358
445	0.37602
446	0.38996
447	0.40412
448	0.42149
449	0.43951
450	0.4601
451	0.48456
452	0.51137
453	0.5414
454	0.5755
455	0.61476
456	0.66066
457	0.71772
458	0.78979
459	0.88224
460	1
--	--
