# Supplementary material for: Dataset of emission and excitation spectra, UV–vis absorption spectra, and XPS spectra of graphitic C3N4
Source: Data Brief. 2018 Oct 3;21:501–10. doi: 10.1016/j.dib.2018.09.123 (PMC6199237; doi:10.1016/j.dib.2018.09.123)
Supplement: Supplementary file 2 — Supplementary material [file mmc2.zip › Raw Data/Fig 1/Fig 1d/Ex 450íμ.txt]

255	0.48133
256	0.482
257	0.48383
258	0.48633
259	0.49033
260	0.49517
261	0.50133
262	0.50783
263	0.51467
264	0.52283
265	0.53183
266	0.541
267	0.551
268	0.562
269	0.57333
270	0.58567
271	0.59833
272	0.61233
273	0.62733
274	0.64233
275	0.65883
276	0.67667
277	0.69433
278	0.7135
279	0.734
280	0.755
281	0.7755
282	0.7965
283	0.818
284	0.83867
285	0.85933
286	0.88
287	0.90133
288	0.92267
289	0.94417
290	0.96733
291	0.98917
292	1.01167
293	1.03467
294	1.05783
295	1.0815
296	1.10433
297	1.1285
298	1.15267
299	1.17667
300	1.20017
301	1.22517
302	1.25083
303	1.2765
304	1.30283
305	1.3295
306	1.3585
307	1.38617
308	1.41317
309	1.442
310	1.47217
311	1.50083
312	1.52917
313	1.559
314	1.58933
315	1.6185
316	1.64517
317	1.67167
318	1.7
319	1.72667
320	1.75167
321	1.775
322	1.8
323	1.82333
324	1.84333
325	1.86333
326	1.88333
327	1.9
328	1.915
329	1.92833
330	1.94333
331	1.955
332	1.96667
333	1.97667
334	1.99167
335	2.00333
336	2.01333
337	2.02667
338	2.04333
339	2.05667
340	2.07167
341	2.08833
342	2.10833
343	2.12833
344	2.14833
345	2.17
346	2.19667
347	2.22
348	2.24167
349	2.27
350	2.3
351	2.32667
352	2.355
353	2.385
354	2.41667
355	2.445
356	2.47333
357	2.505
358	2.535
359	2.56333
360	2.58833
361	2.61833
362	2.64667
363	2.67
364	2.69333
365	2.72
366	2.745
367	2.765
368	2.785
369	2.80833
370	2.82667
371	2.84
372	2.85333
373	2.86667
374	2.875
375	2.87667
376	2.88
377	2.88167
378	2.87833
379	2.87167
380	2.86667
381	2.86167
382	2.85
383	2.83833
384	2.82833
385	2.81833
386	2.805
387	2.79167
388	2.78167
389	2.77
390	2.75667
391	2.745
392	2.73667
393	2.725
394	2.71167
395	2.70167
396	2.69167
397	2.67833
398	2.66167
399	2.64667
400	2.62833
401	2.605
402	2.57833
403	2.55167
404	2.52333
405	2.49333
406	2.46167
407	2.43167
408	2.4
409	2.36833
410	2.33667
411	2.30667
412	2.27333
413	2.23833
414	2.205
415	2.17167
416	2.135
417	2.09667
418	2.06333
419	2.02667
420	1.99
421	1.95
422	1.91167
423	1.86833
424	1.82333
425	1.77667
426	1.73
427	1.68167
428	1.6315
429	1.58167
430	1.5315
431	1.47983
432	1.427
433	1.37583
434	1.3245
435	1.273
436	1.22233
437	1.17317
438	1.12483
439	1.07733
440	1.032
441	0.98933
442	0.94917
443	0.91133
444	0.877
445	0.84567
446	0.8165
447	0.79083
448	0.76817
449	0.74867
450	0.73217
451	0.7195
452	0.71083
453	0.70483
454	0.7025
455	0.7045
456	0.71283
457	0.72783
458	0.75167
459	0.78717
460	0.83767
