# Supplementary material for: Dataset of emission and excitation spectra, UV–vis absorption spectra, and XPS spectra of graphitic C3N4
Source: Data Brief. 2018 Oct 3;21:501–10. doi: 10.1016/j.dib.2018.09.123 (PMC6199237; doi:10.1016/j.dib.2018.09.123)
Supplement: Supplementary file 2 — Supplementary material [file mmc2.zip › Raw Data/Fig 1/Fig 1d/Ex 500íμ.txt]

255	3.01333
256	3.02
257	3.04167
258	3.07167
259	3.10333
260	3.14667
261	3.20167
262	3.255
263	3.32167
264	3.39667
265	3.47167
266	3.55333
267	3.64333
268	3.73667
269	3.83333
270	3.94167
271	4.05333
272	4.16333
273	4.28333
274	4.40833
275	4.53
276	4.66333
277	4.80167
278	4.935
279	5.07833
280	5.22667
281	5.365
282	5.51333
283	5.66333
284	5.80667
285	5.95667
286	6.11
287	6.25833
288	6.40833
289	6.56333
290	6.715
291	6.86667
292	7.02667
293	7.18333
294	7.33333
295	7.48833
296	7.64333
297	7.78833
298	7.94333
299	8.10167
300	8.24333
301	8.4
302	8.56
303	8.71167
304	8.87
305	9.03333
306	9.18833
307	9.345
308	9.51333
309	9.67333
310	9.835
311	10.005
312	10.17833
313	10.34667
314	10.52667
315	10.70667
316	10.87667
317	11.05833
318	11.24167
319	11.415
320	11.60333
321	11.79667
322	11.98333
323	12.18
324	12.38333
325	12.57833
326	12.77833
327	12.98333
328	13.18167
329	13.38333
330	13.59
331	13.79
332	13.98667
333	14.19167
334	14.39333
335	14.585
336	14.78833
337	14.985
338	15.17
339	15.36
340	15.55
341	15.72167
342	15.89833
343	16.075
344	16.24167
345	16.40833
346	16.57333
347	16.73333
348	16.88333
349	17.05
350	17.2
351	17.35
352	17.5
353	17.63333
354	17.78333
355	17.91667
356	18.06667
357	18.2
358	18.33333
359	18.46667
360	18.6
361	18.73333
362	18.86667
363	19
364	19.13333
365	19.26667
366	19.4
367	19.53333
368	19.66667
369	19.78333
370	19.9
371	20
372	20.11667
373	20.2
374	20.28333
375	20.36667
376	20.45
377	20.51667
378	20.56667
379	20.63333
380	20.68333
381	20.73333
382	20.78333
383	20.81667
384	20.86667
385	20.9
386	20.93333
387	20.95
388	20.98333
389	21
390	21.03333
391	21.05
392	21.08333
393	21.11667
394	21.13333
395	21.16667
396	21.18333
397	21.21667
398	21.23333
399	21.25
400	21.23333
401	21.2
402	21.16667
403	21.1
404	21.03333
405	20.95
406	20.86667
407	20.8
408	20.73333
409	20.66667
410	20.61667
411	20.58333
412	20.55
413	20.51667
414	20.5
415	20.46667
416	20.45
417	20.43333
418	20.41667
419	20.43333
420	20.45
421	20.48333
422	20.5
423	20.51667
424	20.5
425	20.48333
426	20.43333
427	20.38333
428	20.3
429	20.2
430	20.06667
431	19.9
432	19.7
433	19.46667
434	19.18333
435	18.86667
436	18.5
437	18.08333
438	17.63333
439	17.13333
440	16.6
441	16.03833
442	15.44833
443	14.835
444	14.205
445	13.565
446	12.925
447	12.29333
448	11.67667
449	11.085
450	10.52
451	9.98667
452	9.48167
453	9
454	8.54667
455	8.11833
456	7.72333
457	7.37
458	7.05667
459	6.795
460	6.58667
