# Supplementary material for: Dataset of emission and excitation spectra, UV–vis absorption spectra, and XPS spectra of graphitic C3N4
Source: Data Brief. 2018 Oct 3;21:501–10. doi: 10.1016/j.dib.2018.09.123 (PMC6199237; doi:10.1016/j.dib.2018.09.123)
Supplement: Supplementary file 2 — Supplementary material [file mmc2.zip › Raw Data/Fig 1/Fig 1d/Ex 550íμ.txt]

255	0.59867
256	0.6
257	0.603
258	0.6085
259	0.61617
260	0.62517
261	0.636
262	0.64883
263	0.66267
264	0.67733
265	0.69383
266	0.71117
267	0.72933
268	0.74933
269	0.77017
270	0.79217
271	0.81517
272	0.83967
273	0.86483
274	0.89067
275	0.9175
276	0.94467
277	0.97317
278	1.00267
279	1.03217
280	1.06367
281	1.09533
282	1.1275
283	1.16033
284	1.19367
285	1.227
286	1.26233
287	1.29817
288	1.33233
289	1.36983
290	1.4075
291	1.44367
292	1.48133
293	1.51967
294	1.55633
295	1.59367
296	1.63133
297	1.66833
298	1.705
299	1.74333
300	1.78
301	1.82
302	1.85833
303	1.89667
304	1.93667
305	1.97667
306	2.01667
307	2.05667
308	2.09833
309	2.13833
310	2.18
311	2.22167
312	2.26333
313	2.305
314	2.34833
315	2.39167
316	2.43333
317	2.47667
318	2.51833
319	2.56167
320	2.605
321	2.64833
322	2.69167
323	2.73667
324	2.78
325	2.825
326	2.86833
327	2.91
328	2.95333
329	2.995
330	3.035
331	3.07667
332	3.115
333	3.15333
334	3.19167
335	3.23167
336	3.26833
337	3.30333
338	3.33833
339	3.37333
340	3.405
341	3.43833
342	3.47
343	3.50167
344	3.53167
345	3.56333
346	3.595
347	3.62667
348	3.65833
349	3.68667
350	3.71833
351	3.74833
352	3.78
353	3.80833
354	3.83833
355	3.86667
356	3.89667
357	3.92667
358	3.95667
359	3.985
360	4.01333
361	4.045
362	4.075
363	4.105
364	4.13667
365	4.165
366	4.19333
367	4.22167
368	4.24833
369	4.27333
370	4.29833
371	4.32
372	4.34
373	4.35833
374	4.37333
375	4.39
376	4.40333
377	4.415
378	4.425
379	4.43667
380	4.445
381	4.45333
382	4.46333
383	4.47167
384	4.47833
385	4.48667
386	4.49
387	4.495
388	4.5
389	4.50333
390	4.50333
391	4.50667
392	4.50833
393	4.50833
394	4.51
395	4.51167
396	4.50833
397	4.51
398	4.50833
399	4.50333
400	4.49833
401	4.48833
402	4.475
403	4.46
404	4.44333
405	4.425
406	4.40833
407	4.39333
408	4.37833
409	4.365
410	4.35333
411	4.34167
412	4.33167
413	4.325
414	4.315
415	4.305
416	4.29833
417	4.28833
418	4.285
419	4.285
420	4.285
421	4.29
422	4.29667
423	4.3
424	4.30333
425	4.31
426	4.315
427	4.32333
428	4.335
429	4.34333
430	4.35167
431	4.36167
432	4.36833
433	4.37167
434	4.37167
435	4.36667
436	4.35667
437	4.34333
438	4.32
439	4.28833
440	4.25167
441	4.20333
442	4.14333
443	4.07667
444	3.99833
445	3.91
446	3.815
447	3.715
448	3.61
449	3.50833
450	3.40667
451	3.305
452	3.20333
453	3.1
454	2.99667
455	2.89667
456	2.80333
457	2.71833
458	2.645
459	2.59
460	2.555
