# Supplementary material for: Dataset of emission and excitation spectra, UV–vis absorption spectra, and XPS spectra of graphitic C3N4
Source: Data Brief. 2018 Oct 3;21:501–10. doi: 10.1016/j.dib.2018.09.123 (PMC6199237; doi:10.1016/j.dib.2018.09.123)
Supplement: Supplementary file 2 — Supplementary material [file mmc2.zip › Raw Data/Fig 1/Fig 1d/Ex 600íμ.txt]

255	0.195
256	0.19567
257	0.19667
258	0.1985
259	0.2005
260	0.20317
261	0.206
262	0.20933
263	0.21233
264	0.216
265	0.22
266	0.224
267	0.2285
268	0.2335
269	0.23817
270	0.24383
271	0.24967
272	0.25567
273	0.262
274	0.26867
275	0.275
276	0.282
277	0.2895
278	0.29617
279	0.30417
280	0.31167
281	0.31867
282	0.32633
283	0.335
284	0.3425
285	0.351
286	0.3595
287	0.3675
288	0.37633
289	0.38517
290	0.394
291	0.40367
292	0.4135
293	0.42267
294	0.43283
295	0.4435
296	0.4535
297	0.465
298	0.4765
299	0.48767
300	0.49983
301	0.512
302	0.52417
303	0.53733
304	0.55033
305	0.563
306	0.57633
307	0.58967
308	0.60133
309	0.61383
310	0.62667
311	0.63867
312	0.65083
313	0.66283
314	0.67383
315	0.68583
316	0.69783
317	0.70933
318	0.72
319	0.73083
320	0.74133
321	0.75183
322	0.763
323	0.77267
324	0.78283
325	0.79233
326	0.80117
327	0.80933
328	0.81783
329	0.82533
330	0.8325
331	0.83933
332	0.846
333	0.8525
334	0.858
335	0.86283
336	0.8675
337	0.87117
338	0.87417
339	0.8765
340	0.87867
341	0.87983
342	0.88083
343	0.88117
344	0.881
345	0.88117
346	0.8805
347	0.8805
348	0.87983
349	0.87983
350	0.8795
351	0.87983
352	0.87983
353	0.88033
354	0.88117
355	0.882
356	0.88267
357	0.88333
358	0.88517
359	0.88717
360	0.88883
361	0.89067
362	0.893
363	0.89483
364	0.8975
365	0.9005
366	0.9035
367	0.9065
368	0.90933
369	0.91183
370	0.914
371	0.9155
372	0.91667
373	0.91767
374	0.91783
375	0.91767
376	0.91717
377	0.916
378	0.91517
379	0.91433
380	0.914
381	0.91283
382	0.9125
383	0.91217
384	0.911
385	0.91083
386	0.91017
387	0.909
388	0.908
389	0.90617
390	0.90467
391	0.9015
392	0.89783
393	0.89433
394	0.89033
395	0.886
396	0.88183
397	0.8775
398	0.87233
399	0.86733
400	0.8615
401	0.85533
402	0.84833
403	0.8405
404	0.83283
405	0.82533
406	0.81783
407	0.81
408	0.803
409	0.79617
410	0.78933
411	0.7825
412	0.77667
413	0.7705
414	0.7645
415	0.759
416	0.75267
417	0.74683
418	0.74167
419	0.73683
420	0.73283
421	0.72883
422	0.7245
423	0.721
424	0.7175
425	0.714
426	0.711
427	0.70867
428	0.70767
429	0.70633
430	0.7055
431	0.70433
432	0.704
433	0.70317
434	0.70217
435	0.70067
436	0.699
437	0.69683
438	0.69433
439	0.69233
440	0.68983
441	0.6875
442	0.68517
443	0.68367
444	0.68217
445	0.68117
446	0.6805
447	0.68067
448	0.68117
449	0.68317
450	0.68617
451	0.691
452	0.698
453	0.70683
454	0.71767
455	0.73183
456	0.75067
457	0.77567
458	0.81017
459	0.85717
460	0.919
