# Supplementary material for: Dataset of emission and excitation spectra, UV–vis absorption spectra, and XPS spectra of graphitic C3N4
Source: Data Brief. 2018 Oct 3;21:501–10. doi: 10.1016/j.dib.2018.09.123 (PMC6199237; doi:10.1016/j.dib.2018.09.123)
Supplement: Supplementary file 2 — Supplementary material [file mmc2.zip › Raw Data/Fig 1/Fig 1d/Ex 650íμ.txt]

255	0.51583
256	0.51667
257	0.52
258	0.524
259	0.52933
260	0.53667
261	0.54417
262	0.55367
263	0.56433
264	0.57533
265	0.58767
266	0.60083
267	0.61417
268	0.62883
269	0.64517
270	0.66017
271	0.67717
272	0.69567
273	0.713
274	0.73283
275	0.75267
276	0.77183
277	0.79283
278	0.8145
279	0.83517
280	0.85833
281	0.881
282	0.9035
283	0.927
284	0.95067
285	0.97417
286	0.99883
287	1.02283
288	1.0465
289	1.0715
290	1.09533
291	1.11983
292	1.14583
293	1.17
294	1.1945
295	1.21883
296	1.24167
297	1.26583
298	1.29083
299	1.31417
300	1.33833
301	1.36333
302	1.38733
303	1.41233
304	1.437
305	1.46033
306	1.4855
307	1.51017
308	1.534
309	1.55917
310	1.58467
311	1.60933
312	1.63517
313	1.662
314	1.68833
315	1.715
316	1.74
317	1.76667
318	1.79167
319	1.81833
320	1.84333
321	1.87
322	1.895
323	1.92
324	1.945
325	1.96833
326	1.99
327	2.01167
328	2.03
329	2.05
330	2.065
331	2.08
332	2.09333
333	2.10667
334	2.115
335	2.12167
336	2.12833
337	2.13167
338	2.135
339	2.135
340	2.135
341	2.13667
342	2.13667
343	2.13667
344	2.13833
345	2.14
346	2.145
347	2.15167
348	2.15833
349	2.16667
350	2.17667
351	2.18833
352	2.19833
353	2.21
354	2.22333
355	2.23667
356	2.25167
357	2.265
358	2.28167
359	2.3
360	2.31833
361	2.33833
362	2.36
363	2.385
364	2.41
365	2.43667
366	2.46167
367	2.48667
368	2.51167
369	2.535
370	2.55667
371	2.57667
372	2.59333
373	2.60667
374	2.61833
375	2.62833
376	2.635
377	2.64167
378	2.64833
379	2.65667
380	2.665
381	2.675
382	2.68667
383	2.69833
384	2.71167
385	2.72333
386	2.73667
387	2.74833
388	2.76
389	2.76667
390	2.76833
391	2.765
392	2.755
393	2.74
394	2.71833
395	2.69
396	2.65667
397	2.615
398	2.57167
399	2.52167
400	2.46833
401	2.41333
402	2.35333
403	2.295
404	2.235
405	2.175
406	2.11667
407	2.06167
408	2.01
409	1.96
410	1.91167
411	1.865
412	1.82333
413	1.78167
414	1.74333
415	1.70833
416	1.67167
417	1.63817
418	1.60683
419	1.57683
420	1.54883
421	1.52267
422	1.49683
423	1.47217
424	1.448
425	1.42483
426	1.4025
427	1.38083
428	1.35983
429	1.34
430	1.32033
431	1.30167
432	1.28367
433	1.26617
434	1.249
435	1.23233
436	1.2155
437	1.19933
438	1.18383
439	1.16867
440	1.154
441	1.13983
442	1.12533
443	1.11167
444	1.09733
445	1.08283
446	1.06833
447	1.05517
448	1.04283
449	1.032
450	1.02283
451	1.01617
452	1.01167
453	1.0085
454	1.00683
455	1.0065
456	1.009
457	1.0155
458	1.02917
459	1.05133
460	1.08483
