# Supplementary material for: Dataset of emission and excitation spectra, UV–vis absorption spectra, and XPS spectra of graphitic C3N4
Source: Data Brief. 2018 Oct 3;21:501–10. doi: 10.1016/j.dib.2018.09.123 (PMC6199237; doi:10.1016/j.dib.2018.09.123)
Supplement: Supplementary file 2 — Supplementary material [file mmc2.zip › Raw Data/Fig 1/Fig 1d/Normalized Ex 450íμ.txt]

255	0
256	2.77739E-4
257	0.00104
258	0.00208
259	0.00375
260	0.00576
261	0.00833
262	0.01104
263	0.01389
264	0.01729
265	0.02104
266	0.02486
267	0.02902
268	0.03361
269	0.03833
270	0.04347
271	0.04874
272	0.05458
273	0.06082
274	0.06707
275	0.07395
276	0.08138
277	0.08874
278	0.09672
279	0.10526
280	0.11401
281	0.12255
282	0.1313
283	0.14026
284	0.14887
285	0.15748
286	0.16609
287	0.17498
288	0.18386
289	0.19282
290	0.20247
291	0.21157
292	0.22094
293	0.23052
294	0.24017
295	0.25003
296	0.25955
297	0.26962
298	0.27968
299	0.28968
300	0.29947
301	0.30989
302	0.32058
303	0.33127
304	0.34224
305	0.35335
306	0.36544
307	0.37696
308	0.38821
309	0.40022
310	0.41279
311	0.42473
312	0.43654
313	0.44897
314	0.4616
315	0.47375
316	0.48486
317	0.4959
318	0.50771
319	0.51882
320	0.52923
321	0.53895
322	0.54937
323	0.55909
324	0.56742
325	0.57575
326	0.58409
327	0.59103
328	0.59728
329	0.60283
330	0.60908
331	0.61394
332	0.6188
333	0.62297
334	0.62922
335	0.63408
336	0.63824
337	0.6438
338	0.65074
339	0.6563
340	0.66255
341	0.66949
342	0.67782
343	0.68615
344	0.69449
345	0.70351
346	0.71462
347	0.72434
348	0.73337
349	0.74517
350	0.75767
351	0.76878
352	0.78059
353	0.79308
354	0.80628
355	0.81808
356	0.82988
357	0.84308
358	0.85558
359	0.86738
360	0.87779
361	0.89029
362	0.9021
363	0.91182
364	0.92154
365	0.93265
366	0.94306
367	0.9514
368	0.95973
369	0.96945
370	0.97709
371	0.98264
372	0.9882
373	0.99375
374	0.99722
375	0.99792
376	0.99931
377	1
378	0.99861
379	0.99583
380	0.99375
381	0.99167
382	0.98681
383	0.98195
384	0.97778
385	0.97361
386	0.96806
387	0.96251
388	0.95834
389	0.95348
390	0.94792
391	0.94306
392	0.93959
393	0.93473
394	0.92918
395	0.92501
396	0.92084
397	0.91529
398	0.90835
399	0.9021
400	0.89446
401	0.88474
402	0.87363
403	0.86252
404	0.85072
405	0.83822
406	0.82502
407	0.81253
408	0.79933
409	0.78614
410	0.77295
411	0.76045
412	0.74656
413	0.73198
414	0.71809
415	0.70421
416	0.68893
417	0.67296
418	0.65908
419	0.6438
420	0.62852
421	0.61186
422	0.59589
423	0.57784
424	0.55909
425	0.53965
426	0.52021
427	0.50007
428	0.47917
429	0.45841
430	0.43751
431	0.41598
432	0.39397
433	0.37266
434	0.35127
435	0.32982
436	0.30871
437	0.28822
438	0.26809
439	0.2483
440	0.22941
441	0.21164
442	0.1949
443	0.17914
444	0.16484
445	0.15178
446	0.13963
447	0.12894
448	0.1195
449	0.11137
450	0.1045
451	0.09922
452	0.09561
453	0.09311
454	0.09214
455	0.09297
456	0.09644
457	0.10269
458	0.11262
459	0.12741
460	0.14845
--	--
