# Supplementary material for: Dataset of emission and excitation spectra, UV–vis absorption spectra, and XPS spectra of graphitic C3N4
Source: Data Brief. 2018 Oct 3;21:501–10. doi: 10.1016/j.dib.2018.09.123 (PMC6199237; doi:10.1016/j.dib.2018.09.123)
Supplement: Supplementary file 2 — Supplementary material [file mmc2.zip › Raw Data/Fig 1/Fig 1d/Normalized Ex 500íμ.txt]

255	0
256	3.65564E-4
257	0.00155
258	0.0032
259	0.00494
260	0.00731
261	0.01033
262	0.01325
263	0.01691
264	0.02102
265	0.02513
266	0.02961
267	0.03455
268	0.03966
269	0.04496
270	0.0509
271	0.05703
272	0.06306
273	0.06964
274	0.07649
275	0.08317
276	0.09048
277	0.09806
278	0.10537
279	0.11323
280	0.12137
281	0.12895
282	0.13709
283	0.14531
284	0.15317
285	0.1614
286	0.1698
287	0.17794
288	0.18616
289	0.19466
290	0.20298
291	0.2113
292	0.22007
293	0.22866
294	0.23689
295	0.24538
296	0.25388
297	0.26184
298	0.27033
299	0.27902
300	0.28678
301	0.29538
302	0.30415
303	0.31247
304	0.32115
305	0.3301
306	0.3386
307	0.34719
308	0.35642
309	0.3652
310	0.37406
311	0.38339
312	0.39289
313	0.40212
314	0.41199
315	0.42186
316	0.43118
317	0.44114
318	0.4512
319	0.4607
320	0.47103
321	0.48163
322	0.49187
323	0.50265
324	0.5138
325	0.52449
326	0.53546
327	0.5467
328	0.55758
329	0.56863
330	0.57997
331	0.59093
332	0.60172
333	0.61296
334	0.62402
335	0.63453
336	0.64568
337	0.65646
338	0.66661
339	0.67702
340	0.68744
341	0.69686
342	0.70654
343	0.71623
344	0.72537
345	0.73451
346	0.74356
347	0.75233
348	0.76056
349	0.76969
350	0.77792
351	0.78615
352	0.79437
353	0.80168
354	0.80991
355	0.81722
356	0.82544
357	0.83275
358	0.84007
359	0.84738
360	0.85469
361	0.862
362	0.86931
363	0.87662
364	0.88393
365	0.89124
366	0.89856
367	0.90587
368	0.91318
369	0.91958
370	0.92597
371	0.93146
372	0.93785
373	0.94242
374	0.94699
375	0.95156
376	0.95613
377	0.95979
378	0.96253
379	0.96619
380	0.96893
381	0.97167
382	0.97441
383	0.97624
384	0.97898
385	0.98081
386	0.98264
387	0.98355
388	0.98538
389	0.98629
390	0.98812
391	0.98903
392	0.99086
393	0.99269
394	0.9936
395	0.99543
396	0.99634
397	0.99817
398	0.99909
399	1
400	0.99909
401	0.99726
402	0.99543
403	0.99177
404	0.98812
405	0.98355
406	0.97898
407	0.97532
408	0.97167
409	0.96801
410	0.96527
411	0.96344
412	0.96162
413	0.95979
414	0.95887
415	0.95705
416	0.95613
417	0.95522
418	0.9543
419	0.95522
420	0.95613
421	0.95796
422	0.95887
423	0.95979
424	0.95887
425	0.95796
426	0.95522
427	0.95248
428	0.94791
429	0.94242
430	0.93511
431	0.92597
432	0.91501
433	0.90221
434	0.88668
435	0.86931
436	0.8492
437	0.82636
438	0.80168
439	0.77426
440	0.74502
441	0.71422
442	0.68187
443	0.64824
444	0.61369
445	0.5786
446	0.5435
447	0.50886
448	0.47505
449	0.44261
450	0.41162
451	0.38238
452	0.35469
453	0.32828
454	0.30342
455	0.27993
456	0.25827
457	0.2389
458	0.22171
459	0.20737
460	0.19594
--	--
