# Supplementary material for: Dataset of emission and excitation spectra, UV–vis absorption spectra, and XPS spectra of graphitic C3N4
Source: Data Brief. 2018 Oct 3;21:501–10. doi: 10.1016/j.dib.2018.09.123 (PMC6199237; doi:10.1016/j.dib.2018.09.123)
Supplement: Supplementary file 2 — Supplementary material [file mmc2.zip › Raw Data/Fig 1/Fig 1d/Normalized Ex 550íμ.txt]

255	0
256	3.40745E-4
257	0.00111
258	0.00251
259	0.00447
260	0.00677
261	0.00954
262	0.01282
263	0.01636
264	0.0201
265	0.02432
266	0.02875
267	0.03339
268	0.0385
269	0.04383
270	0.04945
271	0.05533
272	0.06159
273	0.06802
274	0.07462
275	0.08148
276	0.08842
277	0.09571
278	0.10325
279	0.11078
280	0.11883
281	0.12693
282	0.13515
283	0.14354
284	0.15206
285	0.16058
286	0.16961
287	0.17876
288	0.18749
289	0.19708
290	0.2067
291	0.21595
292	0.22557
293	0.23537
294	0.24474
295	0.25428
296	0.26391
297	0.27336
298	0.28273
299	0.29253
300	0.3019
301	0.31212
302	0.32192
303	0.33171
304	0.34194
305	0.35216
306	0.36238
307	0.3726
308	0.38325
309	0.39347
310	0.40412
311	0.41477
312	0.42542
313	0.43607
314	0.44714
315	0.45822
316	0.46886
317	0.47994
318	0.49059
319	0.50166
320	0.51274
321	0.52381
322	0.53488
323	0.54638
324	0.55746
325	0.56896
326	0.58003
327	0.59068
328	0.60175
329	0.6124
330	0.62263
331	0.63327
332	0.64307
333	0.65287
334	0.66266
335	0.67289
336	0.68226
337	0.6912
338	0.70014
339	0.70909
340	0.71718
341	0.7257
342	0.73379
343	0.74189
344	0.74955
345	0.75765
346	0.76574
347	0.77383
348	0.78192
349	0.78916
350	0.79726
351	0.80492
352	0.81302
353	0.82026
354	0.82792
355	0.83516
356	0.84283
357	0.8505
358	0.85817
359	0.86541
360	0.87265
361	0.88074
362	0.88841
363	0.89607
364	0.90417
365	0.91141
366	0.91865
367	0.92589
368	0.9327
369	0.93909
370	0.94548
371	0.95102
372	0.95613
373	0.96081
374	0.96465
375	0.96891
376	0.97231
377	0.9753
378	0.97785
379	0.98083
380	0.98296
381	0.98509
382	0.98765
383	0.98978
384	0.99148
385	0.99361
386	0.99446
387	0.99574
388	0.99702
389	0.99787
390	0.99787
391	0.99872
392	0.99915
393	0.99915
394	0.99957
395	1
396	0.99915
397	0.99957
398	0.99915
399	0.99787
400	0.99659
401	0.99404
402	0.99063
403	0.9868
404	0.98254
405	0.97785
406	0.97359
407	0.96976
408	0.96593
409	0.96252
410	0.95954
411	0.95656
412	0.954
413	0.9523
414	0.94974
415	0.94718
416	0.94548
417	0.94293
418	0.94207
419	0.94207
420	0.94207
421	0.94335
422	0.94505
423	0.94591
424	0.94676
425	0.94846
426	0.94974
427	0.95187
428	0.95485
429	0.95698
430	0.95911
431	0.96167
432	0.96337
433	0.96422
434	0.96422
435	0.96294
436	0.96039
437	0.95698
438	0.95102
439	0.94293
440	0.93355
441	0.9212
442	0.90587
443	0.88883
444	0.86881
445	0.84624
446	0.82196
447	0.79641
448	0.76957
449	0.74359
450	0.71761
451	0.69163
452	0.66564
453	0.63924
454	0.61283
455	0.58727
456	0.56342
457	0.5417
458	0.52296
459	0.5089
460	0.49996
--	--
