# Supplementary material for: Dataset of emission and excitation spectra, UV–vis absorption spectra, and XPS spectra of graphitic C3N4
Source: Data Brief. 2018 Oct 3;21:501–10. doi: 10.1016/j.dib.2018.09.123 (PMC6199237; doi:10.1016/j.dib.2018.09.123)
Supplement: Supplementary file 2 — Supplementary material [file mmc2.zip › Raw Data/Fig 1/Fig 1d/Normalized Ex 600íμ.txt]

255	0
256	9.2081E-4
257	0.0023
258	0.00483
259	0.0076
260	0.01128
261	0.01519
262	0.0198
263	0.02394
264	0.02901
265	0.03453
266	0.04006
267	0.04627
268	0.05318
269	0.05962
270	0.06745
271	0.07551
272	0.08379
273	0.09254
274	0.10175
275	0.1105
276	0.12017
277	0.13052
278	0.13973
279	0.15078
280	0.16114
281	0.17081
282	0.1814
283	0.19337
284	0.20373
285	0.21547
286	0.22721
287	0.23826
288	0.25046
289	0.26266
290	0.27486
291	0.28821
292	0.3018
293	0.31446
294	0.3285
295	0.34323
296	0.35704
297	0.37293
298	0.38881
299	0.40424
300	0.42104
301	0.43785
302	0.45465
303	0.47284
304	0.49079
305	0.50829
306	0.5267
307	0.54512
308	0.56123
309	0.5785
310	0.59622
311	0.6128
312	0.6296
313	0.64618
314	0.66137
315	0.67795
316	0.69452
317	0.71041
318	0.72514
319	0.7401
320	0.7546
321	0.76911
322	0.78453
323	0.79788
324	0.81192
325	0.82505
326	0.83725
327	0.84853
328	0.86027
329	0.87063
330	0.88052
331	0.88996
332	0.89917
333	0.90815
334	0.91575
335	0.92242
336	0.92887
337	0.93393
338	0.93808
339	0.9413
340	0.94429
341	0.9459
342	0.94728
343	0.94774
344	0.94751
345	0.94774
346	0.94682
347	0.94682
348	0.9459
349	0.9459
350	0.94544
351	0.9459
352	0.9459
353	0.94659
354	0.94774
355	0.9489
356	0.94982
357	0.95074
358	0.95327
359	0.95603
360	0.95833
361	0.96087
362	0.96409
363	0.96662
364	0.9703
365	0.97445
366	0.97859
367	0.98273
368	0.98665
369	0.9901
370	0.99309
371	0.99517
372	0.99678
373	0.99816
374	0.99839
375	0.99816
376	0.99747
377	0.99586
378	0.99471
379	0.99355
380	0.99309
381	0.99148
382	0.99102
383	0.99056
384	0.98895
385	0.98872
386	0.9878
387	0.98619
388	0.98481
389	0.98227
390	0.9802
391	0.97583
392	0.97076
393	0.96593
394	0.96041
395	0.95442
396	0.94866
397	0.94268
398	0.93554
399	0.92864
400	0.92058
401	0.91206
402	0.90239
403	0.89157
404	0.88099
405	0.87063
406	0.86027
407	0.84945
408	0.83978
409	0.83034
410	0.8209
411	0.81146
412	0.80341
413	0.79489
414	0.7866
415	0.77901
416	0.77026
417	0.7622
418	0.75506
419	0.74839
420	0.74286
421	0.73734
422	0.73135
423	0.72652
424	0.72169
425	0.71685
426	0.71271
427	0.70948
428	0.7081
429	0.70626
430	0.70511
431	0.7035
432	0.70304
433	0.70189
434	0.70051
435	0.69843
436	0.69613
437	0.69314
438	0.68969
439	0.68692
440	0.68347
441	0.68025
442	0.67703
443	0.67495
444	0.67288
445	0.6715
446	0.67058
447	0.67081
448	0.6715
449	0.67426
450	0.67841
451	0.68508
452	0.69475
453	0.70695
454	0.72192
455	0.74148
456	0.7675
457	0.80203
458	0.84968
459	0.91459
460	1
--	--
