# Supplementary material for: Dataset of emission and excitation spectra, UV–vis absorption spectra, and XPS spectra of graphitic C3N4
Source: Data Brief. 2018 Oct 3;21:501–10. doi: 10.1016/j.dib.2018.09.123 (PMC6199237; doi:10.1016/j.dib.2018.09.123)
Supplement: Supplementary file 2 — Supplementary material [file mmc2.zip › Raw Data/Fig 1/Fig 1d/Normalized Ex 650íμ.txt]

255	0
256	3.69959E-4
257	0.00185
258	0.00363
259	0.00599
260	0.00925
261	0.01258
262	0.0168
263	0.02153
264	0.02642
265	0.03189
266	0.03774
267	0.04366
268	0.05017
269	0.05742
270	0.06408
271	0.07162
272	0.07984
273	0.08753
274	0.09634
275	0.10514
276	0.11365
277	0.12297
278	0.13259
279	0.14177
280	0.15205
281	0.16212
282	0.17211
283	0.18254
284	0.19304
285	0.20348
286	0.21443
287	0.22508
288	0.23559
289	0.24669
290	0.25727
291	0.26815
292	0.27969
293	0.29042
294	0.30129
295	0.3121
296	0.32223
297	0.33296
298	0.34406
299	0.35442
300	0.36515
301	0.37625
302	0.3869
303	0.398
304	0.40895
305	0.41931
306	0.43048
307	0.44144
308	0.45202
309	0.46319
310	0.47451
311	0.48546
312	0.49693
313	0.50884
314	0.52053
315	0.53237
316	0.54347
317	0.55531
318	0.56641
319	0.57825
320	0.58935
321	0.60118
322	0.61228
323	0.62338
324	0.63448
325	0.64484
326	0.65446
327	0.66408
328	0.67222
329	0.6811
330	0.68775
331	0.69441
332	0.70033
333	0.70625
334	0.70995
335	0.71291
336	0.71587
337	0.71735
338	0.71883
339	0.71883
340	0.71883
341	0.71957
342	0.71957
343	0.71957
344	0.72031
345	0.72105
346	0.72327
347	0.72623
348	0.72919
349	0.73289
350	0.73733
351	0.74251
352	0.74695
353	0.75213
354	0.75805
355	0.76397
356	0.77063
357	0.77654
358	0.78394
359	0.79208
360	0.80022
361	0.8091
362	0.81872
363	0.82982
364	0.84092
365	0.85276
366	0.86385
367	0.87495
368	0.88605
369	0.89641
370	0.90603
371	0.91491
372	0.92231
373	0.92823
374	0.93341
375	0.93785
376	0.94081
377	0.94377
378	0.94673
379	0.95043
380	0.95413
381	0.95856
382	0.96374
383	0.96892
384	0.97484
385	0.98002
386	0.98594
387	0.99112
388	0.9963
389	0.99926
390	1
391	0.99852
392	0.99408
393	0.98742
394	0.9778
395	0.96522
396	0.95043
397	0.93193
398	0.91269
399	0.89049
400	0.86681
401	0.8424
402	0.81576
403	0.78986
404	0.76323
405	0.73659
406	0.71069
407	0.68627
408	0.66334
409	0.64114
410	0.61968
411	0.59896
412	0.58047
413	0.56197
414	0.54495
415	0.52941
416	0.51313
417	0.49826
418	0.48435
419	0.47103
420	0.4586
421	0.44698
422	0.43552
423	0.42457
424	0.41384
425	0.40355
426	0.39364
427	0.38402
428	0.37469
429	0.36589
430	0.35716
431	0.34887
432	0.34088
433	0.33311
434	0.32549
435	0.31809
436	0.31062
437	0.30344
438	0.29656
439	0.28983
440	0.28331
441	0.27703
442	0.27059
443	0.26452
444	0.25816
445	0.25172
446	0.24528
447	0.23944
448	0.23396
449	0.22915
450	0.22508
451	0.22212
452	0.22013
453	0.21872
454	0.21798
455	0.21783
456	0.21894
457	0.22183
458	0.22789
459	0.23774
460	0.25261
--	--
