# Supplementary material for: Dataset of emission and excitation spectra, UV–vis absorption spectra, and XPS spectra of graphitic C3N4
Source: Data Brief. 2018 Oct 3;21:501–10. doi: 10.1016/j.dib.2018.09.123 (PMC6199237; doi:10.1016/j.dib.2018.09.123)
Supplement: Supplementary file 2 — Supplementary material [file mmc2.zip › Raw Data/Fig 2/Fig 2a/Em 450íμ.txt]

345	0.1099
346	0.11
347	0.1102
348	0.1105
349	0.111
350	0.1115
351	0.1123
352	0.1131
353	0.1143
354	0.1159
355	0.1183
356	0.1218
357	0.1267
358	0.1334
359	0.1423
360	0.1533
361	0.1665
362	0.1816
363	0.1987
364	0.2165
365	0.2352
366	0.2537
367	0.2718
368	0.2888
369	0.3051
370	0.3203
371	0.3346
372	0.3482
373	0.3611
374	0.3734
375	0.3854
376	0.3971
377	0.4087
378	0.4204
379	0.4327
380	0.4452
381	0.4583
382	0.4723
383	0.4867
384	0.5018
385	0.5176
386	0.5339
387	0.5507
388	0.5678
389	0.5858
390	0.6048
391	0.6248
392	0.6448
393	0.6657
394	0.6873
395	0.7102
396	0.7335
397	0.7584
398	0.7836
399	0.8104
400	0.838
401	0.867
402	0.8978
403	0.9307
404	0.9664
405	1.006
406	1.047
407	1.094
408	1.144
409	1.199
410	1.259
411	1.323
412	1.393
413	1.469
414	1.551
415	1.638
416	1.731
417	1.83
418	1.933
419	2.039
420	2.148
421	2.259
422	2.372
423	2.486
424	2.598
425	2.709
426	2.817
427	2.921
428	3.018
429	3.109
430	3.194
431	3.271
432	3.338
433	3.397
434	3.447
435	3.488
436	3.519
437	3.542
438	3.556
439	3.562
440	3.561
441	3.554
442	3.541
443	3.524
444	3.5
445	3.473
446	3.442
447	3.409
448	3.373
449	3.334
450	3.295
451	3.254
452	3.211
453	3.168
454	3.123
455	3.077
456	3.031
457	2.984
458	2.936
459	2.887
460	2.838
461	2.787
462	2.736
463	2.684
464	2.631
465	2.577
466	2.522
467	2.467
468	2.411
469	2.355
470	2.298
471	2.241
472	2.185
473	2.128
474	2.072
475	2.017
476	1.962
477	1.907
478	1.854
479	1.802
480	1.75
481	1.7
482	1.651
483	1.604
484	1.558
485	1.514
486	1.47
487	1.428
488	1.387
489	1.348
490	1.309
491	1.271
492	1.235
493	1.2
494	1.165
495	1.131
496	1.099
497	1.066
498	1.035
499	1.004
500	0.9746
501	0.9453
502	0.9164
503	0.8882
504	0.8606
505	0.8342
506	0.8081
507	0.7824
508	0.7574
509	0.7334
510	0.7098
511	0.6871
512	0.6647
513	0.6428
514	0.6216
515	0.6013
516	0.5816
517	0.5622
518	0.5433
519	0.525
520	0.5077
521	0.4905
522	0.474
523	0.4579
524	0.4424
525	0.4276
526	0.4131
527	0.3992
528	0.3858
529	0.3729
530	0.3603
531	0.3483
532	0.3367
533	0.3256
534	0.3148
535	0.3042
536	0.2941
537	0.2844
538	0.2749
539	0.2658
540	0.257
541	0.2485
542	0.2403
543	0.2322
544	0.2244
545	0.217
546	0.2097
547	0.2025
548	0.1956
549	0.1889
550	0.1826
551	0.1763
552	0.1706
553	0.1649
554	0.1593
555	0.154
556	0.1489
557	0.1438
558	0.139
559	0.1344
560	0.13
561	0.1257
562	0.1216
563	0.1177
564	0.1138
565	0.11
566	0.1064
567	0.1029
568	0.09954
569	0.09625
570	0.09311
571	0.09004
572	0.08716
573	0.08444
574	0.08164
575	0.07907
576	0.0765
577	0.07407
578	0.07174
579	0.06942
580	0.06727
581	0.06523
582	0.06325
583	0.06121
584	0.05932
585	0.05758
586	0.05584
587	0.05413
588	0.05252
589	0.05107
590	0.04957
591	0.04815
592	0.04674
593	0.04542
594	0.0441
595	0.04286
596	0.04165
597	0.04051
598	0.03938
599	0.03834
600	0.03732
601	0.03637
602	0.03544
603	0.03457
604	0.03369
605	0.03284
606	0.03204
607	0.03126
608	0.0305
609	0.0298
610	0.02915
611	0.02851
612	0.02784
613	0.02726
614	0.02669
615	0.0261
616	0.02557
617	0.02506
618	0.02462
619	0.02421
620	0.0238
621	0.02341
622	0.02309
623	0.02281
624	0.02262
625	0.02247
626	0.0223
627	0.02218
628	0.02212
629	0.02203
630	0.02213
