# Supplementary material for: Dataset of emission and excitation spectra, UV–vis absorption spectra, and XPS spectra of graphitic C3N4
Source: Data Brief. 2018 Oct 3;21:501–10. doi: 10.1016/j.dib.2018.09.123 (PMC6199237; doi:10.1016/j.dib.2018.09.123)
Supplement: Supplementary file 2 — Supplementary material [file mmc2.zip › Raw Data/Fig 2/Fig 2a/Em 500íμ.txt]

345	0.07856
346	0.07837
347	0.0779
348	0.07715
349	0.07651
350	0.07564
351	0.07481
352	0.07387
353	0.07294
354	0.07188
355	0.07102
356	0.07009
357	0.06934
358	0.06885
359	0.0686
360	0.06842
361	0.0685
362	0.06885
363	0.06918
364	0.0696
365	0.06983
366	0.06991
367	0.06968
368	0.06908
369	0.06825
370	0.06727
371	0.06598
372	0.06473
373	0.06343
374	0.06219
375	0.06114
376	0.06009
377	0.05926
378	0.05854
379	0.0581
380	0.05797
381	0.05817
382	0.05873
383	0.05985
384	0.06146
385	0.06367
386	0.06645
387	0.06996
388	0.07436
389	0.0797
390	0.08604
391	0.09341
392	0.1016
393	0.1111
394	0.1219
395	0.1339
396	0.1473
397	0.1619
398	0.1779
399	0.1954
400	0.215
401	0.2358
402	0.2587
403	0.2838
404	0.3115
405	0.3415
406	0.3745
407	0.4101
408	0.449
409	0.4905
410	0.5345
411	0.582
412	0.6325
413	0.6862
414	0.743
415	0.8031
416	0.8659
417	0.9313
418	0.9991
419	1.069
420	1.14
421	1.213
422	1.286
423	1.361
424	1.435
425	1.508
426	1.58
427	1.65
428	1.717
429	1.782
430	1.842
431	1.899
432	1.953
433	2.001
434	2.044
435	2.082
436	2.116
437	2.145
438	2.168
439	2.186
440	2.2
441	2.21
442	2.216
443	2.218
444	2.217
445	2.212
446	2.205
447	2.194
448	2.182
449	2.167
450	2.151
451	2.133
452	2.113
453	2.092
454	2.071
455	2.047
456	2.024
457	1.998
458	1.973
459	1.947
460	1.92
461	1.891
462	1.862
463	1.833
464	1.803
465	1.772
466	1.74
467	1.708
468	1.676
469	1.643
470	1.61
471	1.577
472	1.543
473	1.509
474	1.475
475	1.441
476	1.407
477	1.373
478	1.34
479	1.307
480	1.274
481	1.242
482	1.211
483	1.18
484	1.15
485	1.12
486	1.092
487	1.064
488	1.037
489	1.01
490	0.984
491	0.9585
492	0.934
493	0.9096
494	0.8859
495	0.8624
496	0.8394
497	0.8171
498	0.7954
499	0.7739
500	0.7527
501	0.7321
502	0.7118
503	0.6917
504	0.6721
505	0.6529
506	0.6342
507	0.616
508	0.5982
509	0.581
510	0.5639
511	0.5473
512	0.5311
513	0.5153
514	0.4999
515	0.4847
516	0.47
517	0.4557
518	0.4419
519	0.4283
520	0.4153
521	0.4026
522	0.3902
523	0.3782
524	0.3664
525	0.3551
526	0.3439
527	0.333
528	0.3227
529	0.3126
530	0.3028
531	0.2935
532	0.2843
533	0.2754
534	0.2668
535	0.2585
536	0.2506
537	0.2429
538	0.2355
539	0.2282
540	0.2211
541	0.2143
542	0.2077
543	0.2012
544	0.1953
545	0.1891
546	0.1833
547	0.1776
548	0.1723
549	0.167
550	0.1617
551	0.1567
552	0.1519
553	0.1473
554	0.1428
555	0.1384
556	0.1341
557	0.13
558	0.126
559	0.122
560	0.1183
561	0.1147
562	0.1112
563	0.1077
564	0.1043
565	0.1012
566	0.09816
567	0.09519
568	0.09249
569	0.08976
570	0.08714
571	0.08452
572	0.08201
573	0.07958
574	0.07722
575	0.075
576	0.0728
577	0.07068
578	0.06865
579	0.0668
580	0.06494
581	0.06309
582	0.06125
583	0.05954
584	0.05782
585	0.05622
586	0.05467
587	0.05316
588	0.05177
589	0.05039
590	0.04914
591	0.04792
592	0.04679
593	0.04559
594	0.04449
595	0.04339
596	0.04228
597	0.04125
598	0.04035
599	0.03944
600	0.03856
601	0.03773
602	0.03689
603	0.03617
604	0.0354
605	0.03467
606	0.034
607	0.03329
608	0.03261
609	0.03193
610	0.03134
611	0.03072
612	0.03022
613	0.02968
614	0.02917
615	0.02872
616	0.02824
617	0.02789
618	0.02757
619	0.02723
620	0.02694
621	0.02672
622	0.02652
623	0.02633
624	0.02624
625	0.02623
626	0.02622
627	0.02634
628	0.02643
629	0.0267
630	0.02705
