# Supplementary material for: Dataset of emission and excitation spectra, UV–vis absorption spectra, and XPS spectra of graphitic C3N4
Source: Data Brief. 2018 Oct 3;21:501–10. doi: 10.1016/j.dib.2018.09.123 (PMC6199237; doi:10.1016/j.dib.2018.09.123)
Supplement: Supplementary file 2 — Supplementary material [file mmc2.zip › Raw Data/Fig 2/Fig 2a/Em 550íμ.txt]

345	0.08474
346	0.08463
347	0.08406
348	0.0831
349	0.08199
350	0.08086
351	0.07967
352	0.07838
353	0.07691
354	0.07539
355	0.07398
356	0.07258
357	0.0713
358	0.07013
359	0.06926
360	0.06865
361	0.06829
362	0.06803
363	0.06809
364	0.06803
365	0.06794
366	0.06763
367	0.06709
368	0.06616
369	0.06501
370	0.06366
371	0.06213
372	0.06056
373	0.05904
374	0.05753
375	0.05603
376	0.05469
377	0.05355
378	0.05264
379	0.05178
380	0.05119
381	0.05084
382	0.05072
383	0.05092
384	0.05136
385	0.05208
386	0.05324
387	0.05508
388	0.05736
389	0.05999
390	0.06326
391	0.06686
392	0.0711
393	0.07577
394	0.08098
395	0.08675
396	0.09306
397	0.09983
398	0.1072
399	0.1151
400	0.1237
401	0.1328
402	0.1428
403	0.1535
404	0.165
405	0.1775
406	0.191
407	0.2058
408	0.2214
409	0.2384
410	0.2565
411	0.2755
412	0.296
413	0.318
414	0.3412
415	0.3661
416	0.3928
417	0.4211
418	0.4501
419	0.4808
420	0.5126
421	0.546
422	0.58
423	0.6146
424	0.65
425	0.6853
426	0.7205
427	0.7557
428	0.7903
429	0.824
430	0.857
431	0.8878
432	0.9171
433	0.9448
434	0.9702
435	0.9937
436	1.015
437	1.033
438	1.049
439	1.063
440	1.074
441	1.084
442	1.091
443	1.097
444	1.101
445	1.103
446	1.103
447	1.102
448	1.1
449	1.097
450	1.093
451	1.088
452	1.083
453	1.077
454	1.069
455	1.062
456	1.054
457	1.045
458	1.035
459	1.026
460	1.016
461	1.006
462	0.9952
463	0.9841
464	0.9725
465	0.9603
466	0.9477
467	0.9348
468	0.9216
469	0.9078
470	0.8937
471	0.8797
472	0.8655
473	0.8503
474	0.835
475	0.8199
476	0.805
477	0.7898
478	0.7746
479	0.7598
480	0.7447
481	0.7298
482	0.7153
483	0.7012
484	0.6873
485	0.6735
486	0.6599
487	0.6464
488	0.6334
489	0.6206
490	0.6079
491	0.5955
492	0.5835
493	0.5714
494	0.5593
495	0.5475
496	0.5358
497	0.5247
498	0.5136
499	0.5024
500	0.4916
501	0.481
502	0.4706
503	0.4601
504	0.4497
505	0.4395
506	0.4297
507	0.42
508	0.4105
509	0.4012
510	0.3916
511	0.3823
512	0.3731
513	0.3643
514	0.3554
515	0.3468
516	0.3384
517	0.3302
518	0.3221
519	0.3144
520	0.3065
521	0.299
522	0.2916
523	0.2841
524	0.2769
525	0.2701
526	0.2631
527	0.2566
528	0.2503
529	0.2439
530	0.2378
531	0.2317
532	0.2259
533	0.2201
534	0.2146
535	0.2092
536	0.2039
537	0.1989
538	0.1938
539	0.1889
540	0.1839
541	0.1792
542	0.1747
543	0.1703
544	0.1659
545	0.1618
546	0.1578
547	0.1537
548	0.1498
549	0.1459
550	0.1422
551	0.1385
552	0.1349
553	0.1315
554	0.1281
555	0.1248
556	0.1216
557	0.1183
558	0.1152
559	0.1124
560	0.1095
561	0.1068
562	0.1041
563	0.1015
564	0.09894
565	0.09635
566	0.094
567	0.09155
568	0.08922
569	0.08698
570	0.08484
571	0.08268
572	0.0806
573	0.07858
574	0.07666
575	0.07472
576	0.07291
577	0.07112
578	0.0694
579	0.06774
580	0.06617
581	0.06463
582	0.06308
583	0.06156
584	0.06008
585	0.05865
586	0.05721
587	0.05586
588	0.05458
589	0.05332
590	0.05215
591	0.051
592	0.04987
593	0.04875
594	0.04774
595	0.0468
596	0.04588
597	0.04489
598	0.04399
599	0.04312
600	0.04234
601	0.04156
602	0.04076
603	0.04006
604	0.03935
605	0.03858
606	0.03788
607	0.03721
608	0.03648
609	0.03588
610	0.03526
611	0.0347
612	0.03419
613	0.03369
614	0.03319
615	0.03277
616	0.03231
617	0.03197
618	0.0317
619	0.03139
620	0.03119
621	0.03098
622	0.03084
623	0.03069
624	0.03059
625	0.0306
626	0.03066
627	0.03081
628	0.03105
629	0.0314
630	0.03176
