# Supplementary material for: Dataset of emission and excitation spectra, UV–vis absorption spectra, and XPS spectra of graphitic C3N4
Source: Data Brief. 2018 Oct 3;21:501–10. doi: 10.1016/j.dib.2018.09.123 (PMC6199237; doi:10.1016/j.dib.2018.09.123)
Supplement: Supplementary file 2 — Supplementary material [file mmc2.zip › Raw Data/Fig 2/Fig 2a/Em 600íμ.txt]

345	0.09935
346	0.09912
347	0.0983
348	0.09716
349	0.0956
350	0.09379
351	0.09186
352	0.08981
353	0.08778
354	0.08576
355	0.08357
356	0.08139
357	0.07925
358	0.07728
359	0.07539
360	0.07365
361	0.07208
362	0.07061
363	0.06925
364	0.06801
365	0.0667
366	0.06524
367	0.06379
368	0.06225
369	0.06057
370	0.0588
371	0.05711
372	0.05542
373	0.05382
374	0.05231
375	0.05092
376	0.0497
377	0.04872
378	0.04796
379	0.04742
380	0.04736
381	0.04776
382	0.04869
383	0.05028
384	0.05288
385	0.05665
386	0.06147
387	0.06751
388	0.07485
389	0.08338
390	0.09296
391	0.1034
392	0.1145
393	0.1258
394	0.1375
395	0.1493
396	0.1611
397	0.1727
398	0.1841
399	0.1955
400	0.2065
401	0.2175
402	0.2282
403	0.2391
404	0.2503
405	0.2616
406	0.273
407	0.2855
408	0.2985
409	0.3122
410	0.3267
411	0.3425
412	0.3592
413	0.3773
414	0.3965
415	0.4176
416	0.4404
417	0.4647
418	0.4912
419	0.5196
420	0.5498
421	0.5822
422	0.617
423	0.654
424	0.6923
425	0.7316
426	0.7718
427	0.813
428	0.8549
429	0.8973
430	0.9393
431	0.98
432	1.021
433	1.061
434	1.099
435	1.135
436	1.17
437	1.203
438	1.234
439	1.263
440	1.29
441	1.316
442	1.34
443	1.362
444	1.381
445	1.399
446	1.416
447	1.431
448	1.444
449	1.456
450	1.465
451	1.474
452	1.48
453	1.485
454	1.489
455	1.491
456	1.492
457	1.492
458	1.491
459	1.489
460	1.485
461	1.481
462	1.475
463	1.468
464	1.461
465	1.453
466	1.444
467	1.434
468	1.424
469	1.413
470	1.401
471	1.389
472	1.375
473	1.362
474	1.347
475	1.333
476	1.318
477	1.303
478	1.287
479	1.271
480	1.254
481	1.238
482	1.222
483	1.206
484	1.19
485	1.174
486	1.158
487	1.142
488	1.126
489	1.11
490	1.095
491	1.079
492	1.064
493	1.048
494	1.034
495	1.018
496	1.003
497	0.9875
498	0.972
499	0.9568
500	0.942
501	0.9267
502	0.9117
503	0.8963
504	0.8809
505	0.8656
506	0.8504
507	0.8352
508	0.8202
509	0.8052
510	0.7905
511	0.7755
512	0.761
513	0.7464
514	0.7322
515	0.7179
516	0.7037
517	0.6896
518	0.6758
519	0.6621
520	0.6485
521	0.6352
522	0.6223
523	0.6093
524	0.5962
525	0.5835
526	0.5712
527	0.559
528	0.5469
529	0.5349
530	0.5232
531	0.5118
532	0.5004
533	0.4894
534	0.4784
535	0.4677
536	0.4573
537	0.447
538	0.4369
539	0.4271
540	0.4174
541	0.4078
542	0.3984
543	0.3893
544	0.3801
545	0.3713
546	0.3631
547	0.3546
548	0.3464
549	0.3385
550	0.3306
551	0.3228
552	0.3152
553	0.3078
554	0.3002
555	0.2931
556	0.2861
557	0.2793
558	0.2726
559	0.2658
560	0.2592
561	0.2528
562	0.2467
563	0.2407
564	0.235
565	0.2293
566	0.2236
567	0.2181
568	0.2126
569	0.2075
570	0.2024
571	0.1974
572	0.1926
573	0.1877
574	0.1829
575	0.1784
576	0.174
577	0.1696
578	0.1654
579	0.1614
580	0.1574
581	0.1535
582	0.1496
583	0.146
584	0.1423
585	0.1386
586	0.1351
587	0.1318
588	0.1285
589	0.1254
590	0.1224
591	0.1194
592	0.1164
593	0.1136
594	0.1109
595	0.1081
596	0.1054
597	0.1029
598	0.1005
599	0.09811
600	0.0959
601	0.09371
602	0.09156
603	0.08936
604	0.08728
605	0.08524
606	0.08329
607	0.08125
608	0.07937
609	0.07762
610	0.07581
611	0.07404
612	0.0724
613	0.07082
614	0.06916
615	0.06762
616	0.06622
617	0.06492
618	0.06352
619	0.06228
620	0.06114
621	0.05994
622	0.05887
623	0.0578
624	0.05688
625	0.05603
626	0.0552
627	0.05433
628	0.05372
629	0.05317
630	0.05269
