# Supplementary material for: Dataset of emission and excitation spectra, UV–vis absorption spectra, and XPS spectra of graphitic C3N4
Source: Data Brief. 2018 Oct 3;21:501–10. doi: 10.1016/j.dib.2018.09.123 (PMC6199237; doi:10.1016/j.dib.2018.09.123)
Supplement: Supplementary file 2 — Supplementary material [file mmc2.zip › Raw Data/Fig 2/Fig 2a/Em 650íμ.txt]

345	0.101
346	0.1007
347	0.09973
348	0.09847
349	0.09696
350	0.09519
351	0.09318
352	0.09122
353	0.08912
354	0.08697
355	0.08472
356	0.0825
357	0.08038
358	0.07824
359	0.07632
360	0.07462
361	0.07301
362	0.07154
363	0.07027
364	0.06896
365	0.06755
366	0.06596
367	0.06442
368	0.06276
369	0.06098
370	0.05912
371	0.05711
372	0.05531
373	0.05352
374	0.05188
375	0.0502
376	0.0487
377	0.04741
378	0.04618
379	0.0451
380	0.04426
381	0.04375
382	0.04361
383	0.04385
384	0.04447
385	0.04578
386	0.04753
387	0.04981
388	0.05265
389	0.05629
390	0.06066
391	0.06549
392	0.07047
393	0.07569
394	0.08083
395	0.08623
396	0.09158
397	0.09657
398	0.1015
399	0.1061
400	0.1108
401	0.1151
402	0.1192
403	0.1231
404	0.1269
405	0.131
406	0.135
407	0.1394
408	0.1437
409	0.1484
410	0.1533
411	0.1586
412	0.1643
413	0.1704
414	0.1771
415	0.1847
416	0.1926
417	0.2013
418	0.211
419	0.2214
420	0.2328
421	0.2456
422	0.2592
423	0.2733
424	0.2886
425	0.3043
426	0.3203
427	0.3365
428	0.3528
429	0.3687
430	0.3846
431	0.4
432	0.4147
433	0.429
434	0.4428
435	0.4561
436	0.4686
437	0.4806
438	0.4919
439	0.5027
440	0.5129
441	0.5223
442	0.5318
443	0.5407
444	0.549
445	0.5566
446	0.5639
447	0.5709
448	0.5772
449	0.5832
450	0.5883
451	0.593
452	0.5972
453	0.6008
454	0.6036
455	0.6058
456	0.6074
457	0.6086
458	0.6091
459	0.609
460	0.6083
461	0.607
462	0.6053
463	0.6032
464	0.6008
465	0.598
466	0.5949
467	0.5911
468	0.5875
469	0.5835
470	0.5795
471	0.5747
472	0.5699
473	0.5648
474	0.5595
475	0.5544
476	0.5491
477	0.5438
478	0.5382
479	0.5329
480	0.5273
481	0.5218
482	0.5162
483	0.5107
484	0.5053
485	0.5001
486	0.495
487	0.4899
488	0.4848
489	0.4798
490	0.4745
491	0.4695
492	0.4647
493	0.4597
494	0.455
495	0.4503
496	0.4451
497	0.4401
498	0.4352
499	0.4303
500	0.4252
501	0.4202
502	0.4151
503	0.4099
504	0.4047
505	0.3993
506	0.394
507	0.3887
508	0.3834
509	0.3783
510	0.3731
511	0.3677
512	0.3623
513	0.357
514	0.352
515	0.3469
516	0.3419
517	0.3368
518	0.3318
519	0.3269
520	0.3219
521	0.3171
522	0.3123
523	0.3075
524	0.3024
525	0.2975
526	0.2928
527	0.2879
528	0.2831
529	0.2782
530	0.2736
531	0.2691
532	0.2644
533	0.2595
534	0.255
535	0.2504
536	0.2458
537	0.2414
538	0.237
539	0.2328
540	0.2286
541	0.2244
542	0.2203
543	0.216
544	0.2119
545	0.208
546	0.204
547	0.2001
548	0.1962
549	0.1923
550	0.1887
551	0.185
552	0.1813
553	0.1777
554	0.1743
555	0.1708
556	0.1675
557	0.1642
558	0.1608
559	0.1575
560	0.1543
561	0.1511
562	0.148
563	0.145
564	0.142
565	0.1391
566	0.1361
567	0.1331
568	0.1303
569	0.1275
570	0.1249
571	0.1223
572	0.1197
573	0.1171
574	0.1145
575	0.112
576	0.1096
577	0.1071
578	0.1047
579	0.1024
580	0.1002
581	0.09802
582	0.09581
583	0.09362
584	0.09159
585	0.08952
586	0.08753
587	0.08552
588	0.08375
589	0.0819
590	0.08019
591	0.07845
592	0.07669
593	0.07521
594	0.07364
595	0.07212
596	0.07067
597	0.06914
598	0.06765
599	0.06622
600	0.06495
601	0.06375
602	0.06249
603	0.06126
604	0.06002
605	0.0587
606	0.05758
607	0.05645
608	0.05529
609	0.05424
610	0.05322
611	0.05222
612	0.05118
613	0.05028
614	0.04938
615	0.04857
616	0.04784
617	0.04717
618	0.04645
619	0.04573
620	0.04508
621	0.0444
622	0.04386
623	0.04341
624	0.04295
625	0.04262
626	0.04233
627	0.04207
628	0.0419
629	0.04181
630	0.04183
