# Supplementary material for: Dataset of emission and excitation spectra, UV–vis absorption spectra, and XPS spectra of graphitic C3N4
Source: Data Brief. 2018 Oct 3;21:501–10. doi: 10.1016/j.dib.2018.09.123 (PMC6199237; doi:10.1016/j.dib.2018.09.123)
Supplement: Supplementary file 2 — Supplementary material [file mmc2.zip › Raw Data/Fig 2/Fig 2a/Normalized Em 450íμ.txt]

345	0.02482
346	0.02485
347	0.02491
348	0.02499
349	0.02513
350	0.02527
351	0.0255
352	0.02573
353	0.02607
354	0.02652
355	0.0272
356	0.02818
357	0.02957
358	0.03146
359	0.03397
360	0.03708
361	0.04081
362	0.04508
363	0.04991
364	0.05494
365	0.06022
366	0.06544
367	0.07056
368	0.07536
369	0.07996
370	0.08426
371	0.0883
372	0.09214
373	0.09578
374	0.09926
375	0.10265
376	0.10595
377	0.10923
378	0.11253
379	0.11601
380	0.11954
381	0.12324
382	0.1272
383	0.13126
384	0.13553
385	0.13999
386	0.1446
387	0.14934
388	0.15417
389	0.15926
390	0.16463
391	0.17028
392	0.17593
393	0.18183
394	0.18793
395	0.1944
396	0.20098
397	0.20802
398	0.21513
399	0.22271
400	0.2305
401	0.23869
402	0.24739
403	0.25669
404	0.26677
405	0.27796
406	0.28954
407	0.30282
408	0.31694
409	0.33248
410	0.34943
411	0.36751
412	0.38728
413	0.40875
414	0.43192
415	0.45649
416	0.48276
417	0.51073
418	0.53983
419	0.56977
420	0.60056
421	0.63192
422	0.66384
423	0.69604
424	0.72768
425	0.75904
426	0.78955
427	0.81893
428	0.84633
429	0.87203
430	0.89604
431	0.9178
432	0.93672
433	0.95339
434	0.96751
435	0.9791
436	0.98785
437	0.99435
438	0.99831
439	1
440	0.99972
441	0.99774
442	0.99407
443	0.98927
444	0.98249
445	0.97486
446	0.9661
447	0.95678
448	0.94661
449	0.93559
450	0.92458
451	0.91299
452	0.90085
453	0.8887
454	0.87599
455	0.86299
456	0.85
457	0.83672
458	0.82316
459	0.80932
460	0.79548
461	0.78107
462	0.76666
463	0.75198
464	0.737
465	0.72175
466	0.70621
467	0.69068
468	0.67486
469	0.65904
470	0.64293
471	0.62683
472	0.61101
473	0.59491
474	0.57909
475	0.56356
476	0.54802
477	0.53248
478	0.51751
479	0.50282
480	0.48813
481	0.47401
482	0.46016
483	0.44689
484	0.43389
485	0.42146
486	0.40903
487	0.39717
488	0.38559
489	0.37457
490	0.36355
491	0.35282
492	0.34265
493	0.33276
494	0.32288
495	0.31327
496	0.30423
497	0.29491
498	0.28615
499	0.2774
500	0.26909
501	0.26081
502	0.25265
503	0.24468
504	0.23689
505	0.22943
506	0.22206
507	0.2148
508	0.20773
509	0.20095
510	0.19429
511	0.18787
512	0.18155
513	0.17536
514	0.16937
515	0.16364
516	0.15807
517	0.15259
518	0.14725
519	0.14208
520	0.1372
521	0.13234
522	0.12768
523	0.12313
524	0.11875
525	0.11457
526	0.11047
527	0.10655
528	0.10276
529	0.09912
530	0.09556
531	0.09217
532	0.08889
533	0.08575
534	0.0827
535	0.07971
536	0.07686
537	0.07412
538	0.07143
539	0.06886
540	0.06638
541	0.06398
542	0.06166
543	0.05937
544	0.05717
545	0.05508
546	0.05301
547	0.05098
548	0.04903
549	0.04714
550	0.04536
551	0.04358
552	0.04197
553	0.04036
554	0.03878
555	0.03728
556	0.03584
557	0.0344
558	0.03304
559	0.03174
560	0.0305
561	0.02929
562	0.02813
563	0.02703
564	0.02592
565	0.02485
566	0.02383
567	0.02284
568	0.0219
569	0.02097
570	0.02008
571	0.01921
572	0.0184
573	0.01763
574	0.01684
575	0.01611
576	0.01539
577	0.0147
578	0.01404
579	0.01339
580	0.01278
581	0.0122
582	0.01164
583	0.01107
584	0.01053
585	0.01004
586	0.00955
587	0.00907
588	0.00861
589	0.0082
590	0.00778
591	0.00738
592	0.00698
593	0.00661
594	0.00623
595	0.00588
596	0.00554
597	0.00522
598	0.0049
599	0.00461
600	0.00432
601	0.00405
602	0.00379
603	0.00354
604	0.00329
605	0.00305
606	0.00283
607	0.00261
608	0.00239
609	0.00219
610	0.00201
611	0.00183
612	0.00164
613	0.00148
614	0.00132
615	0.00115
616	0.001
617	8.55939E-4
618	7.31645E-4
619	6.15824E-4
620	5.00004E-4
621	3.89834E-4
622	2.99438E-4
623	2.20341E-4
624	1.66668E-4
625	1.24295E-4
626	7.62718E-5
627	4.23732E-5
628	2.54239E-5
629	0
630	2.82488E-5
--	--
