# Supplementary material for: Dataset of emission and excitation spectra, UV–vis absorption spectra, and XPS spectra of graphitic C3N4
Source: Data Brief. 2018 Oct 3;21:501–10. doi: 10.1016/j.dib.2018.09.123 (PMC6199237; doi:10.1016/j.dib.2018.09.123)
Supplement: Supplementary file 2 — Supplementary material [file mmc2.zip › Raw Data/Fig 2/Fig 2a/Normalized Em 500íμ.txt]

345	0.02388
346	0.02379
347	0.02358
348	0.02324
349	0.02294
350	0.02255
351	0.02217
352	0.02174
353	0.02132
354	0.02083
355	0.02044
356	0.02002
357	0.01967
358	0.01945
359	0.01934
360	0.01925
361	0.01929
362	0.01945
363	0.0196
364	0.01979
365	0.0199
366	0.01993
367	0.01983
368	0.01955
369	0.01918
370	0.01873
371	0.01814
372	0.01757
373	0.01698
374	0.01641
375	0.01593
376	0.01545
377	0.01507
378	0.01475
379	0.01455
380	0.01449
381	0.01458
382	0.01483
383	0.01534
384	0.01608
385	0.01709
386	0.01835
387	0.01996
388	0.02196
389	0.0244
390	0.02729
391	0.03066
392	0.03439
393	0.03873
394	0.04365
395	0.04913
396	0.05524
397	0.0619
398	0.0692
399	0.07719
400	0.08613
401	0.09562
402	0.10607
403	0.11752
404	0.13016
405	0.14385
406	0.1589
407	0.17515
408	0.19289
409	0.21183
410	0.2319
411	0.25357
412	0.27662
413	0.30112
414	0.32703
415	0.35445
416	0.3831
417	0.41294
418	0.44388
419	0.47577
420	0.50816
421	0.54147
422	0.57477
423	0.60899
424	0.64276
425	0.67606
426	0.70891
427	0.74085
428	0.77142
429	0.80107
430	0.82845
431	0.85446
432	0.87909
433	0.90099
434	0.92061
435	0.93795
436	0.95346
437	0.96669
438	0.97719
439	0.9854
440	0.99179
441	0.99635
442	0.99909
443	1
444	0.99954
445	0.99726
446	0.99407
447	0.98905
448	0.98357
449	0.97673
450	0.96943
451	0.96122
452	0.95209
453	0.94251
454	0.93293
455	0.92198
456	0.91149
457	0.89962
458	0.88822
459	0.87636
460	0.86404
461	0.85081
462	0.83757
463	0.82434
464	0.81066
465	0.79651
466	0.78191
467	0.76731
468	0.75271
469	0.73766
470	0.7226
471	0.70754
472	0.69203
473	0.67652
474	0.66101
475	0.64549
476	0.62998
477	0.61447
478	0.59941
479	0.58436
480	0.5693
481	0.5547
482	0.54056
483	0.52641
484	0.51272
485	0.49904
486	0.48626
487	0.47349
488	0.46117
489	0.44885
490	0.43699
491	0.42535
492	0.41417
493	0.40304
494	0.39223
495	0.38151
496	0.37101
497	0.36084
498	0.35094
499	0.34113
500	0.33146
501	0.32206
502	0.3128
503	0.30363
504	0.29468
505	0.28592
506	0.27739
507	0.26909
508	0.26097
509	0.25312
510	0.24532
511	0.23774
512	0.23035
513	0.22314
514	0.21612
515	0.20918
516	0.20247
517	0.19595
518	0.18965
519	0.18345
520	0.17752
521	0.17172
522	0.16607
523	0.16059
524	0.15521
525	0.15005
526	0.14494
527	0.13997
528	0.13527
529	0.13066
530	0.12619
531	0.12195
532	0.11775
533	0.11369
534	0.10976
535	0.10598
536	0.10237
537	0.09886
538	0.09548
539	0.09215
540	0.08891
541	0.08581
542	0.0828
543	0.07983
544	0.07714
545	0.07431
546	0.07167
547	0.06907
548	0.06665
549	0.06423
550	0.06181
551	0.05953
552	0.05734
553	0.05524
554	0.05319
555	0.05118
556	0.04922
557	0.04735
558	0.04552
559	0.0437
560	0.04201
561	0.04037
562	0.03877
563	0.03718
564	0.03562
565	0.03421
566	0.03282
567	0.03147
568	0.03024
569	0.02899
570	0.02779
571	0.0266
572	0.02545
573	0.02435
574	0.02327
575	0.02226
576	0.02125
577	0.02028
578	0.01936
579	0.01851
580	0.01767
581	0.01682
582	0.01598
583	0.0152
584	0.01442
585	0.01369
586	0.01298
587	0.01229
588	0.01166
589	0.01103
590	0.01046
591	0.0099
592	0.00939
593	0.00884
594	0.00834
595	0.00783
596	0.00733
597	0.00686
598	0.00645
599	0.00603
600	0.00563
601	0.00525
602	0.00487
603	0.00454
604	0.00419
605	0.00386
606	0.00355
607	0.00323
608	0.00292
609	0.00261
610	0.00234
611	0.00205
612	0.00183
613	0.00158
614	0.00135
615	0.00114
616	9.21625E-4
617	7.61938E-4
618	6.15938E-4
619	4.60813E-4
620	3.285E-4
621	2.28125E-4
622	1.36875E-4
623	5.01875E-5
624	9.125E-6
625	4.5625E-6
626	0
627	5.475E-5
628	9.58125E-5
629	2.19E-4
630	3.78688E-4
--	--
