# Supplementary material for: Dataset of emission and excitation spectra, UV–vis absorption spectra, and XPS spectra of graphitic C3N4
Source: Data Brief. 2018 Oct 3;21:501–10. doi: 10.1016/j.dib.2018.09.123 (PMC6199237; doi:10.1016/j.dib.2018.09.123)
Supplement: Supplementary file 2 — Supplementary material [file mmc2.zip › Raw Data/Fig 2/Fig 2a/Normalized Em 550íμ.txt]

345	0.05049
346	0.05039
347	0.04986
348	0.04896
349	0.04793
350	0.04688
351	0.04577
352	0.04456
353	0.04319
354	0.04178
355	0.04046
356	0.03915
357	0.03796
358	0.03687
359	0.03606
360	0.03549
361	0.03515
362	0.03491
363	0.03497
364	0.03491
365	0.03483
366	0.03454
367	0.03404
368	0.03317
369	0.0321
370	0.03084
371	0.02941
372	0.02795
373	0.02653
374	0.02512
375	0.02372
376	0.02247
377	0.02141
378	0.02056
379	0.01976
380	0.01921
381	0.01888
382	0.01877
383	0.01896
384	0.01937
385	0.02004
386	0.02112
387	0.02284
388	0.02496
389	0.02741
390	0.03046
391	0.03382
392	0.03777
393	0.04213
394	0.04699
395	0.05237
396	0.05825
397	0.06456
398	0.07144
399	0.0788
400	0.08682
401	0.09531
402	0.10463
403	0.11461
404	0.12533
405	0.13699
406	0.14958
407	0.16338
408	0.17793
409	0.19378
410	0.21066
411	0.22837
412	0.24749
413	0.268
414	0.28964
415	0.31286
416	0.33775
417	0.36414
418	0.39118
419	0.41981
420	0.44946
421	0.48061
422	0.51231
423	0.54458
424	0.57759
425	0.6105
426	0.64333
427	0.67615
428	0.70841
429	0.73984
430	0.77061
431	0.79933
432	0.82665
433	0.85248
434	0.87617
435	0.89808
436	0.91794
437	0.93473
438	0.94965
439	0.9627
440	0.97296
441	0.98228
442	0.98881
443	0.99441
444	0.99814
445	1
446	1
447	0.99907
448	0.9972
449	0.99441
450	0.99068
451	0.98601
452	0.98135
453	0.97576
454	0.9683
455	0.96177
456	0.95431
457	0.94592
458	0.93659
459	0.9282
460	0.91887
461	0.90955
462	0.89948
463	0.88913
464	0.87831
465	0.86694
466	0.85519
467	0.84316
468	0.83085
469	0.81798
470	0.80483
471	0.79178
472	0.77854
473	0.76436
474	0.7501
475	0.73602
476	0.72212
477	0.70795
478	0.69377
479	0.67997
480	0.66589
481	0.652
482	0.63848
483	0.62533
484	0.61237
485	0.5995
486	0.58682
487	0.57423
488	0.56211
489	0.55017
490	0.53833
491	0.52677
492	0.51558
493	0.50429
494	0.49301
495	0.48201
496	0.4711
497	0.46075
498	0.4504
499	0.43995
500	0.42988
501	0.42
502	0.4103
503	0.40051
504	0.39081
505	0.3813
506	0.37216
507	0.36312
508	0.35426
509	0.34559
510	0.33663
511	0.32796
512	0.31938
513	0.31118
514	0.30288
515	0.29486
516	0.28703
517	0.27938
518	0.27183
519	0.26465
520	0.25728
521	0.25029
522	0.24339
523	0.23639
524	0.22968
525	0.22334
526	0.21681
527	0.21075
528	0.20488
529	0.19891
530	0.19322
531	0.18753
532	0.18212
533	0.17671
534	0.17159
535	0.16655
536	0.16161
537	0.15695
538	0.15219
539	0.14762
540	0.14296
541	0.13858
542	0.13438
543	0.13028
544	0.12617
545	0.12235
546	0.11862
547	0.1148
548	0.11116
549	0.10752
550	0.10407
551	0.10062
552	0.09727
553	0.0941
554	0.09093
555	0.08785
556	0.08486
557	0.08179
558	0.0789
559	0.07629
560	0.07358
561	0.07106
562	0.06855
563	0.06612
564	0.06373
565	0.06132
566	0.05913
567	0.05684
568	0.05467
569	0.05258
570	0.05059
571	0.04857
572	0.04663
573	0.04475
574	0.04296
575	0.04115
576	0.03946
577	0.03779
578	0.03619
579	0.03464
580	0.03318
581	0.03174
582	0.0303
583	0.02888
584	0.0275
585	0.02617
586	0.02482
587	0.02356
588	0.02237
589	0.0212
590	0.0201
591	0.01903
592	0.01798
593	0.01693
594	0.01599
595	0.01512
596	0.01426
597	0.01333
598	0.0125
599	0.01168
600	0.01096
601	0.01023
602	0.00948
603	0.00883
604	0.00817
605	0.00745
606	0.0068
607	0.00617
608	0.00549
609	0.00493
610	0.00435
611	0.00383
612	0.00336
613	0.00289
614	0.00242
615	0.00203
616	0.0016
617	0.00129
618	0.00104
619	7.45983E-4
620	5.59488E-4
621	3.63667E-4
622	2.3312E-4
623	9.32479E-5
624	0
625	9.32479E-6
626	6.52735E-5
627	2.05145E-4
628	4.2894E-4
629	7.55308E-4
630	0.00109
--	--
