# Supplementary material for: Dataset of emission and excitation spectra, UV–vis absorption spectra, and XPS spectra of graphitic C3N4
Source: Data Brief. 2018 Oct 3;21:501–10. doi: 10.1016/j.dib.2018.09.123 (PMC6199237; doi:10.1016/j.dib.2018.09.123)
Supplement: Supplementary file 2 — Supplementary material [file mmc2.zip › Raw Data/Fig 2/Fig 2a/Normalized Em 600íμ.txt]

345	0.03599
346	0.03583
347	0.03526
348	0.03447
349	0.03339
350	0.03214
351	0.0308
352	0.02938
353	0.02798
354	0.02658
355	0.02507
356	0.02356
357	0.02207
358	0.02071
359	0.0194
360	0.0182
361	0.01711
362	0.01609
363	0.01515
364	0.01429
365	0.01339
366	0.01238
367	0.01137
368	0.01031
369	0.00914
370	0.00792
371	0.00675
372	0.00558
373	0.00447
374	0.00343
375	0.00246
376	0.00162
377	9.41411E-4
378	4.15328E-4
379	4.15328E-5
380	0
381	2.76886E-4
382	9.20645E-4
383	0.00202
384	0.00382
385	0.00643
386	0.00977
387	0.01395
388	0.01903
389	0.02493
390	0.03156
391	0.03879
392	0.04648
393	0.0543
394	0.0624
395	0.07056
396	0.07873
397	0.08676
398	0.09465
399	0.10254
400	0.11016
401	0.11777
402	0.12518
403	0.13273
404	0.14048
405	0.1483
406	0.15619
407	0.16484
408	0.17384
409	0.18333
410	0.19336
411	0.2043
412	0.21586
413	0.22839
414	0.24168
415	0.25629
416	0.27207
417	0.28889
418	0.30723
419	0.32689
420	0.3478
421	0.37022
422	0.39431
423	0.41992
424	0.44644
425	0.47364
426	0.50147
427	0.52999
428	0.55899
429	0.58834
430	0.61741
431	0.64559
432	0.67397
433	0.70166
434	0.72796
435	0.75288
436	0.77711
437	0.79995
438	0.82141
439	0.84148
440	0.86017
441	0.87817
442	0.89478
443	0.91001
444	0.92316
445	0.93562
446	0.94739
447	0.95777
448	0.96677
449	0.97508
450	0.98131
451	0.98754
452	0.99169
453	0.99515
454	0.99792
455	0.99931
456	1
457	1
458	0.99931
459	0.99792
460	0.99515
461	0.99239
462	0.98823
463	0.98339
464	0.97854
465	0.973
466	0.96677
467	0.95985
468	0.95293
469	0.94532
470	0.93701
471	0.9287
472	0.91901
473	0.91001
474	0.89963
475	0.88994
476	0.87955
477	0.86917
478	0.8581
479	0.84702
480	0.83525
481	0.82418
482	0.8131
483	0.80203
484	0.79095
485	0.77988
486	0.7688
487	0.75773
488	0.74665
489	0.73557
490	0.72519
491	0.71412
492	0.70373
493	0.69266
494	0.68297
495	0.67189
496	0.66151
497	0.65078
498	0.64005
499	0.62953
500	0.61928
501	0.60869
502	0.59831
503	0.58765
504	0.57699
505	0.5664
506	0.55588
507	0.54535
508	0.53497
509	0.52459
510	0.51441
511	0.50403
512	0.49399
513	0.48389
514	0.47406
515	0.46416
516	0.45433
517	0.44457
518	0.43501
519	0.42553
520	0.41612
521	0.40691
522	0.39798
523	0.38898
524	0.37991
525	0.37112
526	0.36261
527	0.35416
528	0.34579
529	0.33748
530	0.32938
531	0.32149
532	0.3136
533	0.30599
534	0.29837
535	0.29097
536	0.28377
537	0.27664
538	0.26965
539	0.26286
540	0.25615
541	0.2495
542	0.24299
543	0.2367
544	0.23033
545	0.22424
546	0.21856
547	0.21268
548	0.207
549	0.20153
550	0.19606
551	0.19066
552	0.1854
553	0.18028
554	0.17502
555	0.1701
556	0.16526
557	0.16055
558	0.15591
559	0.15121
560	0.14664
561	0.14221
562	0.13799
563	0.13383
564	0.12989
565	0.12594
566	0.122
567	0.11819
568	0.11438
569	0.11085
570	0.10732
571	0.10386
572	0.10054
573	0.09715
574	0.09382
575	0.09071
576	0.08766
577	0.08462
578	0.08171
579	0.07894
580	0.07617
581	0.07347
582	0.07077
583	0.06828
584	0.06572
585	0.06316
586	0.06073
587	0.05845
588	0.05617
589	0.05402
590	0.05194
591	0.04987
592	0.04779
593	0.04585
594	0.04398
595	0.04205
596	0.04018
597	0.03845
598	0.03678
599	0.03513
600	0.0336
601	0.03208
602	0.0306
603	0.02907
604	0.02763
605	0.02622
606	0.02487
607	0.02346
608	0.02216
609	0.02095
610	0.01969
611	0.01847
612	0.01733
613	0.01624
614	0.01509
615	0.01402
616	0.01306
617	0.01216
618	0.01119
619	0.01033
620	0.00954
621	0.00871
622	0.00797
623	0.00723
624	0.00659
625	0.006
626	0.00543
627	0.00482
628	0.0044
629	0.00402
630	0.00369
--	--
