# Supplementary material for: Dataset of emission and excitation spectra, UV–vis absorption spectra, and XPS spectra of graphitic C3N4
Source: Data Brief. 2018 Oct 3;21:501–10. doi: 10.1016/j.dib.2018.09.123 (PMC6199237; doi:10.1016/j.dib.2018.09.123)
Supplement: Supplementary file 2 — Supplementary material [file mmc2.zip › Raw Data/Fig 2/Fig 2a/Normalized Em 650íμ.txt]

345	0.10434
346	0.10381
347	0.1021
348	0.09988
349	0.09722
350	0.0941
351	0.09055
352	0.0871
353	0.0834
354	0.07961
355	0.07564
356	0.07173
357	0.06799
358	0.06422
359	0.06083
360	0.05784
361	0.055
362	0.05241
363	0.05017
364	0.04786
365	0.04537
366	0.04257
367	0.03986
368	0.03693
369	0.03379
370	0.03051
371	0.02697
372	0.0238
373	0.02064
374	0.01775
375	0.01479
376	0.01215
377	0.00987
378	0.0077
379	0.0058
380	0.00432
381	0.00342
382	0.00317
383	0.0036
384	0.00469
385	0.007
386	0.01008
387	0.0141
388	0.01911
389	0.02552
390	0.03323
391	0.04174
392	0.05052
393	0.05972
394	0.06878
395	0.0783
396	0.08773
397	0.09653
398	0.10522
399	0.11333
400	0.12161
401	0.12919
402	0.13642
403	0.1433
404	0.14999
405	0.15722
406	0.16427
407	0.17203
408	0.17961
409	0.18789
410	0.19653
411	0.20587
412	0.21592
413	0.22667
414	0.23848
415	0.25188
416	0.26581
417	0.28114
418	0.29824
419	0.31658
420	0.33667
421	0.35923
422	0.38321
423	0.40806
424	0.43503
425	0.46271
426	0.49091
427	0.51947
428	0.5482
429	0.57623
430	0.60426
431	0.63141
432	0.65732
433	0.68253
434	0.70685
435	0.7303
436	0.75233
437	0.77348
438	0.7934
439	0.81244
440	0.83042
441	0.84699
442	0.86374
443	0.87943
444	0.89406
445	0.90745
446	0.92032
447	0.93266
448	0.94377
449	0.95434
450	0.96333
451	0.97162
452	0.97902
453	0.98537
454	0.9903
455	0.99418
456	0.997
457	0.99912
458	1
459	0.99982
460	0.99859
461	0.9963
462	0.9933
463	0.9896
464	0.98537
465	0.98043
466	0.97497
467	0.96827
468	0.96192
469	0.95487
470	0.94782
471	0.93936
472	0.9309
473	0.92191
474	0.91257
475	0.90358
476	0.89423
477	0.88489
478	0.87502
479	0.86568
480	0.85581
481	0.84611
482	0.83624
483	0.82654
484	0.81702
485	0.80786
486	0.79887
487	0.78988
488	0.78089
489	0.77207
490	0.76273
491	0.75392
492	0.74546
493	0.73664
494	0.72836
495	0.72007
496	0.71091
497	0.70209
498	0.69345
499	0.68482
500	0.67583
501	0.66701
502	0.65802
503	0.64886
504	0.63969
505	0.63017
506	0.62083
507	0.61149
508	0.60214
509	0.59315
510	0.58399
511	0.57447
512	0.56495
513	0.55561
514	0.54679
515	0.5378
516	0.52899
517	0.52
518	0.51118
519	0.50255
520	0.49373
521	0.48527
522	0.47681
523	0.46835
524	0.45936
525	0.45072
526	0.44244
527	0.4338
528	0.42534
529	0.4167
530	0.40859
531	0.40066
532	0.39237
533	0.38374
534	0.3758
535	0.3677
536	0.35959
537	0.35183
538	0.34407
539	0.33667
540	0.32927
541	0.32186
542	0.31464
543	0.30706
544	0.29983
545	0.29295
546	0.2859
547	0.27903
548	0.27215
549	0.26528
550	0.25893
551	0.25241
552	0.24589
553	0.23954
554	0.23355
555	0.22738
556	0.22156
557	0.21575
558	0.20975
559	0.20393
560	0.19829
561	0.19265
562	0.18719
563	0.1819
564	0.17661
565	0.1715
566	0.16621
567	0.16092
568	0.15599
569	0.15105
570	0.14647
571	0.14189
572	0.1373
573	0.13272
574	0.12814
575	0.12373
576	0.1195
577	0.11509
578	0.11086
579	0.10681
580	0.10293
581	0.09909
582	0.09519
583	0.09133
584	0.08775
585	0.0841
586	0.08059
587	0.07705
588	0.07393
589	0.07067
590	0.06765
591	0.06459
592	0.06149
593	0.05888
594	0.05611
595	0.05343
596	0.05087
597	0.04818
598	0.04555
599	0.04303
600	0.04079
601	0.03868
602	0.03645
603	0.03429
604	0.0321
605	0.02977
606	0.0278
607	0.02581
608	0.02376
609	0.02191
610	0.02011
611	0.01835
612	0.01652
613	0.01493
614	0.01334
615	0.01192
616	0.01063
617	0.00945
618	0.00818
619	0.00691
620	0.00576
621	0.00457
622	0.00361
623	0.00282
624	0.00201
625	0.00143
626	9.16639E-4
627	4.58319E-4
628	1.58649E-4
629	0
630	3.52553E-5
--	--
