# Supplementary material for: Dataset of emission and excitation spectra, UV–vis absorption spectra, and XPS spectra of graphitic C3N4
Source: Data Brief. 2018 Oct 3;21:501–10. doi: 10.1016/j.dib.2018.09.123 (PMC6199237; doi:10.1016/j.dib.2018.09.123)
Supplement: Supplementary file 2 — Supplementary material [file mmc2.zip › Raw Data/Fig 2/Fig 2b/Em 450íμ.txt]

345	0.3667
346	0.367
347	0.3688
348	0.3714
349	0.3753
350	0.3795
351	0.3848
352	0.3908
353	0.3976
354	0.4052
355	0.4136
356	0.4233
357	0.4343
358	0.4472
359	0.4629
360	0.4814
361	0.5035
362	0.5294
363	0.5598
364	0.5954
365	0.6359
366	0.6816
367	0.7329
368	0.7883
369	0.8484
370	0.9131
371	0.9814
372	1.053
373	1.125
374	1.2
375	1.276
376	1.351
377	1.425
378	1.498
379	1.569
380	1.638
381	1.705
382	1.768
383	1.828
384	1.885
385	1.94
386	1.992
387	2.042
388	2.09
389	2.135
390	2.178
391	2.22
392	2.26
393	2.297
394	2.331
395	2.364
396	2.393
397	2.42
398	2.444
399	2.464
400	2.482
401	2.496
402	2.506
403	2.515
404	2.52
405	2.522
406	2.523
407	2.522
408	2.52
409	2.517
410	2.512
411	2.506
412	2.501
413	2.496
414	2.493
415	2.49
416	2.488
417	2.487
418	2.488
419	2.491
420	2.494
421	2.5
422	2.505
423	2.513
424	2.521
425	2.529
426	2.538
427	2.545
428	2.552
429	2.557
430	2.56
431	2.561
432	2.559
433	2.554
434	2.546
435	2.534
436	2.519
437	2.5
438	2.477
439	2.452
440	2.424
441	2.393
442	2.361
443	2.326
444	2.289
445	2.25
446	2.21
447	2.169
448	2.127
449	2.086
450	2.044
451	2.003
452	1.961
453	1.92
454	1.879
455	1.839
456	1.798
457	1.758
458	1.719
459	1.68
460	1.642
461	1.604
462	1.567
463	1.529
464	1.492
465	1.456
466	1.42
467	1.384
468	1.347
469	1.311
470	1.276
471	1.241
472	1.206
473	1.171
474	1.137
475	1.104
476	1.071
477	1.038
478	1.006
479	0.9748
480	0.9444
481	0.915
482	0.8864
483	0.8586
484	0.8317
485	0.8055
486	0.7802
487	0.7557
488	0.7319
489	0.7092
490	0.6872
491	0.6657
492	0.6451
493	0.6248
494	0.6056
495	0.5868
496	0.5681
497	0.5504
498	0.5331
499	0.5164
500	0.4998
501	0.484
502	0.4689
503	0.4539
504	0.4391
505	0.4247
506	0.411
507	0.3974
508	0.3843
509	0.3715
510	0.3593
511	0.3472
512	0.3356
513	0.3242
514	0.3132
515	0.3023
516	0.2918
517	0.2819
518	0.2723
519	0.2628
520	0.2537
521	0.2446
522	0.2361
523	0.228
524	0.2203
525	0.2127
526	0.2054
527	0.1983
528	0.1914
529	0.1847
530	0.1784
531	0.1721
532	0.1663
533	0.1605
534	0.155
535	0.1496
536	0.1446
537	0.1396
538	0.135
539	0.1305
540	0.126
541	0.1216
542	0.1175
543	0.1135
544	0.1096
545	0.1058
546	0.1022
547	0.09867
548	0.09535
549	0.09205
550	0.08891
551	0.08595
552	0.08296
553	0.08012
554	0.07756
555	0.07482
556	0.07223
557	0.06979
558	0.06743
559	0.06511
560	0.06286
561	0.06076
562	0.05871
563	0.05677
564	0.05491
565	0.05309
566	0.05136
567	0.04967
568	0.04795
569	0.04646
570	0.04489
571	0.04346
572	0.04206
573	0.04068
574	0.03941
575	0.03812
576	0.03686
577	0.03561
578	0.03442
579	0.03333
580	0.03232
581	0.03129
582	0.03025
583	0.02937
584	0.02838
585	0.02757
586	0.02672
587	0.02598
588	0.02521
589	0.02458
590	0.02387
591	0.02321
592	0.02251
593	0.02192
594	0.02134
595	0.02077
596	0.02023
597	0.01974
598	0.01919
599	0.01869
600	0.01826
601	0.01781
602	0.01741
603	0.01701
604	0.01662
605	0.01626
606	0.0159
607	0.01554
608	0.01516
609	0.01483
610	0.0145
611	0.01426
612	0.01396
613	0.01367
614	0.01335
615	0.01311
616	0.01292
617	0.01275
618	0.01258
619	0.0124
620	0.01219
621	0.01208
622	0.012
623	0.01193
624	0.01186
625	0.01185
626	0.01191
627	0.01193
628	0.01206
629	0.01217
630	0.0124
