# Supplementary material for: Dataset of emission and excitation spectra, UV–vis absorption spectra, and XPS spectra of graphitic C3N4
Source: Data Brief. 2018 Oct 3;21:501–10. doi: 10.1016/j.dib.2018.09.123 (PMC6199237; doi:10.1016/j.dib.2018.09.123)
Supplement: Supplementary file 2 — Supplementary material [file mmc2.zip › Raw Data/Fig 2/Fig 2b/Em 500íμ.txt]

345	0.2148
346	0.2151
347	0.2157
348	0.2163
349	0.2169
350	0.2177
351	0.2187
352	0.2195
353	0.2206
354	0.2218
355	0.2235
356	0.2252
357	0.2273
358	0.2299
359	0.2331
360	0.2375
361	0.2428
362	0.2492
363	0.2569
364	0.2661
365	0.277
366	0.2896
367	0.304
368	0.3203
369	0.3382
370	0.3578
371	0.3793
372	0.4021
373	0.4257
374	0.4502
375	0.4752
376	0.5006
377	0.526
378	0.5511
379	0.5755
380	0.5996
381	0.6232
382	0.6464
383	0.6692
384	0.6914
385	0.7129
386	0.7345
387	0.7568
388	0.7789
389	0.8011
390	0.8239
391	0.8472
392	0.8708
393	0.8945
394	0.9195
395	0.9445
396	0.9704
397	0.9963
398	1.024
399	1.051
400	1.08
401	1.111
402	1.142
403	1.177
404	1.214
405	1.254
406	1.299
407	1.348
408	1.403
409	1.464
410	1.532
411	1.607
412	1.691
413	1.786
414	1.892
415	2.009
416	2.139
417	2.28
418	2.434
419	2.599
420	2.775
421	2.963
422	3.16
423	3.364
424	3.576
425	3.791
426	4.007
427	4.222
428	4.434
429	4.64
430	4.837
431	5.026
432	5.202
433	5.362
434	5.508
435	5.636
436	5.749
437	5.842
438	5.919
439	5.978
440	6.021
441	6.049
442	6.062
443	6.063
444	6.05
445	6.028
446	5.996
447	5.957
448	5.912
449	5.86
450	5.803
451	5.744
452	5.682
453	5.618
454	5.552
455	5.483
456	5.412
457	5.341
458	5.267
459	5.195
460	5.12
461	5.044
462	4.965
463	4.884
464	4.802
465	4.717
466	4.631
467	4.544
468	4.454
469	4.362
470	4.269
471	4.175
472	4.08
473	3.984
474	3.887
475	3.791
476	3.695
477	3.598
478	3.503
479	3.408
480	3.316
481	3.224
482	3.135
483	3.048
484	2.964
485	2.881
486	2.801
487	2.722
488	2.646
489	2.572
490	2.501
491	2.431
492	2.363
493	2.298
494	2.234
495	2.171
496	2.11
497	2.051
498	1.993
499	1.936
500	1.881
501	1.827
502	1.773
503	1.721
504	1.671
505	1.621
506	1.572
507	1.524
508	1.478
509	1.432
510	1.388
511	1.344
512	1.302
513	1.261
514	1.221
515	1.182
516	1.143
517	1.106
518	1.07
519	1.035
520	1.001
521	0.9681
522	0.9364
523	0.9055
524	0.8757
525	0.8465
526	0.8185
527	0.791
528	0.7649
529	0.7395
530	0.7149
531	0.6913
532	0.6684
533	0.6461
534	0.6246
535	0.6038
536	0.584
537	0.5647
538	0.5461
539	0.5284
540	0.5111
541	0.4943
542	0.4785
543	0.4629
544	0.4476
545	0.4328
546	0.4187
547	0.4053
548	0.3917
549	0.3788
550	0.3667
551	0.3545
552	0.3427
553	0.3311
554	0.3201
555	0.3096
556	0.2994
557	0.2895
558	0.28
559	0.2706
560	0.2616
561	0.253
562	0.2448
563	0.2367
564	0.229
565	0.2215
566	0.2141
567	0.207
568	0.2003
569	0.1937
570	0.1874
571	0.1814
572	0.1755
573	0.1697
574	0.1644
575	0.1591
576	0.154
577	0.1491
578	0.1444
579	0.1399
580	0.1356
581	0.1313
582	0.1271
583	0.1232
584	0.1195
585	0.1158
586	0.1123
587	0.1089
588	0.1057
589	0.1026
590	0.09956
591	0.0966
592	0.09376
593	0.09095
594	0.08828
595	0.08581
596	0.08333
597	0.08096
598	0.07873
599	0.07656
600	0.07443
601	0.07246
602	0.07062
603	0.06876
604	0.06702
605	0.06524
606	0.06356
607	0.06195
608	0.06033
609	0.05884
610	0.05738
611	0.05591
612	0.05455
613	0.05328
614	0.05202
615	0.05088
616	0.04979
617	0.04876
618	0.04773
619	0.04675
620	0.04577
621	0.04497
622	0.04423
623	0.04352
624	0.04296
625	0.0425
626	0.04206
627	0.04166
628	0.0414
629	0.04124
630	0.04119
