# Supplementary material for: Dataset of emission and excitation spectra, UV–vis absorption spectra, and XPS spectra of graphitic C3N4
Source: Data Brief. 2018 Oct 3;21:501–10. doi: 10.1016/j.dib.2018.09.123 (PMC6199237; doi:10.1016/j.dib.2018.09.123)
Supplement: Supplementary file 2 — Supplementary material [file mmc2.zip › Raw Data/Fig 2/Fig 2b/Em 550íμ.txt]

345	0.08084
346	0.0808
347	0.08024
348	0.07929
349	0.07821
350	0.07693
351	0.07537
352	0.07391
353	0.07229
354	0.0706
355	0.06891
356	0.06735
357	0.06575
358	0.06421
359	0.06298
360	0.06188
361	0.06089
362	0.05993
363	0.05914
364	0.05827
365	0.05739
366	0.05654
367	0.05548
368	0.0543
369	0.05298
370	0.05159
371	0.05024
372	0.0488
373	0.04741
374	0.04613
375	0.04494
376	0.04394
377	0.04309
378	0.04248
379	0.04201
380	0.04177
381	0.04202
382	0.04254
383	0.04353
384	0.04499
385	0.04706
386	0.04975
387	0.0532
388	0.05732
389	0.06232
390	0.06828
391	0.07534
392	0.08329
393	0.09196
394	0.1018
395	0.1126
396	0.1246
397	0.1379
398	0.1524
399	0.1682
400	0.1853
401	0.204
402	0.2245
403	0.2466
404	0.271
405	0.298
406	0.3278
407	0.3601
408	0.3955
409	0.4338
410	0.4758
411	0.5214
412	0.5707
413	0.6247
414	0.6833
415	0.7465
416	0.8146
417	0.8876
418	0.9651
419	1.047
420	1.135
421	1.227
422	1.323
423	1.424
424	1.528
425	1.634
426	1.743
427	1.851
428	1.96
429	2.068
430	2.175
431	2.278
432	2.377
433	2.472
434	2.561
435	2.644
436	2.72
437	2.79
438	2.852
439	2.908
440	2.956
441	2.998
442	3.032
443	3.06
444	3.082
445	3.098
446	3.108
447	3.113
448	3.113
449	3.11
450	3.104
451	3.093
452	3.08
453	3.065
454	3.048
455	3.029
456	3.007
457	2.983
458	2.958
459	2.931
460	2.902
461	2.871
462	2.839
463	2.806
464	2.771
465	2.734
466	2.697
467	2.658
468	2.619
469	2.578
470	2.536
471	2.492
472	2.448
473	2.403
474	2.358
475	2.312
476	2.266
477	2.22
478	2.173
479	2.128
480	2.082
481	2.036
482	1.991
483	1.946
484	1.902
485	1.859
486	1.816
487	1.774
488	1.734
489	1.694
490	1.654
491	1.616
492	1.578
493	1.541
494	1.504
495	1.468
496	1.432
497	1.397
498	1.363
499	1.329
500	1.297
501	1.264
502	1.232
503	1.2
504	1.169
505	1.139
506	1.109
507	1.08
508	1.052
509	1.024
510	0.9965
511	0.9692
512	0.9428
513	0.9168
514	0.8913
515	0.8663
516	0.8422
517	0.8182
518	0.795
519	0.7723
520	0.75
521	0.7282
522	0.7067
523	0.6863
524	0.6661
525	0.6466
526	0.6276
527	0.609
528	0.591
529	0.5735
530	0.5564
531	0.5402
532	0.5244
533	0.5088
534	0.4937
535	0.4795
536	0.4652
537	0.4513
538	0.4379
539	0.4248
540	0.4122
541	0.4
542	0.3882
543	0.3767
544	0.3653
545	0.3544
546	0.3441
547	0.3337
548	0.3236
549	0.3141
550	0.3046
551	0.2956
552	0.2867
553	0.278
554	0.2697
555	0.2616
556	0.2538
557	0.2459
558	0.2385
559	0.2312
560	0.2241
561	0.2174
562	0.2109
563	0.2045
564	0.1983
565	0.1923
566	0.1866
567	0.181
568	0.1756
569	0.1703
570	0.1653
571	0.1604
572	0.1556
573	0.1511
574	0.1465
575	0.1423
576	0.1381
577	0.134
578	0.1299
579	0.1261
580	0.1224
581	0.1187
582	0.1153
583	0.1119
584	0.1087
585	0.1056
586	0.1026
587	0.09964
588	0.09688
589	0.09424
590	0.09171
591	0.08911
592	0.08665
593	0.08432
594	0.08201
595	0.07967
596	0.07754
597	0.07554
598	0.07355
599	0.07161
600	0.06974
601	0.06802
602	0.0663
603	0.06452
604	0.06287
605	0.06132
606	0.05976
607	0.05826
608	0.05681
609	0.05544
610	0.05407
611	0.05278
612	0.05157
613	0.05037
614	0.04916
615	0.04804
616	0.04704
617	0.04611
618	0.0452
619	0.04429
620	0.04353
621	0.04278
622	0.04206
623	0.04138
624	0.04072
625	0.04019
626	0.03969
627	0.03923
628	0.03887
629	0.03856
630	0.03846
