# Supplementary material for: Dataset of emission and excitation spectra, UV–vis absorption spectra, and XPS spectra of graphitic C3N4
Source: Data Brief. 2018 Oct 3;21:501–10. doi: 10.1016/j.dib.2018.09.123 (PMC6199237; doi:10.1016/j.dib.2018.09.123)
Supplement: Supplementary file 2 — Supplementary material [file mmc2.zip › Raw Data/Fig 2/Fig 2b/Em 600íμ.txt]

345	0.08259
346	0.08229
347	0.08161
348	0.08064
349	0.07946
350	0.07799
351	0.07643
352	0.07466
353	0.0729
354	0.07111
355	0.06933
356	0.06748
357	0.06575
358	0.064
359	0.06242
360	0.06092
361	0.05962
362	0.05854
363	0.05748
364	0.05646
365	0.05541
366	0.0543
367	0.05302
368	0.05162
369	0.05016
370	0.04871
371	0.0472
372	0.04578
373	0.04437
374	0.04309
375	0.04208
376	0.04097
377	0.04018
378	0.03966
379	0.03936
380	0.03946
381	0.04001
382	0.04103
383	0.04274
384	0.0452
385	0.04867
386	0.05308
387	0.05863
388	0.06532
389	0.07322
390	0.08242
391	0.09264
392	0.1036
393	0.1154
394	0.1278
395	0.1411
396	0.1549
397	0.1691
398	0.1836
399	0.1985
400	0.2142
401	0.2304
402	0.2472
403	0.2645
404	0.2829
405	0.3024
406	0.323
407	0.345
408	0.3685
409	0.3929
410	0.4191
411	0.4471
412	0.4772
413	0.5092
414	0.5431
415	0.5799
416	0.6186
417	0.6594
418	0.7033
419	0.7497
420	0.7991
421	0.8499
422	0.9035
423	0.9594
424	1.017
425	1.076
426	1.137
427	1.198
428	1.26
429	1.322
430	1.384
431	1.445
432	1.504
433	1.562
434	1.618
435	1.672
436	1.723
437	1.77
438	1.816
439	1.858
440	1.896
441	1.931
442	1.962
443	1.991
444	2.016
445	2.039
446	2.057
447	2.073
448	2.086
449	2.096
450	2.104
451	2.109
452	2.111
453	2.113
454	2.111
455	2.108
456	2.103
457	2.097
458	2.089
459	2.08
460	2.07
461	2.057
462	2.044
463	2.029
464	2.014
465	1.997
466	1.979
467	1.96
468	1.94
469	1.919
470	1.897
471	1.875
472	1.853
473	1.829
474	1.804
475	1.778
476	1.752
477	1.726
478	1.699
479	1.673
480	1.646
481	1.62
482	1.593
483	1.567
484	1.541
485	1.515
486	1.489
487	1.464
488	1.439
489	1.414
490	1.389
491	1.364
492	1.34
493	1.316
494	1.292
495	1.268
496	1.244
497	1.221
498	1.197
499	1.174
500	1.151
501	1.128
502	1.105
503	1.083
504	1.06
505	1.039
506	1.017
507	0.9955
508	0.9741
509	0.9532
510	0.9324
511	0.9122
512	0.892
513	0.8722
514	0.8526
515	0.8335
516	0.8142
517	0.7954
518	0.7765
519	0.7583
520	0.7405
521	0.7226
522	0.7052
523	0.6881
524	0.6712
525	0.6547
526	0.6386
527	0.6225
528	0.6073
529	0.5922
530	0.5775
531	0.5631
532	0.5491
533	0.5352
534	0.5214
535	0.5082
536	0.4952
537	0.4823
538	0.47
539	0.4581
540	0.4463
541	0.4347
542	0.4233
543	0.4121
544	0.4015
545	0.3912
546	0.3811
547	0.3711
548	0.3613
549	0.3518
550	0.3425
551	0.3334
552	0.3244
553	0.3158
554	0.3073
555	0.299
556	0.291
557	0.2832
558	0.2757
559	0.2683
560	0.2611
561	0.2543
562	0.2474
563	0.2408
564	0.2342
565	0.2278
566	0.2216
567	0.2159
568	0.21
569	0.2043
570	0.1986
571	0.193
572	0.1876
573	0.1825
574	0.1778
575	0.1729
576	0.1681
577	0.1635
578	0.159
579	0.1547
580	0.1504
581	0.1463
582	0.1421
583	0.1382
584	0.1346
585	0.1308
586	0.1273
587	0.1239
588	0.1206
589	0.1173
590	0.1141
591	0.111
592	0.1081
593	0.1052
594	0.1025
595	0.09985
596	0.0973
597	0.09476
598	0.09234
599	0.08999
600	0.08762
601	0.0853
602	0.0833
603	0.08121
604	0.07918
605	0.0772
606	0.0753
607	0.07336
608	0.07158
609	0.06971
610	0.06796
611	0.06636
612	0.06472
613	0.06311
614	0.06165
615	0.06024
616	0.05887
617	0.05752
618	0.05626
619	0.05511
620	0.054
621	0.05292
622	0.0518
623	0.05086
624	0.04986
625	0.04899
626	0.04813
627	0.04736
628	0.04667
629	0.04612
630	0.0456
