# Supplementary material for: Dataset of emission and excitation spectra, UV–vis absorption spectra, and XPS spectra of graphitic C3N4
Source: Data Brief. 2018 Oct 3;21:501–10. doi: 10.1016/j.dib.2018.09.123 (PMC6199237; doi:10.1016/j.dib.2018.09.123)
Supplement: Supplementary file 2 — Supplementary material [file mmc2.zip › Raw Data/Fig 2/Fig 2b/Em 650íμ.txt]

345	0.09544
346	0.09487
347	0.09401
348	0.09285
349	0.09154
350	0.08986
351	0.08817
352	0.08641
353	0.08461
354	0.08265
355	0.08064
356	0.07861
357	0.07661
358	0.07468
359	0.07274
360	0.07089
361	0.06915
362	0.06753
363	0.06598
364	0.06436
365	0.0629
366	0.06128
367	0.05959
368	0.05795
369	0.05619
370	0.05445
371	0.05268
372	0.05105
373	0.04949
374	0.04802
375	0.04664
376	0.04544
377	0.04438
378	0.04347
379	0.04284
380	0.04247
381	0.04245
382	0.04268
383	0.04347
384	0.04488
385	0.04701
386	0.04973
387	0.05352
388	0.05817
389	0.06377
390	0.07012
391	0.0772
392	0.085
393	0.09324
394	0.1018
395	0.1106
396	0.1193
397	0.128
398	0.1367
399	0.1454
400	0.1538
401	0.1622
402	0.1705
403	0.1787
404	0.1871
405	0.1955
406	0.2038
407	0.2125
408	0.2217
409	0.2312
410	0.2407
411	0.2512
412	0.2623
413	0.2736
414	0.2857
415	0.2986
416	0.3123
417	0.3271
418	0.3425
419	0.3588
420	0.3763
421	0.3943
422	0.4136
423	0.4338
424	0.4548
425	0.4763
426	0.4988
427	0.5213
428	0.5442
429	0.5674
430	0.5905
431	0.6132
432	0.6356
433	0.6577
434	0.68
435	0.7014
436	0.7227
437	0.7426
438	0.762
439	0.7807
440	0.799
441	0.8164
442	0.833
443	0.8487
444	0.864
445	0.8783
446	0.8916
447	0.9042
448	0.9162
449	0.9266
450	0.9368
451	0.9462
452	0.9543
453	0.962
454	0.9687
455	0.9736
456	0.978
457	0.9817
458	0.9845
459	0.9862
460	0.9875
461	0.9876
462	0.9875
463	0.9864
464	0.9848
465	0.9827
466	0.9801
467	0.9769
468	0.9733
469	0.9686
470	0.964
471	0.9588
472	0.9532
473	0.9467
474	0.9405
475	0.9339
476	0.9269
477	0.9198
478	0.9123
479	0.9044
480	0.8966
481	0.8888
482	0.8808
483	0.8727
484	0.8646
485	0.8567
486	0.8485
487	0.8408
488	0.8329
489	0.8251
490	0.8173
491	0.8095
492	0.8021
493	0.794
494	0.7857
495	0.7777
496	0.7696
497	0.7615
498	0.753
499	0.7443
500	0.7359
501	0.7271
502	0.718
503	0.7088
504	0.6997
505	0.6907
506	0.6815
507	0.6723
508	0.6629
509	0.6537
510	0.6446
511	0.6352
512	0.626
513	0.6162
514	0.6065
515	0.5969
516	0.5874
517	0.578
518	0.5688
519	0.5596
520	0.5509
521	0.5419
522	0.533
523	0.5242
524	0.5153
525	0.5064
526	0.4976
527	0.489
528	0.4803
529	0.4717
530	0.4631
531	0.4543
532	0.4459
533	0.4374
534	0.4291
535	0.4207
536	0.4127
537	0.4047
538	0.3965
539	0.3888
540	0.3809
541	0.3734
542	0.3659
543	0.3584
544	0.351
545	0.3437
546	0.3368
547	0.3299
548	0.3232
549	0.3163
550	0.3094
551	0.3028
552	0.2964
553	0.29
554	0.2837
555	0.2776
556	0.2713
557	0.2652
558	0.2593
559	0.2534
560	0.2476
561	0.242
562	0.2364
563	0.231
564	0.2258
565	0.2204
566	0.2154
567	0.2102
568	0.2054
569	0.2007
570	0.1961
571	0.1913
572	0.1867
573	0.1821
574	0.1776
575	0.1735
576	0.1691
577	0.1652
578	0.161
579	0.1572
580	0.1533
581	0.1495
582	0.1457
583	0.1421
584	0.1386
585	0.1352
586	0.1318
587	0.1285
588	0.1254
589	0.1223
590	0.1193
591	0.1164
592	0.1136
593	0.1108
594	0.1081
595	0.1055
596	0.103
597	0.1005
598	0.09808
599	0.09578
600	0.09346
601	0.09114
602	0.08895
603	0.08683
604	0.08471
605	0.08262
606	0.08062
607	0.07863
608	0.07676
609	0.07504
610	0.07323
611	0.07151
612	0.06976
613	0.06814
614	0.06658
615	0.06495
616	0.06356
617	0.06217
618	0.0608
619	0.05934
620	0.05807
621	0.0568
622	0.05555
623	0.05436
624	0.05334
625	0.05227
626	0.05125
627	0.05036
628	0.04951
629	0.04877
630	0.04807
