# Supplementary material for: Dataset of emission and excitation spectra, UV–vis absorption spectra, and XPS spectra of graphitic C3N4
Source: Data Brief. 2018 Oct 3;21:501–10. doi: 10.1016/j.dib.2018.09.123 (PMC6199237; doi:10.1016/j.dib.2018.09.123)
Supplement: Supplementary file 2 — Supplementary material [file mmc2.zip › Raw Data/Fig 2/Fig 2b/Normalized Em 450íμ.txt]

345	0.1392
346	0.13932
347	0.14003
348	0.14105
349	0.14258
350	0.14422
351	0.1463
352	0.14866
353	0.15132
354	0.15431
355	0.1576
356	0.16141
357	0.16572
358	0.17078
359	0.17694
360	0.1842
361	0.19287
362	0.20303
363	0.21495
364	0.22892
365	0.24481
366	0.26273
367	0.28286
368	0.30459
369	0.32817
370	0.35355
371	0.38034
372	0.40843
373	0.43667
374	0.4661
375	0.49591
376	0.52533
377	0.55436
378	0.583
379	0.61085
380	0.63792
381	0.6642
382	0.68892
383	0.71245
384	0.73481
385	0.75639
386	0.77679
387	0.7964
388	0.81523
389	0.83289
390	0.84975
391	0.86623
392	0.88192
393	0.89644
394	0.90977
395	0.92272
396	0.9341
397	0.94469
398	0.9541
399	0.96195
400	0.96901
401	0.9745
402	0.97842
403	0.98195
404	0.98392
405	0.9847
406	0.98509
407	0.9847
408	0.98392
409	0.98274
410	0.98078
411	0.97842
412	0.97646
413	0.9745
414	0.97332
415	0.97215
416	0.97136
417	0.97097
418	0.97136
419	0.97254
420	0.97372
421	0.97607
422	0.97803
423	0.98117
424	0.98431
425	0.98745
426	0.99098
427	0.99372
428	0.99647
429	0.99843
430	0.99961
431	1
432	0.99922
433	0.99725
434	0.99412
435	0.98941
436	0.98352
437	0.97607
438	0.96705
439	0.95724
440	0.94626
441	0.9341
442	0.92154
443	0.90781
444	0.8933
445	0.878
446	0.86231
447	0.84622
448	0.82975
449	0.81366
450	0.79719
451	0.7811
452	0.76463
453	0.74854
454	0.73246
455	0.71677
456	0.70068
457	0.68499
458	0.66969
459	0.65439
460	0.63949
461	0.62458
462	0.61007
463	0.59516
464	0.58064
465	0.56652
466	0.5524
467	0.53828
468	0.52376
469	0.50964
470	0.49591
471	0.48218
472	0.46845
473	0.45472
474	0.44138
475	0.42844
476	0.41549
477	0.40255
478	0.38999
479	0.37775
480	0.36583
481	0.35429
482	0.34308
483	0.33217
484	0.32162
485	0.31134
486	0.30141
487	0.2918
488	0.28247
489	0.27356
490	0.26493
491	0.2565
492	0.24842
493	0.24045
494	0.23292
495	0.22555
496	0.21821
497	0.21127
498	0.20448
499	0.19793
500	0.19142
501	0.18522
502	0.1793
503	0.17341
504	0.1676
505	0.16196
506	0.15658
507	0.15125
508	0.14611
509	0.14109
510	0.1363
511	0.13155
512	0.127
513	0.12253
514	0.11822
515	0.11394
516	0.10982
517	0.10594
518	0.10217
519	0.09844
520	0.09487
521	0.0913
522	0.08797
523	0.08479
524	0.08177
525	0.07879
526	0.07593
527	0.07314
528	0.07044
529	0.06781
530	0.06534
531	0.06286
532	0.06059
533	0.05831
534	0.05616
535	0.05404
536	0.05208
537	0.05011
538	0.04831
539	0.04654
540	0.04478
541	0.04305
542	0.04145
543	0.03988
544	0.03835
545	0.03686
546	0.03544
547	0.03406
548	0.03276
549	0.03146
550	0.03023
551	0.02907
552	0.0279
553	0.02678
554	0.02578
555	0.0247
556	0.02369
557	0.02273
558	0.0218
559	0.02089
560	0.02001
561	0.01919
562	0.01838
563	0.01762
564	0.01689
565	0.01618
566	0.0155
567	0.01484
568	0.01416
569	0.01358
570	0.01296
571	0.0124
572	0.01185
573	0.01131
574	0.01081
575	0.01031
576	0.00981
577	0.00932
578	0.00885
579	0.00843
580	0.00803
581	0.00763
582	0.00722
583	0.00687
584	0.00648
585	0.00617
586	0.00583
587	0.00554
588	0.00524
589	0.00499
590	0.00472
591	0.00446
592	0.00418
593	0.00395
594	0.00372
595	0.0035
596	0.00329
597	0.0031
598	0.00288
599	0.00268
600	0.00251
601	0.00234
602	0.00218
603	0.00202
604	0.00187
605	0.00173
606	0.00159
607	0.00145
608	0.0013
609	0.00117
610	0.00104
611	9.45413E-4
612	8.27727E-4
613	7.13963E-4
614	5.88431E-4
615	4.94282E-4
616	4.19748E-4
617	3.53059E-4
618	2.8637E-4
619	2.15758E-4
620	1.33378E-4
621	9.02262E-5
622	5.88431E-5
623	3.1383E-5
624	3.92288E-6
625	0
626	2.35373E-5
627	3.1383E-5
628	8.23804E-5
629	1.25532E-4
630	2.15758E-4
--	--
