# Supplementary material for: Dataset of emission and excitation spectra, UV–vis absorption spectra, and XPS spectra of graphitic C3N4
Source: Data Brief. 2018 Oct 3;21:501–10. doi: 10.1016/j.dib.2018.09.123 (PMC6199237; doi:10.1016/j.dib.2018.09.123)
Supplement: Supplementary file 2 — Supplementary material [file mmc2.zip › Raw Data/Fig 2/Fig 2b/Normalized Em 500íμ.txt]

345	0.02883
346	0.02888
347	0.02898
348	0.02908
349	0.02918
350	0.02931
351	0.02948
352	0.02961
353	0.02979
354	0.02999
355	0.03027
356	0.03056
357	0.03091
358	0.03134
359	0.03187
360	0.0326
361	0.03348
362	0.03454
363	0.03582
364	0.03735
365	0.03916
366	0.04125
367	0.04364
368	0.04635
369	0.04932
370	0.05258
371	0.05615
372	0.05993
373	0.06385
374	0.06792
375	0.07207
376	0.07629
377	0.08051
378	0.08468
379	0.08873
380	0.09273
381	0.09665
382	0.1005
383	0.10429
384	0.10798
385	0.11155
386	0.11513
387	0.11884
388	0.12251
389	0.12619
390	0.12998
391	0.13385
392	0.13777
393	0.1417
394	0.14585
395	0.15001
396	0.15431
397	0.15861
398	0.16321
399	0.16769
400	0.17251
401	0.17766
402	0.1828
403	0.18862
404	0.19476
405	0.2014
406	0.20888
407	0.21701
408	0.22615
409	0.23628
410	0.24757
411	0.26002
412	0.27397
413	0.28975
414	0.30735
415	0.32678
416	0.34837
417	0.37178
418	0.39736
419	0.42476
420	0.45398
421	0.4852
422	0.51792
423	0.5518
424	0.587
425	0.6227
426	0.65857
427	0.69428
428	0.72948
429	0.76369
430	0.79641
431	0.82779
432	0.85702
433	0.88359
434	0.90784
435	0.92909
436	0.94786
437	0.9633
438	0.97609
439	0.98588
440	0.99303
441	0.99768
442	0.99983
443	1
444	0.99784
445	0.99419
446	0.98887
447	0.9824
448	0.97492
449	0.96629
450	0.95682
451	0.94703
452	0.93673
453	0.9261
454	0.91514
455	0.90368
456	0.89189
457	0.8801
458	0.86781
459	0.85586
460	0.8434
461	0.83078
462	0.81766
463	0.80421
464	0.79059
465	0.77648
466	0.7622
467	0.74775
468	0.7328
469	0.71753
470	0.70208
471	0.68647
472	0.6707
473	0.65475
474	0.63865
475	0.6227
476	0.60676
477	0.59065
478	0.57488
479	0.5591
480	0.54382
481	0.52855
482	0.51377
483	0.49932
484	0.48537
485	0.47159
486	0.4583
487	0.44518
488	0.43256
489	0.42027
490	0.40848
491	0.39686
492	0.38557
493	0.37477
494	0.36414
495	0.35368
496	0.34355
497	0.33376
498	0.32412
499	0.31466
500	0.30552
501	0.29656
502	0.28759
503	0.27895
504	0.27065
505	0.26235
506	0.25421
507	0.24624
508	0.2386
509	0.23096
510	0.22366
511	0.21635
512	0.20937
513	0.20257
514	0.19592
515	0.18945
516	0.18297
517	0.17683
518	0.17085
519	0.16504
520	0.15939
521	0.15393
522	0.14866
523	0.14353
524	0.13858
525	0.13373
526	0.12908
527	0.12452
528	0.12018
529	0.11596
530	0.11188
531	0.10796
532	0.10416
533	0.10045
534	0.09688
535	0.09343
536	0.09014
537	0.08694
538	0.08385
539	0.08091
540	0.07803
541	0.07524
542	0.07262
543	0.07003
544	0.06749
545	0.06503
546	0.06269
547	0.06047
548	0.05821
549	0.05606
550	0.05406
551	0.05203
552	0.05007
553	0.04814
554	0.04632
555	0.04457
556	0.04288
557	0.04124
558	0.03966
559	0.0381
560	0.0366
561	0.03517
562	0.03381
563	0.03247
564	0.03119
565	0.02994
566	0.02871
567	0.02753
568	0.02642
569	0.02533
570	0.02428
571	0.02328
572	0.0223
573	0.02134
574	0.02046
575	0.01958
576	0.01873
577	0.01792
578	0.01714
579	0.01639
580	0.01568
581	0.01496
582	0.01427
583	0.01362
584	0.013
585	0.01239
586	0.01181
587	0.01124
588	0.01071
589	0.0102
590	0.00969
591	0.0092
592	0.00873
593	0.00826
594	0.00782
595	0.00741
596	0.007
597	0.0066
598	0.00623
599	0.00587
600	0.00552
601	0.00519
602	0.00489
603	0.00458
604	0.00429
605	0.00399
606	0.00371
607	0.00345
608	0.00318
609	0.00293
610	0.00269
611	0.00244
612	0.00222
613	0.00201
614	0.0018
615	0.00161
616	0.00143
617	0.00126
618	0.00109
619	9.2331E-4
620	7.60569E-4
621	6.27718E-4
622	5.04832E-4
623	3.86927E-4
624	2.93932E-4
625	2.17543E-4
626	1.44475E-4
627	7.80496E-5
628	3.48732E-5
629	8.30315E-6
630	0
--	--
