# Supplementary material for: Dataset of emission and excitation spectra, UV–vis absorption spectra, and XPS spectra of graphitic C3N4
Source: Data Brief. 2018 Oct 3;21:501–10. doi: 10.1016/j.dib.2018.09.123 (PMC6199237; doi:10.1016/j.dib.2018.09.123)
Supplement: Supplementary file 2 — Supplementary material [file mmc2.zip › Raw Data/Fig 2/Fig 2b/Normalized Em 550íμ.txt]

345	0.01378
346	0.01377
347	0.01359
348	0.01328
349	0.01293
350	0.01251
351	0.01201
352	0.01153
353	0.011
354	0.01045
355	0.0099
356	0.0094
357	0.00888
358	0.00838
359	0.00798
360	0.00762
361	0.0073
362	0.00698
363	0.00673
364	0.00644
365	0.00616
366	0.00588
367	0.00554
368	0.00515
369	0.00472
370	0.00427
371	0.00383
372	0.00336
373	0.00291
374	0.00249
375	0.00211
376	0.00178
377	0.00151
378	0.00131
379	0.00115
380	0.00108
381	0.00116
382	0.00133
383	0.00165
384	0.00212
385	0.0028
386	0.00367
387	0.00479
388	0.00613
389	0.00776
390	0.0097
391	0.012
392	0.01458
393	0.0174
394	0.0206
395	0.02411
396	0.02802
397	0.03234
398	0.03706
399	0.0422
400	0.04776
401	0.05384
402	0.06051
403	0.0677
404	0.07563
405	0.08442
406	0.09411
407	0.10461
408	0.11613
409	0.12859
410	0.14225
411	0.15708
412	0.17311
413	0.19068
414	0.20974
415	0.23029
416	0.25244
417	0.27618
418	0.30139
419	0.32803
420	0.35665
421	0.38657
422	0.4178
423	0.45065
424	0.48448
425	0.51895
426	0.5544
427	0.58953
428	0.62498
429	0.66011
430	0.69491
431	0.72841
432	0.76061
433	0.79151
434	0.82046
435	0.84746
436	0.87218
437	0.89494
438	0.91511
439	0.93332
440	0.94894
441	0.9626
442	0.97365
443	0.98276
444	0.98992
445	0.99512
446	0.99837
447	1
448	1
449	0.99902
450	0.99707
451	0.99349
452	0.98927
453	0.98439
454	0.97886
455	0.97268
456	0.96552
457	0.95772
458	0.94959
459	0.9408
460	0.93137
461	0.92129
462	0.91088
463	0.90015
464	0.88876
465	0.87673
466	0.8647
467	0.85201
468	0.83933
469	0.82599
470	0.81233
471	0.79802
472	0.78371
473	0.76907
474	0.75443
475	0.73947
476	0.72451
477	0.70955
478	0.69426
479	0.67963
480	0.66467
481	0.6497
482	0.63507
483	0.62043
484	0.60612
485	0.59213
486	0.57815
487	0.56449
488	0.55148
489	0.53847
490	0.52546
491	0.5131
492	0.50074
493	0.4887
494	0.47667
495	0.46496
496	0.45325
497	0.44187
498	0.43081
499	0.41975
500	0.40934
501	0.39861
502	0.3882
503	0.37779
504	0.36771
505	0.35795
506	0.3482
507	0.33876
508	0.32966
509	0.32055
510	0.3116
511	0.30272
512	0.29414
513	0.28568
514	0.27739
515	0.26926
516	0.26142
517	0.25361
518	0.24607
519	0.23868
520	0.23143
521	0.22434
522	0.21735
523	0.21071
524	0.20414
525	0.1978
526	0.19162
527	0.18557
528	0.17971
529	0.17402
530	0.16846
531	0.16319
532	0.15805
533	0.15298
534	0.14807
535	0.14345
536	0.1388
537	0.13428
538	0.12992
539	0.12566
540	0.12156
541	0.11759
542	0.11375
543	0.11001
544	0.10631
545	0.10276
546	0.09941
547	0.09603
548	0.09274
549	0.08965
550	0.08656
551	0.08364
552	0.08074
553	0.07791
554	0.07521
555	0.07258
556	0.07004
557	0.06747
558	0.06506
559	0.06269
560	0.06038
561	0.0582
562	0.05609
563	0.054
564	0.05199
565	0.05004
566	0.04818
567	0.04636
568	0.04461
569	0.04288
570	0.04125
571	0.03966
572	0.0381
573	0.03664
574	0.03514
575	0.03377
576	0.03241
577	0.03107
578	0.02974
579	0.02851
580	0.0273
581	0.0261
582	0.02499
583	0.02389
584	0.02285
585	0.02184
586	0.02086
587	0.0199
588	0.019
589	0.01814
590	0.01732
591	0.01647
592	0.01567
593	0.01492
594	0.01416
595	0.0134
596	0.01271
597	0.01206
598	0.01141
599	0.01078
600	0.01017
601	0.00961
602	0.00906
603	0.00848
604	0.00794
605	0.00744
606	0.00693
607	0.00644
608	0.00597
609	0.00552
610	0.00508
611	0.00466
612	0.00426
613	0.00387
614	0.00348
615	0.00312
616	0.00279
617	0.00249
618	0.00219
619	0.0019
620	0.00165
621	0.00141
622	0.00117
623	9.49736E-4
624	7.35069E-4
625	5.62686E-4
626	4.0006E-4
627	2.50444E-4
628	1.33353E-4
629	3.25252E-5
630	0
--	--
