# Supplementary material for: Dataset of emission and excitation spectra, UV–vis absorption spectra, and XPS spectra of graphitic C3N4
Source: Data Brief. 2018 Oct 3;21:501–10. doi: 10.1016/j.dib.2018.09.123 (PMC6199237; doi:10.1016/j.dib.2018.09.123)
Supplement: Supplementary file 2 — Supplementary material [file mmc2.zip › Raw Data/Fig 2/Fig 2b/Normalized Em 600íμ.txt]

345	0.02085
346	0.0207
347	0.02037
348	0.01991
349	0.01934
350	0.01863
351	0.01788
352	0.01702
353	0.01617
354	0.01531
355	0.01445
356	0.01356
357	0.01273
358	0.01188
359	0.01112
360	0.0104
361	0.00977
362	0.00925
363	0.00874
364	0.00825
365	0.00774
366	0.0072
367	0.00659
368	0.00591
369	0.00521
370	0.00451
371	0.00378
372	0.0031
373	0.00242
374	0.0018
375	0.00131
376	7.76412E-4
377	3.9544E-4
378	1.44673E-4
379	0
380	4.82244E-5
381	3.13458E-4
382	8.05347E-4
383	0.00163
384	0.00282
385	0.00449
386	0.00662
387	0.00929
388	0.01252
389	0.01633
390	0.02077
391	0.02569
392	0.03098
393	0.03667
394	0.04265
395	0.04906
396	0.05572
397	0.06257
398	0.06956
399	0.07674
400	0.08432
401	0.09213
402	0.10023
403	0.10857
404	0.11745
405	0.12685
406	0.13678
407	0.14739
408	0.15873
409	0.17049
410	0.18313
411	0.19663
412	0.21115
413	0.22658
414	0.24293
415	0.26067
416	0.27933
417	0.29901
418	0.32018
419	0.34256
420	0.36638
421	0.39088
422	0.41673
423	0.44368
424	0.47146
425	0.49991
426	0.52933
427	0.55875
428	0.58865
429	0.61855
430	0.64844
431	0.67786
432	0.70631
433	0.73428
434	0.76129
435	0.78733
436	0.81192
437	0.83459
438	0.85677
439	0.87703
440	0.89535
441	0.91223
442	0.92718
443	0.94117
444	0.95322
445	0.96431
446	0.97299
447	0.98071
448	0.98698
449	0.9918
450	0.99566
451	0.99807
452	0.99904
453	1
454	0.99904
455	0.99759
456	0.99518
457	0.99228
458	0.98843
459	0.98409
460	0.97926
461	0.97299
462	0.96673
463	0.95949
464	0.95226
465	0.94406
466	0.93538
467	0.92622
468	0.91657
469	0.90644
470	0.89584
471	0.88523
472	0.87462
473	0.86304
474	0.85099
475	0.83845
476	0.82591
477	0.81337
478	0.80035
479	0.78781
480	0.77479
481	0.76225
482	0.74923
483	0.73669
484	0.72416
485	0.71162
486	0.69908
487	0.68702
488	0.67497
489	0.66291
490	0.65086
491	0.6388
492	0.62723
493	0.61565
494	0.60408
495	0.5925
496	0.58093
497	0.56984
498	0.55826
499	0.54717
500	0.53608
501	0.52499
502	0.5139
503	0.50329
504	0.4922
505	0.48207
506	0.47146
507	0.46109
508	0.45077
509	0.44069
510	0.43066
511	0.42092
512	0.41118
513	0.40163
514	0.39218
515	0.38297
516	0.37366
517	0.3646
518	0.35548
519	0.3467
520	0.33812
521	0.32949
522	0.3211
523	0.31285
524	0.3047
525	0.29674
526	0.28898
527	0.28122
528	0.27389
529	0.2666
530	0.25951
531	0.25257
532	0.24582
533	0.23912
534	0.23246
535	0.2261
536	0.21983
537	0.21361
538	0.20767
539	0.20193
540	0.19624
541	0.19065
542	0.18515
543	0.17975
544	0.17464
545	0.16967
546	0.1648
547	0.15998
548	0.15525
549	0.15067
550	0.14619
551	0.1418
552	0.13746
553	0.13331
554	0.12921
555	0.12521
556	0.12135
557	0.11759
558	0.11397
559	0.1104
560	0.10693
561	0.10365
562	0.10033
563	0.09714
564	0.09396
565	0.09087
566	0.08788
567	0.08514
568	0.08229
569	0.07954
570	0.07679
571	0.07409
572	0.07149
573	0.06903
574	0.06676
575	0.0644
576	0.06208
577	0.05987
578	0.0577
579	0.05562
580	0.05355
581	0.05157
582	0.04955
583	0.04766
584	0.04593
585	0.0441
586	0.04241
587	0.04077
588	0.03918
589	0.03759
590	0.03604
591	0.03455
592	0.03315
593	0.03175
594	0.03045
595	0.02917
596	0.02794
597	0.02672
598	0.02555
599	0.02442
600	0.02327
601	0.02215
602	0.02119
603	0.02018
604	0.0192
605	0.01825
606	0.01733
607	0.0164
608	0.01554
609	0.01464
610	0.01379
611	0.01302
612	0.01223
613	0.01145
614	0.01075
615	0.01007
616	0.00941
617	0.00876
618	0.00815
619	0.0076
620	0.00706
621	0.00654
622	0.006
623	0.00555
624	0.00506
625	0.00464
626	0.00423
627	0.00386
628	0.00353
629	0.00326
630	0.00301
--	--
