# Supplementary material for: Dataset of emission and excitation spectra, UV–vis absorption spectra, and XPS spectra of graphitic C3N4
Source: Data Brief. 2018 Oct 3;21:501–10. doi: 10.1016/j.dib.2018.09.123 (PMC6199237; doi:10.1016/j.dib.2018.09.123)
Supplement: Supplementary file 2 — Supplementary material [file mmc2.zip › Raw Data/Fig 2/Fig 2b/Normalized Em 650íμ.txt]

345	0.05607
346	0.05546
347	0.05455
348	0.05332
349	0.05194
350	0.05016
351	0.04837
352	0.04651
353	0.04461
354	0.04253
355	0.04041
356	0.03826
357	0.03614
358	0.0341
359	0.03205
360	0.03009
361	0.02825
362	0.02654
363	0.0249
364	0.02318
365	0.02164
366	0.01992
367	0.01813
368	0.0164
369	0.01454
370	0.0127
371	0.01082
372	0.0091
373	0.00745
374	0.00589
375	0.00443
376	0.00316
377	0.00204
378	0.00108
379	4.12633E-4
380	2.11607E-5
381	0
382	2.43348E-4
383	0.00108
384	0.00257
385	0.00482
386	0.0077
387	0.01171
388	0.01663
389	0.02256
390	0.02928
391	0.03677
392	0.04502
393	0.05374
394	0.06279
395	0.0721
396	0.08131
397	0.09051
398	0.09972
399	0.10892
400	0.11781
401	0.1267
402	0.13548
403	0.14416
404	0.15304
405	0.16193
406	0.17071
407	0.17992
408	0.18965
409	0.1997
410	0.20976
411	0.22086
412	0.23261
413	0.24456
414	0.25737
415	0.27102
416	0.28551
417	0.30117
418	0.31746
419	0.33471
420	0.35322
421	0.37227
422	0.39269
423	0.41406
424	0.43628
425	0.45903
426	0.48283
427	0.50664
428	0.53087
429	0.55541
430	0.57986
431	0.60387
432	0.62757
433	0.65095
434	0.67455
435	0.69719
436	0.71973
437	0.74078
438	0.76131
439	0.78109
440	0.80045
441	0.81886
442	0.83643
443	0.85304
444	0.86923
445	0.88436
446	0.89843
447	0.91176
448	0.92446
449	0.93546
450	0.94625
451	0.9562
452	0.96477
453	0.97291
454	0.98
455	0.98519
456	0.98984
457	0.99376
458	0.99672
459	0.99852
460	0.99989
461	1
462	0.99989
463	0.99873
464	0.99704
465	0.99482
466	0.99206
467	0.98868
468	0.98487
469	0.9799
470	0.97503
471	0.96953
472	0.9636
473	0.95673
474	0.95017
475	0.94318
476	0.93578
477	0.92827
478	0.92033
479	0.91197
480	0.90372
481	0.89547
482	0.887
483	0.87843
484	0.86986
485	0.8615
486	0.85283
487	0.84468
488	0.83632
489	0.82807
490	0.81982
491	0.81156
492	0.80373
493	0.79516
494	0.78638
495	0.77792
496	0.76935
497	0.76078
498	0.75179
499	0.74258
500	0.73369
501	0.72438
502	0.71475
503	0.70502
504	0.69539
505	0.68587
506	0.67614
507	0.6664
508	0.65646
509	0.64672
510	0.63709
511	0.62715
512	0.61742
513	0.60705
514	0.59678
515	0.58663
516	0.57658
517	0.56663
518	0.5569
519	0.54716
520	0.53796
521	0.52843
522	0.51902
523	0.50971
524	0.50029
525	0.49087
526	0.48156
527	0.47246
528	0.46326
529	0.45416
530	0.44506
531	0.43575
532	0.42686
533	0.41787
534	0.40909
535	0.4002
536	0.39174
537	0.38327
538	0.3746
539	0.36645
540	0.35809
541	0.35016
542	0.34222
543	0.33429
544	0.32646
545	0.31873
546	0.31143
547	0.30413
548	0.29704
549	0.28974
550	0.28244
551	0.27546
552	0.26869
553	0.26192
554	0.25525
555	0.2488
556	0.24213
557	0.23568
558	0.22943
559	0.22319
560	0.21706
561	0.21113
562	0.20521
563	0.19949
564	0.19399
565	0.18828
566	0.18299
567	0.17749
568	0.17241
569	0.16743
570	0.16257
571	0.15749
572	0.15262
573	0.14775
574	0.14299
575	0.13866
576	0.134
577	0.12987
578	0.12543
579	0.12141
580	0.11728
581	0.11326
582	0.10924
583	0.10543
584	0.10173
585	0.09813
586	0.09454
587	0.09104
588	0.08776
589	0.08448
590	0.08131
591	0.07824
592	0.07528
593	0.07232
594	0.06946
595	0.06671
596	0.06406
597	0.06142
598	0.05886
599	0.05642
600	0.05397
601	0.05152
602	0.0492
603	0.04696
604	0.04471
605	0.0425
606	0.04039
607	0.03828
608	0.0363
609	0.03448
610	0.03257
611	0.03075
612	0.02889
613	0.02718
614	0.02553
615	0.02381
616	0.02234
617	0.02086
618	0.01941
619	0.01787
620	0.01653
621	0.01518
622	0.01386
623	0.0126
624	0.01152
625	0.01039
626	0.00931
627	0.00837
628	0.00747
629	0.00669
630	0.00595
--	--
