# Supplementary material for: Dataset of emission and excitation spectra, UV–vis absorption spectra, and XPS spectra of graphitic C3N4
Source: Data Brief. 2018 Oct 3;21:501–10. doi: 10.1016/j.dib.2018.09.123 (PMC6199237; doi:10.1016/j.dib.2018.09.123)
Supplement: Supplementary file 2 — Supplementary material [file mmc2.zip › Raw Data/Fig 2/Fig 2c/Ex 450íμ.txt]

250	0.04068
251	0.04103
252	0.04155
253	0.04213
254	0.04259
255	0.04381
256	0.04537
257	0.04671
258	0.04891
259	0.05123
260	0.0543
261	0.05754
262	0.06125
263	0.06566
264	0.07053
265	0.07609
266	0.08229
267	0.08907
268	0.09637
269	0.10414
270	0.11254
271	0.12204
272	0.13213
273	0.14308
274	0.15519
275	0.16777
276	0.18173
277	0.19628
278	0.21256
279	0.22879
280	0.24646
281	0.26524
282	0.28506
283	0.30592
284	0.32759
285	0.351
286	0.37528
287	0.40038
288	0.42657
289	0.45415
290	0.4833
291	0.51367
292	0.54357
293	0.57608
294	0.61021
295	0.64498
296	0.68033
297	0.71626
298	0.75393
299	0.79334
300	0.83506
301	0.87794
302	0.92256
303	0.9695
304	1.01876
305	1.06918
306	1.12133
307	1.17465
308	1.2297
309	1.28533
310	1.3427
311	1.39833
312	1.45455
313	1.5125
314	1.56639
315	1.62202
316	1.67591
317	1.72807
318	1.77559
319	1.82253
320	1.86483
321	1.90366
322	1.93959
323	1.9703
324	1.99522
325	2.01782
326	2.03405
327	2.04563
328	2.05085
329	2.04969
330	2.04563
331	2.03636
332	2.02419
333	2.00855
334	1.98942
335	1.96856
336	1.94654
337	1.92336
338	1.89902
339	1.87642
340	1.85382
341	1.83238
342	1.81152
343	1.79297
344	1.77559
345	1.76052
346	1.74487
347	1.73213
348	1.72169
349	1.71184
350	1.70489
351	1.69851
352	1.69272
353	1.68866
354	1.68577
355	1.68345
356	1.68461
357	1.68577
358	1.68692
359	1.68866
360	1.68982
361	1.69156
362	1.6933
363	1.69156
364	1.69156
365	1.68866
366	1.68345
367	1.67649
368	1.66664
369	1.65215
370	1.63767
371	1.62028
372	1.59942
373	1.57624
374	1.55132
375	1.5264
376	1.49859
377	1.47135
378	1.4418
379	1.41166
380	1.38153
381	1.34966
382	1.3172
383	1.28475
384	1.2523
385	1.21753
386	1.18276
387	1.14741
388	1.1109
389	1.07265
390	1.03441
391	0.995
392	0.9556
393	0.91503
394	0.87331
395	0.83216
396	0.7916
397	0.75219
398	0.71336
399	0.67512
400	0.63803
401	0.6021
402	0.56721
403	0.5343
404	0.50219
405	0.47183
406	0.44355
407	0.4166
408	0.39139
409	0.36781
410	0.3455
411	0.32417
412	0.30435
413	0.28564
414	0.26808
415	0.25156
416	0.23586
417	0.22079
418	0.20677
419	0.19367
420	0.18138
421	0.17014
422	0.15936
423	0.14945
424	0.13995
425	0.13131
426	0.1232
427	0.11561
428	0.10883
429	0.1024
430	0.09654
431	0.0911
432	0.08611
433	0.08142
434	0.07707
435	0.07296
436	0.06954
437	0.06635
438	0.06328
439	0.06038
440	0.05795
441	0.05563
442	0.05355
443	0.05163
444	0.05018
445	0.04903
446	0.04833
447	0.04758
448	0.04723
449	0.04717
450	0.04781
451	0.04845
452	0.04937
453	0.05105
454	0.05273
455	0.05517
456	0.05807
457	0.0612
458	0.06519
459	0.07081
460	0.07771
