# Supplementary material for: Dataset of emission and excitation spectra, UV–vis absorption spectra, and XPS spectra of graphitic C3N4
Source: Data Brief. 2018 Oct 3;21:501–10. doi: 10.1016/j.dib.2018.09.123 (PMC6199237; doi:10.1016/j.dib.2018.09.123)
Supplement: Supplementary file 2 — Supplementary material [file mmc2.zip › Raw Data/Fig 2/Fig 2c/Ex 500íμ.txt]

250	0.04619
251	0.04613
252	0.04607
253	0.04624
254	0.04642
255	0.04682
256	0.0474
257	0.04798
258	0.04914
259	0.05076
260	0.05244
261	0.05407
262	0.05598
263	0.05812
264	0.06044
265	0.06305
266	0.06606
267	0.06913
268	0.07284
269	0.07707
270	0.0813
271	0.08594
272	0.09087
273	0.09608
274	0.10246
275	0.109
276	0.11526
277	0.12204
278	0.12981
279	0.13786
280	0.14667
281	0.15531
282	0.16556
283	0.17634
284	0.18643
285	0.19744
286	0.20926
287	0.22177
288	0.23562
289	0.24907
290	0.26356
291	0.27903
292	0.29502
293	0.31137
294	0.32852
295	0.34677
296	0.36451
297	0.38432
298	0.40206
299	0.42135
300	0.44094
301	0.46111
302	0.48238
303	0.50359
304	0.5259
305	0.54815
306	0.57052
307	0.59341
308	0.61717
309	0.64209
310	0.667
311	0.69192
312	0.71626
313	0.74176
314	0.7661
315	0.78986
316	0.81478
317	0.83796
318	0.85998
319	0.88084
320	0.90054
321	0.91967
322	0.93821
323	0.95502
324	0.9695
325	0.98283
326	0.995
327	1.00543
328	1.01297
329	1.01818
330	1.02166
331	1.0234
332	1.0234
333	1.02166
334	1.01876
335	1.01412
336	1.00891
337	1.00254
338	0.99558
339	0.98921
340	0.98109
341	0.97356
342	0.96603
343	0.95733
344	0.9498
345	0.94401
346	0.93705
347	0.9301
348	0.92488
349	0.91967
350	0.91619
351	0.91271
352	0.90924
353	0.90576
354	0.90402
355	0.90344
356	0.90286
357	0.90228
358	0.90228
359	0.90344
360	0.9046
361	0.9075
362	0.90924
363	0.91097
364	0.91387
365	0.91619
366	0.91735
367	0.91909
368	0.91967
369	0.92083
370	0.92198
371	0.92256
372	0.92314
373	0.92198
374	0.91967
375	0.91503
376	0.91155
377	0.90692
378	0.90112
379	0.89533
380	0.88953
381	0.882
382	0.87331
383	0.86461
384	0.85534
385	0.84433
386	0.8339
387	0.82057
388	0.80666
389	0.79044
390	0.77363
391	0.75625
392	0.7377
393	0.718
394	0.69714
395	0.67628
396	0.65484
397	0.63223
398	0.61137
399	0.58877
400	0.56611
401	0.54346
402	0.52085
403	0.49878
404	0.47675
405	0.45462
406	0.43358
407	0.41301
408	0.3929
409	0.37366
410	0.35547
411	0.33785
412	0.32087
413	0.30401
414	0.28807
415	0.27254
416	0.25782
417	0.24397
418	0.23087
419	0.21812
420	0.20561
421	0.19402
422	0.18312
423	0.17269
424	0.16307
425	0.15374
426	0.14499
427	0.13682
428	0.12905
429	0.12193
430	0.11491
431	0.10889
432	0.10304
433	0.09741
434	0.09226
435	0.0875
436	0.08304
437	0.07881
438	0.07528
439	0.07197
440	0.06896
441	0.06601
442	0.06351
443	0.06148
444	0.0594
445	0.05778
446	0.05668
447	0.05592
448	0.05534
449	0.0554
450	0.05563
451	0.05621
452	0.05714
453	0.05847
454	0.06004
455	0.06235
456	0.0649
457	0.06838
458	0.07273
459	0.07806
460	0.08519
