# Supplementary material for: Dataset of emission and excitation spectra, UV–vis absorption spectra, and XPS spectra of graphitic C3N4
Source: Data Brief. 2018 Oct 3;21:501–10. doi: 10.1016/j.dib.2018.09.123 (PMC6199237; doi:10.1016/j.dib.2018.09.123)
Supplement: Supplementary file 2 — Supplementary material [file mmc2.zip › Raw Data/Fig 2/Fig 2c/Ex 550íμ.txt]

250	0.02944
251	0.02955
252	0.02973
253	0.02967
254	0.0299
255	0.03048
256	0.03135
257	0.03222
258	0.03326
259	0.03425
260	0.03518
261	0.03651
262	0.03807
263	0.03964
264	0.04143
265	0.04352
266	0.04601
267	0.04833
268	0.05111
269	0.05407
270	0.05725
271	0.06044
272	0.06432
273	0.06792
274	0.07273
275	0.07754
276	0.08246
277	0.08745
278	0.09278
279	0.09851
280	0.10518
281	0.1115
282	0.11804
283	0.125
284	0.13247
285	0.14059
286	0.14916
287	0.15803
288	0.16788
289	0.17738
290	0.18782
291	0.19813
292	0.20839
293	0.21963
294	0.23128
295	0.24351
296	0.2562
297	0.26918
298	0.28227
299	0.29601
300	0.30997
301	0.32435
302	0.33825
303	0.35303
304	0.36839
305	0.38485
306	0.40055
307	0.41643
308	0.43335
309	0.44946
310	0.46627
311	0.48353
312	0.5008
313	0.51848
314	0.5347
315	0.55296
316	0.57081
317	0.58819
318	0.605
319	0.62064
320	0.63687
321	0.65194
322	0.66643
323	0.68033
324	0.69308
325	0.70583
326	0.71684
327	0.72669
328	0.73539
329	0.74176
330	0.74698
331	0.75103
332	0.75393
333	0.75625
334	0.75741
335	0.75741
336	0.75567
337	0.75219
338	0.74987
339	0.74582
340	0.74176
341	0.73712
342	0.73249
343	0.72669
344	0.72206
345	0.71684
346	0.71221
347	0.70873
348	0.70409
349	0.70004
350	0.69656
351	0.69308
352	0.69018
353	0.68729
354	0.68555
355	0.68323
356	0.68207
357	0.68149
358	0.68207
359	0.68207
360	0.68149
361	0.68207
362	0.68323
363	0.68439
364	0.68613
365	0.68787
366	0.68845
367	0.69076
368	0.69308
369	0.69424
370	0.6954
371	0.69656
372	0.69714
373	0.69656
374	0.69598
375	0.69424
376	0.69192
377	0.68903
378	0.68613
379	0.68323
380	0.67917
381	0.67454
382	0.66816
383	0.66295
384	0.65657
385	0.64904
386	0.64093
387	0.63339
388	0.6247
389	0.61543
390	0.60442
391	0.59283
392	0.58066
393	0.56779
394	0.55418
395	0.53928
396	0.52387
397	0.50851
398	0.49292
399	0.47722
400	0.46082
401	0.44413
402	0.42819
403	0.41226
404	0.39644
405	0.38096
406	0.36595
407	0.35152
408	0.33704
409	0.32301
410	0.3098
411	0.29734
412	0.28471
413	0.27265
414	0.26101
415	0.24965
416	0.23835
417	0.22716
418	0.21662
419	0.20665
420	0.19732
421	0.18793
422	0.17907
423	0.17084
424	0.16249
425	0.15507
426	0.14789
427	0.14151
428	0.13531
429	0.12929
430	0.12367
431	0.11891
432	0.11405
433	0.10935
434	0.10506
435	0.10118
436	0.09724
437	0.09359
438	0.09011
439	0.0871
440	0.08466
441	0.08229
442	0.08026
443	0.07846
444	0.07707
445	0.07568
446	0.07481
447	0.07435
448	0.074
449	0.07423
450	0.07481
451	0.07586
452	0.07719
453	0.07945
454	0.08194
455	0.0849
456	0.08884
457	0.09365
458	0.09991
459	0.10756
460	0.11752
