# Supplementary material for: Dataset of emission and excitation spectra, UV–vis absorption spectra, and XPS spectra of graphitic C3N4
Source: Data Brief. 2018 Oct 3;21:501–10. doi: 10.1016/j.dib.2018.09.123 (PMC6199237; doi:10.1016/j.dib.2018.09.123)
Supplement: Supplementary file 2 — Supplementary material [file mmc2.zip › Raw Data/Fig 2/Fig 2c/Ex 600íμ.txt]

250	0.0339
251	0.03355
252	0.03361
253	0.0339
254	0.03402
255	0.03419
256	0.03442
257	0.035
258	0.03558
259	0.03662
260	0.03825
261	0.03981
262	0.04155
263	0.04323
264	0.04555
265	0.04781
266	0.05065
267	0.05407
268	0.05743
269	0.06137
270	0.06572
271	0.07024
272	0.07533
273	0.08107
274	0.08687
275	0.09301
276	0.09973
277	0.10686
278	0.11434
279	0.12262
280	0.13137
281	0.14105
282	0.15113
283	0.16139
284	0.17258
285	0.18422
286	0.19622
287	0.2092
288	0.22276
289	0.23673
290	0.2515
291	0.26657
292	0.28274
293	0.29972
294	0.31704
295	0.33478
296	0.35384
297	0.37331
298	0.39261
299	0.41237
300	0.43283
301	0.45392
302	0.47513
303	0.49773
304	0.5201
305	0.5427
306	0.56519
307	0.58935
308	0.61369
309	0.63803
310	0.66179
311	0.68729
312	0.71394
313	0.74002
314	0.7661
315	0.79218
316	0.81883
317	0.84433
318	0.87041
319	0.89591
320	0.92083
321	0.94632
322	0.97124
323	0.99558
324	1.01992
325	1.04194
326	1.0628
327	1.08366
328	1.10221
329	1.11959
330	1.13466
331	1.14625
332	1.15494
333	1.16074
334	1.16422
335	1.16422
336	1.16132
337	1.15552
338	1.14741
339	1.13582
340	1.12191
341	1.10742
342	1.09062
343	1.07323
344	1.05585
345	1.03846
346	1.02224
347	1.00659
348	0.99268
349	0.97935
350	0.96776
351	0.95675
352	0.94806
353	0.93995
354	0.933
355	0.92604
356	0.92083
357	0.91735
358	0.91445
359	0.91329
360	0.91329
361	0.91387
362	0.91793
363	0.92314
364	0.93068
365	0.93879
366	0.94806
367	0.95907
368	0.97008
369	0.98051
370	0.98979
371	0.99906
372	1.00427
373	1.00717
374	1.00891
375	1.00833
376	1.00601
377	1.00196
378	0.99732
379	0.99384
380	0.98863
381	0.98515
382	0.98283
383	0.98051
384	0.97935
385	0.97878
386	0.97878
387	0.97704
388	0.97472
389	0.9695
390	0.96139
391	0.94922
392	0.93242
393	0.91097
394	0.8849
395	0.85592
396	0.82521
397	0.79218
398	0.75799
399	0.72322
400	0.68787
401	0.65368
402	0.61949
403	0.58645
404	0.55516
405	0.52526
406	0.49692
407	0.47084
408	0.44598
409	0.42286
410	0.4009
411	0.37975
412	0.36016
413	0.34167
414	0.32446
415	0.30795
416	0.29236
417	0.27712
418	0.26286
419	0.24947
420	0.23725
421	0.22577
422	0.21511
423	0.20503
424	0.1957
425	0.187
426	0.17907
427	0.17176
428	0.16568
429	0.16023
430	0.1549
431	0.15015
432	0.14603
433	0.14192
434	0.13804
435	0.13456
436	0.13143
437	0.12859
438	0.1261
439	0.12361
440	0.12135
441	0.11926
442	0.11775
443	0.11683
444	0.11607
445	0.11573
446	0.11532
447	0.11584
448	0.11712
449	0.11822
450	0.12042
451	0.12378
452	0.1272
453	0.13172
454	0.13659
455	0.14256
456	0.14963
457	0.15786
458	0.16719
459	0.17993
460	0.19651
