# Supplementary material for: Dataset of emission and excitation spectra, UV–vis absorption spectra, and XPS spectra of graphitic C3N4
Source: Data Brief. 2018 Oct 3;21:501–10. doi: 10.1016/j.dib.2018.09.123 (PMC6199237; doi:10.1016/j.dib.2018.09.123)
Supplement: Supplementary file 2 — Supplementary material [file mmc2.zip › Raw Data/Fig 2/Fig 2c/Ex 650íμ.txt]

260	0.04404
261	0.04375
262	0.04346
263	0.04352
264	0.0441
265	0.04485
266	0.04607
267	0.04758
268	0.04932
269	0.05123
270	0.0536
271	0.05615
272	0.05934
273	0.06264
274	0.06629
275	0.07047
276	0.07487
277	0.0798
278	0.08501
279	0.09011
280	0.09591
281	0.1024
282	0.10889
283	0.11625
284	0.12396
285	0.13155
286	0.14018
287	0.14934
288	0.15849
289	0.16852
290	0.17912
291	0.18979
292	0.20143
293	0.21308
294	0.22508
295	0.23858
296	0.25133
297	0.26483
298	0.27862
299	0.29259
300	0.30719
301	0.3218
302	0.33663
303	0.35251
304	0.36885
305	0.38537
306	0.40148
307	0.41823
308	0.43578
309	0.45404
310	0.4709
311	0.4895
312	0.50747
313	0.52584
314	0.54473
315	0.56275
316	0.58124
317	0.60036
318	0.61775
319	0.63687
320	0.65484
321	0.67222
322	0.69018
323	0.70699
324	0.7238
325	0.7406
326	0.75451
327	0.76784
328	0.78001
329	0.79218
330	0.80203
331	0.81014
332	0.81767
333	0.82231
334	0.82521
335	0.82521
336	0.82405
337	0.82173
338	0.81709
339	0.80956
340	0.80203
341	0.7916
342	0.78059
343	0.77016
344	0.75915
345	0.74871
346	0.73828
347	0.72843
348	0.71916
349	0.71047
350	0.70293
351	0.6954
352	0.6896
353	0.68439
354	0.67975
355	0.6757
356	0.67164
357	0.6699
358	0.66816
359	0.667
360	0.66874
361	0.67048
362	0.67454
363	0.67917
364	0.68555
365	0.69308
366	0.70062
367	0.70989
368	0.71858
369	0.72727
370	0.73423
371	0.74002
372	0.74466
373	0.74871
374	0.75103
375	0.75045
376	0.74929
377	0.74755
378	0.74524
379	0.74234
380	0.74002
381	0.73828
382	0.73712
383	0.73712
384	0.73654
385	0.73596
386	0.7377
387	0.7377
388	0.7377
389	0.73539
390	0.73017
391	0.72206
392	0.71047
393	0.6954
394	0.6757
395	0.65426
396	0.62992
397	0.60384
398	0.57741
399	0.54977
400	0.52219
401	0.49472
402	0.46777
403	0.44181
404	0.41701
405	0.39365
406	0.37204
407	0.35187
408	0.33304
409	0.31531
410	0.29838
411	0.28233
412	0.26779
413	0.25417
414	0.24136
415	0.22913
416	0.21749
417	0.20665
418	0.19628
419	0.18625
420	0.17756
421	0.16921
422	0.16127
423	0.15415
424	0.14754
425	0.14227
426	0.13723
427	0.13317
428	0.12946
429	0.12674
430	0.12465
431	0.1228
432	0.12117
433	0.11967
434	0.11839
435	0.11689
436	0.11596
437	0.11526
438	0.11463
439	0.11422
440	0.11468
441	0.11497
442	0.11509
443	0.1159
444	0.11735
445	0.1188
446	0.12071
447	0.12175
448	0.12407
449	0.12691
450	0.13039
451	0.13462
452	0.13995
453	0.14627
454	0.1527
455	0.16023
456	0.1684
457	0.17796
458	0.18973
459	0.20433
460	0.22253
