# Supplementary material for: Dataset of emission and excitation spectra, UV–vis absorption spectra, and XPS spectra of graphitic C3N4
Source: Data Brief. 2018 Oct 3;21:501–10. doi: 10.1016/j.dib.2018.09.123 (PMC6199237; doi:10.1016/j.dib.2018.09.123)
Supplement: Supplementary file 2 — Supplementary material [file mmc2.zip › Raw Data/Fig 2/Fig 2c/Normalized Ex 450íμ.txt]

250	0
251	1.7297E-4
252	4.32426E-4
253	7.2071E-4
254	9.51338E-4
255	0.00156
256	0.00234
257	0.003
258	0.00409
259	0.00525
260	0.00677
261	0.00839
262	0.01023
263	0.01243
264	0.01485
265	0.01761
266	0.0207
267	0.02407
268	0.0277
269	0.03157
270	0.03575
271	0.04048
272	0.04549
273	0.05094
274	0.05696
275	0.06322
276	0.07017
277	0.0774
278	0.08551
279	0.09358
280	0.10237
281	0.11171
282	0.12157
283	0.13195
284	0.14273
285	0.15438
286	0.16646
287	0.17894
288	0.19197
289	0.20569
290	0.22019
291	0.2353
292	0.25017
293	0.26635
294	0.28333
295	0.30062
296	0.31821
297	0.33608
298	0.35482
299	0.37442
300	0.39518
301	0.41651
302	0.43871
303	0.46206
304	0.48657
305	0.51165
306	0.53759
307	0.56411
308	0.5915
309	0.61918
310	0.64772
311	0.67539
312	0.70336
313	0.73218
314	0.75899
315	0.78667
316	0.81348
317	0.83943
318	0.86307
319	0.88642
320	0.90746
321	0.92678
322	0.94465
323	0.95993
324	0.97232
325	0.98357
326	0.99164
327	0.99741
328	1
329	0.99942
330	0.99741
331	0.99279
332	0.98674
333	0.97896
334	0.96944
335	0.95906
336	0.94811
337	0.93658
338	0.92447
339	0.91323
340	0.90198
341	0.89132
342	0.88094
343	0.87171
344	0.86307
345	0.85557
346	0.84779
347	0.84144
348	0.83625
349	0.83135
350	0.82789
351	0.82472
352	0.82184
353	0.81982
354	0.81838
355	0.81723
356	0.8178
357	0.81838
358	0.81896
359	0.81982
360	0.8204
361	0.82126
362	0.82213
363	0.82126
364	0.82126
365	0.81982
366	0.81723
367	0.81377
368	0.80887
369	0.80166
370	0.79445
371	0.7858
372	0.77543
373	0.7639
374	0.7515
375	0.7391
376	0.72527
377	0.71172
378	0.69701
379	0.68202
380	0.66703
381	0.65118
382	0.63503
383	0.61889
384	0.60274
385	0.58545
386	0.56815
387	0.55057
388	0.5324
389	0.51338
390	0.49435
391	0.47475
392	0.45514
393	0.43496
394	0.41421
395	0.39374
396	0.37356
397	0.35396
398	0.33464
399	0.31561
400	0.29716
401	0.27929
402	0.26193
403	0.24556
404	0.22959
405	0.21448
406	0.20042
407	0.18701
408	0.17447
409	0.16274
410	0.15164
411	0.14103
412	0.13117
413	0.12186
414	0.11312
415	0.10491
416	0.09709
417	0.0896
418	0.08262
419	0.07611
420	0.07
421	0.0644
422	0.05904
423	0.05411
424	0.04938
425	0.04509
426	0.04105
427	0.03728
428	0.0339
429	0.0307
430	0.02779
431	0.02508
432	0.0226
433	0.02027
434	0.0181
435	0.01606
436	0.01436
437	0.01277
438	0.01124
439	0.0098
440	0.00859
441	0.00744
442	0.0064
443	0.00545
444	0.00473
445	0.00415
446	0.00381
447	0.00343
448	0.00326
449	0.00323
450	0.00355
451	0.00386
452	0.00432
453	0.00516
454	0.006
455	0.00721
456	0.00865
457	0.01021
458	0.01219
459	0.01499
460	0.01842
--	--
