# Supplementary material for: Dataset of emission and excitation spectra, UV–vis absorption spectra, and XPS spectra of graphitic C3N4
Source: Data Brief. 2018 Oct 3;21:501–10. doi: 10.1016/j.dib.2018.09.123 (PMC6199237; doi:10.1016/j.dib.2018.09.123)
Supplement: Supplementary file 2 — Supplementary material [file mmc2.zip › Raw Data/Fig 2/Fig 2c/Normalized Ex 500íμ.txt]

250	1.18589E-4
251	5.92944E-5
252	0
253	1.77883E-4
254	3.55766E-4
255	7.70827E-4
256	0.00136
257	0.00196
258	0.00314
259	0.0048
260	0.00652
261	0.00818
262	0.01014
263	0.01233
264	0.01471
265	0.01737
266	0.02046
267	0.0236
268	0.02739
269	0.03172
270	0.03605
271	0.04079
272	0.04583
273	0.05117
274	0.05769
275	0.06439
276	0.0708
277	0.07773
278	0.08568
279	0.09392
280	0.10294
281	0.11177
282	0.12227
283	0.13329
284	0.14361
285	0.15488
286	0.16697
287	0.17978
288	0.19395
289	0.20771
290	0.22253
291	0.23836
292	0.25473
293	0.27145
294	0.289
295	0.30768
296	0.32582
297	0.3461
298	0.36425
299	0.38399
300	0.40403
301	0.42467
302	0.44643
303	0.46813
304	0.49096
305	0.51373
306	0.53661
307	0.56004
308	0.58435
309	0.60984
310	0.63534
311	0.66084
312	0.68574
313	0.71183
314	0.73673
315	0.76104
316	0.78654
317	0.81026
318	0.83279
319	0.85414
320	0.8743
321	0.89386
322	0.91284
323	0.93003
324	0.94486
325	0.95849
326	0.97095
327	0.98162
328	0.98933
329	0.99466
330	0.99822
331	1
332	1
333	0.99822
334	0.99526
335	0.99051
336	0.98518
337	0.97865
338	0.97154
339	0.96502
340	0.95672
341	0.94901
342	0.9413
343	0.9324
344	0.9247
345	0.91877
346	0.91165
347	0.90454
348	0.8992
349	0.89386
350	0.89031
351	0.88675
352	0.88319
353	0.87963
354	0.87785
355	0.87726
356	0.87667
357	0.87607
358	0.87607
359	0.87726
360	0.87845
361	0.88141
362	0.88319
363	0.88497
364	0.88793
365	0.89031
366	0.89149
367	0.89327
368	0.89386
369	0.89505
370	0.89623
371	0.89683
372	0.89742
373	0.89623
374	0.89386
375	0.88912
376	0.88556
377	0.88082
378	0.87489
379	0.86896
380	0.86303
381	0.85532
382	0.84643
383	0.83753
384	0.82805
385	0.81678
386	0.80611
387	0.79247
388	0.77824
389	0.76164
390	0.74444
391	0.72665
392	0.70768
393	0.68752
394	0.66617
395	0.64483
396	0.62289
397	0.59976
398	0.57842
399	0.55529
400	0.53211
401	0.50892
402	0.4858
403	0.46321
404	0.44068
405	0.41803
406	0.3965
407	0.37545
408	0.35488
409	0.33519
410	0.31657
411	0.29855
412	0.28117
413	0.26392
414	0.24761
415	0.23172
416	0.21666
417	0.20249
418	0.18909
419	0.17605
420	0.16324
421	0.15138
422	0.14023
423	0.12956
424	0.11972
425	0.11017
426	0.10122
427	0.09286
428	0.08491
429	0.07762
430	0.07044
431	0.06428
432	0.05829
433	0.05253
434	0.04726
435	0.0424
436	0.03783
437	0.0335
438	0.02988
439	0.0265
440	0.02342
441	0.0204
442	0.01785
443	0.01577
444	0.01364
445	0.01198
446	0.01085
447	0.01008
448	0.00949
449	0.00955
450	0.00978
451	0.01038
452	0.01133
453	0.01269
454	0.01429
455	0.01666
456	0.01927
457	0.02283
458	0.02728
459	0.03273
460	0.04002
--	--
