# Supplementary material for: Dataset of emission and excitation spectra, UV–vis absorption spectra, and XPS spectra of graphitic C3N4
Source: Data Brief. 2018 Oct 3;21:501–10. doi: 10.1016/j.dib.2018.09.123 (PMC6199237; doi:10.1016/j.dib.2018.09.123)
Supplement: Supplementary file 2 — Supplementary material [file mmc2.zip › Raw Data/Fig 2/Fig 2c/Normalized Ex 550íμ.txt]

250	0
251	1.5921E-4
252	3.98026E-4
253	3.18421E-4
254	6.36841E-4
255	0.00143
256	0.00263
257	0.00382
258	0.00525
259	0.00661
260	0.00788
261	0.00971
262	0.01186
263	0.01401
264	0.01648
265	0.01934
266	0.02277
267	0.02595
268	0.02977
269	0.03383
270	0.03821
271	0.04259
272	0.04792
273	0.05286
274	0.05947
275	0.06607
276	0.07284
277	0.07968
278	0.08701
279	0.09489
280	0.10404
281	0.11272
282	0.12172
283	0.13127
284	0.14154
285	0.15268
286	0.16446
287	0.17664
288	0.19018
289	0.20323
290	0.21756
291	0.23173
292	0.24582
293	0.26126
294	0.27726
295	0.29406
296	0.31149
297	0.32933
298	0.34732
299	0.36618
300	0.38537
301	0.40511
302	0.42422
303	0.44452
304	0.46561
305	0.48822
306	0.50979
307	0.5316
308	0.55485
309	0.57698
310	0.60006
311	0.62379
312	0.64751
313	0.67179
314	0.69408
315	0.71915
316	0.74367
317	0.76755
318	0.79064
319	0.81213
320	0.83442
321	0.85512
322	0.87502
323	0.89413
324	0.91164
325	0.92915
326	0.94428
327	0.95781
328	0.96975
329	0.97851
330	0.98567
331	0.99124
332	0.99522
333	0.99841
334	1
335	1
336	0.99761
337	0.99284
338	0.98965
339	0.98408
340	0.97851
341	0.97214
342	0.96577
343	0.95781
344	0.95144
345	0.94428
346	0.93791
347	0.93313
348	0.92676
349	0.92119
350	0.91641
351	0.91164
352	0.90766
353	0.90368
354	0.90129
355	0.89811
356	0.89651
357	0.89572
358	0.89651
359	0.89651
360	0.89572
361	0.89651
362	0.89811
363	0.8997
364	0.90209
365	0.90447
366	0.90527
367	0.90845
368	0.91164
369	0.91323
370	0.91482
371	0.91641
372	0.91721
373	0.91641
374	0.91562
375	0.91323
376	0.91005
377	0.90607
378	0.90209
379	0.89811
380	0.89253
381	0.88616
382	0.87741
383	0.87024
384	0.86149
385	0.85114
386	0.83999
387	0.82964
388	0.8177
389	0.80497
390	0.78984
391	0.77392
392	0.7572
393	0.73953
394	0.72082
395	0.70037
396	0.67919
397	0.6581
398	0.63668
399	0.61511
400	0.59258
401	0.56965
402	0.54776
403	0.52587
404	0.50414
405	0.48288
406	0.46227
407	0.44245
408	0.42254
409	0.40328
410	0.38513
411	0.36801
412	0.35066
413	0.3341
414	0.3181
415	0.3025
416	0.28698
417	0.27161
418	0.25712
419	0.24343
420	0.23062
421	0.21772
422	0.20554
423	0.19424
424	0.18277
425	0.17258
426	0.16271
427	0.15396
428	0.14544
429	0.13716
430	0.12944
431	0.12291
432	0.11622
433	0.10978
434	0.10388
435	0.09855
436	0.09314
437	0.08812
438	0.08335
439	0.07921
440	0.07586
441	0.0726
442	0.06981
443	0.06735
444	0.06544
445	0.06352
446	0.06233
447	0.06169
448	0.06122
449	0.06153
450	0.06233
451	0.06376
452	0.06559
453	0.0687
454	0.07212
455	0.07618
456	0.0816
457	0.0882
458	0.0968
459	0.10731
460	0.121
--	--
