# Supplementary material for: Dataset of emission and excitation spectra, UV–vis absorption spectra, and XPS spectra of graphitic C3N4
Source: Data Brief. 2018 Oct 3;21:501–10. doi: 10.1016/j.dib.2018.09.123 (PMC6199237; doi:10.1016/j.dib.2018.09.123)
Supplement: Supplementary file 2 — Supplementary material [file mmc2.zip › Raw Data/Fig 2/Fig 2c/Normalized Ex 600íμ.txt]

250	3.07519E-4
251	0
252	5.12531E-5
253	3.07519E-4
254	4.10025E-4
255	5.63785E-4
256	7.68797E-4
257	0.00128
258	0.00179
259	0.00272
260	0.00415
261	0.00554
262	0.00707
263	0.00856
264	0.01061
265	0.01261
266	0.01512
267	0.01814
268	0.02112
269	0.0246
270	0.02845
271	0.03244
272	0.03695
273	0.04203
274	0.04715
275	0.05259
276	0.05853
277	0.06484
278	0.07145
279	0.07878
280	0.08652
281	0.09507
282	0.10399
283	0.11306
284	0.12296
285	0.13326
286	0.14387
287	0.15535
288	0.16734
289	0.17969
290	0.19276
291	0.20609
292	0.22039
293	0.23541
294	0.25073
295	0.26641
296	0.28328
297	0.3005
298	0.31756
299	0.33504
300	0.35313
301	0.37179
302	0.39055
303	0.41054
304	0.43032
305	0.45031
306	0.4702
307	0.49157
308	0.5131
309	0.53462
310	0.55564
311	0.57819
312	0.60176
313	0.62483
314	0.64789
315	0.67095
316	0.69453
317	0.71708
318	0.74015
319	0.7627
320	0.78474
321	0.80729
322	0.82933
323	0.85085
324	0.87238
325	0.89186
326	0.91031
327	0.92876
328	0.94516
329	0.96054
330	0.97386
331	0.98411
332	0.9918
333	0.99692
334	1
335	1
336	0.99744
337	0.99231
338	0.98514
339	0.97489
340	0.96259
341	0.94977
342	0.93491
343	0.91953
344	0.90416
345	0.88878
346	0.87443
347	0.86059
348	0.84829
349	0.8365
350	0.82625
351	0.81651
352	0.80883
353	0.80165
354	0.7955
355	0.78935
356	0.78474
357	0.78166
358	0.7791
359	0.77807
360	0.77807
361	0.77859
362	0.78217
363	0.78679
364	0.79345
365	0.80063
366	0.80883
367	0.81856
368	0.8283
369	0.83753
370	0.84573
371	0.85393
372	0.85854
373	0.8611
374	0.86264
375	0.86213
376	0.86008
377	0.85649
378	0.85239
379	0.84932
380	0.8447
381	0.84163
382	0.83958
383	0.83753
384	0.8365
385	0.83599
386	0.83599
387	0.83445
388	0.8324
389	0.82779
390	0.82061
391	0.80985
392	0.79499
393	0.77602
394	0.75296
395	0.72733
396	0.70017
397	0.67095
398	0.64072
399	0.60996
400	0.5787
401	0.54846
402	0.51822
403	0.48901
404	0.46133
405	0.43488
406	0.40982
407	0.38676
408	0.36477
409	0.34432
410	0.32489
411	0.30619
412	0.28886
413	0.27251
414	0.25729
415	0.24268
416	0.2289
417	0.21542
418	0.20281
419	0.19097
420	0.18015
421	0.17001
422	0.16058
423	0.15166
424	0.14341
425	0.13572
426	0.1287
427	0.12224
428	0.11686
429	0.11204
430	0.10732
431	0.10312
432	0.09948
433	0.09584
434	0.09241
435	0.08933
436	0.08657
437	0.08406
438	0.08185
439	0.07965
440	0.07765
441	0.0758
442	0.07447
443	0.07365
444	0.07298
445	0.07268
446	0.07232
447	0.07278
448	0.07391
449	0.07488
450	0.07683
451	0.0798
452	0.08283
453	0.08682
454	0.09113
455	0.09641
456	0.10266
457	0.10994
458	0.11819
459	0.12947
460	0.14412
--	--
