# Supplementary material for: Dataset of emission and excitation spectra, UV–vis absorption spectra, and XPS spectra of graphitic C3N4
Source: Data Brief. 2018 Oct 3;21:501–10. doi: 10.1016/j.dib.2018.09.123 (PMC6199237; doi:10.1016/j.dib.2018.09.123)
Supplement: Supplementary file 2 — Supplementary material [file mmc2.zip › Raw Data/Fig 2/Fig 2c/Normalized Ex 650íμ.txt]

250	7.4129E-4
251	3.70645E-4
252	0
253	7.4129E-5
254	8.15419E-4
255	0.00178
256	0.00334
257	0.00526
258	0.00749
259	0.00993
260	0.01297
261	0.01623
262	0.02031
263	0.02454
264	0.02921
265	0.03454
266	0.04018
267	0.04648
268	0.05315
269	0.05967
270	0.06709
271	0.07539
272	0.08369
273	0.09311
274	0.10297
275	0.11268
276	0.12372
277	0.13543
278	0.14715
279	0.15997
280	0.17354
281	0.18718
282	0.20208
283	0.21698
284	0.23232
285	0.24959
286	0.2659
287	0.28317
288	0.30082
289	0.31868
290	0.33736
291	0.35604
292	0.37502
293	0.39533
294	0.41623
295	0.43736
296	0.45797
297	0.47939
298	0.50185
299	0.5252
300	0.54678
301	0.57057
302	0.59355
303	0.61705
304	0.64122
305	0.66427
306	0.68792
307	0.71238
308	0.73462
309	0.75908
310	0.78206
311	0.8043
312	0.82728
313	0.84878
314	0.87027
315	0.89177
316	0.90956
317	0.92661
318	0.94218
319	0.95775
320	0.97035
321	0.98073
322	0.99036
323	0.99629
324	1
325	1
326	0.99852
327	0.99555
328	0.98962
329	0.97999
330	0.97035
331	0.95701
332	0.94292
333	0.92958
334	0.91549
335	0.90215
336	0.88881
337	0.8762
338	0.86434
339	0.85322
340	0.84359
341	0.83395
342	0.82654
343	0.81987
344	0.81394
345	0.80875
346	0.80356
347	0.80133
348	0.79911
349	0.79763
350	0.79985
351	0.80208
352	0.80726
353	0.81319
354	0.82135
355	0.83099
356	0.84062
357	0.85248
358	0.8636
359	0.87472
360	0.88362
361	0.89103
362	0.89696
363	0.90215
364	0.90511
365	0.90437
366	0.90289
367	0.90067
368	0.8977
369	0.894
370	0.89103
371	0.88881
372	0.88732
373	0.88732
374	0.88658
375	0.88584
376	0.88807
377	0.88807
378	0.88807
379	0.8851
380	0.87843
381	0.86805
382	0.85322
383	0.83395
384	0.80875
385	0.78132
386	0.75019
387	0.71683
388	0.68302
389	0.64766
390	0.61238
391	0.57724
392	0.54277
393	0.50956
394	0.47784
395	0.44796
396	0.42031
397	0.39451
398	0.37042
399	0.34774
400	0.32609
401	0.30556
402	0.28695
403	0.26953
404	0.25315
405	0.23751
406	0.22261
407	0.20875
408	0.19548
409	0.18265
410	0.17153
411	0.16086
412	0.1507
413	0.14159
414	0.13314
415	0.12639
416	0.11994
417	0.11475
418	0.11001
419	0.10652
420	0.10385
421	0.10148
422	0.09941
423	0.09748
424	0.09585
425	0.09392
426	0.09274
427	0.09185
428	0.09103
429	0.09051
430	0.0911
431	0.09148
432	0.09162
433	0.09266
434	0.09451
435	0.09637
436	0.09881
437	0.10015
438	0.10311
439	0.10675
440	0.11119
441	0.1166
442	0.12342
443	0.1315
444	0.13973
445	0.14937
446	0.15982
447	0.17205
448	0.1871
449	0.20578
450	0.22906
451	--
452	--
453	--
454	--
455	--
456	--
457	--
458	--
459	--
460	--
--	--
