# Supplementary material for: Dataset of emission and excitation spectra, UV–vis absorption spectra, and XPS spectra of graphitic C3N4
Source: Data Brief. 2018 Oct 3;21:501–10. doi: 10.1016/j.dib.2018.09.123 (PMC6199237; doi:10.1016/j.dib.2018.09.123)
Supplement: Supplementary file 2 — Supplementary material [file mmc2.zip › Raw Data/Fig 2/Fig 2d/Ex 450íμ.txt]

250	0.07461
251	0.07465
252	0.07512
253	0.0759
254	0.07728
255	0.0791
256	0.08152
257	0.08424
258	0.08748
259	0.09128
260	0.09573
261	0.10061
262	0.10554
263	0.11154
264	0.11815
265	0.12563
266	0.1331
267	0.1417
268	0.15081
269	0.15971
270	0.16943
271	0.18023
272	0.19081
273	0.20226
274	0.21427
275	0.22676
276	0.24019
277	0.25389
278	0.26827
279	0.28305
280	0.29812
281	0.31329
282	0.32867
283	0.34439
284	0.36007
285	0.37554
286	0.39044
287	0.40487
288	0.42021
289	0.43546
290	0.45144
291	0.46699
292	0.48384
293	0.50112
294	0.51797
295	0.53698
296	0.55512
297	0.57413
298	0.59314
299	0.61301
300	0.63288
301	0.65362
302	0.67478
303	0.69811
304	0.72187
305	0.74606
306	0.77026
307	0.79574
308	0.8221
309	0.84715
310	0.87264
311	0.89856
312	0.92405
313	0.94824
314	0.9733
315	0.99576
316	1.0165
317	1.0368
318	1.05494
319	1.06963
320	1.08173
321	1.09166
322	1.09901
323	1.10419
324	1.10635
325	1.10678
326	1.10462
327	1.09987
328	1.09382
329	1.08605
330	1.07654
331	1.06618
332	1.05581
333	1.04544
334	1.03421
335	1.02341
336	1.01347
337	1.0031
338	0.9936
339	0.98453
340	0.97589
341	0.96768
342	0.9612
343	0.95472
344	0.94954
345	0.94435
346	0.94003
347	0.93614
348	0.93398
349	0.93139
350	0.92923
351	0.92794
352	0.92664
353	0.92664
354	0.92707
355	0.92794
356	0.92794
357	0.92966
358	0.93096
359	0.93182
360	0.93355
361	0.93485
362	0.93658
363	0.93874
364	0.94003
365	0.9409
366	0.94046
367	0.94003
368	0.93874
369	0.93701
370	0.93398
371	0.93096
372	0.92664
373	0.92146
374	0.91627
375	0.90979
376	0.90288
377	0.8951
378	0.8869
379	0.87826
380	0.86832
381	0.85882
382	0.84931
383	0.83808
384	0.82598
385	0.81259
386	0.80006
387	0.78667
388	0.77285
389	0.75773
390	0.74174
391	0.72576
392	0.70891
393	0.69163
394	0.67349
395	0.65534
396	0.63547
397	0.61646
398	0.59659
399	0.57629
400	0.55598
401	0.53482
402	0.51451
403	0.49378
404	0.47261
405	0.45187
406	0.43183
407	0.412
408	0.39321
409	0.37511
410	0.35752
411	0.34059
412	0.32365
413	0.30745
414	0.2919
415	0.2767
416	0.26218
417	0.24844
418	0.23505
419	0.22235
420	0.21012
421	0.19837
422	0.1874
423	0.17699
424	0.16731
425	0.15781
426	0.14895
427	0.14079
428	0.13306
429	0.12593
430	0.11936
431	0.1134
432	0.10752
433	0.10208
434	0.09703
435	0.09232
436	0.08804
437	0.0842
438	0.08044
439	0.07694
440	0.07383
441	0.07132
442	0.06908
443	0.06726
444	0.06558
445	0.06428
446	0.06299
447	0.06216
448	0.06147
449	0.06134
450	0.06178
451	0.06225
452	0.06294
453	0.0642
454	0.06601
455	0.06843
456	0.07124
457	0.07474
458	0.07923
459	0.0848
460	0.09193
