# Supplementary material for: Dataset of emission and excitation spectra, UV–vis absorption spectra, and XPS spectra of graphitic C3N4
Source: Data Brief. 2018 Oct 3;21:501–10. doi: 10.1016/j.dib.2018.09.123 (PMC6199237; doi:10.1016/j.dib.2018.09.123)
Supplement: Supplementary file 2 — Supplementary material [file mmc2.zip › Raw Data/Fig 2/Fig 2d/Ex 500íμ.txt]

250	0.1242
251	0.12485
252	0.12601
253	0.12783
254	0.13042
255	0.13405
256	0.13854
257	0.14377
258	0.14969
259	0.156
260	0.16338
261	0.17211
262	0.18161
263	0.19172
264	0.20287
265	0.21531
266	0.22827
267	0.24252
268	0.25773
269	0.27458
270	0.29233
271	0.311
272	0.33039
273	0.35083
274	0.37277
275	0.39588
276	0.41995
277	0.44496
278	0.47218
279	0.50112
280	0.53136
281	0.5616
282	0.59486
283	0.62856
284	0.66355
285	0.69984
286	0.73742
287	0.7763
288	0.81734
289	0.85838
290	0.90115
291	0.94608
292	0.99058
293	1.03723
294	1.08562
295	1.13486
296	1.18498
297	1.23509
298	1.2865
299	1.33963
300	1.39277
301	1.4459
302	1.5012
303	1.55779
304	1.61482
305	1.67357
306	1.73275
307	1.7928
308	1.85414
309	1.91419
310	1.9751
311	2.03688
312	2.09693
313	2.15914
314	2.22091
315	2.28442
316	2.3449
317	2.40408
318	2.46413
319	2.52072
320	2.57472
321	2.62613
322	2.67581
323	2.72419
324	2.77171
325	2.81664
326	2.85595
327	2.89483
328	2.9281
329	2.95877
330	2.98858
331	3.01104
332	3.03134
333	3.04862
334	3.06331
335	3.07714
336	3.0901
337	3.10176
338	3.11083
339	3.11818
340	3.12552
341	3.132
342	3.13805
343	3.1428
344	3.14712
345	3.15187
346	3.15792
347	3.1644
348	3.17131
349	3.17952
350	3.18773
351	3.19723
352	3.2063
353	3.21581
354	3.22661
355	3.23827
356	3.25253
357	3.26808
358	3.2819
359	3.29789
360	3.3156
361	3.33374
362	3.35059
363	3.3683
364	3.38645
365	3.40459
366	3.42403
367	3.44088
368	3.456
369	3.47069
370	3.48365
371	3.49402
372	3.50006
373	3.50482
374	3.50395
375	3.50179
376	3.49618
377	3.48797
378	3.47587
379	3.46205
380	3.44477
381	3.42619
382	3.40373
383	3.37954
384	3.35362
385	3.32726
386	3.29702
387	3.26246
388	3.22618
389	3.18686
390	3.14453
391	3.09917
392	3.04992
393	2.99981
394	2.94538
395	2.88922
396	2.82917
397	2.76782
398	2.70302
399	2.63606
400	2.56781
401	2.49437
402	2.41963
403	2.34274
404	2.26498
405	2.18808
406	2.11075
407	2.03515
408	1.96258
409	1.89
410	1.81958
411	1.75219
412	1.68696
413	1.62346
414	1.56254
415	1.50206
416	1.44288
417	1.38586
418	1.33186
419	1.27829
420	1.22645
421	1.17547
422	1.12622
423	1.07784
424	1.03032
425	0.98366
426	0.9383
427	0.89467
428	0.8519
429	0.81
430	0.76896
431	0.72922
432	0.69077
433	0.65362
434	0.61862
435	0.58406
436	0.55166
437	0.52013
438	0.49075
439	0.46224
440	0.43589
441	0.41105
442	0.38789
443	0.36612
444	0.34616
445	0.32754
446	0.31074
447	0.29532
448	0.28166
449	0.26948
450	0.2592
451	0.25
452	0.24261
453	0.23661
454	0.23224
455	0.22948
456	0.22823
457	0.22861
458	0.23103
459	0.23665
460	0.24628
