# Supplementary material for: Dataset of emission and excitation spectra, UV–vis absorption spectra, and XPS spectra of graphitic C3N4
Source: Data Brief. 2018 Oct 3;21:501–10. doi: 10.1016/j.dib.2018.09.123 (PMC6199237; doi:10.1016/j.dib.2018.09.123)
Supplement: Supplementary file 2 — Supplementary material [file mmc2.zip › Raw Data/Fig 2/Fig 2d/Ex 550íμ.txt]

250	0.0502
251	0.04981
252	0.04981
253	0.05003
254	0.05046
255	0.05085
256	0.05188
257	0.05305
258	0.0546
259	0.05655
260	0.05871
261	0.06117
262	0.0642
263	0.06804
264	0.07184
265	0.07642
266	0.08122
267	0.08688
268	0.09266
269	0.0991
270	0.10593
271	0.11318
272	0.12174
273	0.13038
274	0.13949
275	0.1496
276	0.16036
277	0.17172
278	0.1839
279	0.19678
280	0.21025
281	0.22451
282	0.23976
283	0.25557
284	0.27164
285	0.28957
286	0.30802
287	0.32754
288	0.34767
289	0.3688
290	0.39001
291	0.41252
292	0.43546
293	0.45922
294	0.48427
295	0.50933
296	0.53482
297	0.56074
298	0.58795
299	0.61474
300	0.64195
301	0.67133
302	0.70027
303	0.73051
304	0.76205
305	0.79272
306	0.82469
307	0.85666
308	0.88949
309	0.92275
310	0.95558
311	0.98971
312	1.0247
313	1.05883
314	1.09512
315	1.13098
316	1.16683
317	1.20226
318	1.23682
319	1.2731
320	1.30896
321	1.34352
322	1.37722
323	1.41048
324	1.44461
325	1.47701
326	1.50898
327	1.53835
328	1.5673
329	1.59365
330	1.61741
331	1.64074
332	1.66277
333	1.68307
334	1.69992
335	1.7172
336	1.73189
337	1.74528
338	1.75694
339	1.76645
340	1.77595
341	1.78286
342	1.78934
343	1.79669
344	1.8023
345	1.80749
346	1.8144
347	1.81872
348	1.82477
349	1.82952
350	1.83643
351	1.84291
352	1.85026
353	1.85803
354	1.86494
355	1.87315
356	1.88136
357	1.88957
358	1.89821
359	1.90944
360	1.91938
361	1.92974
362	1.94141
363	1.95394
364	1.96646
365	1.97942
366	1.99325
367	2.00621
368	2.01658
369	2.02824
370	2.03904
371	2.04898
372	2.05934
373	2.06626
374	2.07274
375	2.07706
376	2.07922
377	2.08094
378	2.07965
379	2.07749
380	2.07274
381	2.06798
382	2.0615
383	2.0533
384	2.04422
385	2.03472
386	2.02349
387	2.0088
388	1.99325
389	1.9751
390	1.95653
391	1.93493
392	1.91117
393	1.88525
394	1.8576
395	1.82779
396	1.79712
397	1.76429
398	1.73189
399	1.69603
400	1.65888
401	1.61914
402	1.57896
403	1.53749
404	1.49515
405	1.45238
406	1.40962
407	1.36728
408	1.32624
409	1.2865
410	1.24632
411	1.20787
412	1.17072
413	1.134
414	1.09814
415	1.06229
416	1.02816
417	0.99533
418	0.9625
419	0.93053
420	0.89986
421	0.87005
422	0.8411
423	0.8113
424	0.78322
425	0.7547
426	0.72662
427	0.70027
428	0.67478
429	0.64886
430	0.62338
431	0.59918
432	0.57586
433	0.55296
434	0.5305
435	0.50846
436	0.4873
437	0.46656
438	0.44626
439	0.42643
440	0.40785
441	0.38936
442	0.3723
443	0.35549
444	0.34029
445	0.32543
446	0.3116
447	0.29873
448	0.28724
449	0.27674
450	0.26762
451	0.26045
452	0.25406
453	0.24909
454	0.2452
455	0.24227
456	0.24075
457	0.24119
458	0.24391
459	0.24948
460	0.25825
