# Supplementary material for: Dataset of emission and excitation spectra, UV–vis absorption spectra, and XPS spectra of graphitic C3N4
Source: Data Brief. 2018 Oct 3;21:501–10. doi: 10.1016/j.dib.2018.09.123 (PMC6199237; doi:10.1016/j.dib.2018.09.123)
Supplement: Supplementary file 2 — Supplementary material [file mmc2.zip › Raw Data/Fig 2/Fig 2d/Ex 600íμ.txt]

250	0.03288
251	0.03344
252	0.03404
253	0.03473
254	0.03568
255	0.03642
256	0.0375
257	0.03905
258	0.04044
259	0.04212
260	0.04419
261	0.04644
262	0.04882
263	0.05162
264	0.05478
265	0.05858
266	0.06229
267	0.06631
268	0.07089
269	0.07573
270	0.08109
271	0.0867
272	0.09305
273	0.09962
274	0.10696
275	0.11452
276	0.12247
277	0.13116
278	0.14014
279	0.14939
280	0.15997
281	0.17086
282	0.18213
283	0.19367
284	0.20641
285	0.21967
286	0.23376
287	0.24767
288	0.26343
289	0.27968
290	0.29575
291	0.31264
292	0.32918
293	0.34703
294	0.36543
295	0.38496
296	0.40548
297	0.42643
298	0.44669
299	0.46786
300	0.48902
301	0.51149
302	0.53352
303	0.55685
304	0.58061
305	0.60394
306	0.62813
307	0.65362
308	0.67954
309	0.70459
310	0.73008
311	0.756
312	0.78149
313	0.80784
314	0.83506
315	0.86141
316	0.88906
317	0.9167
318	0.94435
319	0.9707
320	0.99662
321	1.02298
322	1.04933
323	1.07525
324	1.10074
325	1.12622
326	1.15171
327	1.17374
328	1.19534
329	1.21522
330	1.23336
331	1.24891
332	1.26274
333	1.27483
334	1.28434
335	1.29082
336	1.29557
337	1.29773
338	1.29859
339	1.29686
340	1.29254
341	1.28606
342	1.27915
343	1.27181
344	1.2649
345	1.25712
346	1.24891
347	1.242
348	1.23466
349	1.22861
350	1.22386
351	1.22083
352	1.21694
353	1.21392
354	1.21219
355	1.21176
356	1.21046
357	1.21176
358	1.21349
359	1.21651
360	1.22083
361	1.22558
362	1.23206
363	1.24027
364	1.24934
365	1.25928
366	1.27008
367	1.28174
368	1.29427
369	1.30464
370	1.31544
371	1.32494
372	1.33142
373	1.33704
374	1.34093
375	1.34352
376	1.34352
377	1.34266
378	1.34093
379	1.3379
380	1.33445
381	1.33142
382	1.32926
383	1.3271
384	1.32494
385	1.32235
386	1.31846
387	1.31328
388	1.30637
389	1.296
390	1.28477
391	1.27051
392	1.25323
393	1.2312
394	1.20658
395	1.17893
396	1.14826
397	1.11586
398	1.08173
399	1.04674
400	1.01174
401	0.97546
402	0.94003
403	0.90504
404	0.86875
405	0.83462
406	0.80136
407	0.76939
408	0.73829
409	0.70978
410	0.68083
411	0.65405
412	0.62856
413	0.6035
414	0.57974
415	0.55685
416	0.53482
417	0.51365
418	0.49291
419	0.47304
420	0.45446
421	0.43675
422	0.42016
423	0.40418
424	0.38845
425	0.37364
426	0.35916
427	0.34582
428	0.33337
429	0.32141
430	0.31013
431	0.29933
432	0.28922
433	0.27985
434	0.27017
435	0.26101
436	0.25216
437	0.24356
438	0.23561
439	0.22844
440	0.2214
441	0.21509
442	0.2087
443	0.20343
444	0.19842
445	0.19384
446	0.18969
447	0.18589
448	0.18282
449	0.18019
450	0.17911
451	0.17893
452	0.17958
453	0.18105
454	0.18338
455	0.18649
456	0.19073
457	0.196
458	0.2036
459	0.21336
460	0.22689
