# Supplementary material for: Dataset of emission and excitation spectra, UV–vis absorption spectra, and XPS spectra of graphitic C3N4
Source: Data Brief. 2018 Oct 3;21:501–10. doi: 10.1016/j.dib.2018.09.123 (PMC6199237; doi:10.1016/j.dib.2018.09.123)
Supplement: Supplementary file 2 — Supplementary material [file mmc2.zip › Raw Data/Fig 2/Fig 2d/Ex 650íμ.txt]

250	0.03253
251	0.03253
252	0.03283
253	0.03318
254	0.03374
255	0.03439
256	0.03516
257	0.03624
258	0.0372
259	0.03836
260	0.03979
261	0.04147
262	0.04307
263	0.04484
264	0.04713
265	0.04977
266	0.05236
267	0.05499
268	0.05806
269	0.0613
270	0.06493
271	0.06864
272	0.07262
273	0.07694
274	0.08113
275	0.08571
276	0.09076
277	0.09573
278	0.101
279	0.10675
280	0.11292
281	0.11915
282	0.12584
283	0.13306
284	0.14044
285	0.14826
286	0.15651
287	0.16502
288	0.17371
289	0.18287
290	0.19241
291	0.20226
292	0.21185
293	0.22252
294	0.23315
295	0.24425
296	0.25488
297	0.26568
298	0.27726
299	0.28884
300	0.3008
301	0.31368
302	0.32577
303	0.3386
304	0.35178
305	0.36478
306	0.37856
307	0.39282
308	0.40668
309	0.4212
310	0.43589
311	0.44971
312	0.46354
313	0.47866
314	0.49334
315	0.5076
316	0.52272
317	0.5387
318	0.55382
319	0.57024
320	0.58536
321	0.60005
322	0.61517
323	0.63029
324	0.64584
325	0.66053
326	0.67435
327	0.68731
328	0.7007
329	0.7128
330	0.72403
331	0.73354
332	0.74261
333	0.74952
334	0.7547
335	0.75859
336	0.75989
337	0.75989
338	0.75859
339	0.75514
340	0.75082
341	0.74347
342	0.7344
343	0.72662
344	0.71842
345	0.71021
346	0.70114
347	0.6925
348	0.68515
349	0.67781
350	0.6709
351	0.66485
352	0.65966
353	0.65491
354	0.65102
355	0.64757
356	0.64541
357	0.64325
358	0.64282
359	0.64282
360	0.64368
361	0.64584
362	0.64886
363	0.65362
364	0.6601
365	0.66787
366	0.67565
367	0.68386
368	0.69293
369	0.70157
370	0.70891
371	0.71626
372	0.72187
373	0.72576
374	0.72792
375	0.72792
376	0.72792
377	0.72706
378	0.72533
379	0.72317
380	0.72101
381	0.71928
382	0.71798
383	0.71755
384	0.71669
385	0.71669
386	0.71669
387	0.71669
388	0.71582
389	0.7128
390	0.70718
391	0.69854
392	0.68774
393	0.67392
394	0.65621
395	0.6359
396	0.61344
397	0.58968
398	0.56506
399	0.53914
400	0.51322
401	0.48816
402	0.46354
403	0.43934
404	0.41602
405	0.39351
406	0.37243
407	0.35333
408	0.33502
409	0.31812
410	0.30167
411	0.28616
412	0.27233
413	0.25903
414	0.24693
415	0.2354
416	0.22425
417	0.21388
418	0.2036
419	0.19418
420	0.18541
421	0.17721
422	0.16973
423	0.16278
424	0.15656
425	0.15077
426	0.1458
427	0.14131
428	0.13772
429	0.13474
430	0.13219
431	0.12995
432	0.12783
433	0.1261
434	0.12455
435	0.12282
436	0.12152
437	0.12079
438	0.12023
439	0.11936
440	0.11871
441	0.1185
442	0.11867
443	0.11876
444	0.1194
445	0.12044
446	0.12144
447	0.12277
448	0.12468
449	0.12709
450	0.12977
451	0.13349
452	0.13802
453	0.14256
454	0.14835
455	0.15457
456	0.162
457	0.17051
458	0.18049
459	0.19233
460	0.20866
