# Supplementary material for: Dataset of emission and excitation spectra, UV–vis absorption spectra, and XPS spectra of graphitic C3N4
Source: Data Brief. 2018 Oct 3;21:501–10. doi: 10.1016/j.dib.2018.09.123 (PMC6199237; doi:10.1016/j.dib.2018.09.123)
Supplement: Supplementary file 2 — Supplementary material [file mmc2.zip › Raw Data/Fig 2/Fig 2d/Normalized Ex 450íμ.txt]

250	0.01269
251	0.01273
252	0.01318
253	0.01393
254	0.01525
255	0.01698
256	0.0193
257	0.0219
258	0.025
259	0.02864
260	0.03289
261	0.03756
262	0.04227
263	0.04802
264	0.05434
265	0.06149
266	0.06864
267	0.07686
268	0.08558
269	0.09409
270	0.10339
271	0.11372
272	0.12384
273	0.13479
274	0.14628
275	0.15822
276	0.17107
277	0.18417
278	0.19793
279	0.21207
280	0.22649
281	0.24099
282	0.2557
283	0.27074
284	0.28574
285	0.30054
286	0.31479
287	0.3286
288	0.34326
289	0.35785
290	0.37314
291	0.38802
292	0.40413
293	0.42066
294	0.43678
295	0.45496
296	0.47231
297	0.4905
298	0.50868
299	0.52769
300	0.54669
301	0.56653
302	0.58678
303	0.60909
304	0.63182
305	0.65496
306	0.6781
307	0.70248
308	0.72769
309	0.75165
310	0.77603
311	0.80083
312	0.82521
313	0.84835
314	0.87231
315	0.8938
316	0.91364
317	0.93306
318	0.95041
319	0.96446
320	0.97603
321	0.98554
322	0.99256
323	0.99752
324	0.99959
325	1
326	0.99793
327	0.99339
328	0.9876
329	0.98017
330	0.97107
331	0.96116
332	0.95124
333	0.94132
334	0.93058
335	0.92025
336	0.91074
337	0.90083
338	0.89174
339	0.88306
340	0.87479
341	0.86694
342	0.86074
343	0.85455
344	0.84959
345	0.84463
346	0.8405
347	0.83678
348	0.83471
349	0.83223
350	0.83017
351	0.82893
352	0.82769
353	0.82769
354	0.8281
355	0.82893
356	0.82893
357	0.83058
358	0.83182
359	0.83264
360	0.8343
361	0.83554
362	0.83719
363	0.83926
364	0.8405
365	0.84132
366	0.84091
367	0.8405
368	0.83926
369	0.8376
370	0.83471
371	0.83182
372	0.82769
373	0.82273
374	0.81777
375	0.81157
376	0.80496
377	0.79752
378	0.78967
379	0.7814
380	0.7719
381	0.76281
382	0.75372
383	0.74298
384	0.7314
385	0.7186
386	0.70661
387	0.6938
388	0.68058
389	0.66612
390	0.65083
391	0.63554
392	0.61942
393	0.60289
394	0.58554
395	0.56818
396	0.54917
397	0.53099
398	0.51198
399	0.49256
400	0.47314
401	0.45289
402	0.43347
403	0.41364
404	0.39339
405	0.37355
406	0.35438
407	0.33541
408	0.31744
409	0.30012
410	0.28331
411	0.26711
412	0.25091
413	0.23541
414	0.22054
415	0.20599
416	0.19211
417	0.17897
418	0.16616
419	0.15401
420	0.14231
421	0.13107
422	0.12058
423	0.11062
424	0.10136
425	0.09227
426	0.0838
427	0.07599
428	0.0686
429	0.06178
430	0.0555
431	0.04979
432	0.04417
433	0.03897
434	0.03413
435	0.02963
436	0.02554
437	0.02186
438	0.01826
439	0.01492
440	0.01194
441	0.00955
442	0.0074
443	0.00566
444	0.00405
445	0.00281
446	0.00157
447	7.85124E-4
448	1.23967E-4
449	0
450	4.13223E-4
451	8.67769E-4
452	0.00153
453	0.00273
454	0.00446
455	0.00678
456	0.00946
457	0.01281
458	0.01711
459	0.02244
460	0.02926
--	--
