# Supplementary material for: Dataset of emission and excitation spectra, UV–vis absorption spectra, and XPS spectra of graphitic C3N4
Source: Data Brief. 2018 Oct 3;21:501–10. doi: 10.1016/j.dib.2018.09.123 (PMC6199237; doi:10.1016/j.dib.2018.09.123)
Supplement: Supplementary file 2 — Supplementary material [file mmc2.zip › Raw Data/Fig 2/Fig 2d/Normalized Ex 500íμ.txt]

250	0
251	1.91681E-4
252	5.36707E-4
253	0.00107
254	0.00184
255	0.00291
256	0.00424
257	0.00579
258	0.00754
259	0.00941
260	0.01159
261	0.01417
262	0.01698
263	0.01997
264	0.02327
265	0.02695
266	0.03078
267	0.035
268	0.0395
269	0.04448
270	0.04973
271	0.05526
272	0.06099
273	0.06704
274	0.07353
275	0.08037
276	0.08748
277	0.09488
278	0.10293
279	0.11149
280	0.12044
281	0.12938
282	0.13922
283	0.14919
284	0.15954
285	0.17028
286	0.18139
287	0.1929
288	0.20503
289	0.21717
290	0.22983
291	0.24312
292	0.25628
293	0.27008
294	0.28439
295	0.29896
296	0.31378
297	0.32861
298	0.34381
299	0.35953
300	0.37525
301	0.39097
302	0.40732
303	0.42406
304	0.44093
305	0.45831
306	0.47582
307	0.49358
308	0.51172
309	0.52949
310	0.5475
311	0.56578
312	0.58354
313	0.60194
314	0.62022
315	0.639
316	0.65689
317	0.6744
318	0.69216
319	0.7089
320	0.72487
321	0.74008
322	0.75478
323	0.76909
324	0.78314
325	0.79643
326	0.80806
327	0.81956
328	0.8294
329	0.83848
330	0.84729
331	0.85394
332	0.85995
333	0.86506
334	0.8694
335	0.87349
336	0.87732
337	0.88077
338	0.88346
339	0.88563
340	0.8878
341	0.88972
342	0.89151
343	0.89291
344	0.89419
345	0.8956
346	0.89739
347	0.8993
348	0.90135
349	0.90378
350	0.9062
351	0.90902
352	0.9117
353	0.91451
354	0.9177
355	0.92116
356	0.92537
357	0.92997
358	0.93406
359	0.93879
360	0.94403
361	0.9494
362	0.95438
363	0.95962
364	0.96499
365	0.97035
366	0.9761
367	0.98109
368	0.98556
369	0.9899
370	0.99374
371	0.99681
372	0.99859
373	1
374	0.99974
375	0.99911
376	0.99744
377	0.99502
378	0.99144
379	0.98735
380	0.98224
381	0.97674
382	0.9701
383	0.96294
384	0.95527
385	0.94748
386	0.93853
387	0.92831
388	0.91758
389	0.90595
390	0.89343
391	0.88001
392	0.86544
393	0.85062
394	0.83452
395	0.8179
396	0.80014
397	0.78199
398	0.76283
399	0.74302
400	0.72283
401	0.70111
402	0.679
403	0.65625
404	0.63325
405	0.6105
406	0.58763
407	0.56527
408	0.5438
409	0.52233
410	0.5015
411	0.48157
412	0.46227
413	0.44349
414	0.42547
415	0.40758
416	0.39007
417	0.3732
418	0.35723
419	0.34138
420	0.32605
421	0.31097
422	0.2964
423	0.28209
424	0.26803
425	0.25423
426	0.24082
427	0.22791
428	0.21526
429	0.20286
430	0.19072
431	0.17897
432	0.16759
433	0.1566
434	0.14625
435	0.13603
436	0.12645
437	0.11712
438	0.10843
439	0.09999
440	0.0922
441	0.08485
442	0.078
443	0.07156
444	0.06566
445	0.06015
446	0.05518
447	0.05062
448	0.04658
449	0.04297
450	0.03993
451	0.03721
452	0.03503
453	0.03325
454	0.03196
455	0.03114
456	0.03077
457	0.03089
458	0.0316
459	0.03326
460	0.03611
--	--
