# Supplementary material for: Dataset of emission and excitation spectra, UV–vis absorption spectra, and XPS spectra of graphitic C3N4
Source: Data Brief. 2018 Oct 3;21:501–10. doi: 10.1016/j.dib.2018.09.123 (PMC6199237; doi:10.1016/j.dib.2018.09.123)
Supplement: Supplementary file 2 — Supplementary material [file mmc2.zip › Raw Data/Fig 2/Fig 2d/Normalized Ex 550íμ.txt]

250	1.9142E-4
251	0
252	0
253	1.06345E-4
254	3.19034E-4
255	5.10454E-4
256	0.00102
257	0.0016
258	0.00236
259	0.00332
260	0.00438
261	0.00559
262	0.00708
263	0.00898
264	0.01085
265	0.0131
266	0.01546
267	0.01825
268	0.0211
269	0.02427
270	0.02763
271	0.0312
272	0.03541
273	0.03967
274	0.04415
275	0.04913
276	0.05443
277	0.06002
278	0.06602
279	0.07236
280	0.07899
281	0.08601
282	0.09352
283	0.1013
284	0.10922
285	0.11804
286	0.12712
287	0.13674
288	0.14665
289	0.15705
290	0.16749
291	0.17857
292	0.18987
293	0.20157
294	0.2139
295	0.22624
296	0.23879
297	0.25155
298	0.26495
299	0.27813
300	0.29153
301	0.306
302	0.32025
303	0.33513
304	0.35066
305	0.36576
306	0.3815
307	0.39724
308	0.4134
309	0.42978
310	0.44595
311	0.46275
312	0.47998
313	0.49678
314	0.51464
315	0.5323
316	0.54995
317	0.56739
318	0.58441
319	0.60227
320	0.61992
321	0.63694
322	0.65353
323	0.66991
324	0.68671
325	0.70266
326	0.7184
327	0.73286
328	0.74711
329	0.76009
330	0.77178
331	0.78327
332	0.79412
333	0.80411
334	0.81241
335	0.82092
336	0.82815
337	0.83474
338	0.84048
339	0.84516
340	0.84984
341	0.85324
342	0.85643
343	0.86005
344	0.86282
345	0.86537
346	0.86877
347	0.8709
348	0.87388
349	0.87621
350	0.87962
351	0.88281
352	0.88642
353	0.89025
354	0.89366
355	0.8977
356	0.90174
357	0.90578
358	0.91003
359	0.91556
360	0.92045
361	0.92556
362	0.9313
363	0.93747
364	0.94364
365	0.95002
366	0.95682
367	0.9632
368	0.96831
369	0.97405
370	0.97937
371	0.98426
372	0.98937
373	0.99277
374	0.99596
375	0.99809
376	0.99915
377	1
378	0.99936
379	0.9983
380	0.99596
381	0.99362
382	0.99043
383	0.98639
384	0.98192
385	0.97724
386	0.97171
387	0.96448
388	0.95682
389	0.94789
390	0.93875
391	0.92811
392	0.91641
393	0.90365
394	0.89004
395	0.87536
396	0.86026
397	0.8441
398	0.82815
399	0.81049
400	0.7922
401	0.77264
402	0.75286
403	0.73244
404	0.71159
405	0.69054
406	0.66948
407	0.64864
408	0.62843
409	0.60886
410	0.58908
411	0.57016
412	0.55186
413	0.53379
414	0.51613
415	0.49848
416	0.48168
417	0.46551
418	0.44935
419	0.43361
420	0.41851
421	0.40383
422	0.38958
423	0.37491
424	0.36108
425	0.34704
426	0.33322
427	0.32025
428	0.3077
429	0.29494
430	0.28239
431	0.27048
432	0.25899
433	0.24772
434	0.23666
435	0.22581
436	0.21539
437	0.20518
438	0.19518
439	0.18542
440	0.17628
441	0.16717
442	0.15877
443	0.1505
444	0.14301
445	0.1357
446	0.12889
447	0.12255
448	0.11689
449	0.11173
450	0.10724
451	0.10371
452	0.10056
453	0.09811
454	0.0962
455	0.09475
456	0.09401
457	0.09422
458	0.09556
459	0.0983
460	0.10262
--	--
