# Supplementary material for: Dataset of emission and excitation spectra, UV–vis absorption spectra, and XPS spectra of graphitic C3N4
Source: Data Brief. 2018 Oct 3;21:501–10. doi: 10.1016/j.dib.2018.09.123 (PMC6199237; doi:10.1016/j.dib.2018.09.123)
Supplement: Supplementary file 2 — Supplementary material [file mmc2.zip › Raw Data/Fig 2/Fig 2d/Normalized Ex 600íμ.txt]

250	0
251	4.28491E-4
252	8.89944E-4
253	0.00142
254	0.00214
255	0.0027
256	0.00353
257	0.00471
258	0.00577
259	0.00705
260	0.00864
261	0.01035
262	0.01216
263	0.01431
264	0.01671
265	0.01961
266	0.02245
267	0.02551
268	0.02901
269	0.0327
270	0.03678
271	0.04107
272	0.04591
273	0.05092
274	0.05653
275	0.0623
276	0.06836
277	0.07499
278	0.08184
279	0.0889
280	0.09697
281	0.10528
282	0.11388
283	0.12268
284	0.1324
285	0.14252
286	0.15327
287	0.16388
288	0.17591
289	0.18831
290	0.20057
291	0.21345
292	0.22608
293	0.23969
294	0.25373
295	0.26863
296	0.28429
297	0.30027
298	0.31573
299	0.33188
300	0.34803
301	0.36517
302	0.38198
303	0.39978
304	0.41791
305	0.43571
306	0.45417
307	0.47361
308	0.49339
309	0.51251
310	0.53196
311	0.55173
312	0.57118
313	0.59129
314	0.61205
315	0.63216
316	0.65325
317	0.67435
318	0.69544
319	0.71555
320	0.73532
321	0.75543
322	0.77554
323	0.79531
324	0.81476
325	0.83421
326	0.85365
327	0.87046
328	0.88694
329	0.90211
330	0.91595
331	0.92782
332	0.93836
333	0.94759
334	0.95484
335	0.95979
336	0.96341
337	0.96506
338	0.96572
339	0.9644
340	0.96111
341	0.95616
342	0.95089
343	0.94528
344	0.94001
345	0.93408
346	0.92782
347	0.92254
348	0.91694
349	0.91232
350	0.9087
351	0.90639
352	0.90342
353	0.90112
354	0.8998
355	0.89947
356	0.89848
357	0.89947
358	0.90079
359	0.9031
360	0.90639
361	0.91002
362	0.91496
363	0.92122
364	0.92815
365	0.93573
366	0.94397
367	0.95287
368	0.96242
369	0.97034
370	0.97858
371	0.98583
372	0.99077
373	0.99506
374	0.99802
375	1
376	1
377	0.99934
378	0.99802
379	0.99572
380	0.99308
381	0.99077
382	0.98912
383	0.98747
384	0.98583
385	0.98385
386	0.98088
387	0.97693
388	0.97165
389	0.96374
390	0.95517
391	0.9443
392	0.93111
393	0.9143
394	0.89551
395	0.87442
396	0.85102
397	0.8263
398	0.80026
399	0.77356
400	0.74686
401	0.71917
402	0.69215
403	0.66545
404	0.63776
405	0.61172
406	0.58634
407	0.56195
408	0.53822
409	0.51646
410	0.49438
411	0.47394
412	0.4545
413	0.43538
414	0.41725
415	0.39978
416	0.38297
417	0.36682
418	0.351
419	0.33584
420	0.32167
421	0.30815
422	0.29549
423	0.2833
424	0.2713
425	0.26
426	0.24895
427	0.23877
428	0.22928
429	0.22015
430	0.21154
431	0.2033
432	0.19559
433	0.18844
434	0.18105
435	0.17407
436	0.16731
437	0.16075
438	0.15469
439	0.14921
440	0.14384
441	0.13903
442	0.13415
443	0.13013
444	0.12631
445	0.12281
446	0.11965
447	0.11675
448	0.11441
449	0.1124
450	0.11157
451	0.11144
452	0.11194
453	0.11306
454	0.11484
455	0.11721
456	0.12044
457	0.12446
458	0.13026
459	0.13771
460	0.14803
--	--
