# Supplementary material for: Dataset of emission and excitation spectra, UV–vis absorption spectra, and XPS spectra of graphitic C3N4
Source: Data Brief. 2018 Oct 3;21:501–10. doi: 10.1016/j.dib.2018.09.123 (PMC6199237; doi:10.1016/j.dib.2018.09.123)
Supplement: Supplementary file 2 — Supplementary material [file mmc2.zip › Raw Data/Fig 2/Fig 2d/Normalized Ex 650íμ.txt]

250	0
251	0
252	4.15751E-4
253	8.90895E-4
254	0.00166
255	0.00255
256	0.00362
257	0.00511
258	0.00641
259	0.00802
260	0.00998
261	0.01229
262	0.01449
263	0.01693
264	0.02007
265	0.0237
266	0.02726
267	0.03088
268	0.0351
269	0.03956
270	0.04454
271	0.04965
272	0.05512
273	0.06106
274	0.06682
275	0.07311
276	0.08006
277	0.08689
278	0.09414
279	0.10204
280	0.11053
281	0.11908
282	0.12829
283	0.13821
284	0.14836
285	0.15911
286	0.17046
287	0.18216
288	0.1941
289	0.20669
290	0.21981
291	0.23336
292	0.24654
293	0.26121
294	0.27582
295	0.29109
296	0.3057
297	0.32054
298	0.33646
299	0.35238
300	0.36883
301	0.38653
302	0.40316
303	0.4208
304	0.43891
305	0.45679
306	0.47574
307	0.49534
308	0.5144
309	0.53436
310	0.55455
311	0.57356
312	0.59256
313	0.61335
314	0.63355
315	0.65314
316	0.67393
317	0.69591
318	0.7167
319	0.73926
320	0.76005
321	0.78025
322	0.80103
323	0.82182
324	0.8432
325	0.8634
326	0.8824
327	0.90022
328	0.91863
329	0.93526
330	0.9507
331	0.96377
332	0.97624
333	0.98575
334	0.99287
335	0.99822
336	1
337	1
338	0.99822
339	0.99347
340	0.98753
341	0.97743
342	0.96496
343	0.95427
344	0.94298
345	0.9317
346	0.91923
347	0.90735
348	0.89725
349	0.88715
350	0.87765
351	0.86934
352	0.86221
353	0.85568
354	0.85033
355	0.84558
356	0.84261
357	0.83964
358	0.83904
359	0.83904
360	0.84023
361	0.8432
362	0.84736
363	0.85389
364	0.8628
365	0.87349
366	0.88418
367	0.89547
368	0.90794
369	0.91982
370	0.92992
371	0.94001
372	0.94773
373	0.95308
374	0.95605
375	0.95605
376	0.95605
377	0.95486
378	0.95249
379	0.94952
380	0.94655
381	0.94417
382	0.94239
383	0.94179
384	0.94061
385	0.94061
386	0.94061
387	0.94061
388	0.93942
389	0.93526
390	0.92754
391	0.91566
392	0.90081
393	0.88181
394	0.85746
395	0.82954
396	0.79866
397	0.76599
398	0.73214
399	0.6965
400	0.66087
401	0.62642
402	0.59256
403	0.5593
404	0.52723
405	0.49629
406	0.4673
407	0.44105
408	0.41587
409	0.39265
410	0.37002
411	0.3487
412	0.32969
413	0.3114
414	0.29477
415	0.27891
416	0.26359
417	0.24933
418	0.2352
419	0.22225
420	0.21019
421	0.19891
422	0.18863
423	0.17907
424	0.17052
425	0.16256
426	0.15573
427	0.14955
428	0.14462
429	0.14052
430	0.13702
431	0.13393
432	0.13102
433	0.12865
434	0.12651
435	0.12413
436	0.12235
437	0.12134
438	0.12057
439	0.11938
440	0.11849
441	0.11819
442	0.11843
443	0.11855
444	0.11944
445	0.12086
446	0.12223
447	0.12407
448	0.12669
449	0.13001
450	0.13369
451	0.1388
452	0.14504
453	0.15127
454	0.15923
455	0.16779
456	0.178
457	0.1897
458	0.20342
459	0.21969
460	0.24215
--	--
