# Supplementary material for: Dataset of emission and excitation spectra, UV–vis absorption spectra, and XPS spectra of graphitic C3N4
Source: Data Brief. 2018 Oct 3;21:501–10. doi: 10.1016/j.dib.2018.09.123 (PMC6199237; doi:10.1016/j.dib.2018.09.123)
Supplement: Supplementary file 2 — Supplementary material [file mmc2.zip › Raw Data/Fig 3/Fig 3a/Ab 450íμ.txt]

01.spc - RawData
����(nm)	����ֵ
250.00	0.341
251.00	0.345
252.00	0.350
253.00	0.356
254.00	0.361
255.00	0.366
256.00	0.370
257.00	0.374
258.00	0.377
259.00	0.381
260.00	0.383
261.00	0.385
262.00	0.387
263.00	0.389
264.00	0.390
265.00	0.390
266.00	0.390
267.00	0.389
268.00	0.389
269.00	0.388
270.00	0.388
271.00	0.387
272.00	0.387
273.00	0.386
274.00	0.386
275.00	0.387
276.00	0.389
277.00	0.391
278.00	0.395
279.00	0.400
280.00	0.406
281.00	0.412
282.00	0.419
283.00	0.426
284.00	0.433
285.00	0.440
286.00	0.448
287.00	0.457
288.00	0.465
289.00	0.473
290.00	0.481
291.00	0.487
292.00	0.493
293.00	0.498
294.00	0.502
295.00	0.506
296.00	0.510
297.00	0.513
298.00	0.516
299.00	0.518
300.00	0.520
301.00	0.522
302.00	0.523
303.00	0.526
304.00	0.528
305.00	0.530
306.00	0.532
307.00	0.534
308.00	0.535
309.00	0.537
310.00	0.539
311.00	0.541
312.00	0.544
313.00	0.546
314.00	0.549
315.00	0.551
316.00	0.554
317.00	0.556
318.00	0.559
319.00	0.561
320.00	0.564
321.00	0.567
322.00	0.569
323.00	0.571
324.00	0.574
325.00	0.576
326.00	0.579
327.00	0.581
328.00	0.584
329.00	0.585
330.00	0.587
331.00	0.588
332.00	0.589
333.00	0.590
334.00	0.591
335.00	0.591
336.00	0.592
337.00	0.592
338.00	0.592
339.00	0.591
340.00	0.590
341.00	0.589
342.00	0.588
343.00	0.588
344.00	0.587
345.00	0.587
346.00	0.586
347.00	0.586
348.00	0.586
349.00	0.587
350.00	0.588
351.00	0.589
352.00	0.589
353.00	0.590
354.00	0.591
355.00	0.592
356.00	0.593
357.00	0.595
358.00	0.596
359.00	0.598
360.00	0.600
361.00	0.602
362.00	0.604
363.00	0.606
364.00	0.607
365.00	0.609
366.00	0.612
367.00	0.613
368.00	0.615
369.00	0.617
370.00	0.619
371.00	0.621
372.00	0.624
373.00	0.626
374.00	0.629
375.00	0.632
376.00	0.635
377.00	0.637
378.00	0.638
379.00	0.640
380.00	0.640
381.00	0.641
382.00	0.640
383.00	0.640
384.00	0.640
385.00	0.639
386.00	0.637
387.00	0.635
388.00	0.632
389.00	0.629
390.00	0.624
391.00	0.620
392.00	0.615
393.00	0.608
394.00	0.601
395.00	0.593
396.00	0.585
397.00	0.576
398.00	0.566
399.00	0.556
400.00	0.546
401.00	0.535
402.00	0.523
403.00	0.511
404.00	0.498
405.00	0.486
406.00	0.473
407.00	0.460
408.00	0.446
409.00	0.433
410.00	0.420
411.00	0.407
412.00	0.395
413.00	0.382
414.00	0.370
415.00	0.358
416.00	0.345
417.00	0.332
418.00	0.319
419.00	0.307
420.00	0.294
421.00	0.281
422.00	0.269
423.00	0.257
424.00	0.245
425.00	0.234
426.00	0.222
427.00	0.211
428.00	0.201
429.00	0.191
430.00	0.181
431.00	0.173
432.00	0.164
433.00	0.156
434.00	0.149
435.00	0.143
436.00	0.137
437.00	0.131
438.00	0.126
439.00	0.122
440.00	0.118
441.00	0.114
442.00	0.111
443.00	0.108
444.00	0.105
445.00	0.103
446.00	0.101
447.00	0.099
448.00	0.097
449.00	0.096
450.00	0.094
451.00	0.093
452.00	0.091
453.00	0.090
454.00	0.089
455.00	0.088
456.00	0.088
457.00	0.087
458.00	0.086
459.00	0.086
460.00	0.085
461.00	0.084
462.00	0.083
463.00	0.083
464.00	0.082
465.00	0.082
466.00	0.082
467.00	0.081
468.00	0.081
469.00	0.080
470.00	0.079
471.00	0.079
472.00	0.078
473.00	0.078
474.00	0.077
475.00	0.077
476.00	0.076
477.00	0.076
478.00	0.075
479.00	0.075
480.00	0.074
481.00	0.074
482.00	0.073
483.00	0.073
484.00	0.072
485.00	0.072
486.00	0.071
487.00	0.071
488.00	0.071
489.00	0.071
490.00	0.070
491.00	0.070
492.00	0.069
493.00	0.069
494.00	0.069
495.00	0.068
496.00	0.068
497.00	0.068
498.00	0.067
499.00	0.067
500.00	0.067
501.00	0.067
502.00	0.066
503.00	0.066
504.00	0.066
505.00	0.066
506.00	0.066
507.00	0.066
508.00	0.065
509.00	0.065
510.00	0.064
511.00	0.064
512.00	0.064
513.00	0.063
514.00	0.063
515.00	0.063
516.00	0.063
517.00	0.063
518.00	0.062
519.00	0.062
520.00	0.062
521.00	0.062
522.00	0.061
523.00	0.061
524.00	0.061
525.00	0.061
526.00	0.061
527.00	0.060
528.00	0.060
529.00	0.060
530.00	0.059
531.00	0.059
532.00	0.059
533.00	0.058
534.00	0.058
535.00	0.058
536.00	0.058
537.00	0.058
538.00	0.058
539.00	0.058
540.00	0.057
541.00	0.057
542.00	0.057
543.00	0.057
544.00	0.057
545.00	0.056
546.00	0.056
547.00	0.056
548.00	0.056
549.00	0.056
550.00	0.056
551.00	0.055
552.00	0.055
553.00	0.055
554.00	0.055
555.00	0.055
556.00	0.055
557.00	0.055
558.00	0.055
559.00	0.055
560.00	0.055
561.00	0.055
562.00	0.055
563.00	0.054
564.00	0.054
565.00	0.054
566.00	0.054
567.00	0.054
568.00	0.054
569.00	0.054
570.00	0.054
571.00	0.054
572.00	0.054
573.00	0.054
574.00	0.053
575.00	0.053
576.00	0.053
577.00	0.052
578.00	0.052
579.00	0.052
580.00	0.052
581.00	0.052
582.00	0.052
583.00	0.052
584.00	0.052
585.00	0.052
586.00	0.052
587.00	0.051
588.00	0.051
589.00	0.051
590.00	0.051
591.00	0.051
592.00	0.051
593.00	0.051
594.00	0.051
595.00	0.051
596.00	0.051
597.00	0.050
598.00	0.050
599.00	0.050
600.00	0.050
601.00	0.050
602.00	0.050
603.00	0.050
604.00	0.050
605.00	0.049
606.00	0.049
607.00	0.049
608.00	0.050
609.00	0.050
610.00	0.050
611.00	0.050
612.00	0.050
613.00	0.049
614.00	0.049
615.00	0.049
616.00	0.049
617.00	0.049
618.00	0.049
619.00	0.049
620.00	0.049
621.00	0.049
622.00	0.049
623.00	0.048
624.00	0.048
625.00	0.048
626.00	0.048
627.00	0.048
628.00	0.048
629.00	0.048
630.00	0.048
631.00	0.048
632.00	0.048
633.00	0.048
634.00	0.048
635.00	0.047
636.00	0.047
637.00	0.047
638.00	0.047
639.00	0.047
640.00	0.047
641.00	0.047
642.00	0.047
643.00	0.047
644.00	0.047
645.00	0.047
646.00	0.047
647.00	0.047
648.00	0.047
649.00	0.047
650.00	0.047
651.00	0.047
652.00	0.046
653.00	0.047
654.00	0.047
655.00	0.047
656.00	0.047
657.00	0.047
658.00	0.047
659.00	0.047
660.00	0.046
661.00	0.046
662.00	0.046
663.00	0.046
664.00	0.046
665.00	0.046
666.00	0.046
667.00	0.046
668.00	0.046
669.00	0.046
670.00	0.046
671.00	0.046
672.00	0.046
673.00	0.045
674.00	0.046
675.00	0.045
676.00	0.045
677.00	0.045
678.00	0.045
679.00	0.044
680.00	0.044
681.00	0.044
682.00	0.045
683.00	0.045
684.00	0.045
685.00	0.045
686.00	0.045
687.00	0.045
688.00	0.045
689.00	0.045
690.00	0.044
691.00	0.044
692.00	0.044
693.00	0.044
694.00	0.044
695.00	0.044
696.00	0.044
697.00	0.044
698.00	0.044
699.00	0.044
700.00	0.044
701.00	0.044
702.00	0.044
703.00	0.044
704.00	0.044
705.00	0.044
706.00	0.043
707.00	0.043
708.00	0.043
709.00	0.043
710.00	0.043
711.00	0.042
712.00	0.042
713.00	0.042
714.00	0.042
715.00	0.042
716.00	0.042
717.00	0.042
718.00	0.042
719.00	0.042
720.00	0.042
721.00	0.041
722.00	0.041
723.00	0.041
724.00	0.041
725.00	0.041
726.00	0.041
727.00	0.041
728.00	0.041
729.00	0.041
730.00	0.041
731.00	0.041
732.00	0.040
733.00	0.040
734.00	0.040
735.00	0.040
736.00	0.040
737.00	0.040
738.00	0.040
739.00	0.040
740.00	0.040
741.00	0.040
742.00	0.040
743.00	0.040
744.00	0.040
745.00	0.040
746.00	0.040
747.00	0.040
748.00	0.040
749.00	0.040
750.00	0.040
751.00	0.040
752.00	0.040
753.00	0.040
754.00	0.039
755.00	0.039
756.00	0.039
757.00	0.039
758.00	0.039
759.00	0.039
760.00	0.039
761.00	0.039
762.00	0.039
763.00	0.039
764.00	0.039
765.00	0.039
766.00	0.039
767.00	0.039
768.00	0.039
769.00	0.039
770.00	0.039
771.00	0.039
772.00	0.039
773.00	0.039
774.00	0.039
775.00	0.039
776.00	0.038
777.00	0.038
778.00	0.038
779.00	0.038
780.00	0.038
781.00	0.038
782.00	0.038
783.00	0.038
784.00	0.038
785.00	0.038
786.00	0.038
787.00	0.038
788.00	0.038
789.00	0.038
790.00	0.038
791.00	0.038
792.00	0.038
793.00	0.038
794.00	0.038
795.00	0.038
796.00	0.038
797.00	0.038
798.00	0.038
799.00	0.038
800.00	0.038
801.00	0.038
802.00	0.038
803.00	0.038
804.00	0.037
805.00	0.037
806.00	0.037
807.00	0.037
808.00	0.037
809.00	0.037
810.00	0.037
811.00	0.037
812.00	0.037
813.00	0.037
814.00	0.037
815.00	0.037
816.00	0.037
817.00	0.037
818.00	0.037
819.00	0.037
820.00	0.037
821.00	0.037
822.00	0.037
823.00	0.037
824.00	0.036
825.00	0.036
826.00	0.036
827.00	0.036
828.00	0.036
829.00	0.035
830.00	0.035
831.00	0.035
832.00	0.035
833.00	0.035
834.00	0.035
835.00	0.035
836.00	0.034
837.00	0.034
838.00	0.034
839.00	0.034
840.00	0.034
841.00	0.034
842.00	0.034
843.00	0.034
844.00	0.034
845.00	0.034
846.00	0.033
847.00	0.034
848.00	0.034
849.00	0.034
850.00	0.034
851.00	0.034
852.00	0.034
853.00	0.034
854.00	0.034
855.00	0.034
856.00	0.034
857.00	0.034
858.00	0.034
859.00	0.034
860.00	0.034
861.00	0.033
862.00	0.033
863.00	0.033
864.00	0.033
865.00	0.033
866.00	0.033
867.00	0.033
868.00	0.033
869.00	0.033
870.00	0.033
871.00	0.033
872.00	0.033
873.00	0.033
874.00	0.033
875.00	0.033
876.00	0.033
877.00	0.033
878.00	0.033
879.00	0.033
880.00	0.033
881.00	0.033
882.00	0.033
883.00	0.033
884.00	0.033
885.00	0.033
886.00	0.033
887.00	0.033
888.00	0.033
889.00	0.033
890.00	0.033
891.00	0.033
892.00	0.033
893.00	0.033
894.00	0.033
895.00	0.033
896.00	0.033
897.00	0.033
898.00	0.032
899.00	0.032
900.00	0.032
901.00	0.032
902.00	0.032
903.00	0.032
904.00	0.032
905.00	0.032
906.00	0.032
907.00	0.032
908.00	0.032
909.00	0.032
910.00	0.032
911.00	0.032
912.00	0.032
913.00	0.032
914.00	0.032
915.00	0.032
916.00	0.032
917.00	0.032
918.00	0.032
919.00	0.032
920.00	0.032
921.00	0.032
922.00	0.032
923.00	0.032
924.00	0.032
925.00	0.032
926.00	0.032
927.00	0.032
928.00	0.032
929.00	0.032
930.00	0.032
931.00	0.032
932.00	0.032
933.00	0.032
934.00	0.032
935.00	0.032
936.00	0.032
937.00	0.031
938.00	0.031
939.00	0.031
940.00	0.031
941.00	0.031
942.00	0.031
943.00	0.031
944.00	0.031
945.00	0.031
946.00	0.031
947.00	0.031
948.00	0.031
949.00	0.031
950.00	0.031
951.00	0.031
952.00	0.031
953.00	0.031
954.00	0.031
955.00	0.031
956.00	0.031
957.00	0.031
958.00	0.031
959.00	0.031
960.00	0.031
961.00	0.031
962.00	0.031
963.00	0.031
964.00	0.031
965.00	0.031
966.00	0.031
967.00	0.031
968.00	0.031
969.00	0.031
970.00	0.031
971.00	0.031
972.00	0.031
973.00	0.031
974.00	0.031
975.00	0.031
976.00	0.032
977.00	0.032
978.00	0.032
979.00	0.032
980.00	0.032
981.00	0.032
982.00	0.032
983.00	0.032
984.00	0.032
985.00	0.032
986.00	0.032
987.00	0.033
988.00	0.033
989.00	0.033
990.00	0.033
991.00	0.033
992.00	0.033
993.00	0.033
994.00	0.034
995.00	0.034
996.00	0.034
997.00	0.034
998.00	0.034
999.00	0.035
1000.00	0.035
1001.00	0.035
1002.00	0.035
1003.00	0.035
1004.00	0.035
1005.00	0.035
1006.00	0.035
1007.00	0.036
1008.00	0.036
1009.00	0.036
1010.00	0.036
1011.00	0.036
1012.00	0.036
1013.00	0.036
1014.00	0.036
1015.00	0.036
1016.00	0.036
1017.00	0.036
1018.00	0.036
1019.00	0.036
1020.00	0.036
1021.00	0.036
1022.00	0.036
1023.00	0.036
1024.00	0.036
1025.00	0.036
1026.00	0.036
1027.00	0.036
1028.00	0.036
1029.00	0.036
1030.00	0.036
1031.00	0.036
1032.00	0.036
1033.00	0.036
1034.00	0.036
1035.00	0.036
1036.00	0.036
1037.00	0.036
1038.00	0.036
1039.00	0.036
1040.00	0.036
1041.00	0.036
1042.00	0.036
1043.00	0.036
1044.00	0.036
1045.00	0.036
1046.00	0.036
1047.00	0.035
1048.00	0.035
1049.00	0.035
1050.00	0.035
1051.00	0.035
1052.00	0.035
1053.00	0.035
1054.00	0.035
1055.00	0.035
1056.00	0.035
1057.00	0.035
1058.00	0.035
1059.00	0.035
1060.00	0.035
1061.00	0.035
1062.00	0.035
1063.00	0.035
1064.00	0.035
1065.00	0.034
1066.00	0.034
1067.00	0.034
1068.00	0.034
1069.00	0.034
1070.00	0.034
1071.00	0.034
1072.00	0.034
1073.00	0.034
1074.00	0.034
1075.00	0.033
1076.00	0.033
1077.00	0.033
1078.00	0.033
1079.00	0.033
1080.00	0.033
1081.00	0.033
1082.00	0.033
1083.00	0.033
1084.00	0.033
1085.00	0.033
1086.00	0.033
1087.00	0.033
1088.00	0.033
1089.00	0.033
1090.00	0.032
1091.00	0.032
1092.00	0.032
1093.00	0.032
1094.00	0.032
1095.00	0.032
1096.00	0.032
1097.00	0.032
1098.00	0.032
1099.00	0.032
1100.00	0.032
1101.00	0.032
1102.00	0.032
1103.00	0.031
1104.00	0.031
1105.00	0.031
1106.00	0.031
1107.00	0.031
1108.00	0.031
1109.00	0.031
1110.00	0.031
1111.00	0.031
1112.00	0.031
1113.00	0.031
1114.00	0.031
1115.00	0.031
1116.00	0.031
1117.00	0.031
1118.00	0.030
1119.00	0.030
1120.00	0.030
1121.00	0.030
1122.00	0.030
1123.00	0.030
1124.00	0.030
1125.00	0.030
1126.00	0.030
1127.00	0.030
1128.00	0.030
1129.00	0.030
1130.00	0.030
1131.00	0.030
1132.00	0.030
1133.00	0.030
1134.00	0.030
1135.00	0.030
1136.00	0.030
1137.00	0.030
1138.00	0.029
1139.00	0.029
1140.00	0.029
1141.00	0.029
1142.00	0.029
1143.00	0.029
1144.00	0.029
1145.00	0.029
1146.00	0.029
1147.00	0.029
1148.00	0.029
1149.00	0.029
1150.00	0.029
1151.00	0.029
1152.00	0.029
1153.00	0.029
1154.00	0.029
1155.00	0.029
1156.00	0.029
1157.00	0.029
1158.00	0.029
1159.00	0.029
1160.00	0.029
1161.00	0.029
1162.00	0.030
1163.00	0.030
1164.00	0.030
1165.00	0.030
1166.00	0.030
1167.00	0.030
1168.00	0.030
1169.00	0.030
1170.00	0.030
1171.00	0.030
1172.00	0.031
1173.00	0.031
1174.00	0.031
1175.00	0.031
1176.00	0.031
1177.00	0.031
1178.00	0.032
1179.00	0.032
1180.00	0.032
1181.00	0.032
1182.00	0.032
1183.00	0.033
1184.00	0.033
1185.00	0.033
1186.00	0.033
1187.00	0.033
1188.00	0.034
1189.00	0.034
1190.00	0.034
1191.00	0.034
1192.00	0.034
1193.00	0.034
1194.00	0.035
1195.00	0.035
1196.00	0.035
1197.00	0.035
1198.00	0.035
1199.00	0.036
1200.00	0.036
1201.00	0.036
1202.00	0.036
1203.00	0.036
1204.00	0.036
1205.00	0.036
1206.00	0.037
1207.00	0.037
1208.00	0.037
1209.00	0.037
1210.00	0.037
1211.00	0.037
1212.00	0.037
1213.00	0.038
1214.00	0.038
1215.00	0.038
1216.00	0.038
1217.00	0.038
1218.00	0.038
1219.00	0.038
1220.00	0.038
1221.00	0.038
1222.00	0.039
1223.00	0.039
1224.00	0.039
1225.00	0.039
1226.00	0.039
1227.00	0.039
1228.00	0.039
1229.00	0.039
1230.00	0.039
1231.00	0.040
1232.00	0.040
1233.00	0.040
1234.00	0.040
1235.00	0.040
1236.00	0.040
1237.00	0.040
1238.00	0.040
1239.00	0.040
1240.00	0.040
1241.00	0.040
1242.00	0.040
1243.00	0.040
1244.00	0.041
1245.00	0.041
1246.00	0.041
1247.00	0.041
1248.00	0.041
1249.00	0.041
1250.00	0.041
1251.00	0.041
1252.00	0.041
1253.00	0.041
1254.00	0.041
1255.00	0.041
1256.00	0.042
1257.00	0.042
1258.00	0.042
1259.00	0.042
1260.00	0.042
1261.00	0.042
1262.00	0.042
1263.00	0.042
1264.00	0.042
1265.00	0.042
1266.00	0.042
1267.00	0.042
1268.00	0.042
1269.00	0.042
1270.00	0.042
1271.00	0.043
1272.00	0.043
1273.00	0.043
1274.00	0.043
1275.00	0.043
1276.00	0.043
1277.00	0.043
1278.00	0.043
1279.00	0.043
1280.00	0.043
1281.00	0.043
1282.00	0.043
1283.00	0.043
1284.00	0.043
1285.00	0.043
1286.00	0.043
1287.00	0.043
1288.00	0.043
1289.00	0.043
1290.00	0.043
1291.00	0.044
1292.00	0.044
1293.00	0.044
1294.00	0.044
1295.00	0.044
1296.00	0.044
1297.00	0.044
1298.00	0.044
1299.00	0.044
1300.00	0.043
1301.00	0.043
1302.00	0.043
1303.00	0.043
1304.00	0.043
1305.00	0.043
1306.00	0.043
1307.00	0.043
1308.00	0.043
1309.00	0.043
1310.00	0.043
1311.00	0.043
1312.00	0.043
1313.00	0.043
1314.00	0.043
1315.00	0.043
1316.00	0.043
1317.00	0.042
1318.00	0.042
1319.00	0.042
1320.00	0.042
1321.00	0.042
1322.00	0.042
1323.00	0.042
1324.00	0.042
1325.00	0.042
1326.00	0.042
1327.00	0.041
1328.00	0.041
1329.00	0.041
1330.00	0.041
1331.00	0.041
1332.00	0.041
1333.00	0.041
1334.00	0.040
1335.00	0.040
1336.00	0.040
1337.00	0.040
1338.00	0.040
1339.00	0.040
1340.00	0.039
1341.00	0.039
1342.00	0.039
1343.00	0.039
1344.00	0.039
1345.00	0.039
1346.00	0.039
1347.00	0.039
1348.00	0.039
1349.00	0.039
1350.00	0.039
1351.00	0.039
1352.00	0.039
1353.00	0.039
1354.00	0.038
1355.00	0.038
1356.00	0.038
1357.00	0.038
1358.00	0.038
1359.00	0.038
1360.00	0.038
1361.00	0.038
1362.00	0.038
1363.00	0.037
1364.00	0.037
1365.00	0.037
1366.00	0.037
1367.00	0.037
1368.00	0.036
1369.00	0.036
1370.00	0.036
1371.00	0.035
1372.00	0.035
1373.00	0.035
1374.00	0.034
1375.00	0.034
1376.00	0.034
1377.00	0.033
1378.00	0.033
1379.00	0.033
1380.00	0.033
1381.00	0.032
1382.00	0.032
1383.00	0.032
1384.00	0.031
1385.00	0.031
1386.00	0.031
1387.00	0.030
1388.00	0.030
1389.00	0.030
1390.00	0.029
1391.00	0.029
1392.00	0.029
1393.00	0.028
1394.00	0.028
1395.00	0.028
1396.00	0.028
1397.00	0.028
1398.00	0.027
1399.00	0.027
1400.00	0.027
1401.00	0.026
1402.00	0.026
1403.00	0.026
1404.00	0.026
1405.00	0.025
1406.00	0.025
1407.00	0.025
1408.00	0.025
1409.00	0.025
1410.00	0.025
1411.00	0.025
1412.00	0.024
1413.00	0.024
1414.00	0.024
1415.00	0.025
1416.00	0.025
1417.00	0.025
1418.00	0.025
1419.00	0.025
1420.00	0.025
1421.00	0.025
1422.00	0.025
1423.00	0.025
1424.00	0.025
1425.00	0.025
1426.00	0.026
1427.00	0.026
1428.00	0.026
1429.00	0.027
1430.00	0.027
1431.00	0.028
1432.00	0.028
1433.00	0.029
1434.00	0.029
1435.00	0.030
1436.00	0.030
1437.00	0.031
1438.00	0.031
1439.00	0.032
1440.00	0.033
1441.00	0.034
1442.00	0.034
1443.00	0.035
1444.00	0.036
1445.00	0.037
1446.00	0.038
1447.00	0.039
1448.00	0.041
1449.00	0.042
1450.00	0.043
1451.00	0.044
1452.00	0.045
1453.00	0.047
1454.00	0.048
1455.00	0.049
1456.00	0.050
1457.00	0.052
1458.00	0.053
1459.00	0.054
1460.00	0.055
1461.00	0.056
1462.00	0.057
1463.00	0.058
1464.00	0.059
1465.00	0.060
1466.00	0.061
1467.00	0.062
1468.00	0.062
1469.00	0.063
1470.00	0.063
1471.00	0.064
1472.00	0.064
1473.00	0.064
1474.00	0.065
1475.00	0.065
1476.00	0.065
1477.00	0.065
1478.00	0.065
1479.00	0.065
1480.00	0.065
1481.00	0.066
1482.00	0.066
1483.00	0.066
1484.00	0.066
1485.00	0.066
1486.00	0.067
1487.00	0.067
1488.00	0.067
1489.00	0.067
1490.00	0.068
1491.00	0.068
1492.00	0.068
1493.00	0.069
1494.00	0.069
1495.00	0.070
1496.00	0.070
1497.00	0.070
1498.00	0.071
1499.00	0.071
1500.00	0.072
1501.00	0.072
1502.00	0.073
1503.00	0.073
1504.00	0.074
1505.00	0.074
1506.00	0.074
1507.00	0.075
1508.00	0.075
1509.00	0.075
1510.00	0.076
1511.00	0.076
1512.00	0.076
1513.00	0.076
1514.00	0.077
1515.00	0.077
1516.00	0.077
1517.00	0.077
1518.00	0.078
1519.00	0.078
1520.00	0.078
1521.00	0.078
1522.00	0.078
1523.00	0.079
1524.00	0.079
1525.00	0.079
1526.00	0.079
1527.00	0.079
1528.00	0.079
1529.00	0.079
1530.00	0.079
1531.00	0.080
1532.00	0.080
1533.00	0.080
1534.00	0.080
1535.00	0.080
1536.00	0.080
1537.00	0.080
1538.00	0.080
1539.00	0.080
1540.00	0.080
1541.00	0.080
1542.00	0.080
1543.00	0.080
1544.00	0.079
1545.00	0.079
1546.00	0.079
1547.00	0.079
1548.00	0.079
1549.00	0.079
1550.00	0.079
1551.00	0.079
1552.00	0.078
1553.00	0.078
1554.00	0.078
1555.00	0.078
1556.00	0.078
1557.00	0.078
1558.00	0.078
1559.00	0.077
1560.00	0.077
1561.00	0.077
1562.00	0.077
1563.00	0.077
1564.00	0.077
1565.00	0.077
1566.00	0.077
1567.00	0.076
1568.00	0.076
1569.00	0.076
1570.00	0.076
1571.00	0.076
1572.00	0.076
1573.00	0.076
1574.00	0.076
1575.00	0.076
1576.00	0.076
1577.00	0.076
1578.00	0.075
1579.00	0.075
1580.00	0.075
1581.00	0.075
1582.00	0.075
1583.00	0.075
1584.00	0.075
1585.00	0.075
1586.00	0.074
1587.00	0.074
1588.00	0.074
1589.00	0.074
1590.00	0.074
1591.00	0.074
1592.00	0.074
1593.00	0.074
1594.00	0.073
1595.00	0.073
1596.00	0.073
1597.00	0.073
1598.00	0.073
1599.00	0.073
1600.00	0.073
1601.00	0.073
1602.00	0.073
1603.00	0.073
1604.00	0.073
1605.00	0.072
1606.00	0.072
1607.00	0.072
1608.00	0.072
1609.00	0.072
1610.00	0.072
1611.00	0.072
1612.00	0.072
1613.00	0.071
1614.00	0.071
1615.00	0.071
1616.00	0.071
1617.00	0.071
1618.00	0.071
1619.00	0.071
1620.00	0.071
1621.00	0.071
1622.00	0.071
1623.00	0.071
1624.00	0.071
1625.00	0.071
1626.00	0.071
1627.00	0.070
1628.00	0.070
1629.00	0.070
1630.00	0.070
1631.00	0.070
1632.00	0.070
1633.00	0.070
1634.00	0.070
1635.00	0.070
1636.00	0.070
1637.00	0.070
1638.00	0.070
1639.00	0.070
1640.00	0.070
1641.00	0.069
1642.00	0.069
1643.00	0.069
1644.00	0.069
1645.00	0.069
1646.00	0.069
1647.00	0.069
1648.00	0.069
1649.00	0.069
1650.00	0.069
1651.00	0.069
1652.00	0.069
1653.00	0.069
1654.00	0.069
1655.00	0.069
1656.00	0.069
1657.00	0.068
1658.00	0.068
1659.00	0.068
1660.00	0.068
1661.00	0.068
1662.00	0.068
1663.00	0.068
1664.00	0.068
1665.00	0.068
1666.00	0.067
1667.00	0.067
1668.00	0.067
1669.00	0.067
1670.00	0.067
1671.00	0.067
1672.00	0.066
1673.00	0.066
1674.00	0.066
1675.00	0.066
1676.00	0.066
1677.00	0.066
1678.00	0.065
1679.00	0.065
1680.00	0.065
1681.00	0.065
1682.00	0.065
1683.00	0.065
1684.00	0.065
1685.00	0.065
1686.00	0.064
1687.00	0.064
1688.00	0.064
1689.00	0.064
1690.00	0.064
1691.00	0.064
1692.00	0.064
1693.00	0.064
1694.00	0.063
1695.00	0.063
1696.00	0.063
1697.00	0.063
1698.00	0.063
1699.00	0.063
1700.00	0.063
1701.00	0.063
1702.00	0.062
1703.00	0.062
1704.00	0.062
1705.00	0.061
1706.00	0.061
1707.00	0.061
1708.00	0.061
1709.00	0.061
1710.00	0.060
1711.00	0.060
1712.00	0.060
1713.00	0.060
1714.00	0.060
1715.00	0.060
1716.00	0.059
1717.00	0.059
1718.00	0.059
1719.00	0.059
1720.00	0.059
1721.00	0.058
1722.00	0.058
1723.00	0.058
1724.00	0.058
1725.00	0.058
1726.00	0.057
1727.00	0.057
1728.00	0.057
1729.00	0.057
1730.00	0.057
1731.00	0.057
1732.00	0.057
1733.00	0.057
1734.00	0.056
1735.00	0.057
1736.00	0.056
1737.00	0.056
1738.00	0.056
1739.00	0.056
1740.00	0.055
1741.00	0.055
1742.00	0.055
1743.00	0.054
1744.00	0.054
1745.00	0.054
1746.00	0.054
1747.00	0.053
1748.00	0.053
1749.00	0.053
1750.00	0.053
1751.00	0.052
1752.00	0.052
1753.00	0.052
1754.00	0.052
1755.00	0.052
1756.00	0.052
1757.00	0.051
1758.00	0.051
1759.00	0.051
1760.00	0.051
1761.00	0.051
1762.00	0.050
1763.00	0.050
1764.00	0.050
1765.00	0.050
1766.00	0.050
1767.00	0.050
1768.00	0.050
1769.00	0.050
1770.00	0.050
1771.00	0.049
1772.00	0.049
1773.00	0.049
1774.00	0.049
1775.00	0.049
1776.00	0.048
1777.00	0.048
1778.00	0.048
1779.00	0.048
1780.00	0.048
1781.00	0.048
1782.00	0.048
1783.00	0.048
1784.00	0.048
1785.00	0.047
1786.00	0.047
1787.00	0.047
1788.00	0.047
1789.00	0.047
1790.00	0.047
1791.00	0.047
1792.00	0.047
1793.00	0.046
1794.00	0.046
1795.00	0.046
1796.00	0.046
1797.00	0.046
1798.00	0.046
1799.00	0.046
1800.00	0.046
1801.00	0.046
1802.00	0.046
1803.00	0.046
1804.00	0.046
1805.00	0.046
1806.00	0.046
1807.00	0.046
1808.00	0.045
1809.00	0.045
1810.00	0.045
1811.00	0.045
1812.00	0.045
1813.00	0.045
1814.00	0.044
1815.00	0.044
1816.00	0.044
1817.00	0.044
1818.00	0.044
1819.00	0.044
1820.00	0.044
1821.00	0.044
1822.00	0.044
1823.00	0.045
1824.00	0.045
1825.00	0.045
1826.00	0.045
1827.00	0.044
1828.00	0.044
1829.00	0.044
1830.00	0.044
1831.00	0.044
1832.00	0.043
1833.00	0.043
1834.00	0.043
1835.00	0.043
1836.00	0.043
1837.00	0.043
1838.00	0.043
1839.00	0.043
1840.00	0.042
1841.00	0.042
1842.00	0.042
1843.00	0.042
1844.00	0.042
1845.00	0.041
1846.00	0.041
1847.00	0.041
1848.00	0.040
1849.00	0.040
1850.00	0.039
1851.00	0.039
1852.00	0.039
1853.00	0.038
1854.00	0.037
1855.00	0.037
1856.00	0.036
1857.00	0.035
1858.00	0.035
1859.00	0.034
1860.00	0.033
1861.00	0.032
1862.00	0.031
1863.00	0.030
1864.00	0.029
1865.00	0.028
1866.00	0.027
1867.00	0.026
1868.00	0.025
1869.00	0.023
1870.00	0.022
1871.00	0.021
1872.00	0.020
1873.00	0.018
1874.00	0.017
1875.00	0.015
1876.00	0.013
1877.00	0.012
1878.00	0.010
1879.00	0.008
1880.00	0.007
1881.00	0.005
1882.00	0.003
1883.00	0.001
1884.00	-0.001
1885.00	-0.002
1886.00	-0.004
1887.00	-0.006
1888.00	-0.007
1889.00	-0.009
1890.00	-0.011
1891.00	-0.012
1892.00	-0.014
1893.00	-0.016
1894.00	-0.017
1895.00	-0.019
1896.00	-0.020
1897.00	-0.022
1898.00	-0.023
1899.00	-0.025
1900.00	-0.026
1901.00	-0.027
1902.00	-0.028
1903.00	-0.030
1904.00	-0.030
1905.00	-0.031
1906.00	-0.032
1907.00	-0.033
1908.00	-0.034
1909.00	-0.034
1910.00	-0.035
1911.00	-0.035
1912.00	-0.036
1913.00	-0.036
1914.00	-0.037
1915.00	-0.037
1916.00	-0.036
1917.00	-0.037
1918.00	-0.036
1919.00	-0.036
1920.00	-0.036
1921.00	-0.036
1922.00	-0.035
1923.00	-0.035
1924.00	-0.034
1925.00	-0.034
1926.00	-0.034
1927.00	-0.033
1928.00	-0.033
1929.00	-0.032
1930.00	-0.031
1931.00	-0.031
1932.00	-0.030
1933.00	-0.029
1934.00	-0.028
1935.00	-0.027
1936.00	-0.027
1937.00	-0.026
1938.00	-0.025
1939.00	-0.024
1940.00	-0.024
1941.00	-0.022
1942.00	-0.021
1943.00	-0.020
1944.00	-0.019
1945.00	-0.017
1946.00	-0.016
1947.00	-0.015
1948.00	-0.013
1949.00	-0.012
1950.00	-0.010
1951.00	-0.010
1952.00	-0.008
1953.00	-0.007
1954.00	-0.006
1955.00	-0.005
1956.00	-0.004
1957.00	-0.003
1958.00	-0.002
1959.00	-0.001
1960.00	0.000
1961.00	0.002
1962.00	0.004
1963.00	0.005
1964.00	0.006
1965.00	0.007
1966.00	0.009
1967.00	0.011
1968.00	0.012
1969.00	0.013
1970.00	0.014
1971.00	0.016
1972.00	0.017
1973.00	0.018
1974.00	0.019
1975.00	0.021
1976.00	0.022
1977.00	0.024
1978.00	0.026
1979.00	0.028
1980.00	0.031
1981.00	0.032
1982.00	0.034
1983.00	0.037
1984.00	0.039
1985.00	0.041
1986.00	0.043
1987.00	0.046
1988.00	0.047
1989.00	0.049
1990.00	0.052
1991.00	0.054
1992.00	0.057
1993.00	0.059
1994.00	0.061
1995.00	0.063
1996.00	0.065
1997.00	0.067
1998.00	0.068
1999.00	0.070
2000.00	0.071
