# Supplementary material for: Dataset of emission and excitation spectra, UV–vis absorption spectra, and XPS spectra of graphitic C3N4
Source: Data Brief. 2018 Oct 3;21:501–10. doi: 10.1016/j.dib.2018.09.123 (PMC6199237; doi:10.1016/j.dib.2018.09.123)
Supplement: Supplementary file 2 — Supplementary material [file mmc2.zip › Raw Data/Fig 3/Fig 3a/Ab 500íμ.txt]

02.spc - RawData
����(nm)	����ֵ
250.00	0.806
251.00	0.810
252.00	0.815
253.00	0.820
254.00	0.825
255.00	0.830
256.00	0.833
257.00	0.837
258.00	0.839
259.00	0.841
260.00	0.843
261.00	0.844
262.00	0.845
263.00	0.846
264.00	0.848
265.00	0.849
266.00	0.848
267.00	0.848
268.00	0.847
269.00	0.846
270.00	0.844
271.00	0.843
272.00	0.841
273.00	0.839
274.00	0.838
275.00	0.838
276.00	0.837
277.00	0.837
278.00	0.837
279.00	0.837
280.00	0.837
281.00	0.837
282.00	0.837
283.00	0.838
284.00	0.839
285.00	0.839
286.00	0.841
287.00	0.843
288.00	0.844
289.00	0.845
290.00	0.847
291.00	0.848
292.00	0.848
293.00	0.849
294.00	0.850
295.00	0.851
296.00	0.852
297.00	0.851
298.00	0.851
299.00	0.850
300.00	0.849
301.00	0.848
302.00	0.848
303.00	0.848
304.00	0.848
305.00	0.848
306.00	0.847
307.00	0.846
308.00	0.847
309.00	0.848
310.00	0.848
311.00	0.849
312.00	0.850
313.00	0.852
314.00	0.853
315.00	0.854
316.00	0.856
317.00	0.859
318.00	0.859
319.00	0.861
320.00	0.864
321.00	0.866
322.00	0.867
323.00	0.870
324.00	0.871
325.00	0.872
326.00	0.874
327.00	0.876
328.00	0.877
329.00	0.880
330.00	0.881
331.00	0.884
332.00	0.885
333.00	0.886
334.00	0.887
335.00	0.888
336.00	0.888
337.00	0.890
338.00	0.890
339.00	0.892
340.00	0.892
341.00	0.894
342.00	0.894
343.00	0.896
344.00	0.898
345.00	0.899
346.00	0.900
347.00	0.902
348.00	0.902
349.00	0.904
350.00	0.905
351.00	0.906
352.00	0.907
353.00	0.909
354.00	0.910
355.00	0.912
356.00	0.914
357.00	0.916
358.00	0.917
359.00	0.918
360.00	0.920
361.00	0.920
362.00	0.922
363.00	0.923
364.00	0.924
365.00	0.924
366.00	0.926
367.00	0.926
368.00	0.926
369.00	0.926
370.00	0.926
371.00	0.926
372.00	0.925
373.00	0.925
374.00	0.926
375.00	0.926
376.00	0.925
377.00	0.925
378.00	0.924
379.00	0.923
380.00	0.920
381.00	0.919
382.00	0.917
383.00	0.915
384.00	0.913
385.00	0.911
386.00	0.908
387.00	0.906
388.00	0.903
389.00	0.899
390.00	0.895
391.00	0.892
392.00	0.887
393.00	0.881
394.00	0.875
395.00	0.869
396.00	0.862
397.00	0.854
398.00	0.846
399.00	0.837
400.00	0.828
401.00	0.819
402.00	0.809
403.00	0.799
404.00	0.789
405.00	0.779
406.00	0.767
407.00	0.756
408.00	0.745
409.00	0.734
410.00	0.723
411.00	0.712
412.00	0.701
413.00	0.689
414.00	0.677
415.00	0.665
416.00	0.652
417.00	0.639
418.00	0.625
419.00	0.609
420.00	0.593
421.00	0.577
422.00	0.560
423.00	0.542
424.00	0.525
425.00	0.507
426.00	0.488
427.00	0.470
428.00	0.451
429.00	0.433
430.00	0.415
431.00	0.397
432.00	0.380
433.00	0.363
434.00	0.347
435.00	0.331
436.00	0.316
437.00	0.302
438.00	0.289
439.00	0.277
440.00	0.265
441.00	0.255
442.00	0.245
443.00	0.235
444.00	0.226
445.00	0.218
446.00	0.210
447.00	0.204
448.00	0.198
449.00	0.192
450.00	0.187
451.00	0.182
452.00	0.177
453.00	0.173
454.00	0.169
455.00	0.165
456.00	0.162
457.00	0.159
458.00	0.156
459.00	0.154
460.00	0.151
461.00	0.148
462.00	0.146
463.00	0.144
464.00	0.143
465.00	0.141
466.00	0.140
467.00	0.138
468.00	0.136
469.00	0.135
470.00	0.133
471.00	0.132
472.00	0.131
473.00	0.130
474.00	0.128
475.00	0.127
476.00	0.126
477.00	0.124
478.00	0.123
479.00	0.122
480.00	0.121
481.00	0.120
482.00	0.119
483.00	0.118
484.00	0.117
485.00	0.116
486.00	0.115
487.00	0.115
488.00	0.114
489.00	0.114
490.00	0.113
491.00	0.112
492.00	0.111
493.00	0.110
494.00	0.109
495.00	0.108
496.00	0.108
497.00	0.107
498.00	0.107
499.00	0.106
500.00	0.106
501.00	0.105
502.00	0.105
503.00	0.104
504.00	0.103
505.00	0.103
506.00	0.102
507.00	0.102
508.00	0.101
509.00	0.100
510.00	0.099
511.00	0.098
512.00	0.098
513.00	0.097
514.00	0.097
515.00	0.096
516.00	0.096
517.00	0.095
518.00	0.095
519.00	0.094
520.00	0.094
521.00	0.093
522.00	0.093
523.00	0.092
524.00	0.092
525.00	0.092
526.00	0.092
527.00	0.092
528.00	0.091
529.00	0.091
530.00	0.090
531.00	0.090
532.00	0.089
533.00	0.088
534.00	0.088
535.00	0.087
536.00	0.087
537.00	0.087
538.00	0.087
539.00	0.087
540.00	0.087
541.00	0.087
542.00	0.087
543.00	0.086
544.00	0.086
545.00	0.085
546.00	0.085
547.00	0.085
548.00	0.084
549.00	0.084
550.00	0.084
551.00	0.083
552.00	0.083
553.00	0.083
554.00	0.082
555.00	0.082
556.00	0.082
557.00	0.082
558.00	0.082
559.00	0.082
560.00	0.081
561.00	0.081
562.00	0.081
563.00	0.081
564.00	0.081
565.00	0.081
566.00	0.081
567.00	0.081
568.00	0.080
569.00	0.080
570.00	0.080
571.00	0.079
572.00	0.078
573.00	0.078
574.00	0.078
575.00	0.078
576.00	0.078
577.00	0.077
578.00	0.077
579.00	0.077
580.00	0.076
581.00	0.076
582.00	0.076
583.00	0.076
584.00	0.076
585.00	0.076
586.00	0.076
587.00	0.077
588.00	0.076
589.00	0.076
590.00	0.076
591.00	0.075
592.00	0.075
593.00	0.075
594.00	0.075
595.00	0.074
596.00	0.074
597.00	0.074
598.00	0.073
599.00	0.073
600.00	0.073
601.00	0.073
602.00	0.073
603.00	0.073
604.00	0.073
605.00	0.073
606.00	0.072
607.00	0.072
608.00	0.072
609.00	0.072
610.00	0.072
611.00	0.072
612.00	0.071
613.00	0.071
614.00	0.071
615.00	0.070
616.00	0.070
617.00	0.070
618.00	0.071
619.00	0.071
620.00	0.071
621.00	0.071
622.00	0.070
623.00	0.070
624.00	0.070
625.00	0.069
626.00	0.069
627.00	0.069
628.00	0.069
629.00	0.069
630.00	0.070
631.00	0.070
632.00	0.070
633.00	0.069
634.00	0.069
635.00	0.069
636.00	0.068
637.00	0.068
638.00	0.068
639.00	0.068
640.00	0.068
641.00	0.068
642.00	0.068
643.00	0.069
644.00	0.069
645.00	0.069
646.00	0.069
647.00	0.069
648.00	0.069
649.00	0.068
650.00	0.068
651.00	0.068
652.00	0.068
653.00	0.068
654.00	0.068
655.00	0.067
656.00	0.067
657.00	0.066
658.00	0.066
659.00	0.066
660.00	0.066
661.00	0.066
662.00	0.066
663.00	0.066
664.00	0.067
665.00	0.067
666.00	0.067
667.00	0.067
668.00	0.067
669.00	0.067
670.00	0.066
671.00	0.066
672.00	0.066
673.00	0.065
674.00	0.066
675.00	0.067
676.00	0.067
677.00	0.067
678.00	0.067
679.00	0.066
680.00	0.065
681.00	0.066
682.00	0.067
683.00	0.067
684.00	0.067
685.00	0.066
686.00	0.066
687.00	0.066
688.00	0.066
689.00	0.066
690.00	0.066
691.00	0.066
692.00	0.066
693.00	0.065
694.00	0.065
695.00	0.064
696.00	0.064
697.00	0.064
698.00	0.064
699.00	0.065
700.00	0.065
701.00	0.065
702.00	0.065
703.00	0.064
704.00	0.064
705.00	0.064
706.00	0.063
707.00	0.063
708.00	0.063
709.00	0.062
710.00	0.062
711.00	0.062
712.00	0.062
713.00	0.063
714.00	0.063
715.00	0.063
716.00	0.063
717.00	0.062
718.00	0.062
719.00	0.062
720.00	0.062
721.00	0.061
722.00	0.061
723.00	0.061
724.00	0.061
725.00	0.061
726.00	0.061
727.00	0.061
728.00	0.061
729.00	0.060
730.00	0.060
731.00	0.060
732.00	0.060
733.00	0.060
734.00	0.060
735.00	0.060
736.00	0.060
737.00	0.060
738.00	0.060
739.00	0.060
740.00	0.060
741.00	0.059
742.00	0.059
743.00	0.059
744.00	0.059
745.00	0.059
746.00	0.059
747.00	0.059
748.00	0.059
749.00	0.059
750.00	0.059
751.00	0.059
752.00	0.059
753.00	0.059
754.00	0.059
755.00	0.058
756.00	0.058
757.00	0.058
758.00	0.058
759.00	0.058
760.00	0.058
761.00	0.058
762.00	0.058
763.00	0.058
764.00	0.058
765.00	0.058
766.00	0.058
767.00	0.058
768.00	0.058
769.00	0.058
770.00	0.058
771.00	0.057
772.00	0.057
773.00	0.057
774.00	0.057
775.00	0.057
776.00	0.057
777.00	0.057
778.00	0.057
779.00	0.057
780.00	0.057
781.00	0.057
782.00	0.057
783.00	0.057
784.00	0.057
785.00	0.057
786.00	0.057
787.00	0.057
788.00	0.057
789.00	0.057
790.00	0.057
791.00	0.057
792.00	0.056
793.00	0.056
794.00	0.056
795.00	0.056
796.00	0.056
797.00	0.056
798.00	0.056
799.00	0.056
800.00	0.056
801.00	0.056
802.00	0.056
803.00	0.056
804.00	0.056
805.00	0.056
806.00	0.056
807.00	0.056
808.00	0.056
809.00	0.056
810.00	0.056
811.00	0.056
812.00	0.055
813.00	0.056
814.00	0.056
815.00	0.056
816.00	0.055
817.00	0.055
818.00	0.055
819.00	0.055
820.00	0.055
821.00	0.055
822.00	0.055
823.00	0.055
824.00	0.055
825.00	0.055
826.00	0.055
827.00	0.055
828.00	0.055
829.00	0.055
830.00	0.055
831.00	0.055
832.00	0.055
833.00	0.055
834.00	0.055
835.00	0.055
836.00	0.054
837.00	0.054
838.00	0.054
839.00	0.054
840.00	0.054
841.00	0.054
842.00	0.054
843.00	0.054
844.00	0.054
845.00	0.054
846.00	0.053
847.00	0.054
848.00	0.054
849.00	0.054
850.00	0.054
851.00	0.054
852.00	0.054
853.00	0.053
854.00	0.053
855.00	0.053
856.00	0.053
857.00	0.053
858.00	0.053
859.00	0.054
860.00	0.054
861.00	0.054
862.00	0.053
863.00	0.053
864.00	0.053
865.00	0.053
866.00	0.053
867.00	0.053
868.00	0.053
869.00	0.053
870.00	0.053
871.00	0.053
872.00	0.053
873.00	0.053
874.00	0.053
875.00	0.053
876.00	0.053
877.00	0.053
878.00	0.053
879.00	0.053
880.00	0.053
881.00	0.053
882.00	0.053
883.00	0.052
884.00	0.052
885.00	0.052
886.00	0.052
887.00	0.052
888.00	0.052
889.00	0.052
890.00	0.052
891.00	0.052
892.00	0.052
893.00	0.052
894.00	0.052
895.00	0.052
896.00	0.052
897.00	0.052
898.00	0.052
899.00	0.052
900.00	0.052
901.00	0.052
902.00	0.052
903.00	0.052
904.00	0.052
905.00	0.052
906.00	0.052
907.00	0.052
908.00	0.052
909.00	0.052
910.00	0.052
911.00	0.052
912.00	0.052
913.00	0.052
914.00	0.052
915.00	0.052
916.00	0.052
917.00	0.052
918.00	0.052
919.00	0.052
920.00	0.052
921.00	0.052
922.00	0.052
923.00	0.052
924.00	0.052
925.00	0.052
926.00	0.052
927.00	0.052
928.00	0.052
929.00	0.051
930.00	0.051
931.00	0.051
932.00	0.051
933.00	0.051
934.00	0.051
935.00	0.051
936.00	0.051
937.00	0.051
938.00	0.051
939.00	0.051
940.00	0.051
941.00	0.051
942.00	0.051
943.00	0.051
944.00	0.051
945.00	0.051
946.00	0.051
947.00	0.051
948.00	0.051
949.00	0.051
950.00	0.051
951.00	0.050
952.00	0.050
953.00	0.050
954.00	0.050
955.00	0.050
956.00	0.050
957.00	0.050
958.00	0.050
959.00	0.050
960.00	0.050
961.00	0.050
962.00	0.050
963.00	0.050
964.00	0.050
965.00	0.050
966.00	0.050
967.00	0.050
968.00	0.050
969.00	0.050
970.00	0.050
971.00	0.050
972.00	0.050
973.00	0.050
974.00	0.050
975.00	0.050
976.00	0.050
977.00	0.050
978.00	0.050
979.00	0.050
980.00	0.050
981.00	0.050
982.00	0.050
983.00	0.050
984.00	0.050
985.00	0.050
986.00	0.051
987.00	0.051
988.00	0.051
989.00	0.051
990.00	0.051
991.00	0.051
992.00	0.051
993.00	0.051
994.00	0.051
995.00	0.051
996.00	0.052
997.00	0.052
998.00	0.052
999.00	0.052
1000.00	0.052
1001.00	0.052
1002.00	0.052
1003.00	0.052
1004.00	0.052
1005.00	0.052
1006.00	0.053
1007.00	0.053
1008.00	0.053
1009.00	0.053
1010.00	0.053
1011.00	0.053
1012.00	0.053
1013.00	0.053
1014.00	0.053
1015.00	0.053
1016.00	0.053
1017.00	0.053
1018.00	0.053
1019.00	0.053
1020.00	0.053
1021.00	0.054
1022.00	0.054
1023.00	0.054
1024.00	0.054
1025.00	0.054
1026.00	0.054
1027.00	0.054
1028.00	0.054
1029.00	0.054
1030.00	0.054
1031.00	0.054
1032.00	0.054
1033.00	0.054
1034.00	0.054
1035.00	0.054
1036.00	0.054
1037.00	0.054
1038.00	0.054
1039.00	0.054
1040.00	0.054
1041.00	0.054
1042.00	0.054
1043.00	0.054
1044.00	0.054
1045.00	0.053
1046.00	0.053
1047.00	0.053
1048.00	0.053
1049.00	0.053
1050.00	0.053
1051.00	0.053
1052.00	0.053
1053.00	0.053
1054.00	0.053
1055.00	0.053
1056.00	0.053
1057.00	0.053
1058.00	0.053
1059.00	0.053
1060.00	0.053
1061.00	0.053
1062.00	0.053
1063.00	0.053
1064.00	0.053
1065.00	0.053
1066.00	0.053
1067.00	0.053
1068.00	0.053
1069.00	0.052
1070.00	0.052
1071.00	0.052
1072.00	0.052
1073.00	0.052
1074.00	0.052
1075.00	0.052
1076.00	0.052
1077.00	0.052
1078.00	0.052
1079.00	0.052
1080.00	0.051
1081.00	0.051
1082.00	0.051
1083.00	0.051
1084.00	0.051
1085.00	0.051
1086.00	0.051
1087.00	0.051
1088.00	0.051
1089.00	0.051
1090.00	0.051
1091.00	0.050
1092.00	0.050
1093.00	0.050
1094.00	0.050
1095.00	0.050
1096.00	0.050
1097.00	0.050
1098.00	0.050
1099.00	0.050
1100.00	0.050
1101.00	0.050
1102.00	0.050
1103.00	0.050
1104.00	0.050
1105.00	0.050
1106.00	0.049
1107.00	0.049
1108.00	0.049
1109.00	0.049
1110.00	0.049
1111.00	0.049
1112.00	0.049
1113.00	0.049
1114.00	0.049
1115.00	0.049
1116.00	0.049
1117.00	0.049
1118.00	0.049
1119.00	0.048
1120.00	0.048
1121.00	0.048
1122.00	0.048
1123.00	0.048
1124.00	0.048
1125.00	0.048
1126.00	0.048
1127.00	0.048
1128.00	0.048
1129.00	0.048
1130.00	0.048
1131.00	0.048
1132.00	0.047
1133.00	0.047
1134.00	0.047
1135.00	0.047
1136.00	0.047
1137.00	0.047
1138.00	0.047
1139.00	0.047
1140.00	0.047
1141.00	0.047
1142.00	0.047
1143.00	0.047
1144.00	0.046
1145.00	0.046
1146.00	0.046
1147.00	0.046
1148.00	0.046
1149.00	0.046
1150.00	0.046
1151.00	0.046
1152.00	0.046
1153.00	0.046
1154.00	0.046
1155.00	0.046
1156.00	0.046
1157.00	0.046
1158.00	0.046
1159.00	0.046
1160.00	0.046
1161.00	0.046
1162.00	0.046
1163.00	0.046
1164.00	0.046
1165.00	0.046
1166.00	0.046
1167.00	0.046
1168.00	0.046
1169.00	0.046
1170.00	0.046
1171.00	0.046
1172.00	0.046
1173.00	0.046
1174.00	0.046
1175.00	0.046
1176.00	0.046
1177.00	0.047
1178.00	0.047
1179.00	0.047
1180.00	0.047
1181.00	0.047
1182.00	0.047
1183.00	0.047
1184.00	0.047
1185.00	0.047
1186.00	0.047
1187.00	0.048
1188.00	0.048
1189.00	0.048
1190.00	0.048
1191.00	0.048
1192.00	0.048
1193.00	0.048
1194.00	0.048
1195.00	0.049
1196.00	0.049
1197.00	0.049
1198.00	0.049
1199.00	0.049
1200.00	0.049
1201.00	0.050
1202.00	0.050
1203.00	0.050
1204.00	0.050
1205.00	0.050
1206.00	0.050
1207.00	0.050
1208.00	0.050
1209.00	0.051
1210.00	0.051
1211.00	0.051
1212.00	0.051
1213.00	0.051
1214.00	0.051
1215.00	0.051
1216.00	0.052
1217.00	0.052
1218.00	0.052
1219.00	0.052
1220.00	0.052
1221.00	0.052
1222.00	0.052
1223.00	0.053
1224.00	0.053
1225.00	0.053
1226.00	0.053
1227.00	0.053
1228.00	0.054
1229.00	0.054
1230.00	0.054
1231.00	0.054
1232.00	0.054
1233.00	0.054
1234.00	0.055
1235.00	0.055
1236.00	0.055
1237.00	0.055
1238.00	0.055
1239.00	0.055
1240.00	0.056
1241.00	0.056
1242.00	0.056
1243.00	0.056
1244.00	0.056
1245.00	0.056
1246.00	0.056
1247.00	0.057
1248.00	0.057
1249.00	0.057
1250.00	0.057
1251.00	0.057
1252.00	0.057
1253.00	0.057
1254.00	0.058
1255.00	0.058
1256.00	0.058
1257.00	0.058
1258.00	0.058
1259.00	0.058
1260.00	0.058
1261.00	0.059
1262.00	0.059
1263.00	0.059
1264.00	0.059
1265.00	0.059
1266.00	0.059
1267.00	0.059
1268.00	0.059
1269.00	0.059
1270.00	0.060
1271.00	0.060
1272.00	0.060
1273.00	0.060
1274.00	0.060
1275.00	0.060
1276.00	0.060
1277.00	0.060
1278.00	0.060
1279.00	0.060
1280.00	0.060
1281.00	0.060
1282.00	0.060
1283.00	0.060
1284.00	0.060
1285.00	0.060
1286.00	0.060
1287.00	0.060
1288.00	0.060
1289.00	0.060
1290.00	0.060
1291.00	0.060
1292.00	0.060
1293.00	0.060
1294.00	0.060
1295.00	0.060
1296.00	0.060
1297.00	0.060
1298.00	0.060
1299.00	0.060
1300.00	0.060
1301.00	0.060
1302.00	0.060
1303.00	0.060
1304.00	0.060
1305.00	0.060
1306.00	0.060
1307.00	0.059
1308.00	0.059
1309.00	0.059
1310.00	0.059
1311.00	0.059
1312.00	0.059
1313.00	0.059
1314.00	0.059
1315.00	0.058
1316.00	0.058
1317.00	0.058
1318.00	0.058
1319.00	0.058
1320.00	0.058
1321.00	0.058
1322.00	0.058
1323.00	0.058
1324.00	0.058
1325.00	0.057
1326.00	0.057
1327.00	0.057
1328.00	0.057
1329.00	0.057
1330.00	0.057
1331.00	0.057
1332.00	0.056
1333.00	0.056
1334.00	0.056
1335.00	0.056
1336.00	0.056
1337.00	0.055
1338.00	0.055
1339.00	0.055
1340.00	0.055
1341.00	0.055
1342.00	0.055
1343.00	0.054
1344.00	0.054
1345.00	0.054
1346.00	0.054
1347.00	0.054
1348.00	0.054
1349.00	0.054
1350.00	0.053
1351.00	0.053
1352.00	0.053
1353.00	0.053
1354.00	0.053
1355.00	0.053
1356.00	0.053
1357.00	0.053
1358.00	0.052
1359.00	0.052
1360.00	0.052
1361.00	0.052
1362.00	0.052
1363.00	0.051
1364.00	0.051
1365.00	0.051
1366.00	0.051
1367.00	0.050
1368.00	0.050
1369.00	0.050
1370.00	0.049
1371.00	0.049
1372.00	0.049
1373.00	0.048
1374.00	0.048
1375.00	0.048
1376.00	0.047
1377.00	0.047
1378.00	0.046
1379.00	0.046
1380.00	0.046
1381.00	0.045
1382.00	0.045
1383.00	0.044
1384.00	0.044
1385.00	0.043
1386.00	0.043
1387.00	0.042
1388.00	0.042
1389.00	0.041
1390.00	0.041
1391.00	0.040
1392.00	0.040
1393.00	0.039
1394.00	0.039
1395.00	0.038
1396.00	0.038
1397.00	0.037
1398.00	0.037
1399.00	0.036
1400.00	0.036
1401.00	0.035
1402.00	0.035
1403.00	0.034
1404.00	0.034
1405.00	0.033
1406.00	0.033
1407.00	0.032
1408.00	0.032
1409.00	0.031
1410.00	0.031
1411.00	0.030
1412.00	0.030
1413.00	0.030
1414.00	0.030
1415.00	0.029
1416.00	0.029
1417.00	0.029
1418.00	0.029
1419.00	0.028
1420.00	0.028
1421.00	0.028
1422.00	0.028
1423.00	0.028
1424.00	0.028
1425.00	0.028
1426.00	0.028
1427.00	0.028
1428.00	0.028
1429.00	0.028
1430.00	0.029
1431.00	0.029
1432.00	0.029
1433.00	0.029
1434.00	0.030
1435.00	0.030
1436.00	0.031
1437.00	0.031
1438.00	0.032
1439.00	0.032
1440.00	0.033
1441.00	0.033
1442.00	0.034
1443.00	0.034
1444.00	0.035
1445.00	0.035
1446.00	0.036
1447.00	0.037
1448.00	0.038
1449.00	0.038
1450.00	0.039
1451.00	0.040
1452.00	0.040
1453.00	0.041
1454.00	0.042
1455.00	0.042
1456.00	0.043
1457.00	0.044
1458.00	0.044
1459.00	0.045
1460.00	0.046
1461.00	0.047
1462.00	0.047
1463.00	0.048
1464.00	0.049
1465.00	0.049
1466.00	0.050
1467.00	0.051
1468.00	0.051
1469.00	0.052
1470.00	0.052
1471.00	0.053
1472.00	0.053
1473.00	0.054
1474.00	0.054
1475.00	0.055
1476.00	0.055
1477.00	0.056
1478.00	0.056
1479.00	0.057
1480.00	0.058
1481.00	0.058
1482.00	0.059
1483.00	0.059
1484.00	0.060
1485.00	0.060
1486.00	0.061
1487.00	0.061
1488.00	0.062
1489.00	0.062
1490.00	0.063
1491.00	0.063
1492.00	0.064
1493.00	0.064
1494.00	0.065
1495.00	0.066
1496.00	0.066
1497.00	0.067
1498.00	0.067
1499.00	0.068
1500.00	0.068
1501.00	0.069
1502.00	0.069
1503.00	0.069
1504.00	0.070
1505.00	0.070
1506.00	0.070
1507.00	0.071
1508.00	0.071
1509.00	0.072
1510.00	0.072
1511.00	0.072
1512.00	0.073
1513.00	0.073
1514.00	0.073
1515.00	0.073
1516.00	0.074
1517.00	0.074
1518.00	0.074
1519.00	0.074
1520.00	0.075
1521.00	0.075
1522.00	0.075
1523.00	0.075
1524.00	0.075
1525.00	0.076
1526.00	0.076
1527.00	0.076
1528.00	0.076
1529.00	0.076
1530.00	0.076
1531.00	0.077
1532.00	0.077
1533.00	0.077
1534.00	0.077
1535.00	0.077
1536.00	0.078
1537.00	0.078
1538.00	0.078
1539.00	0.078
1540.00	0.078
1541.00	0.078
1542.00	0.078
1543.00	0.078
1544.00	0.078
1545.00	0.078
1546.00	0.078
1547.00	0.078
1548.00	0.078
1549.00	0.079
1550.00	0.079
1551.00	0.079
1552.00	0.079
1553.00	0.079
1554.00	0.079
1555.00	0.079
1556.00	0.079
1557.00	0.079
1558.00	0.079
1559.00	0.079
1560.00	0.079
1561.00	0.079
1562.00	0.079
1563.00	0.079
1564.00	0.079
1565.00	0.079
1566.00	0.079
1567.00	0.079
1568.00	0.079
1569.00	0.079
1570.00	0.079
1571.00	0.079
1572.00	0.079
1573.00	0.079
1574.00	0.079
1575.00	0.079
1576.00	0.078
1577.00	0.078
1578.00	0.078
1579.00	0.078
1580.00	0.078
1581.00	0.078
1582.00	0.078
1583.00	0.078
1584.00	0.078
1585.00	0.078
1586.00	0.078
1587.00	0.078
1588.00	0.077
1589.00	0.077
1590.00	0.077
1591.00	0.077
1592.00	0.077
1593.00	0.077
1594.00	0.077
1595.00	0.077
1596.00	0.076
1597.00	0.076
1598.00	0.076
1599.00	0.076
1600.00	0.076
1601.00	0.076
1602.00	0.076
1603.00	0.076
1604.00	0.075
1605.00	0.075
1606.00	0.075
1607.00	0.075
1608.00	0.075
1609.00	0.075
1610.00	0.075
1611.00	0.075
1612.00	0.074
1613.00	0.074
1614.00	0.074
1615.00	0.074
1616.00	0.074
1617.00	0.074
1618.00	0.074
1619.00	0.074
1620.00	0.074
1621.00	0.073
1622.00	0.073
1623.00	0.073
1624.00	0.073
1625.00	0.073
1626.00	0.073
1627.00	0.073
1628.00	0.073
1629.00	0.073
1630.00	0.073
1631.00	0.073
1632.00	0.073
1633.00	0.073
1634.00	0.072
1635.00	0.072
1636.00	0.072
1637.00	0.072
1638.00	0.072
1639.00	0.072
1640.00	0.072
1641.00	0.072
1642.00	0.072
1643.00	0.072
1644.00	0.072
1645.00	0.072
1646.00	0.072
1647.00	0.072
1648.00	0.071
1649.00	0.071
1650.00	0.071
1651.00	0.071
1652.00	0.071
1653.00	0.071
1654.00	0.071
1655.00	0.071
1656.00	0.071
1657.00	0.071
1658.00	0.071
1659.00	0.071
1660.00	0.071
1661.00	0.071
1662.00	0.071
1663.00	0.071
1664.00	0.071
1665.00	0.071
1666.00	0.071
1667.00	0.071
1668.00	0.071
1669.00	0.071
1670.00	0.071
1671.00	0.071
1672.00	0.071
1673.00	0.070
1674.00	0.070
1675.00	0.070
1676.00	0.070
1677.00	0.070
1678.00	0.070
1679.00	0.070
1680.00	0.069
1681.00	0.069
1682.00	0.069
1683.00	0.069
1684.00	0.069
1685.00	0.069
1686.00	0.069
1687.00	0.069
1688.00	0.069
1689.00	0.068
1690.00	0.068
1691.00	0.068
1692.00	0.068
1693.00	0.068
1694.00	0.068
1695.00	0.068
1696.00	0.068
1697.00	0.068
1698.00	0.068
1699.00	0.068
1700.00	0.068
1701.00	0.068
1702.00	0.068
1703.00	0.068
1704.00	0.068
1705.00	0.068
1706.00	0.067
1707.00	0.067
1708.00	0.067
1709.00	0.067
1710.00	0.067
1711.00	0.067
1712.00	0.067
1713.00	0.067
1714.00	0.066
1715.00	0.066
1716.00	0.066
1717.00	0.066
1718.00	0.066
1719.00	0.065
1720.00	0.065
1721.00	0.065
1722.00	0.065
1723.00	0.065
1724.00	0.065
1725.00	0.064
1726.00	0.064
1727.00	0.064
1728.00	0.064
1729.00	0.064
1730.00	0.064
1731.00	0.064
1732.00	0.064
1733.00	0.063
1734.00	0.063
1735.00	0.063
1736.00	0.063
1737.00	0.063
1738.00	0.062
1739.00	0.062
1740.00	0.062
1741.00	0.062
1742.00	0.062
1743.00	0.061
1744.00	0.061
1745.00	0.061
1746.00	0.061
1747.00	0.061
1748.00	0.061
1749.00	0.061
1750.00	0.060
1751.00	0.060
1752.00	0.060
1753.00	0.060
1754.00	0.059
1755.00	0.059
1756.00	0.059
1757.00	0.059
1758.00	0.059
1759.00	0.059
1760.00	0.058
1761.00	0.058
1762.00	0.058
1763.00	0.058
1764.00	0.057
1765.00	0.057
1766.00	0.057
1767.00	0.057
1768.00	0.057
1769.00	0.057
1770.00	0.057
1771.00	0.056
1772.00	0.056
1773.00	0.056
1774.00	0.056
1775.00	0.056
1776.00	0.056
1777.00	0.056
1778.00	0.055
1779.00	0.055
1780.00	0.055
1781.00	0.055
1782.00	0.055
1783.00	0.055
1784.00	0.055
1785.00	0.055
1786.00	0.054
1787.00	0.054
1788.00	0.054
1789.00	0.054
1790.00	0.054
1791.00	0.054
1792.00	0.054
1793.00	0.053
1794.00	0.053
1795.00	0.053
1796.00	0.053
1797.00	0.053
1798.00	0.053
1799.00	0.053
1800.00	0.053
1801.00	0.053
1802.00	0.053
1803.00	0.053
1804.00	0.053
1805.00	0.053
1806.00	0.053
1807.00	0.053
1808.00	0.052
1809.00	0.052
1810.00	0.052
1811.00	0.052
1812.00	0.052
1813.00	0.052
1814.00	0.052
1815.00	0.052
1816.00	0.052
1817.00	0.052
1818.00	0.052
1819.00	0.052
1820.00	0.052
1821.00	0.052
1822.00	0.051
1823.00	0.051
1824.00	0.051
1825.00	0.051
1826.00	0.051
1827.00	0.051
1828.00	0.051
1829.00	0.051
1830.00	0.051
1831.00	0.051
1832.00	0.050
1833.00	0.050
1834.00	0.050
1835.00	0.050
1836.00	0.050
1837.00	0.049
1838.00	0.049
1839.00	0.049
1840.00	0.048
1841.00	0.048
1842.00	0.048
1843.00	0.048
1844.00	0.048
1845.00	0.047
1846.00	0.047
1847.00	0.047
1848.00	0.047
1849.00	0.046
1850.00	0.046
1851.00	0.046
1852.00	0.045
1853.00	0.045
1854.00	0.044
1855.00	0.043
1856.00	0.043
1857.00	0.042
1858.00	0.041
1859.00	0.040
1860.00	0.039
1861.00	0.038
1862.00	0.037
1863.00	0.036
1864.00	0.034
1865.00	0.033
1866.00	0.032
1867.00	0.031
1868.00	0.029
1869.00	0.028
1870.00	0.026
1871.00	0.025
1872.00	0.023
1873.00	0.022
1874.00	0.020
1875.00	0.018
1876.00	0.016
1877.00	0.014
1878.00	0.012
1879.00	0.011
1880.00	0.009
1881.00	0.006
1882.00	0.004
1883.00	0.002
1884.00	0.000
1885.00	-0.002
1886.00	-0.004
1887.00	-0.006
1888.00	-0.008
1889.00	-0.011
1890.00	-0.013
1891.00	-0.015
1892.00	-0.018
1893.00	-0.020
1894.00	-0.022
1895.00	-0.025
1896.00	-0.027
1897.00	-0.029
1898.00	-0.032
1899.00	-0.034
1900.00	-0.036
1901.00	-0.038
1902.00	-0.040
1903.00	-0.042
1904.00	-0.044
1905.00	-0.046
1906.00	-0.048
1907.00	-0.050
1908.00	-0.052
1909.00	-0.053
1910.00	-0.055
1911.00	-0.056
1912.00	-0.057
1913.00	-0.058
1914.00	-0.059
1915.00	-0.060
1916.00	-0.061
1917.00	-0.061
1918.00	-0.061
1919.00	-0.062
1920.00	-0.062
1921.00	-0.063
1922.00	-0.063
1923.00	-0.064
1924.00	-0.064
1925.00	-0.063
1926.00	-0.064
1927.00	-0.064
1928.00	-0.064
1929.00	-0.064
1930.00	-0.064
1931.00	-0.064
1932.00	-0.064
1933.00	-0.064
1934.00	-0.063
1935.00	-0.063
1936.00	-0.063
1937.00	-0.063
1938.00	-0.062
1939.00	-0.062
1940.00	-0.061
1941.00	-0.060
1942.00	-0.060
1943.00	-0.059
1944.00	-0.058
1945.00	-0.057
1946.00	-0.057
1947.00	-0.056
1948.00	-0.055
1949.00	-0.055
1950.00	-0.054
1951.00	-0.053
1952.00	-0.052
1953.00	-0.051
1954.00	-0.050
1955.00	-0.049
1956.00	-0.049
1957.00	-0.048
1958.00	-0.047
1959.00	-0.045
1960.00	-0.044
1961.00	-0.042
1962.00	-0.041
1963.00	-0.040
1964.00	-0.038
1965.00	-0.037
1966.00	-0.035
1967.00	-0.034
1968.00	-0.033
1969.00	-0.031
1970.00	-0.029
1971.00	-0.028
1972.00	-0.027
1973.00	-0.025
1974.00	-0.024
1975.00	-0.022
1976.00	-0.021
1977.00	-0.019
1978.00	-0.017
1979.00	-0.015
1980.00	-0.013
1981.00	-0.011
1982.00	-0.009
1983.00	-0.006
1984.00	-0.004
1985.00	-0.002
1986.00	0.000
1987.00	0.003
1988.00	0.005
1989.00	0.007
1990.00	0.009
1991.00	0.012
1992.00	0.014
1993.00	0.016
1994.00	0.018
1995.00	0.021
1996.00	0.023
1997.00	0.024
1998.00	0.026
1999.00	0.027
2000.00	0.029
