# Supplementary material for: Dataset of emission and excitation spectra, UV–vis absorption spectra, and XPS spectra of graphitic C3N4
Source: Data Brief. 2018 Oct 3;21:501–10. doi: 10.1016/j.dib.2018.09.123 (PMC6199237; doi:10.1016/j.dib.2018.09.123)
Supplement: Supplementary file 2 — Supplementary material [file mmc2.zip › Raw Data/Fig 3/Fig 3a/Ab 550íμ.txt]

03.spc - RawData
����(nm)	����ֵ
250.00	0.936
251.00	0.939
252.00	0.942
253.00	0.946
254.00	0.950
255.00	0.953
256.00	0.956
257.00	0.958
258.00	0.959
259.00	0.961
260.00	0.962
261.00	0.962
262.00	0.963
263.00	0.964
264.00	0.965
265.00	0.965
266.00	0.964
267.00	0.964
268.00	0.963
269.00	0.961
270.00	0.960
271.00	0.958
272.00	0.956
273.00	0.955
274.00	0.953
275.00	0.951
276.00	0.949
277.00	0.947
278.00	0.945
279.00	0.943
280.00	0.941
281.00	0.938
282.00	0.937
283.00	0.934
284.00	0.933
285.00	0.931
286.00	0.929
287.00	0.927
288.00	0.926
289.00	0.923
290.00	0.922
291.00	0.920
292.00	0.918
293.00	0.915
294.00	0.913
295.00	0.911
296.00	0.909
297.00	0.907
298.00	0.905
299.00	0.903
300.00	0.901
301.00	0.899
302.00	0.896
303.00	0.896
304.00	0.893
305.00	0.891
306.00	0.890
307.00	0.890
308.00	0.890
309.00	0.891
310.00	0.892
311.00	0.893
312.00	0.894
313.00	0.896
314.00	0.898
315.00	0.901
316.00	0.904
317.00	0.908
318.00	0.913
319.00	0.917
320.00	0.922
321.00	0.928
322.00	0.933
323.00	0.938
324.00	0.943
325.00	0.948
326.00	0.952
327.00	0.956
328.00	0.961
329.00	0.965
330.00	0.969
331.00	0.973
332.00	0.978
333.00	0.982
334.00	0.986
335.00	0.991
336.00	0.995
337.00	0.997
338.00	0.999
339.00	1.002
340.00	1.003
341.00	1.005
342.00	1.006
343.00	1.008
344.00	1.011
345.00	1.012
346.00	1.014
347.00	1.016
348.00	1.017
349.00	1.018
350.00	1.020
351.00	1.021
352.00	1.023
353.00	1.025
354.00	1.026
355.00	1.028
356.00	1.030
357.00	1.031
358.00	1.032
359.00	1.034
360.00	1.035
361.00	1.036
362.00	1.038
363.00	1.039
364.00	1.039
365.00	1.040
366.00	1.041
367.00	1.040
368.00	1.040
369.00	1.039
370.00	1.039
371.00	1.039
372.00	1.038
373.00	1.038
374.00	1.038
375.00	1.038
376.00	1.037
377.00	1.036
378.00	1.036
379.00	1.035
380.00	1.033
381.00	1.032
382.00	1.030
383.00	1.028
384.00	1.026
385.00	1.024
386.00	1.021
387.00	1.019
388.00	1.016
389.00	1.012
390.00	1.008
391.00	1.004
392.00	0.999
393.00	0.994
394.00	0.988
395.00	0.982
396.00	0.976
397.00	0.969
398.00	0.962
399.00	0.954
400.00	0.946
401.00	0.938
402.00	0.929
403.00	0.920
404.00	0.911
405.00	0.902
406.00	0.892
407.00	0.883
408.00	0.873
409.00	0.863
410.00	0.853
411.00	0.843
412.00	0.833
413.00	0.823
414.00	0.812
415.00	0.802
416.00	0.790
417.00	0.777
418.00	0.765
419.00	0.750
420.00	0.735
421.00	0.720
422.00	0.705
423.00	0.689
424.00	0.672
425.00	0.655
426.00	0.638
427.00	0.620
428.00	0.602
429.00	0.584
430.00	0.565
431.00	0.548
432.00	0.531
433.00	0.513
434.00	0.497
435.00	0.480
436.00	0.464
437.00	0.448
438.00	0.434
439.00	0.419
440.00	0.406
441.00	0.393
442.00	0.381
443.00	0.369
444.00	0.357
445.00	0.347
446.00	0.336
447.00	0.327
448.00	0.318
449.00	0.309
450.00	0.302
451.00	0.294
452.00	0.287
453.00	0.280
454.00	0.273
455.00	0.267
456.00	0.262
457.00	0.256
458.00	0.251
459.00	0.246
460.00	0.241
461.00	0.236
462.00	0.232
463.00	0.228
464.00	0.224
465.00	0.221
466.00	0.217
467.00	0.214
468.00	0.211
469.00	0.208
470.00	0.205
471.00	0.201
472.00	0.198
473.00	0.196
474.00	0.192
475.00	0.189
476.00	0.187
477.00	0.184
478.00	0.182
479.00	0.179
480.00	0.177
481.00	0.175
482.00	0.173
483.00	0.170
484.00	0.168
485.00	0.166
486.00	0.164
487.00	0.162
488.00	0.160
489.00	0.159
490.00	0.157
491.00	0.156
492.00	0.154
493.00	0.153
494.00	0.150
495.00	0.149
496.00	0.147
497.00	0.145
498.00	0.144
499.00	0.143
500.00	0.142
501.00	0.140
502.00	0.139
503.00	0.138
504.00	0.136
505.00	0.135
506.00	0.134
507.00	0.132
508.00	0.131
509.00	0.130
510.00	0.128
511.00	0.127
512.00	0.126
513.00	0.125
514.00	0.124
515.00	0.124
516.00	0.123
517.00	0.122
518.00	0.121
519.00	0.120
520.00	0.119
521.00	0.118
522.00	0.117
523.00	0.116
524.00	0.115
525.00	0.115
526.00	0.114
527.00	0.114
528.00	0.113
529.00	0.112
530.00	0.111
531.00	0.110
532.00	0.109
533.00	0.108
534.00	0.107
535.00	0.107
536.00	0.106
537.00	0.106
538.00	0.105
539.00	0.105
540.00	0.105
541.00	0.104
542.00	0.104
543.00	0.103
544.00	0.103
545.00	0.102
546.00	0.102
547.00	0.101
548.00	0.101
549.00	0.100
550.00	0.100
551.00	0.099
552.00	0.098
553.00	0.098
554.00	0.098
555.00	0.097
556.00	0.097
557.00	0.097
558.00	0.097
559.00	0.097
560.00	0.096
561.00	0.096
562.00	0.095
563.00	0.095
564.00	0.095
565.00	0.095
566.00	0.095
567.00	0.095
568.00	0.094
569.00	0.094
570.00	0.093
571.00	0.092
572.00	0.092
573.00	0.091
574.00	0.091
575.00	0.090
576.00	0.090
577.00	0.089
578.00	0.089
579.00	0.088
580.00	0.088
581.00	0.088
582.00	0.087
583.00	0.087
584.00	0.087
585.00	0.087
586.00	0.086
587.00	0.086
588.00	0.086
589.00	0.085
590.00	0.085
591.00	0.085
592.00	0.084
593.00	0.084
594.00	0.084
595.00	0.084
596.00	0.084
597.00	0.083
598.00	0.083
599.00	0.082
600.00	0.082
601.00	0.082
602.00	0.082
603.00	0.081
604.00	0.081
605.00	0.081
606.00	0.081
607.00	0.081
608.00	0.080
609.00	0.080
610.00	0.080
611.00	0.080
612.00	0.079
613.00	0.079
614.00	0.078
615.00	0.078
616.00	0.078
617.00	0.077
618.00	0.078
619.00	0.078
620.00	0.078
621.00	0.078
622.00	0.078
623.00	0.077
624.00	0.077
625.00	0.077
626.00	0.076
627.00	0.077
628.00	0.077
629.00	0.077
630.00	0.077
631.00	0.077
632.00	0.077
633.00	0.077
634.00	0.076
635.00	0.076
636.00	0.075
637.00	0.075
638.00	0.075
639.00	0.075
640.00	0.075
641.00	0.076
642.00	0.076
643.00	0.076
644.00	0.076
645.00	0.076
646.00	0.075
647.00	0.075
648.00	0.075
649.00	0.075
650.00	0.075
651.00	0.074
652.00	0.074
653.00	0.074
654.00	0.074
655.00	0.073
656.00	0.073
657.00	0.073
658.00	0.072
659.00	0.072
660.00	0.072
661.00	0.072
662.00	0.073
663.00	0.073
664.00	0.073
665.00	0.074
666.00	0.074
667.00	0.073
668.00	0.074
669.00	0.073
670.00	0.072
671.00	0.072
672.00	0.072
673.00	0.071
674.00	0.072
675.00	0.073
676.00	0.073
677.00	0.073
678.00	0.072
679.00	0.071
680.00	0.071
681.00	0.072
682.00	0.073
683.00	0.072
684.00	0.072
685.00	0.072
686.00	0.072
687.00	0.071
688.00	0.072
689.00	0.072
690.00	0.072
691.00	0.071
692.00	0.071
693.00	0.070
694.00	0.070
695.00	0.070
696.00	0.070
697.00	0.070
698.00	0.070
699.00	0.070
700.00	0.070
701.00	0.070
702.00	0.070
703.00	0.070
704.00	0.069
705.00	0.069
706.00	0.069
707.00	0.069
708.00	0.068
709.00	0.068
710.00	0.068
711.00	0.068
712.00	0.068
713.00	0.068
714.00	0.068
715.00	0.068
716.00	0.068
717.00	0.068
718.00	0.067
719.00	0.067
720.00	0.067
721.00	0.066
722.00	0.066
723.00	0.066
724.00	0.066
725.00	0.066
726.00	0.065
727.00	0.065
728.00	0.065
729.00	0.065
730.00	0.065
731.00	0.065
732.00	0.065
733.00	0.065
734.00	0.065
735.00	0.064
736.00	0.064
737.00	0.064
738.00	0.064
739.00	0.064
740.00	0.064
741.00	0.064
742.00	0.064
743.00	0.064
744.00	0.064
745.00	0.063
746.00	0.063
747.00	0.063
748.00	0.063
749.00	0.063
750.00	0.063
751.00	0.063
752.00	0.063
753.00	0.063
754.00	0.063
755.00	0.063
756.00	0.063
757.00	0.063
758.00	0.063
759.00	0.063
760.00	0.062
761.00	0.062
762.00	0.062
763.00	0.062
764.00	0.062
765.00	0.062
766.00	0.062
767.00	0.062
768.00	0.062
769.00	0.062
770.00	0.062
771.00	0.062
772.00	0.061
773.00	0.061
774.00	0.061
775.00	0.061
776.00	0.061
777.00	0.061
778.00	0.061
779.00	0.061
780.00	0.061
781.00	0.061
782.00	0.061
783.00	0.061
784.00	0.061
785.00	0.061
786.00	0.061
787.00	0.061
788.00	0.061
789.00	0.060
790.00	0.060
791.00	0.060
792.00	0.060
793.00	0.060
794.00	0.060
795.00	0.060
796.00	0.060
797.00	0.060
798.00	0.060
799.00	0.060
800.00	0.060
801.00	0.060
802.00	0.060
803.00	0.060
804.00	0.060
805.00	0.060
806.00	0.060
807.00	0.060
808.00	0.060
809.00	0.059
810.00	0.059
811.00	0.059
812.00	0.059
813.00	0.059
814.00	0.059
815.00	0.059
816.00	0.059
817.00	0.059
818.00	0.059
819.00	0.059
820.00	0.059
821.00	0.059
822.00	0.059
823.00	0.058
824.00	0.058
825.00	0.058
826.00	0.058
827.00	0.058
828.00	0.058
829.00	0.058
830.00	0.058
831.00	0.058
832.00	0.057
833.00	0.057
834.00	0.058
835.00	0.058
836.00	0.057
837.00	0.057
838.00	0.057
839.00	0.057
840.00	0.057
841.00	0.057
842.00	0.057
843.00	0.057
844.00	0.057
845.00	0.056
846.00	0.056
847.00	0.056
848.00	0.056
849.00	0.056
850.00	0.056
851.00	0.057
852.00	0.057
853.00	0.056
854.00	0.056
855.00	0.056
856.00	0.056
857.00	0.057
858.00	0.056
859.00	0.057
860.00	0.057
861.00	0.056
862.00	0.056
863.00	0.056
864.00	0.056
865.00	0.056
866.00	0.056
867.00	0.056
868.00	0.056
869.00	0.056
870.00	0.055
871.00	0.055
872.00	0.055
873.00	0.055
874.00	0.055
875.00	0.055
876.00	0.055
877.00	0.055
878.00	0.055
879.00	0.055
880.00	0.055
881.00	0.054
882.00	0.054
883.00	0.054
884.00	0.054
885.00	0.054
886.00	0.054
887.00	0.054
888.00	0.054
889.00	0.054
890.00	0.054
891.00	0.054
892.00	0.054
893.00	0.054
894.00	0.054
895.00	0.054
896.00	0.054
897.00	0.054
898.00	0.054
899.00	0.054
900.00	0.054
901.00	0.054
902.00	0.054
903.00	0.054
904.00	0.054
905.00	0.054
906.00	0.054
907.00	0.054
908.00	0.053
909.00	0.054
910.00	0.054
911.00	0.053
912.00	0.053
913.00	0.053
914.00	0.053
915.00	0.053
916.00	0.053
917.00	0.053
918.00	0.053
919.00	0.053
920.00	0.053
921.00	0.053
922.00	0.053
923.00	0.053
924.00	0.053
925.00	0.053
926.00	0.053
927.00	0.053
928.00	0.053
929.00	0.053
930.00	0.053
931.00	0.053
932.00	0.053
933.00	0.053
934.00	0.053
935.00	0.052
936.00	0.052
937.00	0.052
938.00	0.052
939.00	0.052
940.00	0.052
941.00	0.052
942.00	0.052
943.00	0.052
944.00	0.052
945.00	0.052
946.00	0.052
947.00	0.052
948.00	0.052
949.00	0.052
950.00	0.052
951.00	0.051
952.00	0.051
953.00	0.051
954.00	0.051
955.00	0.051
956.00	0.051
957.00	0.051
958.00	0.051
959.00	0.051
960.00	0.051
961.00	0.051
962.00	0.051
963.00	0.051
964.00	0.051
965.00	0.051
966.00	0.051
967.00	0.051
968.00	0.050
969.00	0.050
970.00	0.050
971.00	0.050
972.00	0.050
973.00	0.050
974.00	0.050
975.00	0.050
976.00	0.050
977.00	0.050
978.00	0.050
979.00	0.050
980.00	0.050
981.00	0.050
982.00	0.050
983.00	0.051
984.00	0.051
985.00	0.050
986.00	0.050
987.00	0.051
988.00	0.051
989.00	0.051
990.00	0.051
991.00	0.051
992.00	0.051
993.00	0.051
994.00	0.051
995.00	0.051
996.00	0.051
997.00	0.051
998.00	0.051
999.00	0.051
1000.00	0.051
1001.00	0.051
1002.00	0.051
1003.00	0.051
1004.00	0.051
1005.00	0.051
1006.00	0.051
1007.00	0.052
1008.00	0.052
1009.00	0.052
1010.00	0.052
1011.00	0.052
1012.00	0.052
1013.00	0.052
1014.00	0.052
1015.00	0.052
1016.00	0.052
1017.00	0.052
1018.00	0.052
1019.00	0.052
1020.00	0.052
1021.00	0.052
1022.00	0.052
1023.00	0.052
1024.00	0.052
1025.00	0.052
1026.00	0.053
1027.00	0.053
1028.00	0.053
1029.00	0.053
1030.00	0.053
1031.00	0.053
1032.00	0.053
1033.00	0.053
1034.00	0.053
1035.00	0.053
1036.00	0.053
1037.00	0.053
1038.00	0.053
1039.00	0.053
1040.00	0.053
1041.00	0.053
1042.00	0.053
1043.00	0.053
1044.00	0.053
1045.00	0.053
1046.00	0.053
1047.00	0.053
1048.00	0.053
1049.00	0.052
1050.00	0.052
1051.00	0.052
1052.00	0.052
1053.00	0.052
1054.00	0.052
1055.00	0.052
1056.00	0.052
1057.00	0.052
1058.00	0.052
1059.00	0.052
1060.00	0.052
1061.00	0.052
1062.00	0.052
1063.00	0.052
1064.00	0.052
1065.00	0.052
1066.00	0.052
1067.00	0.052
1068.00	0.052
1069.00	0.052
1070.00	0.052
1071.00	0.052
1072.00	0.052
1073.00	0.052
1074.00	0.052
1075.00	0.052
1076.00	0.051
1077.00	0.051
1078.00	0.051
1079.00	0.051
1080.00	0.051
1081.00	0.051
1082.00	0.051
1083.00	0.051
1084.00	0.051
1085.00	0.051
1086.00	0.051
1087.00	0.051
1088.00	0.050
1089.00	0.050
1090.00	0.050
1091.00	0.050
1092.00	0.050
1093.00	0.050
1094.00	0.050
1095.00	0.050
1096.00	0.050
1097.00	0.050
1098.00	0.050
1099.00	0.050
1100.00	0.050
1101.00	0.049
1102.00	0.049
1103.00	0.049
1104.00	0.049
1105.00	0.049
1106.00	0.049
1107.00	0.049
1108.00	0.049
1109.00	0.049
1110.00	0.049
1111.00	0.049
1112.00	0.049
1113.00	0.049
1114.00	0.048
1115.00	0.048
1116.00	0.048
1117.00	0.048
1118.00	0.048
1119.00	0.048
1120.00	0.048
1121.00	0.048
1122.00	0.048
1123.00	0.048
1124.00	0.048
1125.00	0.048
1126.00	0.048
1127.00	0.047
1128.00	0.047
1129.00	0.047
1130.00	0.047
1131.00	0.047
1132.00	0.047
1133.00	0.047
1134.00	0.047
1135.00	0.047
1136.00	0.047
1137.00	0.047
1138.00	0.047
1139.00	0.047
1140.00	0.046
1141.00	0.046
1142.00	0.046
1143.00	0.046
1144.00	0.046
1145.00	0.046
1146.00	0.046
1147.00	0.046
1148.00	0.046
1149.00	0.045
1150.00	0.045
1151.00	0.045
1152.00	0.045
1153.00	0.045
1154.00	0.045
1155.00	0.045
1156.00	0.045
1157.00	0.045
1158.00	0.045
1159.00	0.045
1160.00	0.045
1161.00	0.045
1162.00	0.045
1163.00	0.045
1164.00	0.045
1165.00	0.045
1166.00	0.045
1167.00	0.045
1168.00	0.045
1169.00	0.045
1170.00	0.045
1171.00	0.045
1172.00	0.045
1173.00	0.045
1174.00	0.045
1175.00	0.045
1176.00	0.045
1177.00	0.045
1178.00	0.045
1179.00	0.045
1180.00	0.045
1181.00	0.045
1182.00	0.045
1183.00	0.045
1184.00	0.045
1185.00	0.045
1186.00	0.046
1187.00	0.046
1188.00	0.046
1189.00	0.046
1190.00	0.046
1191.00	0.046
1192.00	0.046
1193.00	0.046
1194.00	0.046
1195.00	0.046
1196.00	0.046
1197.00	0.047
1198.00	0.047
1199.00	0.047
1200.00	0.047
1201.00	0.047
1202.00	0.047
1203.00	0.047
1204.00	0.047
1205.00	0.048
1206.00	0.048
1207.00	0.048
1208.00	0.048
1209.00	0.048
1210.00	0.048
1211.00	0.048
1212.00	0.049
1213.00	0.049
1214.00	0.049
1215.00	0.049
1216.00	0.049
1217.00	0.049
1218.00	0.049
1219.00	0.050
1220.00	0.050
1221.00	0.050
1222.00	0.050
1223.00	0.050
1224.00	0.050
1225.00	0.051
1226.00	0.051
1227.00	0.051
1228.00	0.051
1229.00	0.051
1230.00	0.052
1231.00	0.052
1232.00	0.052
1233.00	0.052
1234.00	0.052
1235.00	0.053
1236.00	0.053
1237.00	0.053
1238.00	0.053
1239.00	0.053
1240.00	0.054
1241.00	0.054
1242.00	0.054
1243.00	0.054
1244.00	0.054
1245.00	0.054
1246.00	0.055
1247.00	0.055
1248.00	0.055
1249.00	0.055
1250.00	0.055
1251.00	0.055
1252.00	0.056
1253.00	0.056
1254.00	0.056
1255.00	0.056
1256.00	0.056
1257.00	0.056
1258.00	0.057
1259.00	0.057
1260.00	0.057
1261.00	0.057
1262.00	0.057
1263.00	0.057
1264.00	0.057
1265.00	0.057
1266.00	0.058
1267.00	0.058
1268.00	0.058
1269.00	0.058
1270.00	0.058
1271.00	0.058
1272.00	0.058
1273.00	0.058
1274.00	0.058
1275.00	0.058
1276.00	0.058
1277.00	0.058
1278.00	0.058
1279.00	0.058
1280.00	0.058
1281.00	0.059
1282.00	0.059
1283.00	0.059
1284.00	0.059
1285.00	0.059
1286.00	0.059
1287.00	0.059
1288.00	0.059
1289.00	0.059
1290.00	0.059
1291.00	0.059
1292.00	0.059
1293.00	0.059
1294.00	0.059
1295.00	0.059
1296.00	0.059
1297.00	0.059
1298.00	0.059
1299.00	0.058
1300.00	0.058
1301.00	0.058
1302.00	0.058
1303.00	0.058
1304.00	0.058
1305.00	0.058
1306.00	0.058
1307.00	0.058
1308.00	0.058
1309.00	0.058
1310.00	0.058
1311.00	0.058
1312.00	0.057
1313.00	0.057
1314.00	0.057
1315.00	0.057
1316.00	0.057
1317.00	0.057
1318.00	0.057
1319.00	0.057
1320.00	0.056
1321.00	0.056
1322.00	0.056
1323.00	0.056
1324.00	0.056
1325.00	0.056
1326.00	0.056
1327.00	0.055
1328.00	0.055
1329.00	0.055
1330.00	0.055
1331.00	0.055
1332.00	0.055
1333.00	0.054
1334.00	0.054
1335.00	0.054
1336.00	0.054
1337.00	0.054
1338.00	0.054
1339.00	0.053
1340.00	0.053
1341.00	0.053
1342.00	0.053
1343.00	0.053
1344.00	0.053
1345.00	0.052
1346.00	0.052
1347.00	0.052
1348.00	0.052
1349.00	0.052
1350.00	0.051
1351.00	0.051
1352.00	0.051
1353.00	0.051
1354.00	0.051
1355.00	0.051
1356.00	0.051
1357.00	0.050
1358.00	0.050
1359.00	0.050
1360.00	0.050
1361.00	0.050
1362.00	0.049
1363.00	0.049
1364.00	0.049
1365.00	0.049
1366.00	0.048
1367.00	0.048
1368.00	0.048
1369.00	0.047
1370.00	0.047
1371.00	0.047
1372.00	0.046
1373.00	0.046
1374.00	0.046
1375.00	0.045
1376.00	0.045
1377.00	0.044
1378.00	0.044
1379.00	0.043
1380.00	0.043
1381.00	0.042
1382.00	0.042
1383.00	0.041
1384.00	0.041
1385.00	0.040
1386.00	0.040
1387.00	0.039
1388.00	0.039
1389.00	0.038
1390.00	0.038
1391.00	0.037
1392.00	0.037
1393.00	0.036
1394.00	0.035
1395.00	0.035
1396.00	0.034
1397.00	0.034
1398.00	0.033
1399.00	0.033
1400.00	0.032
1401.00	0.031
1402.00	0.031
1403.00	0.030
1404.00	0.030
1405.00	0.029
1406.00	0.029
1407.00	0.028
1408.00	0.028
1409.00	0.027
1410.00	0.027
1411.00	0.026
1412.00	0.026
1413.00	0.025
1414.00	0.025
1415.00	0.025
1416.00	0.024
1417.00	0.024
1418.00	0.024
1419.00	0.023
1420.00	0.023
1421.00	0.023
1422.00	0.023
1423.00	0.022
1424.00	0.022
1425.00	0.022
1426.00	0.022
1427.00	0.022
1428.00	0.022
1429.00	0.022
1430.00	0.022
1431.00	0.022
1432.00	0.022
1433.00	0.022
1434.00	0.022
1435.00	0.023
1436.00	0.023
1437.00	0.023
1438.00	0.023
1439.00	0.024
1440.00	0.024
1441.00	0.024
1442.00	0.025
1443.00	0.025
1444.00	0.026
1445.00	0.026
1446.00	0.027
1447.00	0.027
1448.00	0.027
1449.00	0.028
1450.00	0.028
1451.00	0.029
1452.00	0.029
1453.00	0.030
1454.00	0.030
1455.00	0.031
1456.00	0.031
1457.00	0.032
1458.00	0.032
1459.00	0.033
1460.00	0.033
1461.00	0.034
1462.00	0.034
1463.00	0.035
1464.00	0.035
1465.00	0.036
1466.00	0.036
1467.00	0.037
1468.00	0.037
1469.00	0.038
1470.00	0.039
1471.00	0.039
1472.00	0.040
1473.00	0.040
1474.00	0.041
1475.00	0.041
1476.00	0.042
1477.00	0.042
1478.00	0.043
1479.00	0.044
1480.00	0.044
1481.00	0.045
1482.00	0.046
1483.00	0.046
1484.00	0.047
1485.00	0.048
1486.00	0.048
1487.00	0.049
1488.00	0.049
1489.00	0.050
1490.00	0.050
1491.00	0.051
1492.00	0.052
1493.00	0.052
1494.00	0.053
1495.00	0.054
1496.00	0.054
1497.00	0.055
1498.00	0.055
1499.00	0.056
1500.00	0.056
1501.00	0.057
1502.00	0.057
1503.00	0.058
1504.00	0.058
1505.00	0.059
1506.00	0.059
1507.00	0.060
1508.00	0.060
1509.00	0.060
1510.00	0.061
1511.00	0.061
1512.00	0.062
1513.00	0.062
1514.00	0.062
1515.00	0.063
1516.00	0.063
1517.00	0.064
1518.00	0.064
1519.00	0.064
1520.00	0.065
1521.00	0.065
1522.00	0.065
1523.00	0.066
1524.00	0.066
1525.00	0.066
1526.00	0.067
1527.00	0.067
1528.00	0.067
1529.00	0.068
1530.00	0.068
1531.00	0.068
1532.00	0.069
1533.00	0.069
1534.00	0.069
1535.00	0.069
1536.00	0.069
1537.00	0.070
1538.00	0.070
1539.00	0.070
1540.00	0.071
1541.00	0.071
1542.00	0.071
1543.00	0.071
1544.00	0.071
1545.00	0.071
1546.00	0.072
1547.00	0.072
1548.00	0.072
1549.00	0.072
1550.00	0.072
1551.00	0.072
1552.00	0.072
1553.00	0.073
1554.00	0.073
1555.00	0.073
1556.00	0.073
1557.00	0.073
1558.00	0.073
1559.00	0.073
1560.00	0.073
1561.00	0.073
1562.00	0.073
1563.00	0.074
1564.00	0.074
1565.00	0.074
1566.00	0.074
1567.00	0.074
1568.00	0.074
1569.00	0.074
1570.00	0.074
1571.00	0.074
1572.00	0.074
1573.00	0.074
1574.00	0.074
1575.00	0.074
1576.00	0.074
1577.00	0.074
1578.00	0.074
1579.00	0.074
1580.00	0.075
1581.00	0.074
1582.00	0.074
1583.00	0.074
1584.00	0.074
1585.00	0.074
1586.00	0.074
1587.00	0.074
1588.00	0.074
1589.00	0.074
1590.00	0.074
1591.00	0.073
1592.00	0.073
1593.00	0.073
1594.00	0.073
1595.00	0.073
1596.00	0.073
1597.00	0.073
1598.00	0.073
1599.00	0.073
1600.00	0.072
1601.00	0.072
1602.00	0.072
1603.00	0.072
1604.00	0.072
1605.00	0.072
1606.00	0.072
1607.00	0.072
1608.00	0.071
1609.00	0.071
1610.00	0.071
1611.00	0.071
1612.00	0.071
1613.00	0.071
1614.00	0.071
1615.00	0.071
1616.00	0.070
1617.00	0.070
1618.00	0.070
1619.00	0.070
1620.00	0.070
1621.00	0.070
1622.00	0.070
1623.00	0.070
1624.00	0.070
1625.00	0.070
1626.00	0.069
1627.00	0.069
1628.00	0.069
1629.00	0.069
1630.00	0.069
1631.00	0.069
1632.00	0.069
1633.00	0.069
1634.00	0.069
1635.00	0.069
1636.00	0.068
1637.00	0.068
1638.00	0.068
1639.00	0.068
1640.00	0.068
1641.00	0.068
1642.00	0.068
1643.00	0.068
1644.00	0.068
1645.00	0.068
1646.00	0.068
1647.00	0.068
1648.00	0.068
1649.00	0.068
1650.00	0.068
1651.00	0.068
1652.00	0.068
1653.00	0.068
1654.00	0.068
1655.00	0.068
1656.00	0.068
1657.00	0.068
1658.00	0.067
1659.00	0.067
1660.00	0.067
1661.00	0.067
1662.00	0.067
1663.00	0.067
1664.00	0.067
1665.00	0.067
1666.00	0.067
1667.00	0.067
1668.00	0.067
1669.00	0.067
1670.00	0.067
1671.00	0.067
1672.00	0.067
1673.00	0.067
1674.00	0.067
1675.00	0.067
1676.00	0.067
1677.00	0.067
1678.00	0.066
1679.00	0.066
1680.00	0.066
1681.00	0.066
1682.00	0.066
1683.00	0.066
1684.00	0.066
1685.00	0.066
1686.00	0.066
1687.00	0.066
1688.00	0.065
1689.00	0.065
1690.00	0.065
1691.00	0.065
1692.00	0.065
1693.00	0.065
1694.00	0.065
1695.00	0.065
1696.00	0.065
1697.00	0.065
1698.00	0.065
1699.00	0.065
1700.00	0.065
1701.00	0.065
1702.00	0.065
1703.00	0.065
1704.00	0.064
1705.00	0.064
1706.00	0.064
1707.00	0.064
1708.00	0.064
1709.00	0.064
1710.00	0.063
1711.00	0.063
1712.00	0.063
1713.00	0.063
1714.00	0.063
1715.00	0.063
1716.00	0.062
1717.00	0.062
1718.00	0.062
1719.00	0.062
1720.00	0.062
1721.00	0.062
1722.00	0.062
1723.00	0.061
1724.00	0.061
1725.00	0.061
1726.00	0.061
1727.00	0.061
1728.00	0.061
1729.00	0.060
1730.00	0.060
1731.00	0.060
1732.00	0.060
1733.00	0.060
1734.00	0.060
1735.00	0.059
1736.00	0.059
1737.00	0.059
1738.00	0.059
1739.00	0.059
1740.00	0.059
1741.00	0.058
1742.00	0.058
1743.00	0.058
1744.00	0.058
1745.00	0.057
1746.00	0.057
1747.00	0.057
1748.00	0.057
1749.00	0.057
1750.00	0.057
1751.00	0.056
1752.00	0.056
1753.00	0.056
1754.00	0.056
1755.00	0.056
1756.00	0.055
1757.00	0.055
1758.00	0.055
1759.00	0.055
1760.00	0.055
1761.00	0.054
1762.00	0.054
1763.00	0.054
1764.00	0.054
1765.00	0.054
1766.00	0.053
1767.00	0.053
1768.00	0.053
1769.00	0.053
1770.00	0.053
1771.00	0.052
1772.00	0.052
1773.00	0.052
1774.00	0.052
1775.00	0.052
1776.00	0.052
1777.00	0.052
1778.00	0.051
1779.00	0.051
1780.00	0.051
1781.00	0.051
1782.00	0.051
1783.00	0.050
1784.00	0.050
1785.00	0.050
1786.00	0.050
1787.00	0.050
1788.00	0.050
1789.00	0.050
1790.00	0.050
1791.00	0.049
1792.00	0.049
1793.00	0.049
1794.00	0.049
1795.00	0.049
1796.00	0.049
1797.00	0.049
1798.00	0.049
1799.00	0.049
1800.00	0.049
1801.00	0.049
1802.00	0.049
1803.00	0.048
1804.00	0.048
1805.00	0.048
1806.00	0.048
1807.00	0.048
1808.00	0.048
1809.00	0.048
1810.00	0.048
1811.00	0.048
1812.00	0.048
1813.00	0.047
1814.00	0.047
1815.00	0.047
1816.00	0.047
1817.00	0.047
1818.00	0.047
1819.00	0.047
1820.00	0.047
1821.00	0.047
1822.00	0.047
1823.00	0.047
1824.00	0.047
1825.00	0.047
1826.00	0.047
1827.00	0.047
1828.00	0.046
1829.00	0.046
1830.00	0.046
1831.00	0.046
1832.00	0.046
1833.00	0.046
1834.00	0.046
1835.00	0.045
1836.00	0.045
1837.00	0.045
1838.00	0.045
1839.00	0.044
1840.00	0.044
1841.00	0.044
1842.00	0.044
1843.00	0.043
1844.00	0.043
1845.00	0.043
1846.00	0.042
1847.00	0.042
1848.00	0.042
1849.00	0.042
1850.00	0.041
1851.00	0.041
1852.00	0.040
1853.00	0.040
1854.00	0.039
1855.00	0.038
1856.00	0.038
1857.00	0.037
1858.00	0.036
1859.00	0.035
1860.00	0.034
1861.00	0.033
1862.00	0.032
1863.00	0.031
1864.00	0.030
1865.00	0.029
1866.00	0.028
1867.00	0.026
1868.00	0.025
1869.00	0.023
1870.00	0.022
1871.00	0.020
1872.00	0.019
1873.00	0.017
1874.00	0.015
1875.00	0.013
1876.00	0.011
1877.00	0.009
1878.00	0.007
1879.00	0.005
1880.00	0.003
1881.00	0.001
1882.00	-0.001
1883.00	-0.003
1884.00	-0.005
1885.00	-0.008
1886.00	-0.010
1887.00	-0.012
1888.00	-0.014
1889.00	-0.016
1890.00	-0.019
1891.00	-0.021
1892.00	-0.023
1893.00	-0.026
1894.00	-0.028
1895.00	-0.030
1896.00	-0.033
1897.00	-0.035
1898.00	-0.038
1899.00	-0.040
1900.00	-0.043
1901.00	-0.045
1902.00	-0.047
1903.00	-0.049
1904.00	-0.051
1905.00	-0.053
1906.00	-0.056
1907.00	-0.057
1908.00	-0.060
1909.00	-0.061
1910.00	-0.062
1911.00	-0.063
1912.00	-0.065
1913.00	-0.066
1914.00	-0.068
1915.00	-0.069
1916.00	-0.070
1917.00	-0.070
1918.00	-0.071
1919.00	-0.072
1920.00	-0.072
1921.00	-0.073
1922.00	-0.074
1923.00	-0.074
1924.00	-0.074
1925.00	-0.075
1926.00	-0.075
1927.00	-0.075
1928.00	-0.076
1929.00	-0.076
1930.00	-0.076
1931.00	-0.076
1932.00	-0.076
1933.00	-0.076
1934.00	-0.076
1935.00	-0.075
1936.00	-0.075
1937.00	-0.075
1938.00	-0.074
1939.00	-0.074
1940.00	-0.074
1941.00	-0.074
1942.00	-0.073
1943.00	-0.073
1944.00	-0.072
1945.00	-0.071
1946.00	-0.071
1947.00	-0.070
1948.00	-0.070
1949.00	-0.069
1950.00	-0.068
1951.00	-0.068
1952.00	-0.067
1953.00	-0.066
1954.00	-0.065
1955.00	-0.064
1956.00	-0.064
1957.00	-0.063
1958.00	-0.062
1959.00	-0.061
1960.00	-0.060
1961.00	-0.058
1962.00	-0.057
1963.00	-0.056
1964.00	-0.054
1965.00	-0.053
1966.00	-0.052
1967.00	-0.051
1968.00	-0.050
1969.00	-0.049
1970.00	-0.047
1971.00	-0.045
1972.00	-0.044
1973.00	-0.043
1974.00	-0.041
1975.00	-0.040
1976.00	-0.038
1977.00	-0.036
1978.00	-0.034
1979.00	-0.032
1980.00	-0.030
1981.00	-0.029
1982.00	-0.027
1983.00	-0.024
1984.00	-0.022
1985.00	-0.020
1986.00	-0.018
1987.00	-0.016
1988.00	-0.014
1989.00	-0.012
1990.00	-0.010
1991.00	-0.007
1992.00	-0.005
1993.00	-0.003
1994.00	-0.001
1995.00	0.001
1996.00	0.003
1997.00	0.006
1998.00	0.008
1999.00	0.009
2000.00	0.010
