# Supplementary material for: Dataset of emission and excitation spectra, UV–vis absorption spectra, and XPS spectra of graphitic C3N4
Source: Data Brief. 2018 Oct 3;21:501–10. doi: 10.1016/j.dib.2018.09.123 (PMC6199237; doi:10.1016/j.dib.2018.09.123)
Supplement: Supplementary file 2 — Supplementary material [file mmc2.zip › Raw Data/Fig 3/Fig 3a/Ab 600íμ.txt]

04.spc - RawData
����(nm)	����ֵ
250.00	0.947
251.00	0.949
252.00	0.951
253.00	0.954
254.00	0.956
255.00	0.959
256.00	0.961
257.00	0.963
258.00	0.963
259.00	0.965
260.00	0.966
261.00	0.968
262.00	0.968
263.00	0.970
264.00	0.971
265.00	0.972
266.00	0.972
267.00	0.972
268.00	0.972
269.00	0.971
270.00	0.969
271.00	0.968
272.00	0.967
273.00	0.965
274.00	0.964
275.00	0.963
276.00	0.960
277.00	0.958
278.00	0.956
279.00	0.953
280.00	0.949
281.00	0.947
282.00	0.943
283.00	0.939
284.00	0.936
285.00	0.932
286.00	0.929
287.00	0.925
288.00	0.922
289.00	0.919
290.00	0.916
291.00	0.912
292.00	0.908
293.00	0.903
294.00	0.899
295.00	0.896
296.00	0.893
297.00	0.890
298.00	0.886
299.00	0.883
300.00	0.879
301.00	0.875
302.00	0.873
303.00	0.871
304.00	0.868
305.00	0.867
306.00	0.865
307.00	0.863
308.00	0.862
309.00	0.862
310.00	0.862
311.00	0.863
312.00	0.864
313.00	0.867
314.00	0.870
315.00	0.873
316.00	0.876
317.00	0.880
318.00	0.884
319.00	0.887
320.00	0.891
321.00	0.897
322.00	0.903
323.00	0.909
324.00	0.915
325.00	0.921
326.00	0.927
327.00	0.932
328.00	0.937
329.00	0.943
330.00	0.948
331.00	0.955
332.00	0.960
333.00	0.965
334.00	0.970
335.00	0.974
336.00	0.977
337.00	0.981
338.00	0.983
339.00	0.986
340.00	0.988
341.00	0.990
342.00	0.990
343.00	0.992
344.00	0.994
345.00	0.994
346.00	0.993
347.00	0.995
348.00	0.995
349.00	0.994
350.00	0.995
351.00	0.996
352.00	0.996
353.00	0.997
354.00	0.998
355.00	0.999
356.00	1.000
357.00	1.002
358.00	1.002
359.00	1.003
360.00	1.004
361.00	1.004
362.00	1.005
363.00	1.006
364.00	1.006
365.00	1.006
366.00	1.005
367.00	1.005
368.00	1.004
369.00	1.002
370.00	1.002
371.00	1.001
372.00	1.000
373.00	0.999
374.00	0.999
375.00	0.998
376.00	0.997
377.00	0.996
378.00	0.995
379.00	0.993
380.00	0.991
381.00	0.990
382.00	0.988
383.00	0.986
384.00	0.984
385.00	0.982
386.00	0.978
387.00	0.974
388.00	0.969
389.00	0.962
390.00	0.956
391.00	0.949
392.00	0.942
393.00	0.934
394.00	0.925
395.00	0.916
396.00	0.907
397.00	0.898
398.00	0.889
399.00	0.879
400.00	0.869
401.00	0.860
402.00	0.850
403.00	0.840
404.00	0.830
405.00	0.821
406.00	0.812
407.00	0.802
408.00	0.793
409.00	0.784
410.00	0.775
411.00	0.766
412.00	0.757
413.00	0.748
414.00	0.739
415.00	0.730
416.00	0.720
417.00	0.710
418.00	0.699
419.00	0.688
420.00	0.677
421.00	0.665
422.00	0.653
423.00	0.641
424.00	0.628
425.00	0.615
426.00	0.602
427.00	0.588
428.00	0.575
429.00	0.562
430.00	0.549
431.00	0.535
432.00	0.522
433.00	0.509
434.00	0.497
435.00	0.485
436.00	0.473
437.00	0.462
438.00	0.451
439.00	0.440
440.00	0.430
441.00	0.421
442.00	0.411
443.00	0.403
444.00	0.394
445.00	0.386
446.00	0.378
447.00	0.371
448.00	0.364
449.00	0.357
450.00	0.351
451.00	0.345
452.00	0.339
453.00	0.333
454.00	0.328
455.00	0.323
456.00	0.318
457.00	0.314
458.00	0.310
459.00	0.306
460.00	0.301
461.00	0.297
462.00	0.293
463.00	0.290
464.00	0.287
465.00	0.284
466.00	0.281
467.00	0.278
468.00	0.274
469.00	0.271
470.00	0.268
471.00	0.265
472.00	0.262
473.00	0.260
474.00	0.256
475.00	0.253
476.00	0.251
477.00	0.248
478.00	0.245
479.00	0.243
480.00	0.240
481.00	0.237
482.00	0.235
483.00	0.232
484.00	0.230
485.00	0.228
486.00	0.226
487.00	0.224
488.00	0.221
489.00	0.219
490.00	0.216
491.00	0.214
492.00	0.212
493.00	0.210
494.00	0.207
495.00	0.205
496.00	0.203
497.00	0.201
498.00	0.199
499.00	0.197
500.00	0.195
501.00	0.193
502.00	0.191
503.00	0.189
504.00	0.187
505.00	0.184
506.00	0.182
507.00	0.180
508.00	0.178
509.00	0.176
510.00	0.174
511.00	0.172
512.00	0.170
513.00	0.168
514.00	0.167
515.00	0.165
516.00	0.163
517.00	0.162
518.00	0.160
519.00	0.158
520.00	0.157
521.00	0.155
522.00	0.153
523.00	0.151
524.00	0.150
525.00	0.149
526.00	0.148
527.00	0.146
528.00	0.145
529.00	0.143
530.00	0.141
531.00	0.139
532.00	0.137
533.00	0.136
534.00	0.134
535.00	0.133
536.00	0.132
537.00	0.131
538.00	0.130
539.00	0.129
540.00	0.128
541.00	0.127
542.00	0.126
543.00	0.124
544.00	0.123
545.00	0.122
546.00	0.121
547.00	0.120
548.00	0.118
549.00	0.118
550.00	0.117
551.00	0.115
552.00	0.114
553.00	0.113
554.00	0.112
555.00	0.111
556.00	0.110
557.00	0.110
558.00	0.109
559.00	0.108
560.00	0.108
561.00	0.107
562.00	0.106
563.00	0.106
564.00	0.105
565.00	0.104
566.00	0.103
567.00	0.103
568.00	0.102
569.00	0.101
570.00	0.100
571.00	0.100
572.00	0.099
573.00	0.098
574.00	0.097
575.00	0.096
576.00	0.096
577.00	0.095
578.00	0.094
579.00	0.093
580.00	0.093
581.00	0.092
582.00	0.091
583.00	0.091
584.00	0.090
585.00	0.090
586.00	0.090
587.00	0.090
588.00	0.089
589.00	0.089
590.00	0.088
591.00	0.087
592.00	0.087
593.00	0.086
594.00	0.086
595.00	0.086
596.00	0.085
597.00	0.085
598.00	0.084
599.00	0.084
600.00	0.084
601.00	0.083
602.00	0.083
603.00	0.083
604.00	0.082
605.00	0.082
606.00	0.082
607.00	0.081
608.00	0.081
609.00	0.080
610.00	0.080
611.00	0.079
612.00	0.079
613.00	0.078
614.00	0.078
615.00	0.078
616.00	0.078
617.00	0.077
618.00	0.077
619.00	0.077
620.00	0.077
621.00	0.076
622.00	0.076
623.00	0.076
624.00	0.075
625.00	0.075
626.00	0.075
627.00	0.075
628.00	0.075
629.00	0.075
630.00	0.075
631.00	0.075
632.00	0.075
633.00	0.074
634.00	0.074
635.00	0.073
636.00	0.073
637.00	0.073
638.00	0.073
639.00	0.072
640.00	0.073
641.00	0.073
642.00	0.073
643.00	0.073
644.00	0.073
645.00	0.073
646.00	0.074
647.00	0.073
648.00	0.073
649.00	0.073
650.00	0.072
651.00	0.071
652.00	0.071
653.00	0.071
654.00	0.071
655.00	0.071
656.00	0.071
657.00	0.070
658.00	0.070
659.00	0.070
660.00	0.070
661.00	0.070
662.00	0.070
663.00	0.070
664.00	0.070
665.00	0.071
666.00	0.071
667.00	0.071
668.00	0.071
669.00	0.070
670.00	0.070
671.00	0.069
672.00	0.069
673.00	0.069
674.00	0.070
675.00	0.070
676.00	0.070
677.00	0.070
678.00	0.070
679.00	0.069
680.00	0.069
681.00	0.069
682.00	0.070
683.00	0.070
684.00	0.069
685.00	0.069
686.00	0.069
687.00	0.069
688.00	0.069
689.00	0.069
690.00	0.069
691.00	0.069
692.00	0.069
693.00	0.069
694.00	0.069
695.00	0.069
696.00	0.068
697.00	0.068
698.00	0.068
699.00	0.068
700.00	0.067
701.00	0.067
702.00	0.068
703.00	0.068
704.00	0.068
705.00	0.067
706.00	0.067
707.00	0.066
708.00	0.066
709.00	0.065
710.00	0.066
711.00	0.066
712.00	0.066
713.00	0.065
714.00	0.066
715.00	0.065
716.00	0.065
717.00	0.065
718.00	0.065
719.00	0.064
720.00	0.064
721.00	0.064
722.00	0.063
723.00	0.063
724.00	0.063
725.00	0.062
726.00	0.062
727.00	0.062
728.00	0.062
729.00	0.062
730.00	0.061
731.00	0.061
732.00	0.061
733.00	0.061
734.00	0.061
735.00	0.061
736.00	0.061
737.00	0.061
738.00	0.061
739.00	0.061
740.00	0.060
741.00	0.060
742.00	0.060
743.00	0.060
744.00	0.060
745.00	0.060
746.00	0.060
747.00	0.060
748.00	0.060
749.00	0.060
750.00	0.060
751.00	0.060
752.00	0.060
753.00	0.060
754.00	0.059
755.00	0.059
756.00	0.059
757.00	0.059
758.00	0.059
759.00	0.059
760.00	0.059
761.00	0.059
762.00	0.059
763.00	0.059
764.00	0.059
765.00	0.059
766.00	0.059
767.00	0.058
768.00	0.058
769.00	0.058
770.00	0.058
771.00	0.058
772.00	0.058
773.00	0.058
774.00	0.058
775.00	0.058
776.00	0.058
777.00	0.058
778.00	0.058
779.00	0.058
780.00	0.058
781.00	0.058
782.00	0.058
783.00	0.058
784.00	0.058
785.00	0.058
786.00	0.057
787.00	0.057
788.00	0.057
789.00	0.057
790.00	0.057
791.00	0.057
792.00	0.057
793.00	0.057
794.00	0.057
795.00	0.057
796.00	0.057
797.00	0.057
798.00	0.057
799.00	0.057
800.00	0.057
801.00	0.057
802.00	0.057
803.00	0.057
804.00	0.056
805.00	0.056
806.00	0.056
807.00	0.056
808.00	0.056
809.00	0.056
810.00	0.056
811.00	0.056
812.00	0.056
813.00	0.056
814.00	0.056
815.00	0.056
816.00	0.056
817.00	0.056
818.00	0.056
819.00	0.056
820.00	0.056
821.00	0.055
822.00	0.055
823.00	0.055
824.00	0.055
825.00	0.055
826.00	0.055
827.00	0.054
828.00	0.054
829.00	0.054
830.00	0.054
831.00	0.053
832.00	0.053
833.00	0.053
834.00	0.053
835.00	0.053
836.00	0.053
837.00	0.053
838.00	0.053
839.00	0.053
840.00	0.053
841.00	0.052
842.00	0.052
843.00	0.052
844.00	0.052
845.00	0.052
846.00	0.052
847.00	0.052
848.00	0.051
849.00	0.052
850.00	0.051
851.00	0.051
852.00	0.051
853.00	0.051
854.00	0.051
855.00	0.051
856.00	0.051
857.00	0.051
858.00	0.051
859.00	0.051
860.00	0.051
861.00	0.051
862.00	0.051
863.00	0.051
864.00	0.051
865.00	0.051
866.00	0.051
867.00	0.051
868.00	0.051
869.00	0.051
870.00	0.050
871.00	0.050
872.00	0.050
873.00	0.050
874.00	0.050
875.00	0.050
876.00	0.050
877.00	0.050
878.00	0.050
879.00	0.050
880.00	0.049
881.00	0.049
882.00	0.049
883.00	0.049
884.00	0.049
885.00	0.049
886.00	0.049
887.00	0.049
888.00	0.049
889.00	0.049
890.00	0.049
891.00	0.049
892.00	0.049
893.00	0.049
894.00	0.049
895.00	0.049
896.00	0.049
897.00	0.049
898.00	0.049
899.00	0.049
900.00	0.049
901.00	0.049
902.00	0.049
903.00	0.048
904.00	0.048
905.00	0.048
906.00	0.048
907.00	0.048
908.00	0.048
909.00	0.048
910.00	0.048
911.00	0.048
912.00	0.048
913.00	0.048
914.00	0.048
915.00	0.048
916.00	0.048
917.00	0.047
918.00	0.048
919.00	0.048
920.00	0.047
921.00	0.047
922.00	0.047
923.00	0.047
924.00	0.047
925.00	0.047
926.00	0.047
927.00	0.047
928.00	0.047
929.00	0.047
930.00	0.047
931.00	0.047
932.00	0.047
933.00	0.047
934.00	0.047
935.00	0.047
936.00	0.047
937.00	0.047
938.00	0.046
939.00	0.046
940.00	0.046
941.00	0.046
942.00	0.046
943.00	0.046
944.00	0.046
945.00	0.046
946.00	0.046
947.00	0.046
948.00	0.046
949.00	0.046
950.00	0.046
951.00	0.045
952.00	0.045
953.00	0.045
954.00	0.045
955.00	0.045
956.00	0.045
957.00	0.045
958.00	0.045
959.00	0.045
960.00	0.045
961.00	0.045
962.00	0.045
963.00	0.044
964.00	0.044
965.00	0.044
966.00	0.044
967.00	0.044
968.00	0.044
969.00	0.044
970.00	0.044
971.00	0.044
972.00	0.044
973.00	0.044
974.00	0.044
975.00	0.044
976.00	0.044
977.00	0.044
978.00	0.044
979.00	0.044
980.00	0.044
981.00	0.044
982.00	0.044
983.00	0.044
984.00	0.043
985.00	0.043
986.00	0.043
987.00	0.043
988.00	0.043
989.00	0.043
990.00	0.043
991.00	0.043
992.00	0.043
993.00	0.043
994.00	0.043
995.00	0.043
996.00	0.043
997.00	0.043
998.00	0.043
999.00	0.043
1000.00	0.043
1001.00	0.043
1002.00	0.043
1003.00	0.044
1004.00	0.044
1005.00	0.044
1006.00	0.044
1007.00	0.044
1008.00	0.044
1009.00	0.044
1010.00	0.044
1011.00	0.044
1012.00	0.044
1013.00	0.044
1014.00	0.044
1015.00	0.044
1016.00	0.044
1017.00	0.044
1018.00	0.044
1019.00	0.044
1020.00	0.044
1021.00	0.044
1022.00	0.044
1023.00	0.044
1024.00	0.044
1025.00	0.044
1026.00	0.044
1027.00	0.044
1028.00	0.044
1029.00	0.044
1030.00	0.044
1031.00	0.044
1032.00	0.044
1033.00	0.044
1034.00	0.044
1035.00	0.044
1036.00	0.044
1037.00	0.044
1038.00	0.044
1039.00	0.044
1040.00	0.044
1041.00	0.044
1042.00	0.044
1043.00	0.044
1044.00	0.044
1045.00	0.044
1046.00	0.044
1047.00	0.044
1048.00	0.044
1049.00	0.044
1050.00	0.044
1051.00	0.044
1052.00	0.044
1053.00	0.044
1054.00	0.044
1055.00	0.044
1056.00	0.044
1057.00	0.044
1058.00	0.044
1059.00	0.044
1060.00	0.044
1061.00	0.044
1062.00	0.044
1063.00	0.044
1064.00	0.044
1065.00	0.044
1066.00	0.044
1067.00	0.044
1068.00	0.044
1069.00	0.044
1070.00	0.044
1071.00	0.044
1072.00	0.044
1073.00	0.043
1074.00	0.043
1075.00	0.043
1076.00	0.043
1077.00	0.043
1078.00	0.043
1079.00	0.043
1080.00	0.043
1081.00	0.043
1082.00	0.043
1083.00	0.043
1084.00	0.043
1085.00	0.043
1086.00	0.043
1087.00	0.042
1088.00	0.042
1089.00	0.042
1090.00	0.042
1091.00	0.042
1092.00	0.042
1093.00	0.042
1094.00	0.042
1095.00	0.042
1096.00	0.042
1097.00	0.042
1098.00	0.042
1099.00	0.042
1100.00	0.042
1101.00	0.042
1102.00	0.042
1103.00	0.041
1104.00	0.041
1105.00	0.041
1106.00	0.041
1107.00	0.041
1108.00	0.041
1109.00	0.041
1110.00	0.041
1111.00	0.041
1112.00	0.041
1113.00	0.040
1114.00	0.040
1115.00	0.040
1116.00	0.040
1117.00	0.040
1118.00	0.040
1119.00	0.040
1120.00	0.040
1121.00	0.040
1122.00	0.040
1123.00	0.040
1124.00	0.040
1125.00	0.040
1126.00	0.039
1127.00	0.039
1128.00	0.039
1129.00	0.039
1130.00	0.039
1131.00	0.039
1132.00	0.039
1133.00	0.039
1134.00	0.039
1135.00	0.039
1136.00	0.039
1137.00	0.038
1138.00	0.038
1139.00	0.038
1140.00	0.038
1141.00	0.038
1142.00	0.038
1143.00	0.038
1144.00	0.038
1145.00	0.038
1146.00	0.037
1147.00	0.037
1148.00	0.037
1149.00	0.037
1150.00	0.037
1151.00	0.037
1152.00	0.037
1153.00	0.037
1154.00	0.037
1155.00	0.036
1156.00	0.036
1157.00	0.036
1158.00	0.036
1159.00	0.036
1160.00	0.036
1161.00	0.036
1162.00	0.036
1163.00	0.036
1164.00	0.036
1165.00	0.036
1166.00	0.036
1167.00	0.036
1168.00	0.036
1169.00	0.036
1170.00	0.036
1171.00	0.036
1172.00	0.036
1173.00	0.036
1174.00	0.036
1175.00	0.036
1176.00	0.036
1177.00	0.036
1178.00	0.036
1179.00	0.036
1180.00	0.036
1181.00	0.036
1182.00	0.036
1183.00	0.036
1184.00	0.036
1185.00	0.036
1186.00	0.036
1187.00	0.036
1188.00	0.036
1189.00	0.036
1190.00	0.036
1191.00	0.036
1192.00	0.036
1193.00	0.036
1194.00	0.036
1195.00	0.037
1196.00	0.037
1197.00	0.037
1198.00	0.037
1199.00	0.037
1200.00	0.037
1201.00	0.037
1202.00	0.037
1203.00	0.037
1204.00	0.037
1205.00	0.037
1206.00	0.038
1207.00	0.038
1208.00	0.038
1209.00	0.038
1210.00	0.038
1211.00	0.038
1212.00	0.038
1213.00	0.038
1214.00	0.038
1215.00	0.038
1216.00	0.039
1217.00	0.039
1218.00	0.039
1219.00	0.039
1220.00	0.039
1221.00	0.039
1222.00	0.039
1223.00	0.040
1224.00	0.040
1225.00	0.040
1226.00	0.040
1227.00	0.040
1228.00	0.040
1229.00	0.041
1230.00	0.041
1231.00	0.041
1232.00	0.041
1233.00	0.041
1234.00	0.042
1235.00	0.042
1236.00	0.042
1237.00	0.042
1238.00	0.042
1239.00	0.043
1240.00	0.043
1241.00	0.043
1242.00	0.043
1243.00	0.043
1244.00	0.044
1245.00	0.044
1246.00	0.044
1247.00	0.044
1248.00	0.044
1249.00	0.044
1250.00	0.045
1251.00	0.045
1252.00	0.045
1253.00	0.045
1254.00	0.045
1255.00	0.046
1256.00	0.046
1257.00	0.046
1258.00	0.046
1259.00	0.046
1260.00	0.046
1261.00	0.046
1262.00	0.047
1263.00	0.047
1264.00	0.047
1265.00	0.047
1266.00	0.047
1267.00	0.047
1268.00	0.047
1269.00	0.047
1270.00	0.047
1271.00	0.047
1272.00	0.048
1273.00	0.048
1274.00	0.048
1275.00	0.048
1276.00	0.048
1277.00	0.048
1278.00	0.048
1279.00	0.048
1280.00	0.048
1281.00	0.048
1282.00	0.048
1283.00	0.048
1284.00	0.048
1285.00	0.048
1286.00	0.048
1287.00	0.048
1288.00	0.048
1289.00	0.048
1290.00	0.048
1291.00	0.048
1292.00	0.048
1293.00	0.048
1294.00	0.048
1295.00	0.048
1296.00	0.048
1297.00	0.048
1298.00	0.048
1299.00	0.048
1300.00	0.048
1301.00	0.048
1302.00	0.048
1303.00	0.048
1304.00	0.048
1305.00	0.048
1306.00	0.048
1307.00	0.047
1308.00	0.047
1309.00	0.047
1310.00	0.047
1311.00	0.047
1312.00	0.047
1313.00	0.047
1314.00	0.047
1315.00	0.046
1316.00	0.046
1317.00	0.046
1318.00	0.046
1319.00	0.046
1320.00	0.046
1321.00	0.046
1322.00	0.046
1323.00	0.046
1324.00	0.046
1325.00	0.045
1326.00	0.045
1327.00	0.045
1328.00	0.045
1329.00	0.045
1330.00	0.045
1331.00	0.044
1332.00	0.044
1333.00	0.044
1334.00	0.044
1335.00	0.044
1336.00	0.044
1337.00	0.043
1338.00	0.043
1339.00	0.043
1340.00	0.043
1341.00	0.043
1342.00	0.043
1343.00	0.042
1344.00	0.042
1345.00	0.042
1346.00	0.042
1347.00	0.042
1348.00	0.041
1349.00	0.041
1350.00	0.041
1351.00	0.041
1352.00	0.041
1353.00	0.041
1354.00	0.040
1355.00	0.040
1356.00	0.040
1357.00	0.040
1358.00	0.040
1359.00	0.039
1360.00	0.039
1361.00	0.039
1362.00	0.039
1363.00	0.039
1364.00	0.038
1365.00	0.038
1366.00	0.038
1367.00	0.037
1368.00	0.037
1369.00	0.037
1370.00	0.036
1371.00	0.036
1372.00	0.036
1373.00	0.035
1374.00	0.035
1375.00	0.034
1376.00	0.034
1377.00	0.033
1378.00	0.033
1379.00	0.032
1380.00	0.032
1381.00	0.031
1382.00	0.031
1383.00	0.030
1384.00	0.030
1385.00	0.029
1386.00	0.029
1387.00	0.028
1388.00	0.028
1389.00	0.027
1390.00	0.027
1391.00	0.026
1392.00	0.026
1393.00	0.025
1394.00	0.025
1395.00	0.024
1396.00	0.024
1397.00	0.023
1398.00	0.023
1399.00	0.022
1400.00	0.021
1401.00	0.021
1402.00	0.020
1403.00	0.020
1404.00	0.019
1405.00	0.019
1406.00	0.018
1407.00	0.018
1408.00	0.017
1409.00	0.017
1410.00	0.016
1411.00	0.016
1412.00	0.016
1413.00	0.015
1414.00	0.015
1415.00	0.014
1416.00	0.014
1417.00	0.014
1418.00	0.013
1419.00	0.013
1420.00	0.013
1421.00	0.012
1422.00	0.012
1423.00	0.012
1424.00	0.011
1425.00	0.011
1426.00	0.011
1427.00	0.011
1428.00	0.011
1429.00	0.011
1430.00	0.011
1431.00	0.011
1432.00	0.011
1433.00	0.011
1434.00	0.011
1435.00	0.011
1436.00	0.011
1437.00	0.011
1438.00	0.011
1439.00	0.011
1440.00	0.011
1441.00	0.011
1442.00	0.011
1443.00	0.012
1444.00	0.012
1445.00	0.012
1446.00	0.012
1447.00	0.012
1448.00	0.013
1449.00	0.013
1450.00	0.013
1451.00	0.013
1452.00	0.013
1453.00	0.013
1454.00	0.014
1455.00	0.014
1456.00	0.014
1457.00	0.015
1458.00	0.015
1459.00	0.015
1460.00	0.016
1461.00	0.016
1462.00	0.016
1463.00	0.017
1464.00	0.017
1465.00	0.018
1466.00	0.018
1467.00	0.018
1468.00	0.019
1469.00	0.019
1470.00	0.020
1471.00	0.020
1472.00	0.021
1473.00	0.021
1474.00	0.021
1475.00	0.022
1476.00	0.022
1477.00	0.023
1478.00	0.023
1479.00	0.024
1480.00	0.024
1481.00	0.025
1482.00	0.025
1483.00	0.026
1484.00	0.027
1485.00	0.027
1486.00	0.028
1487.00	0.028
1488.00	0.029
1489.00	0.029
1490.00	0.030
1491.00	0.030
1492.00	0.031
1493.00	0.031
1494.00	0.032
1495.00	0.032
1496.00	0.033
1497.00	0.034
1498.00	0.034
1499.00	0.035
1500.00	0.035
1501.00	0.036
1502.00	0.036
1503.00	0.037
1504.00	0.038
1505.00	0.038
1506.00	0.039
1507.00	0.039
1508.00	0.040
1509.00	0.040
1510.00	0.041
1511.00	0.041
1512.00	0.042
1513.00	0.042
1514.00	0.042
1515.00	0.043
1516.00	0.043
1517.00	0.044
1518.00	0.044
1519.00	0.045
1520.00	0.045
1521.00	0.045
1522.00	0.046
1523.00	0.046
1524.00	0.047
1525.00	0.047
1526.00	0.048
1527.00	0.048
1528.00	0.048
1529.00	0.049
1530.00	0.049
1531.00	0.050
1532.00	0.050
1533.00	0.051
1534.00	0.051
1535.00	0.051
1536.00	0.052
1537.00	0.052
1538.00	0.052
1539.00	0.053
1540.00	0.053
1541.00	0.053
1542.00	0.054
1543.00	0.054
1544.00	0.054
1545.00	0.054
1546.00	0.055
1547.00	0.055
1548.00	0.055
1549.00	0.055
1550.00	0.056
1551.00	0.056
1552.00	0.056
1553.00	0.056
1554.00	0.056
1555.00	0.057
1556.00	0.057
1557.00	0.057
1558.00	0.057
1559.00	0.057
1560.00	0.058
1561.00	0.058
1562.00	0.058
1563.00	0.058
1564.00	0.059
1565.00	0.059
1566.00	0.059
1567.00	0.059
1568.00	0.060
1569.00	0.060
1570.00	0.060
1571.00	0.060
1572.00	0.060
1573.00	0.061
1574.00	0.061
1575.00	0.061
1576.00	0.061
1577.00	0.061
1578.00	0.061
1579.00	0.061
1580.00	0.061
1581.00	0.061
1582.00	0.062
1583.00	0.062
1584.00	0.062
1585.00	0.062
1586.00	0.061
1587.00	0.061
1588.00	0.061
1589.00	0.061
1590.00	0.061
1591.00	0.061
1592.00	0.061
1593.00	0.061
1594.00	0.061
1595.00	0.061
1596.00	0.060
1597.00	0.060
1598.00	0.060
1599.00	0.060
1600.00	0.060
1601.00	0.060
1602.00	0.060
1603.00	0.059
1604.00	0.059
1605.00	0.059
1606.00	0.059
1607.00	0.059
1608.00	0.059
1609.00	0.059
1610.00	0.059
1611.00	0.058
1612.00	0.058
1613.00	0.058
1614.00	0.058
1615.00	0.058
1616.00	0.058
1617.00	0.058
1618.00	0.057
1619.00	0.057
1620.00	0.057
1621.00	0.057
1622.00	0.057
1623.00	0.057
1624.00	0.057
1625.00	0.057
1626.00	0.056
1627.00	0.056
1628.00	0.056
1629.00	0.056
1630.00	0.056
1631.00	0.056
1632.00	0.056
1633.00	0.056
1634.00	0.056
1635.00	0.056
1636.00	0.055
1637.00	0.056
1638.00	0.055
1639.00	0.055
1640.00	0.055
1641.00	0.055
1642.00	0.055
1643.00	0.055
1644.00	0.055
1645.00	0.055
1646.00	0.055
1647.00	0.055
1648.00	0.055
1649.00	0.055
1650.00	0.055
1651.00	0.055
1652.00	0.055
1653.00	0.055
1654.00	0.055
1655.00	0.055
1656.00	0.055
1657.00	0.055
1658.00	0.055
1659.00	0.055
1660.00	0.055
1661.00	0.055
1662.00	0.055
1663.00	0.055
1664.00	0.055
1665.00	0.055
1666.00	0.054
1667.00	0.055
1668.00	0.054
1669.00	0.054
1670.00	0.054
1671.00	0.054
1672.00	0.054
1673.00	0.054
1674.00	0.054
1675.00	0.054
1676.00	0.054
1677.00	0.054
1678.00	0.054
1679.00	0.053
1680.00	0.053
1681.00	0.053
1682.00	0.053
1683.00	0.053
1684.00	0.053
1685.00	0.053
1686.00	0.053
1687.00	0.053
1688.00	0.052
1689.00	0.052
1690.00	0.052
1691.00	0.052
1692.00	0.052
1693.00	0.052
1694.00	0.052
1695.00	0.052
1696.00	0.052
1697.00	0.052
1698.00	0.052
1699.00	0.052
1700.00	0.052
1701.00	0.052
1702.00	0.052
1703.00	0.051
1704.00	0.051
1705.00	0.051
1706.00	0.051
1707.00	0.051
1708.00	0.051
1709.00	0.050
1710.00	0.050
1711.00	0.050
1712.00	0.050
1713.00	0.050
1714.00	0.050
1715.00	0.049
1716.00	0.049
1717.00	0.049
1718.00	0.049
1719.00	0.049
1720.00	0.048
1721.00	0.048
1722.00	0.048
1723.00	0.048
1724.00	0.047
1725.00	0.047
1726.00	0.047
1727.00	0.047
1728.00	0.047
1729.00	0.047
1730.00	0.046
1731.00	0.046
1732.00	0.046
1733.00	0.046
1734.00	0.046
1735.00	0.046
1736.00	0.046
1737.00	0.045
1738.00	0.045
1739.00	0.045
1740.00	0.045
1741.00	0.045
1742.00	0.044
1743.00	0.044
1744.00	0.044
1745.00	0.044
1746.00	0.043
1747.00	0.043
1748.00	0.043
1749.00	0.043
1750.00	0.042
1751.00	0.042
1752.00	0.042
1753.00	0.042
1754.00	0.041
1755.00	0.041
1756.00	0.041
1757.00	0.041
1758.00	0.041
1759.00	0.040
1760.00	0.040
1761.00	0.040
1762.00	0.040
1763.00	0.039
1764.00	0.039
1765.00	0.039
1766.00	0.039
1767.00	0.039
1768.00	0.039
1769.00	0.038
1770.00	0.038
1771.00	0.038
1772.00	0.038
1773.00	0.038
1774.00	0.037
1775.00	0.037
1776.00	0.037
1777.00	0.037
1778.00	0.037
1779.00	0.037
1780.00	0.036
1781.00	0.036
1782.00	0.036
1783.00	0.036
1784.00	0.036
1785.00	0.036
1786.00	0.036
1787.00	0.036
1788.00	0.036
1789.00	0.035
1790.00	0.035
1791.00	0.035
1792.00	0.035
1793.00	0.034
1794.00	0.034
1795.00	0.034
1796.00	0.034
1797.00	0.034
1798.00	0.034
1799.00	0.034
1800.00	0.034
1801.00	0.034
1802.00	0.034
1803.00	0.034
1804.00	0.034
1805.00	0.034
1806.00	0.033
1807.00	0.033
1808.00	0.033
1809.00	0.033
1810.00	0.033
1811.00	0.033
1812.00	0.033
1813.00	0.032
1814.00	0.032
1815.00	0.033
1816.00	0.032
1817.00	0.032
1818.00	0.032
1819.00	0.032
1820.00	0.032
1821.00	0.032
1822.00	0.032
1823.00	0.032
1824.00	0.032
1825.00	0.032
1826.00	0.031
1827.00	0.031
1828.00	0.031
1829.00	0.031
1830.00	0.031
1831.00	0.031
1832.00	0.030
1833.00	0.030
1834.00	0.030
1835.00	0.030
1836.00	0.030
1837.00	0.030
1838.00	0.029
1839.00	0.029
1840.00	0.029
1841.00	0.028
1842.00	0.028
1843.00	0.028
1844.00	0.028
1845.00	0.027
1846.00	0.027
1847.00	0.027
1848.00	0.027
1849.00	0.026
1850.00	0.026
1851.00	0.026
1852.00	0.025
1853.00	0.025
1854.00	0.024
1855.00	0.023
1856.00	0.023
1857.00	0.022
1858.00	0.021
1859.00	0.020
1860.00	0.019
1861.00	0.018
1862.00	0.017
1863.00	0.016
1864.00	0.015
1865.00	0.014
1866.00	0.013
1867.00	0.011
1868.00	0.010
1869.00	0.008
1870.00	0.007
1871.00	0.006
1872.00	0.004
1873.00	0.002
1874.00	0.000
1875.00	-0.001
1876.00	-0.003
1877.00	-0.005
1878.00	-0.007
1879.00	-0.008
1880.00	-0.010
1881.00	-0.013
1882.00	-0.014
1883.00	-0.017
1884.00	-0.019
1885.00	-0.021
1886.00	-0.023
1887.00	-0.025
1888.00	-0.027
1889.00	-0.029
1890.00	-0.032
1891.00	-0.034
1892.00	-0.036
1893.00	-0.039
1894.00	-0.041
1895.00	-0.043
1896.00	-0.045
1897.00	-0.048
1898.00	-0.050
1899.00	-0.052
1900.00	-0.054
1901.00	-0.057
1902.00	-0.059
1903.00	-0.061
1904.00	-0.063
1905.00	-0.065
1906.00	-0.066
1907.00	-0.068
1908.00	-0.069
1909.00	-0.071
1910.00	-0.072
1911.00	-0.073
1912.00	-0.075
1913.00	-0.075
1914.00	-0.077
1915.00	-0.078
1916.00	-0.078
1917.00	-0.079
1918.00	-0.080
1919.00	-0.081
1920.00	-0.081
1921.00	-0.082
1922.00	-0.082
1923.00	-0.083
1924.00	-0.083
1925.00	-0.083
1926.00	-0.084
1927.00	-0.083
1928.00	-0.084
1929.00	-0.083
1930.00	-0.084
1931.00	-0.084
1932.00	-0.084
1933.00	-0.084
1934.00	-0.083
1935.00	-0.083
1936.00	-0.083
1937.00	-0.083
1938.00	-0.083
1939.00	-0.084
1940.00	-0.083
1941.00	-0.083
1942.00	-0.082
1943.00	-0.082
1944.00	-0.082
1945.00	-0.082
1946.00	-0.081
1947.00	-0.081
1948.00	-0.080
1949.00	-0.080
1950.00	-0.079
1951.00	-0.079
1952.00	-0.078
1953.00	-0.078
1954.00	-0.077
1955.00	-0.077
1956.00	-0.076
1957.00	-0.076
1958.00	-0.075
1959.00	-0.075
1960.00	-0.074
1961.00	-0.073
1962.00	-0.072
1963.00	-0.071
1964.00	-0.069
1965.00	-0.068
1966.00	-0.067
1967.00	-0.066
1968.00	-0.066
1969.00	-0.065
1970.00	-0.064
1971.00	-0.063
1972.00	-0.062
1973.00	-0.061
1974.00	-0.060
1975.00	-0.059
1976.00	-0.058
1977.00	-0.056
1978.00	-0.055
1979.00	-0.053
1980.00	-0.051
1981.00	-0.050
1982.00	-0.048
1983.00	-0.046
1984.00	-0.045
1985.00	-0.043
1986.00	-0.041
1987.00	-0.039
1988.00	-0.037
1989.00	-0.035
1990.00	-0.033
1991.00	-0.032
1992.00	-0.029
1993.00	-0.028
1994.00	-0.026
1995.00	-0.023
1996.00	-0.022
1997.00	-0.020
1998.00	-0.019
1999.00	-0.017
2000.00	-0.016
