# Supplementary material for: Dataset of emission and excitation spectra, UV–vis absorption spectra, and XPS spectra of graphitic C3N4
Source: Data Brief. 2018 Oct 3;21:501–10. doi: 10.1016/j.dib.2018.09.123 (PMC6199237; doi:10.1016/j.dib.2018.09.123)
Supplement: Supplementary file 2 — Supplementary material [file mmc2.zip › Raw Data/Fig 3/Fig 3a/Ab 650íμ.txt]

05.spc - RawData
����(nm)	����ֵ
250.00	0.971
251.00	0.973
252.00	0.974
253.00	0.975
254.00	0.977
255.00	0.979
256.00	0.980
257.00	0.982
258.00	0.983
259.00	0.984
260.00	0.986
261.00	0.987
262.00	0.988
263.00	0.990
264.00	0.991
265.00	0.992
266.00	0.992
267.00	0.992
268.00	0.992
269.00	0.991
270.00	0.992
271.00	0.991
272.00	0.990
273.00	0.988
274.00	0.986
275.00	0.984
276.00	0.983
277.00	0.981
278.00	0.980
279.00	0.978
280.00	0.976
281.00	0.973
282.00	0.970
283.00	0.967
284.00	0.964
285.00	0.961
286.00	0.959
287.00	0.956
288.00	0.954
289.00	0.951
290.00	0.949
291.00	0.945
292.00	0.942
293.00	0.938
294.00	0.936
295.00	0.933
296.00	0.930
297.00	0.927
298.00	0.924
299.00	0.920
300.00	0.917
301.00	0.914
302.00	0.912
303.00	0.910
304.00	0.909
305.00	0.907
306.00	0.906
307.00	0.904
308.00	0.904
309.00	0.903
310.00	0.903
311.00	0.903
312.00	0.905
313.00	0.906
314.00	0.908
315.00	0.910
316.00	0.912
317.00	0.914
318.00	0.917
319.00	0.921
320.00	0.924
321.00	0.929
322.00	0.934
323.00	0.937
324.00	0.940
325.00	0.944
326.00	0.946
327.00	0.950
328.00	0.953
329.00	0.957
330.00	0.959
331.00	0.961
332.00	0.963
333.00	0.965
334.00	0.966
335.00	0.968
336.00	0.968
337.00	0.967
338.00	0.965
339.00	0.964
340.00	0.963
341.00	0.962
342.00	0.962
343.00	0.961
344.00	0.959
345.00	0.957
346.00	0.955
347.00	0.952
348.00	0.950
349.00	0.948
350.00	0.947
351.00	0.945
352.00	0.945
353.00	0.945
354.00	0.943
355.00	0.943
356.00	0.943
357.00	0.944
358.00	0.944
359.00	0.946
360.00	0.948
361.00	0.950
362.00	0.952
363.00	0.954
364.00	0.954
365.00	0.954
366.00	0.953
367.00	0.952
368.00	0.950
369.00	0.946
370.00	0.943
371.00	0.940
372.00	0.936
373.00	0.932
374.00	0.929
375.00	0.926
376.00	0.924
377.00	0.922
378.00	0.921
379.00	0.919
380.00	0.918
381.00	0.917
382.00	0.917
383.00	0.915
384.00	0.913
385.00	0.909
386.00	0.903
387.00	0.894
388.00	0.882
389.00	0.869
390.00	0.853
391.00	0.836
392.00	0.816
393.00	0.796
394.00	0.774
395.00	0.753
396.00	0.731
397.00	0.711
398.00	0.691
399.00	0.672
400.00	0.654
401.00	0.638
402.00	0.621
403.00	0.606
404.00	0.592
405.00	0.579
406.00	0.566
407.00	0.554
408.00	0.543
409.00	0.533
410.00	0.523
411.00	0.514
412.00	0.505
413.00	0.497
414.00	0.489
415.00	0.481
416.00	0.474
417.00	0.466
418.00	0.458
419.00	0.451
420.00	0.443
421.00	0.435
422.00	0.428
423.00	0.421
424.00	0.413
425.00	0.406
426.00	0.399
427.00	0.392
428.00	0.385
429.00	0.379
430.00	0.373
431.00	0.367
432.00	0.362
433.00	0.356
434.00	0.351
435.00	0.346
436.00	0.342
437.00	0.338
438.00	0.334
439.00	0.330
440.00	0.326
441.00	0.323
442.00	0.319
443.00	0.316
444.00	0.313
445.00	0.310
446.00	0.307
447.00	0.305
448.00	0.303
449.00	0.300
450.00	0.298
451.00	0.296
452.00	0.294
453.00	0.292
454.00	0.290
455.00	0.288
456.00	0.287
457.00	0.285
458.00	0.283
459.00	0.281
460.00	0.279
461.00	0.278
462.00	0.276
463.00	0.275
464.00	0.274
465.00	0.272
466.00	0.271
467.00	0.269
468.00	0.268
469.00	0.266
470.00	0.265
471.00	0.263
472.00	0.261
473.00	0.260
474.00	0.258
475.00	0.256
476.00	0.255
477.00	0.253
478.00	0.251
479.00	0.250
480.00	0.248
481.00	0.246
482.00	0.245
483.00	0.243
484.00	0.241
485.00	0.239
486.00	0.237
487.00	0.235
488.00	0.233
489.00	0.232
490.00	0.230
491.00	0.228
492.00	0.226
493.00	0.224
494.00	0.222
495.00	0.220
496.00	0.218
497.00	0.215
498.00	0.213
499.00	0.211
500.00	0.209
501.00	0.207
502.00	0.205
503.00	0.203
504.00	0.201
505.00	0.199
506.00	0.197
507.00	0.195
508.00	0.193
509.00	0.191
510.00	0.188
511.00	0.186
512.00	0.184
513.00	0.182
514.00	0.180
515.00	0.178
516.00	0.176
517.00	0.174
518.00	0.172
519.00	0.170
520.00	0.167
521.00	0.165
522.00	0.164
523.00	0.161
524.00	0.159
525.00	0.158
526.00	0.156
527.00	0.154
528.00	0.152
529.00	0.150
530.00	0.147
531.00	0.146
532.00	0.144
533.00	0.142
534.00	0.140
535.00	0.138
536.00	0.136
537.00	0.135
538.00	0.133
539.00	0.131
540.00	0.130
541.00	0.128
542.00	0.126
543.00	0.125
544.00	0.123
545.00	0.122
546.00	0.120
547.00	0.119
548.00	0.117
549.00	0.116
550.00	0.115
551.00	0.113
552.00	0.112
553.00	0.110
554.00	0.109
555.00	0.108
556.00	0.107
557.00	0.106
558.00	0.105
559.00	0.104
560.00	0.103
561.00	0.101
562.00	0.100
563.00	0.099
564.00	0.098
565.00	0.097
566.00	0.096
567.00	0.095
568.00	0.094
569.00	0.094
570.00	0.092
571.00	0.092
572.00	0.091
573.00	0.090
574.00	0.089
575.00	0.088
576.00	0.087
577.00	0.085
578.00	0.084
579.00	0.083
580.00	0.083
581.00	0.082
582.00	0.082
583.00	0.081
584.00	0.080
585.00	0.079
586.00	0.078
587.00	0.078
588.00	0.077
589.00	0.077
590.00	0.076
591.00	0.076
592.00	0.075
593.00	0.074
594.00	0.074
595.00	0.073
596.00	0.073
597.00	0.072
598.00	0.072
599.00	0.071
600.00	0.071
601.00	0.070
602.00	0.069
603.00	0.069
604.00	0.068
605.00	0.068
606.00	0.067
607.00	0.067
608.00	0.067
609.00	0.066
610.00	0.066
611.00	0.066
612.00	0.065
613.00	0.065
614.00	0.064
615.00	0.064
616.00	0.064
617.00	0.063
618.00	0.063
619.00	0.062
620.00	0.062
621.00	0.062
622.00	0.061
623.00	0.061
624.00	0.061
625.00	0.061
626.00	0.060
627.00	0.060
628.00	0.059
629.00	0.059
630.00	0.059
631.00	0.059
632.00	0.058
633.00	0.058
634.00	0.058
635.00	0.057
636.00	0.057
637.00	0.057
638.00	0.056
639.00	0.056
640.00	0.056
641.00	0.056
642.00	0.056
643.00	0.056
644.00	0.056
645.00	0.055
646.00	0.056
647.00	0.055
648.00	0.055
649.00	0.055
650.00	0.054
651.00	0.054
652.00	0.054
653.00	0.054
654.00	0.054
655.00	0.053
656.00	0.053
657.00	0.053
658.00	0.053
659.00	0.053
660.00	0.053
661.00	0.052
662.00	0.052
663.00	0.053
664.00	0.053
665.00	0.053
666.00	0.053
667.00	0.053
668.00	0.052
669.00	0.053
670.00	0.053
671.00	0.052
672.00	0.052
673.00	0.052
674.00	0.052
675.00	0.052
676.00	0.051
677.00	0.051
678.00	0.051
679.00	0.050
680.00	0.050
681.00	0.050
682.00	0.051
683.00	0.051
684.00	0.051
685.00	0.051
686.00	0.051
687.00	0.050
688.00	0.051
689.00	0.050
690.00	0.050
691.00	0.050
692.00	0.050
693.00	0.050
694.00	0.050
695.00	0.050
696.00	0.050
697.00	0.050
698.00	0.050
699.00	0.049
700.00	0.049
701.00	0.049
702.00	0.049
703.00	0.049
704.00	0.049
705.00	0.049
706.00	0.049
707.00	0.049
708.00	0.048
709.00	0.048
710.00	0.048
711.00	0.048
712.00	0.048
713.00	0.048
714.00	0.048
715.00	0.048
716.00	0.047
717.00	0.047
718.00	0.047
719.00	0.047
720.00	0.047
721.00	0.047
722.00	0.046
723.00	0.046
724.00	0.046
725.00	0.046
726.00	0.046
727.00	0.046
728.00	0.046
729.00	0.046
730.00	0.046
731.00	0.046
732.00	0.046
733.00	0.046
734.00	0.046
735.00	0.046
736.00	0.046
737.00	0.045
738.00	0.045
739.00	0.045
740.00	0.045
741.00	0.045
742.00	0.045
743.00	0.045
744.00	0.045
745.00	0.045
746.00	0.045
747.00	0.045
748.00	0.045
749.00	0.045
750.00	0.045
751.00	0.045
752.00	0.045
753.00	0.045
754.00	0.044
755.00	0.044
756.00	0.044
757.00	0.044
758.00	0.044
759.00	0.044
760.00	0.044
761.00	0.044
762.00	0.044
763.00	0.044
764.00	0.044
765.00	0.044
766.00	0.044
767.00	0.043
768.00	0.043
769.00	0.043
770.00	0.043
771.00	0.043
772.00	0.043
773.00	0.043
774.00	0.043
775.00	0.043
776.00	0.043
777.00	0.043
778.00	0.043
779.00	0.043
780.00	0.043
781.00	0.043
782.00	0.043
783.00	0.043
784.00	0.043
785.00	0.043
786.00	0.043
787.00	0.043
788.00	0.042
789.00	0.042
790.00	0.042
791.00	0.042
792.00	0.042
793.00	0.042
794.00	0.042
795.00	0.042
796.00	0.042
797.00	0.042
798.00	0.042
799.00	0.042
800.00	0.042
801.00	0.042
802.00	0.042
803.00	0.042
804.00	0.042
805.00	0.042
806.00	0.042
807.00	0.042
808.00	0.042
809.00	0.042
810.00	0.042
811.00	0.042
812.00	0.042
813.00	0.041
814.00	0.041
815.00	0.041
816.00	0.041
817.00	0.041
818.00	0.041
819.00	0.041
820.00	0.041
821.00	0.041
822.00	0.041
823.00	0.041
824.00	0.041
825.00	0.041
826.00	0.041
827.00	0.041
828.00	0.041
829.00	0.041
830.00	0.040
831.00	0.040
832.00	0.040
833.00	0.040
834.00	0.040
835.00	0.040
836.00	0.040
837.00	0.040
838.00	0.040
839.00	0.040
840.00	0.039
841.00	0.040
842.00	0.039
843.00	0.039
844.00	0.039
845.00	0.039
846.00	0.039
847.00	0.039
848.00	0.039
849.00	0.039
850.00	0.039
851.00	0.039
852.00	0.039
853.00	0.039
854.00	0.039
855.00	0.039
856.00	0.039
857.00	0.039
858.00	0.039
859.00	0.039
860.00	0.039
861.00	0.039
862.00	0.039
863.00	0.039
864.00	0.039
865.00	0.038
866.00	0.038
867.00	0.038
868.00	0.038
869.00	0.038
870.00	0.038
871.00	0.038
872.00	0.037
873.00	0.038
874.00	0.037
875.00	0.037
876.00	0.037
877.00	0.037
878.00	0.037
879.00	0.037
880.00	0.037
881.00	0.037
882.00	0.037
883.00	0.037
884.00	0.037
885.00	0.037
886.00	0.037
887.00	0.037
888.00	0.037
889.00	0.037
890.00	0.037
891.00	0.037
892.00	0.037
893.00	0.037
894.00	0.037
895.00	0.037
896.00	0.037
897.00	0.037
898.00	0.037
899.00	0.036
900.00	0.036
901.00	0.036
902.00	0.036
903.00	0.036
904.00	0.036
905.00	0.036
906.00	0.036
907.00	0.036
908.00	0.036
909.00	0.036
910.00	0.036
911.00	0.036
912.00	0.036
913.00	0.036
914.00	0.036
915.00	0.036
916.00	0.036
917.00	0.036
918.00	0.036
919.00	0.036
920.00	0.036
921.00	0.036
922.00	0.036
923.00	0.036
924.00	0.036
925.00	0.036
926.00	0.036
927.00	0.036
928.00	0.036
929.00	0.036
930.00	0.036
931.00	0.036
932.00	0.036
933.00	0.036
934.00	0.036
935.00	0.035
936.00	0.035
937.00	0.035
938.00	0.035
939.00	0.035
940.00	0.035
941.00	0.035
942.00	0.035
943.00	0.035
944.00	0.035
945.00	0.035
946.00	0.035
947.00	0.035
948.00	0.035
949.00	0.035
950.00	0.035
951.00	0.034
952.00	0.034
953.00	0.034
954.00	0.034
955.00	0.034
956.00	0.034
957.00	0.034
958.00	0.034
959.00	0.034
960.00	0.034
961.00	0.034
962.00	0.034
963.00	0.034
964.00	0.034
965.00	0.034
966.00	0.034
967.00	0.034
968.00	0.033
969.00	0.033
970.00	0.033
971.00	0.033
972.00	0.033
973.00	0.033
974.00	0.033
975.00	0.033
976.00	0.033
977.00	0.033
978.00	0.033
979.00	0.033
980.00	0.033
981.00	0.033
982.00	0.033
983.00	0.033
984.00	0.033
985.00	0.033
986.00	0.033
987.00	0.033
988.00	0.033
989.00	0.033
990.00	0.033
991.00	0.033
992.00	0.033
993.00	0.033
994.00	0.033
995.00	0.033
996.00	0.033
997.00	0.033
998.00	0.033
999.00	0.033
1000.00	0.033
1001.00	0.033
1002.00	0.033
1003.00	0.033
1004.00	0.033
1005.00	0.033
1006.00	0.033
1007.00	0.033
1008.00	0.033
1009.00	0.033
1010.00	0.033
1011.00	0.033
1012.00	0.033
1013.00	0.033
1014.00	0.033
1015.00	0.033
1016.00	0.033
1017.00	0.033
1018.00	0.033
1019.00	0.033
1020.00	0.033
1021.00	0.033
1022.00	0.033
1023.00	0.034
1024.00	0.034
1025.00	0.034
1026.00	0.034
1027.00	0.034
1028.00	0.034
1029.00	0.034
1030.00	0.034
1031.00	0.034
1032.00	0.034
1033.00	0.034
1034.00	0.034
1035.00	0.034
1036.00	0.034
1037.00	0.034
1038.00	0.034
1039.00	0.034
1040.00	0.034
1041.00	0.034
1042.00	0.034
1043.00	0.034
1044.00	0.034
1045.00	0.034
1046.00	0.034
1047.00	0.034
1048.00	0.034
1049.00	0.034
1050.00	0.034
1051.00	0.034
1052.00	0.034
1053.00	0.034
1054.00	0.034
1055.00	0.034
1056.00	0.034
1057.00	0.034
1058.00	0.034
1059.00	0.034
1060.00	0.034
1061.00	0.034
1062.00	0.034
1063.00	0.034
1064.00	0.034
1065.00	0.034
1066.00	0.034
1067.00	0.034
1068.00	0.034
1069.00	0.034
1070.00	0.034
1071.00	0.034
1072.00	0.034
1073.00	0.034
1074.00	0.034
1075.00	0.034
1076.00	0.034
1077.00	0.034
1078.00	0.034
1079.00	0.034
1080.00	0.034
1081.00	0.034
1082.00	0.034
1083.00	0.034
1084.00	0.034
1085.00	0.034
1086.00	0.034
1087.00	0.034
1088.00	0.034
1089.00	0.034
1090.00	0.034
1091.00	0.034
1092.00	0.034
1093.00	0.034
1094.00	0.033
1095.00	0.033
1096.00	0.033
1097.00	0.033
1098.00	0.033
1099.00	0.033
1100.00	0.033
1101.00	0.033
1102.00	0.033
1103.00	0.033
1104.00	0.033
1105.00	0.033
1106.00	0.033
1107.00	0.032
1108.00	0.032
1109.00	0.032
1110.00	0.032
1111.00	0.032
1112.00	0.032
1113.00	0.032
1114.00	0.032
1115.00	0.032
1116.00	0.032
1117.00	0.032
1118.00	0.031
1119.00	0.031
1120.00	0.031
1121.00	0.031
1122.00	0.031
1123.00	0.031
1124.00	0.031
1125.00	0.031
1126.00	0.031
1127.00	0.031
1128.00	0.031
1129.00	0.031
1130.00	0.031
1131.00	0.031
1132.00	0.030
1133.00	0.030
1134.00	0.030
1135.00	0.030
1136.00	0.030
1137.00	0.030
1138.00	0.030
1139.00	0.030
1140.00	0.030
1141.00	0.029
1142.00	0.029
1143.00	0.029
1144.00	0.029
1145.00	0.029
1146.00	0.029
1147.00	0.029
1148.00	0.029
1149.00	0.029
1150.00	0.028
1151.00	0.028
1152.00	0.028
1153.00	0.028
1154.00	0.028
1155.00	0.028
1156.00	0.028
1157.00	0.028
1158.00	0.028
1159.00	0.028
1160.00	0.028
1161.00	0.028
1162.00	0.028
1163.00	0.028
1164.00	0.028
1165.00	0.028
1166.00	0.028
1167.00	0.028
1168.00	0.027
1169.00	0.027
1170.00	0.027
1171.00	0.027
1172.00	0.027
1173.00	0.027
1174.00	0.027
1175.00	0.027
1176.00	0.027
1177.00	0.027
1178.00	0.027
1179.00	0.027
1180.00	0.027
1181.00	0.027
1182.00	0.027
1183.00	0.027
1184.00	0.027
1185.00	0.027
1186.00	0.027
1187.00	0.027
1188.00	0.027
1189.00	0.027
1190.00	0.027
1191.00	0.027
1192.00	0.027
1193.00	0.027
1194.00	0.027
1195.00	0.028
1196.00	0.028
1197.00	0.028
1198.00	0.028
1199.00	0.028
1200.00	0.028
1201.00	0.028
1202.00	0.028
1203.00	0.028
1204.00	0.028
1205.00	0.028
1206.00	0.028
1207.00	0.028
1208.00	0.028
1209.00	0.028
1210.00	0.029
1211.00	0.029
1212.00	0.029
1213.00	0.029
1214.00	0.029
1215.00	0.029
1216.00	0.029
1217.00	0.029
1218.00	0.030
1219.00	0.030
1220.00	0.030
1221.00	0.030
1222.00	0.030
1223.00	0.030
1224.00	0.030
1225.00	0.031
1226.00	0.031
1227.00	0.031
1228.00	0.031
1229.00	0.031
1230.00	0.032
1231.00	0.032
1232.00	0.032
1233.00	0.032
1234.00	0.032
1235.00	0.033
1236.00	0.033
1237.00	0.033
1238.00	0.033
1239.00	0.033
1240.00	0.034
1241.00	0.034
1242.00	0.034
1243.00	0.034
1244.00	0.035
1245.00	0.035
1246.00	0.035
1247.00	0.035
1248.00	0.036
1249.00	0.036
1250.00	0.036
1251.00	0.036
1252.00	0.036
1253.00	0.037
1254.00	0.037
1255.00	0.037
1256.00	0.037
1257.00	0.037
1258.00	0.038
1259.00	0.038
1260.00	0.038
1261.00	0.038
1262.00	0.038
1263.00	0.038
1264.00	0.039
1265.00	0.039
1266.00	0.039
1267.00	0.039
1268.00	0.039
1269.00	0.039
1270.00	0.039
1271.00	0.039
1272.00	0.039
1273.00	0.040
1274.00	0.040
1275.00	0.040
1276.00	0.040
1277.00	0.040
1278.00	0.040
1279.00	0.040
1280.00	0.040
1281.00	0.040
1282.00	0.040
1283.00	0.040
1284.00	0.040
1285.00	0.040
1286.00	0.040
1287.00	0.040
1288.00	0.041
1289.00	0.041
1290.00	0.041
1291.00	0.041
1292.00	0.041
1293.00	0.041
1294.00	0.041
1295.00	0.041
1296.00	0.041
1297.00	0.041
1298.00	0.041
1299.00	0.041
1300.00	0.040
1301.00	0.040
1302.00	0.040
1303.00	0.040
1304.00	0.040
1305.00	0.040
1306.00	0.040
1307.00	0.040
1308.00	0.040
1309.00	0.040
1310.00	0.040
1311.00	0.040
1312.00	0.039
1313.00	0.039
1314.00	0.039
1315.00	0.039
1316.00	0.039
1317.00	0.039
1318.00	0.039
1319.00	0.039
1320.00	0.039
1321.00	0.038
1322.00	0.038
1323.00	0.038
1324.00	0.038
1325.00	0.038
1326.00	0.038
1327.00	0.038
1328.00	0.038
1329.00	0.037
1330.00	0.037
1331.00	0.037
1332.00	0.037
1333.00	0.037
1334.00	0.036
1335.00	0.036
1336.00	0.036
1337.00	0.036
1338.00	0.036
1339.00	0.036
1340.00	0.035
1341.00	0.035
1342.00	0.035
1343.00	0.035
1344.00	0.035
1345.00	0.034
1346.00	0.034
1347.00	0.034
1348.00	0.034
1349.00	0.034
1350.00	0.034
1351.00	0.033
1352.00	0.033
1353.00	0.033
1354.00	0.033
1355.00	0.033
1356.00	0.032
1357.00	0.032
1358.00	0.032
1359.00	0.032
1360.00	0.031
1361.00	0.031
1362.00	0.031
1363.00	0.031
1364.00	0.030
1365.00	0.030
1366.00	0.030
1367.00	0.029
1368.00	0.029
1369.00	0.029
1370.00	0.028
1371.00	0.028
1372.00	0.027
1373.00	0.027
1374.00	0.026
1375.00	0.026
1376.00	0.026
1377.00	0.025
1378.00	0.025
1379.00	0.024
1380.00	0.024
1381.00	0.023
1382.00	0.023
1383.00	0.022
1384.00	0.022
1385.00	0.021
1386.00	0.021
1387.00	0.020
1388.00	0.019
1389.00	0.019
1390.00	0.018
1391.00	0.018
1392.00	0.017
1393.00	0.017
1394.00	0.016
1395.00	0.016
1396.00	0.015
1397.00	0.014
1398.00	0.014
1399.00	0.013
1400.00	0.012
1401.00	0.012
1402.00	0.011
1403.00	0.010
1404.00	0.010
1405.00	0.009
1406.00	0.008
1407.00	0.008
1408.00	0.007
1409.00	0.006
1410.00	0.006
1411.00	0.005
1412.00	0.005
1413.00	0.004
1414.00	0.004
1415.00	0.003
1416.00	0.003
1417.00	0.002
1418.00	0.002
1419.00	0.001
1420.00	0.001
1421.00	0.001
1422.00	0.000
1423.00	0.000
1424.00	0.000
1425.00	-0.001
1426.00	-0.001
1427.00	-0.001
1428.00	-0.002
1429.00	-0.002
1430.00	-0.002
1431.00	-0.002
1432.00	-0.002
1433.00	-0.002
1434.00	-0.002
1435.00	-0.002
1436.00	-0.003
1437.00	-0.003
1438.00	-0.003
1439.00	-0.003
1440.00	-0.003
1441.00	-0.003
1442.00	-0.003
1443.00	-0.003
1444.00	-0.003
1445.00	-0.003
1446.00	-0.003
1447.00	-0.003
1448.00	-0.003
1449.00	-0.003
1450.00	-0.003
1451.00	-0.003
1452.00	-0.003
1453.00	-0.003
1454.00	-0.003
1455.00	-0.002
1456.00	-0.002
1457.00	-0.002
1458.00	-0.002
1459.00	-0.002
1460.00	-0.002
1461.00	-0.001
1462.00	-0.001
1463.00	-0.001
1464.00	-0.001
1465.00	0.000
1466.00	0.000
1467.00	0.000
1468.00	0.001
1469.00	0.001
1470.00	0.001
1471.00	0.001
1472.00	0.002
1473.00	0.002
1474.00	0.002
1475.00	0.003
1476.00	0.003
1477.00	0.003
1478.00	0.004
1479.00	0.004
1480.00	0.004
1481.00	0.005
1482.00	0.005
1483.00	0.006
1484.00	0.006
1485.00	0.006
1486.00	0.007
1487.00	0.007
1488.00	0.008
1489.00	0.008
1490.00	0.009
1491.00	0.009
1492.00	0.010
1493.00	0.010
1494.00	0.010
1495.00	0.011
1496.00	0.012
1497.00	0.012
1498.00	0.013
1499.00	0.013
1500.00	0.014
1501.00	0.014
1502.00	0.015
1503.00	0.015
1504.00	0.016
1505.00	0.016
1506.00	0.017
1507.00	0.017
1508.00	0.018
1509.00	0.018
1510.00	0.019
1511.00	0.019
1512.00	0.020
1513.00	0.020
1514.00	0.021
1515.00	0.021
1516.00	0.022
1517.00	0.022
1518.00	0.023
1519.00	0.024
1520.00	0.024
1521.00	0.025
1522.00	0.025
1523.00	0.026
1524.00	0.026
1525.00	0.027
1526.00	0.028
1527.00	0.028
1528.00	0.029
1529.00	0.029
1530.00	0.030
1531.00	0.030
1532.00	0.031
1533.00	0.031
1534.00	0.032
1535.00	0.032
1536.00	0.033
1537.00	0.033
1538.00	0.034
1539.00	0.034
1540.00	0.035
1541.00	0.035
1542.00	0.035
1543.00	0.036
1544.00	0.036
1545.00	0.036
1546.00	0.037
1547.00	0.037
1548.00	0.038
1549.00	0.038
1550.00	0.038
1551.00	0.039
1552.00	0.039
1553.00	0.040
1554.00	0.040
1555.00	0.041
1556.00	0.041
1557.00	0.042
1558.00	0.042
1559.00	0.043
1560.00	0.043
1561.00	0.044
1562.00	0.044
1563.00	0.045
1564.00	0.045
1565.00	0.045
1566.00	0.046
1567.00	0.046
1568.00	0.047
1569.00	0.047
1570.00	0.048
1571.00	0.048
1572.00	0.049
1573.00	0.049
1574.00	0.050
1575.00	0.050
1576.00	0.050
1577.00	0.051
1578.00	0.051
1579.00	0.051
1580.00	0.051
1581.00	0.052
1582.00	0.052
1583.00	0.052
1584.00	0.052
1585.00	0.052
1586.00	0.052
1587.00	0.052
1588.00	0.053
1589.00	0.053
1590.00	0.053
1591.00	0.053
1592.00	0.052
1593.00	0.052
1594.00	0.052
1595.00	0.052
1596.00	0.052
1597.00	0.052
1598.00	0.052
1599.00	0.052
1600.00	0.052
1601.00	0.052
1602.00	0.051
1603.00	0.051
1604.00	0.051
1605.00	0.051
1606.00	0.051
1607.00	0.051
1608.00	0.050
1609.00	0.050
1610.00	0.050
1611.00	0.050
1612.00	0.049
1613.00	0.049
1614.00	0.049
1615.00	0.049
1616.00	0.049
1617.00	0.048
1618.00	0.048
1619.00	0.048
1620.00	0.048
1621.00	0.048
1622.00	0.047
1623.00	0.047
1624.00	0.047
1625.00	0.047
1626.00	0.047
1627.00	0.047
1628.00	0.047
1629.00	0.046
1630.00	0.046
1631.00	0.046
1632.00	0.046
1633.00	0.046
1634.00	0.046
1635.00	0.046
1636.00	0.046
1637.00	0.046
1638.00	0.046
1639.00	0.046
1640.00	0.046
1641.00	0.046
1642.00	0.046
1643.00	0.046
1644.00	0.046
1645.00	0.046
1646.00	0.046
1647.00	0.046
1648.00	0.046
1649.00	0.046
1650.00	0.046
1651.00	0.046
1652.00	0.046
1653.00	0.045
1654.00	0.045
1655.00	0.045
1656.00	0.045
1657.00	0.045
1658.00	0.045
1659.00	0.045
1660.00	0.045
1661.00	0.045
1662.00	0.045
1663.00	0.045
1664.00	0.045
1665.00	0.045
1666.00	0.045
1667.00	0.045
1668.00	0.045
1669.00	0.045
1670.00	0.045
1671.00	0.045
1672.00	0.045
1673.00	0.045
1674.00	0.045
1675.00	0.045
1676.00	0.045
1677.00	0.044
1678.00	0.044
1679.00	0.044
1680.00	0.044
1681.00	0.044
1682.00	0.044
1683.00	0.044
1684.00	0.044
1685.00	0.044
1686.00	0.043
1687.00	0.043
1688.00	0.043
1689.00	0.043
1690.00	0.043
1691.00	0.043
1692.00	0.043
1693.00	0.043
1694.00	0.043
1695.00	0.043
1696.00	0.042
1697.00	0.042
1698.00	0.042
1699.00	0.042
1700.00	0.042
1701.00	0.042
1702.00	0.042
1703.00	0.041
1704.00	0.041
1705.00	0.041
1706.00	0.041
1707.00	0.041
1708.00	0.040
1709.00	0.040
1710.00	0.040
1711.00	0.040
1712.00	0.039
1713.00	0.039
1714.00	0.039
1715.00	0.039
1716.00	0.038
1717.00	0.038
1718.00	0.038
1719.00	0.038
1720.00	0.038
1721.00	0.038
1722.00	0.037
1723.00	0.037
1724.00	0.037
1725.00	0.037
1726.00	0.036
1727.00	0.036
1728.00	0.036
1729.00	0.036
1730.00	0.036
1731.00	0.036
1732.00	0.035
1733.00	0.035
1734.00	0.035
1735.00	0.034
1736.00	0.034
1737.00	0.034
1738.00	0.033
1739.00	0.033
1740.00	0.033
1741.00	0.033
1742.00	0.032
1743.00	0.032
1744.00	0.032
1745.00	0.031
1746.00	0.031
1747.00	0.031
1748.00	0.031
1749.00	0.030
1750.00	0.030
1751.00	0.030
1752.00	0.030
1753.00	0.029
1754.00	0.029
1755.00	0.029
1756.00	0.029
1757.00	0.029
1758.00	0.028
1759.00	0.028
1760.00	0.028
1761.00	0.028
1762.00	0.027
1763.00	0.027
1764.00	0.027
1765.00	0.027
1766.00	0.026
1767.00	0.026
1768.00	0.026
1769.00	0.025
1770.00	0.025
1771.00	0.025
1772.00	0.025
1773.00	0.024
1774.00	0.024
1775.00	0.024
1776.00	0.024
1777.00	0.024
1778.00	0.023
1779.00	0.023
1780.00	0.023
1781.00	0.023
1782.00	0.023
1783.00	0.022
1784.00	0.022
1785.00	0.022
1786.00	0.022
1787.00	0.022
1788.00	0.022
1789.00	0.021
1790.00	0.021
1791.00	0.021
1792.00	0.021
1793.00	0.021
1794.00	0.021
1795.00	0.020
1796.00	0.020
1797.00	0.020
1798.00	0.020
1799.00	0.020
1800.00	0.020
1801.00	0.020
1802.00	0.020
1803.00	0.020
1804.00	0.019
1805.00	0.019
1806.00	0.019
1807.00	0.019
1808.00	0.019
1809.00	0.019
1810.00	0.018
1811.00	0.018
1812.00	0.018
1813.00	0.018
1814.00	0.018
1815.00	0.018
1816.00	0.018
1817.00	0.018
1818.00	0.018
1819.00	0.017
1820.00	0.017
1821.00	0.017
1822.00	0.017
1823.00	0.017
1824.00	0.017
1825.00	0.017
1826.00	0.017
1827.00	0.016
1828.00	0.016
1829.00	0.016
1830.00	0.016
1831.00	0.016
1832.00	0.015
1833.00	0.015
1834.00	0.015
1835.00	0.015
1836.00	0.014
1837.00	0.014
1838.00	0.014
1839.00	0.014
1840.00	0.013
1841.00	0.013
1842.00	0.013
1843.00	0.013
1844.00	0.012
1845.00	0.012
1846.00	0.012
1847.00	0.011
1848.00	0.011
1849.00	0.011
1850.00	0.010
1851.00	0.010
1852.00	0.009
1853.00	0.009
1854.00	0.008
1855.00	0.007
1856.00	0.006
1857.00	0.006
1858.00	0.005
1859.00	0.004
1860.00	0.003
1861.00	0.002
1862.00	0.001
1863.00	0.000
1864.00	-0.001
1865.00	-0.002
1866.00	-0.003
1867.00	-0.004
1868.00	-0.006
1869.00	-0.007
1870.00	-0.008
1871.00	-0.010
1872.00	-0.011
1873.00	-0.013
1874.00	-0.015
1875.00	-0.017
1876.00	-0.019
1877.00	-0.021
1878.00	-0.023
1879.00	-0.025
1880.00	-0.027
1881.00	-0.029
1882.00	-0.031
1883.00	-0.033
1884.00	-0.035
1885.00	-0.037
1886.00	-0.040
1887.00	-0.042
1888.00	-0.044
1889.00	-0.046
1890.00	-0.049
1891.00	-0.051
1892.00	-0.054
1893.00	-0.056
1894.00	-0.059
1895.00	-0.061
1896.00	-0.064
1897.00	-0.066
1898.00	-0.068
1899.00	-0.071
1900.00	-0.073
1901.00	-0.076
1902.00	-0.078
1903.00	-0.080
1904.00	-0.082
1905.00	-0.085
1906.00	-0.086
1907.00	-0.088
1908.00	-0.091
1909.00	-0.092
1910.00	-0.094
1911.00	-0.096
1912.00	-0.098
1913.00	-0.099
1914.00	-0.101
1915.00	-0.102
1916.00	-0.103
1917.00	-0.105
1918.00	-0.106
1919.00	-0.107
1920.00	-0.108
1921.00	-0.109
1922.00	-0.110
1923.00	-0.111
1924.00	-0.111
1925.00	-0.111
1926.00	-0.112
1927.00	-0.113
1928.00	-0.113
1929.00	-0.113
1930.00	-0.114
1931.00	-0.114
1932.00	-0.114
1933.00	-0.114
1934.00	-0.113
1935.00	-0.113
1936.00	-0.113
1937.00	-0.114
1938.00	-0.114
1939.00	-0.114
1940.00	-0.114
1941.00	-0.114
1942.00	-0.114
1943.00	-0.114
1944.00	-0.114
1945.00	-0.113
1946.00	-0.113
1947.00	-0.112
1948.00	-0.112
1949.00	-0.111
1950.00	-0.110
1951.00	-0.110
1952.00	-0.109
1953.00	-0.108
1954.00	-0.108
1955.00	-0.108
1956.00	-0.108
1957.00	-0.108
1958.00	-0.108
1959.00	-0.107
1960.00	-0.106
1961.00	-0.105
1962.00	-0.104
1963.00	-0.103
1964.00	-0.102
1965.00	-0.102
1966.00	-0.101
1967.00	-0.100
1968.00	-0.099
1969.00	-0.098
1970.00	-0.097
1971.00	-0.095
1972.00	-0.095
1973.00	-0.094
1974.00	-0.093
1975.00	-0.092
1976.00	-0.091
1977.00	-0.089
1978.00	-0.087
1979.00	-0.086
1980.00	-0.084
1981.00	-0.082
1982.00	-0.081
1983.00	-0.079
1984.00	-0.077
1985.00	-0.075
1986.00	-0.073
1987.00	-0.071
1988.00	-0.069
1989.00	-0.067
1990.00	-0.066
1991.00	-0.063
1992.00	-0.061
1993.00	-0.060
1994.00	-0.058
1995.00	-0.056
1996.00	-0.054
1997.00	-0.052
1998.00	-0.051
1999.00	-0.050
2000.00	-0.048
