# Supplementary material for: Dataset of emission and excitation spectra, UV–vis absorption spectra, and XPS spectra of graphitic C3N4
Source: Data Brief. 2018 Oct 3;21:501–10. doi: 10.1016/j.dib.2018.09.123 (PMC6199237; doi:10.1016/j.dib.2018.09.123)
Supplement: Supplementary file 2 — Supplementary material [file mmc2.zip › Raw Data/Fig 3/Fig 3a/Em 500íμ.txt]

345	0.08792
346	0.0878
347	0.08739
348	0.08684
349	0.08621
350	0.08555
351	0.0848
352	0.0841
353	0.08336
354	0.08254
355	0.0817
356	0.08076
357	0.0798
358	0.07883
359	0.07786
360	0.07694
361	0.07608
362	0.07528
363	0.07448
364	0.07373
365	0.07297
366	0.07219
367	0.07142
368	0.07069
369	0.06997
370	0.06927
371	0.06864
372	0.06803
373	0.06748
374	0.06699
375	0.06654
376	0.06611
377	0.06573
378	0.06537
379	0.06501
380	0.0647
381	0.06444
382	0.0642
383	0.06401
384	0.06384
385	0.0637
386	0.06359
387	0.06348
388	0.06338
389	0.06331
390	0.06327
391	0.06328
392	0.06332
393	0.06342
394	0.06355
395	0.06375
396	0.06404
397	0.06439
398	0.06479
399	0.06529
400	0.06589
401	0.06658
402	0.06741
403	0.0684
404	0.06954
405	0.07092
406	0.07255
407	0.07446
408	0.07672
409	0.07943
410	0.08255
411	0.08628
412	0.09078
413	0.09608
414	0.10243
415	0.11016
416	0.11923
417	0.13001
418	0.1427
419	0.15735
420	0.17438
421	0.19414
422	0.21671
423	0.24201
424	0.27046
425	0.30197
426	0.33604
427	0.37318
428	0.41312
429	0.45494
430	0.49915
431	0.54523
432	0.59114
433	0.63781
434	0.68406
435	0.72861
436	0.77196
437	0.81336
438	0.85143
439	0.88695
440	0.91991
441	0.94802
442	0.97272
443	0.99486
444	1.01275
445	1.02723
446	1.04
447	1.04852
448	1.05533
449	1.05959
450	1.063
451	1.063
452	1.063
453	1.0613
454	1.05789
455	1.05448
456	1.05022
457	1.04426
458	1.0383
459	1.03234
460	1.02382
461	1.0153
462	1.00679
463	0.99656
464	0.98549
465	0.97357
466	0.96164
467	0.94802
468	0.93354
469	0.91906
470	0.90287
471	0.88712
472	0.87034
473	0.85271
474	0.83516
475	0.81719
476	0.79854
477	0.78005
478	0.76157
479	0.74283
480	0.72435
481	0.70629
482	0.68824
483	0.67086
484	0.65374
485	0.63688
486	0.62044
487	0.60468
488	0.58909
489	0.57402
490	0.55954
491	0.5454
492	0.53169
493	0.51848
494	0.50562
495	0.49285
496	0.48075
497	0.46891
498	0.45716
499	0.44583
500	0.43484
501	0.42386
502	0.41329
503	0.4029
504	0.39268
505	0.38272
506	0.37301
507	0.36347
508	0.3541
509	0.34507
510	0.33604
511	0.32718
512	0.31858
513	0.31015
514	0.30189
515	0.29388
516	0.28613
517	0.27846
518	0.27105
519	0.2639
520	0.25683
521	0.25002
522	0.24354
523	0.23707
524	0.23094
525	0.22498
526	0.21918
527	0.21356
528	0.2082
529	0.20291
530	0.19789
531	0.19303
532	0.18827
533	0.18375
534	0.17941
535	0.17515
536	0.17106
537	0.16714
538	0.16339
539	0.15965
540	0.15615
541	0.15266
542	0.14934
543	0.1461
544	0.14304
545	0.13997
546	0.13708
547	0.13426
548	0.13145
549	0.12881
550	0.12628
551	0.12374
552	0.12131
553	0.11898
554	0.11669
555	0.1145
556	0.11239
557	0.11033
558	0.10836
559	0.10641
560	0.10452
561	0.1027
562	0.10098
563	0.09929
564	0.09764
565	0.09611
566	0.09462
567	0.09313
568	0.09175
569	0.09042
570	0.08911
571	0.08786
572	0.08665
573	0.08545
574	0.08432
575	0.08324
576	0.08218
577	0.08116
578	0.08019
579	0.07923
580	0.07834
581	0.0775
582	0.07667
583	0.07588
584	0.07513
585	0.07438
586	0.07366
587	0.073
588	0.07235
589	0.07173
590	0.07115
591	0.0706
592	0.07005
593	0.06957
594	0.06908
595	0.0686
596	0.06818
597	0.06776
598	0.06736
599	0.06698
600	0.06662
601	0.06626
602	0.06593
603	0.06562
604	0.06532
605	0.06506
606	0.06481
607	0.06455
608	0.06431
609	0.06411
610	0.06391
611	0.06372
612	0.06355
613	0.06341
614	0.06329
615	0.06319
616	0.06313
617	0.06307
618	0.06303
619	0.06301
620	0.063
621	0.06307
622	0.06318
623	0.06332
624	0.06355
625	0.06386
626	0.0642
627	0.06461
628	0.0651
629	0.06561
630	0.06622
	--
--	--
--	--
--	--
--	--
--	--
--	--
--	--
--	--
--	--
--	--
--	--
--	--
--	--
--	--
--	--
--	--
--	--
--	--
--	--
--	--
--	--
--	--
