# Supplementary material for: Dataset of emission and excitation spectra, UV–vis absorption spectra, and XPS spectra of graphitic C3N4
Source: Data Brief. 2018 Oct 3;21:501–10. doi: 10.1016/j.dib.2018.09.123 (PMC6199237; doi:10.1016/j.dib.2018.09.123)
Supplement: Supplementary file 2 — Supplementary material [file mmc2.zip › Raw Data/Fig 3/Fig 3b/Ab 450íμ.txt]

N-01.spc - RawData
����(nm)	����ֵ
250.00	0.316
251.00	0.319
252.00	0.324
253.00	0.329
254.00	0.335
255.00	0.340
256.00	0.345
257.00	0.351
258.00	0.354
259.00	0.358
260.00	0.361
261.00	0.363
262.00	0.365
263.00	0.366
264.00	0.368
265.00	0.368
266.00	0.369
267.00	0.368
268.00	0.368
269.00	0.367
270.00	0.365
271.00	0.364
272.00	0.362
273.00	0.362
274.00	0.361
275.00	0.362
276.00	0.364
277.00	0.366
278.00	0.369
279.00	0.374
280.00	0.379
281.00	0.386
282.00	0.394
283.00	0.404
284.00	0.412
285.00	0.423
286.00	0.434
287.00	0.444
288.00	0.454
289.00	0.464
290.00	0.472
291.00	0.481
292.00	0.488
293.00	0.495
294.00	0.501
295.00	0.506
296.00	0.509
297.00	0.513
298.00	0.517
299.00	0.520
300.00	0.522
301.00	0.526
302.00	0.528
303.00	0.530
304.00	0.532
305.00	0.534
306.00	0.537
307.00	0.539
308.00	0.542
309.00	0.544
310.00	0.547
311.00	0.551
312.00	0.553
313.00	0.557
314.00	0.561
315.00	0.566
316.00	0.571
317.00	0.577
318.00	0.582
319.00	0.587
320.00	0.593
321.00	0.599
322.00	0.604
323.00	0.611
324.00	0.617
325.00	0.623
326.00	0.629
327.00	0.635
328.00	0.641
329.00	0.646
330.00	0.651
331.00	0.656
332.00	0.660
333.00	0.664
334.00	0.666
335.00	0.669
336.00	0.670
337.00	0.672
338.00	0.673
339.00	0.673
340.00	0.672
341.00	0.671
342.00	0.670
343.00	0.669
344.00	0.669
345.00	0.669
346.00	0.668
347.00	0.668
348.00	0.667
349.00	0.666
350.00	0.666
351.00	0.665
352.00	0.666
353.00	0.666
354.00	0.667
355.00	0.669
356.00	0.670
357.00	0.671
358.00	0.673
359.00	0.674
360.00	0.676
361.00	0.677
362.00	0.678
363.00	0.680
364.00	0.682
365.00	0.683
366.00	0.683
367.00	0.685
368.00	0.686
369.00	0.687
370.00	0.689
371.00	0.692
372.00	0.694
373.00	0.696
374.00	0.698
375.00	0.700
376.00	0.702
377.00	0.703
378.00	0.705
379.00	0.705
380.00	0.705
381.00	0.704
382.00	0.703
383.00	0.701
384.00	0.698
385.00	0.695
386.00	0.691
387.00	0.686
388.00	0.681
389.00	0.675
390.00	0.669
391.00	0.661
392.00	0.653
393.00	0.645
394.00	0.635
395.00	0.626
396.00	0.616
397.00	0.605
398.00	0.593
399.00	0.581
400.00	0.568
401.00	0.554
402.00	0.540
403.00	0.525
404.00	0.510
405.00	0.495
406.00	0.480
407.00	0.465
408.00	0.450
409.00	0.436
410.00	0.421
411.00	0.407
412.00	0.394
413.00	0.380
414.00	0.366
415.00	0.352
416.00	0.338
417.00	0.325
418.00	0.312
419.00	0.298
420.00	0.286
421.00	0.273
422.00	0.261
423.00	0.250
424.00	0.239
425.00	0.228
426.00	0.218
427.00	0.209
428.00	0.200
429.00	0.191
430.00	0.184
431.00	0.177
432.00	0.170
433.00	0.164
434.00	0.158
435.00	0.154
436.00	0.149
437.00	0.146
438.00	0.142
439.00	0.139
440.00	0.136
441.00	0.133
442.00	0.131
443.00	0.129
444.00	0.128
445.00	0.126
446.00	0.125
447.00	0.123
448.00	0.122
449.00	0.121
450.00	0.120
451.00	0.119
452.00	0.119
453.00	0.118
454.00	0.118
455.00	0.117
456.00	0.116
457.00	0.115
458.00	0.114
459.00	0.114
460.00	0.113
461.00	0.113
462.00	0.112
463.00	0.112
464.00	0.111
465.00	0.111
466.00	0.111
467.00	0.110
468.00	0.110
469.00	0.109
470.00	0.109
471.00	0.108
472.00	0.108
473.00	0.107
474.00	0.106
475.00	0.106
476.00	0.105
477.00	0.105
478.00	0.104
479.00	0.104
480.00	0.103
481.00	0.103
482.00	0.102
483.00	0.102
484.00	0.101
485.00	0.100
486.00	0.100
487.00	0.099
488.00	0.099
489.00	0.098
490.00	0.098
491.00	0.098
492.00	0.097
493.00	0.096
494.00	0.096
495.00	0.095
496.00	0.095
497.00	0.094
498.00	0.094
499.00	0.093
500.00	0.093
501.00	0.092
502.00	0.092
503.00	0.091
504.00	0.091
505.00	0.090
506.00	0.090
507.00	0.090
508.00	0.089
509.00	0.089
510.00	0.088
511.00	0.088
512.00	0.087
513.00	0.087
514.00	0.087
515.00	0.086
516.00	0.086
517.00	0.086
518.00	0.085
519.00	0.085
520.00	0.085
521.00	0.084
522.00	0.084
523.00	0.083
524.00	0.083
525.00	0.083
526.00	0.082
527.00	0.082
528.00	0.082
529.00	0.082
530.00	0.081
531.00	0.081
532.00	0.080
533.00	0.080
534.00	0.079
535.00	0.079
536.00	0.079
537.00	0.079
538.00	0.079
539.00	0.079
540.00	0.078
541.00	0.078
542.00	0.077
543.00	0.077
544.00	0.077
545.00	0.077
546.00	0.076
547.00	0.076
548.00	0.076
549.00	0.076
550.00	0.076
551.00	0.075
552.00	0.075
553.00	0.074
554.00	0.074
555.00	0.073
556.00	0.073
557.00	0.073
558.00	0.073
559.00	0.073
560.00	0.072
561.00	0.072
562.00	0.072
563.00	0.072
564.00	0.072
565.00	0.072
566.00	0.071
567.00	0.071
568.00	0.071
569.00	0.071
570.00	0.071
571.00	0.071
572.00	0.071
573.00	0.071
574.00	0.071
575.00	0.070
576.00	0.070
577.00	0.070
578.00	0.069
579.00	0.069
580.00	0.069
581.00	0.069
582.00	0.068
583.00	0.068
584.00	0.068
585.00	0.068
586.00	0.068
587.00	0.068
588.00	0.068
589.00	0.067
590.00	0.067
591.00	0.067
592.00	0.067
593.00	0.068
594.00	0.068
595.00	0.067
596.00	0.067
597.00	0.067
598.00	0.066
599.00	0.066
600.00	0.066
601.00	0.065
602.00	0.065
603.00	0.065
604.00	0.065
605.00	0.065
606.00	0.065
607.00	0.065
608.00	0.065
609.00	0.065
610.00	0.064
611.00	0.064
612.00	0.064
613.00	0.064
614.00	0.064
615.00	0.064
616.00	0.064
617.00	0.064
618.00	0.064
619.00	0.064
620.00	0.063
621.00	0.063
622.00	0.063
623.00	0.063
624.00	0.063
625.00	0.063
626.00	0.063
627.00	0.063
628.00	0.063
629.00	0.063
630.00	0.062
631.00	0.062
632.00	0.062
633.00	0.061
634.00	0.061
635.00	0.061
636.00	0.061
637.00	0.061
638.00	0.062
639.00	0.062
640.00	0.062
641.00	0.061
642.00	0.061
643.00	0.061
644.00	0.061
645.00	0.061
646.00	0.061
647.00	0.061
648.00	0.061
649.00	0.060
650.00	0.060
651.00	0.060
652.00	0.060
653.00	0.060
654.00	0.059
655.00	0.059
656.00	0.059
657.00	0.059
658.00	0.060
659.00	0.060
660.00	0.060
661.00	0.060
662.00	0.060
663.00	0.059
664.00	0.059
665.00	0.059
666.00	0.059
667.00	0.059
668.00	0.059
669.00	0.059
670.00	0.059
671.00	0.059
672.00	0.059
673.00	0.059
674.00	0.059
675.00	0.059
676.00	0.058
677.00	0.058
678.00	0.058
679.00	0.057
680.00	0.058
681.00	0.058
682.00	0.058
683.00	0.058
684.00	0.058
685.00	0.058
686.00	0.058
687.00	0.057
688.00	0.057
689.00	0.057
690.00	0.057
691.00	0.057
692.00	0.057
693.00	0.057
694.00	0.057
695.00	0.057
696.00	0.057
697.00	0.057
698.00	0.057
699.00	0.057
700.00	0.056
701.00	0.056
702.00	0.056
703.00	0.056
704.00	0.056
705.00	0.057
706.00	0.057
707.00	0.057
708.00	0.057
709.00	0.056
710.00	0.056
711.00	0.056
712.00	0.056
713.00	0.056
714.00	0.056
715.00	0.056
716.00	0.056
717.00	0.056
718.00	0.056
719.00	0.055
720.00	0.055
721.00	0.055
722.00	0.055
723.00	0.055
724.00	0.055
725.00	0.055
726.00	0.055
727.00	0.055
728.00	0.055
729.00	0.055
730.00	0.055
731.00	0.055
732.00	0.055
733.00	0.054
734.00	0.054
735.00	0.054
736.00	0.054
737.00	0.054
738.00	0.054
739.00	0.054
740.00	0.054
741.00	0.054
742.00	0.054
743.00	0.054
744.00	0.054
745.00	0.054
746.00	0.054
747.00	0.054
748.00	0.054
749.00	0.054
750.00	0.054
751.00	0.054
752.00	0.053
753.00	0.053
754.00	0.053
755.00	0.053
756.00	0.053
757.00	0.053
758.00	0.053
759.00	0.053
760.00	0.053
761.00	0.053
762.00	0.053
763.00	0.053
764.00	0.053
765.00	0.053
766.00	0.053
767.00	0.053
768.00	0.053
769.00	0.053
770.00	0.053
771.00	0.053
772.00	0.053
773.00	0.053
774.00	0.052
775.00	0.052
776.00	0.052
777.00	0.052
778.00	0.052
779.00	0.052
780.00	0.052
781.00	0.052
782.00	0.052
783.00	0.052
784.00	0.052
785.00	0.052
786.00	0.052
787.00	0.052
788.00	0.052
789.00	0.052
790.00	0.052
791.00	0.052
792.00	0.052
793.00	0.052
794.00	0.052
795.00	0.052
796.00	0.052
797.00	0.052
798.00	0.052
799.00	0.052
800.00	0.052
801.00	0.052
802.00	0.052
803.00	0.052
804.00	0.051
805.00	0.051
806.00	0.051
807.00	0.051
808.00	0.051
809.00	0.051
810.00	0.051
811.00	0.051
812.00	0.051
813.00	0.051
814.00	0.051
815.00	0.051
816.00	0.051
817.00	0.051
818.00	0.051
819.00	0.051
820.00	0.050
821.00	0.050
822.00	0.050
823.00	0.050
824.00	0.050
825.00	0.050
826.00	0.050
827.00	0.049
828.00	0.049
829.00	0.049
830.00	0.049
831.00	0.048
832.00	0.048
833.00	0.048
834.00	0.047
835.00	0.047
836.00	0.047
837.00	0.047
838.00	0.047
839.00	0.047
840.00	0.047
841.00	0.047
842.00	0.047
843.00	0.047
844.00	0.047
845.00	0.047
846.00	0.047
847.00	0.047
848.00	0.047
849.00	0.047
850.00	0.047
851.00	0.047
852.00	0.047
853.00	0.047
854.00	0.047
855.00	0.047
856.00	0.047
857.00	0.047
858.00	0.046
859.00	0.046
860.00	0.046
861.00	0.046
862.00	0.046
863.00	0.046
864.00	0.046
865.00	0.046
866.00	0.046
867.00	0.046
868.00	0.046
869.00	0.046
870.00	0.046
871.00	0.046
872.00	0.046
873.00	0.046
874.00	0.046
875.00	0.046
876.00	0.046
877.00	0.046
878.00	0.046
879.00	0.046
880.00	0.046
881.00	0.046
882.00	0.046
883.00	0.046
884.00	0.046
885.00	0.046
886.00	0.046
887.00	0.046
888.00	0.046
889.00	0.046
890.00	0.046
891.00	0.046
892.00	0.046
893.00	0.046
894.00	0.046
895.00	0.046
896.00	0.046
897.00	0.046
898.00	0.046
899.00	0.046
900.00	0.045
901.00	0.045
902.00	0.045
903.00	0.045
904.00	0.045
905.00	0.045
906.00	0.045
907.00	0.045
908.00	0.045
909.00	0.045
910.00	0.045
911.00	0.045
912.00	0.045
913.00	0.045
914.00	0.045
915.00	0.045
916.00	0.045
917.00	0.045
918.00	0.045
919.00	0.045
920.00	0.045
921.00	0.045
922.00	0.045
923.00	0.045
924.00	0.045
925.00	0.045
926.00	0.045
927.00	0.045
928.00	0.045
929.00	0.045
930.00	0.045
931.00	0.045
932.00	0.045
933.00	0.045
934.00	0.045
935.00	0.045
936.00	0.045
937.00	0.045
938.00	0.045
939.00	0.045
940.00	0.045
941.00	0.045
942.00	0.045
943.00	0.045
944.00	0.045
945.00	0.045
946.00	0.045
947.00	0.045
948.00	0.045
949.00	0.045
950.00	0.044
951.00	0.044
952.00	0.044
953.00	0.044
954.00	0.044
955.00	0.044
956.00	0.044
957.00	0.044
958.00	0.044
959.00	0.044
960.00	0.044
961.00	0.044
962.00	0.044
963.00	0.044
964.00	0.044
965.00	0.044
966.00	0.044
967.00	0.044
968.00	0.044
969.00	0.044
970.00	0.044
971.00	0.044
972.00	0.044
973.00	0.044
974.00	0.044
975.00	0.044
976.00	0.044
977.00	0.045
978.00	0.045
979.00	0.045
980.00	0.045
981.00	0.045
982.00	0.045
983.00	0.045
984.00	0.045
985.00	0.046
986.00	0.046
987.00	0.046
988.00	0.046
989.00	0.046
990.00	0.046
991.00	0.047
992.00	0.047
993.00	0.047
994.00	0.047
995.00	0.047
996.00	0.048
997.00	0.048
998.00	0.048
999.00	0.048
1000.00	0.048
1001.00	0.048
1002.00	0.049
1003.00	0.049
1004.00	0.049
1005.00	0.049
1006.00	0.049
1007.00	0.049
1008.00	0.049
1009.00	0.050
1010.00	0.050
1011.00	0.050
1012.00	0.050
1013.00	0.050
1014.00	0.050
1015.00	0.050
1016.00	0.050
1017.00	0.050
1018.00	0.050
1019.00	0.050
1020.00	0.050
1021.00	0.050
1022.00	0.050
1023.00	0.050
1024.00	0.050
1025.00	0.050
1026.00	0.050
1027.00	0.050
1028.00	0.050
1029.00	0.050
1030.00	0.050
1031.00	0.050
1032.00	0.050
1033.00	0.050
1034.00	0.050
1035.00	0.050
1036.00	0.050
1037.00	0.050
1038.00	0.050
1039.00	0.050
1040.00	0.050
1041.00	0.050
1042.00	0.050
1043.00	0.050
1044.00	0.050
1045.00	0.050
1046.00	0.049
1047.00	0.049
1048.00	0.049
1049.00	0.049
1050.00	0.049
1051.00	0.049
1052.00	0.049
1053.00	0.049
1054.00	0.049
1055.00	0.049
1056.00	0.049
1057.00	0.049
1058.00	0.049
1059.00	0.049
1060.00	0.049
1061.00	0.049
1062.00	0.049
1063.00	0.048
1064.00	0.048
1065.00	0.048
1066.00	0.048
1067.00	0.048
1068.00	0.048
1069.00	0.048
1070.00	0.048
1071.00	0.048
1072.00	0.048
1073.00	0.047
1074.00	0.047
1075.00	0.047
1076.00	0.047
1077.00	0.047
1078.00	0.047
1079.00	0.047
1080.00	0.047
1081.00	0.047
1082.00	0.046
1083.00	0.046
1084.00	0.046
1085.00	0.046
1086.00	0.046
1087.00	0.046
1088.00	0.046
1089.00	0.046
1090.00	0.046
1091.00	0.046
1092.00	0.046
1093.00	0.046
1094.00	0.046
1095.00	0.045
1096.00	0.045
1097.00	0.045
1098.00	0.045
1099.00	0.045
1100.00	0.045
1101.00	0.045
1102.00	0.045
1103.00	0.045
1104.00	0.045
1105.00	0.045
1106.00	0.045
1107.00	0.045
1108.00	0.045
1109.00	0.044
1110.00	0.044
1111.00	0.044
1112.00	0.044
1113.00	0.044
1114.00	0.044
1115.00	0.044
1116.00	0.044
1117.00	0.044
1118.00	0.044
1119.00	0.044
1120.00	0.044
1121.00	0.044
1122.00	0.043
1123.00	0.043
1124.00	0.043
1125.00	0.043
1126.00	0.043
1127.00	0.043
1128.00	0.043
1129.00	0.043
1130.00	0.043
1131.00	0.043
1132.00	0.043
1133.00	0.043
1134.00	0.043
1135.00	0.043
1136.00	0.043
1137.00	0.043
1138.00	0.043
1139.00	0.042
1140.00	0.042
1141.00	0.042
1142.00	0.042
1143.00	0.042
1144.00	0.042
1145.00	0.042
1146.00	0.042
1147.00	0.042
1148.00	0.042
1149.00	0.042
1150.00	0.042
1151.00	0.042
1152.00	0.042
1153.00	0.042
1154.00	0.042
1155.00	0.042
1156.00	0.042
1157.00	0.042
1158.00	0.042
1159.00	0.042
1160.00	0.042
1161.00	0.042
1162.00	0.042
1163.00	0.042
1164.00	0.042
1165.00	0.042
1166.00	0.042
1167.00	0.042
1168.00	0.043
1169.00	0.043
1170.00	0.043
1171.00	0.043
1172.00	0.043
1173.00	0.043
1174.00	0.043
1175.00	0.044
1176.00	0.044
1177.00	0.044
1178.00	0.044
1179.00	0.044
1180.00	0.045
1181.00	0.045
1182.00	0.045
1183.00	0.045
1184.00	0.045
1185.00	0.046
1186.00	0.046
1187.00	0.046
1188.00	0.046
1189.00	0.046
1190.00	0.047
1191.00	0.047
1192.00	0.047
1193.00	0.047
1194.00	0.048
1195.00	0.048
1196.00	0.048
1197.00	0.048
1198.00	0.049
1199.00	0.049
1200.00	0.049
1201.00	0.049
1202.00	0.049
1203.00	0.050
1204.00	0.050
1205.00	0.050
1206.00	0.050
1207.00	0.050
1208.00	0.051
1209.00	0.051
1210.00	0.051
1211.00	0.051
1212.00	0.051
1213.00	0.051
1214.00	0.051
1215.00	0.051
1216.00	0.052
1217.00	0.052
1218.00	0.052
1219.00	0.052
1220.00	0.052
1221.00	0.052
1222.00	0.052
1223.00	0.052
1224.00	0.052
1225.00	0.052
1226.00	0.053
1227.00	0.053
1228.00	0.053
1229.00	0.053
1230.00	0.053
1231.00	0.053
1232.00	0.053
1233.00	0.053
1234.00	0.053
1235.00	0.053
1236.00	0.053
1237.00	0.053
1238.00	0.053
1239.00	0.054
1240.00	0.054
1241.00	0.054
1242.00	0.054
1243.00	0.054
1244.00	0.054
1245.00	0.054
1246.00	0.054
1247.00	0.054
1248.00	0.054
1249.00	0.054
1250.00	0.054
1251.00	0.054
1252.00	0.055
1253.00	0.055
1254.00	0.055
1255.00	0.055
1256.00	0.055
1257.00	0.055
1258.00	0.055
1259.00	0.055
1260.00	0.055
1261.00	0.055
1262.00	0.055
1263.00	0.055
1264.00	0.055
1265.00	0.055
1266.00	0.056
1267.00	0.056
1268.00	0.056
1269.00	0.056
1270.00	0.056
1271.00	0.056
1272.00	0.056
1273.00	0.056
1274.00	0.056
1275.00	0.056
1276.00	0.056
1277.00	0.056
1278.00	0.056
1279.00	0.056
1280.00	0.056
1281.00	0.056
1282.00	0.056
1283.00	0.057
1284.00	0.057
1285.00	0.057
1286.00	0.057
1287.00	0.057
1288.00	0.057
1289.00	0.057
1290.00	0.057
1291.00	0.057
1292.00	0.057
1293.00	0.057
1294.00	0.057
1295.00	0.057
1296.00	0.057
1297.00	0.057
1298.00	0.057
1299.00	0.057
1300.00	0.057
1301.00	0.057
1302.00	0.057
1303.00	0.057
1304.00	0.057
1305.00	0.057
1306.00	0.057
1307.00	0.057
1308.00	0.056
1309.00	0.056
1310.00	0.056
1311.00	0.056
1312.00	0.056
1313.00	0.056
1314.00	0.056
1315.00	0.056
1316.00	0.056
1317.00	0.056
1318.00	0.056
1319.00	0.056
1320.00	0.055
1321.00	0.055
1322.00	0.055
1323.00	0.055
1324.00	0.055
1325.00	0.055
1326.00	0.055
1327.00	0.055
1328.00	0.055
1329.00	0.054
1330.00	0.054
1331.00	0.054
1332.00	0.054
1333.00	0.054
1334.00	0.054
1335.00	0.053
1336.00	0.053
1337.00	0.053
1338.00	0.053
1339.00	0.053
1340.00	0.053
1341.00	0.052
1342.00	0.052
1343.00	0.052
1344.00	0.052
1345.00	0.052
1346.00	0.052
1347.00	0.051
1348.00	0.051
1349.00	0.051
1350.00	0.051
1351.00	0.051
1352.00	0.051
1353.00	0.051
1354.00	0.051
1355.00	0.051
1356.00	0.051
1357.00	0.051
1358.00	0.050
1359.00	0.050
1360.00	0.050
1361.00	0.050
1362.00	0.050
1363.00	0.050
1364.00	0.050
1365.00	0.049
1366.00	0.049
1367.00	0.049
1368.00	0.049
1369.00	0.048
1370.00	0.048
1371.00	0.048
1372.00	0.048
1373.00	0.047
1374.00	0.047
1375.00	0.047
1376.00	0.046
1377.00	0.046
1378.00	0.046
1379.00	0.045
1380.00	0.045
1381.00	0.045
1382.00	0.044
1383.00	0.044
1384.00	0.043
1385.00	0.043
1386.00	0.043
1387.00	0.042
1388.00	0.042
1389.00	0.042
1390.00	0.041
1391.00	0.041
1392.00	0.041
1393.00	0.040
1394.00	0.040
1395.00	0.040
1396.00	0.039
1397.00	0.039
1398.00	0.039
1399.00	0.038
1400.00	0.038
1401.00	0.038
1402.00	0.037
1403.00	0.037
1404.00	0.037
1405.00	0.036
1406.00	0.036
1407.00	0.036
1408.00	0.036
1409.00	0.036
1410.00	0.035
1411.00	0.035
1412.00	0.035
1413.00	0.035
1414.00	0.035
1415.00	0.035
1416.00	0.034
1417.00	0.034
1418.00	0.034
1419.00	0.034
1420.00	0.034
1421.00	0.034
1422.00	0.034
1423.00	0.034
1424.00	0.034
1425.00	0.035
1426.00	0.035
1427.00	0.035
1428.00	0.035
1429.00	0.036
1430.00	0.036
1431.00	0.036
1432.00	0.037
1433.00	0.037
1434.00	0.038
1435.00	0.038
1436.00	0.039
1437.00	0.039
1438.00	0.040
1439.00	0.041
1440.00	0.042
1441.00	0.043
1442.00	0.043
1443.00	0.044
1444.00	0.046
1445.00	0.047
1446.00	0.048
1447.00	0.049
1448.00	0.050
1449.00	0.052
1450.00	0.053
1451.00	0.054
1452.00	0.056
1453.00	0.057
1454.00	0.059
1455.00	0.060
1456.00	0.062
1457.00	0.063
1458.00	0.065
1459.00	0.066
1460.00	0.067
1461.00	0.069
1462.00	0.070
1463.00	0.071
1464.00	0.072
1465.00	0.073
1466.00	0.074
1467.00	0.075
1468.00	0.075
1469.00	0.076
1470.00	0.076
1471.00	0.077
1472.00	0.077
1473.00	0.077
1474.00	0.078
1475.00	0.078
1476.00	0.078
1477.00	0.078
1478.00	0.078
1479.00	0.078
1480.00	0.078
1481.00	0.079
1482.00	0.079
1483.00	0.079
1484.00	0.079
1485.00	0.079
1486.00	0.079
1487.00	0.079
1488.00	0.080
1489.00	0.080
1490.00	0.080
1491.00	0.081
1492.00	0.081
1493.00	0.082
1494.00	0.082
1495.00	0.082
1496.00	0.083
1497.00	0.083
1498.00	0.084
1499.00	0.085
1500.00	0.085
1501.00	0.086
1502.00	0.086
1503.00	0.087
1504.00	0.087
1505.00	0.088
1506.00	0.088
1507.00	0.089
1508.00	0.089
1509.00	0.089
1510.00	0.090
1511.00	0.090
1512.00	0.091
1513.00	0.091
1514.00	0.091
1515.00	0.092
1516.00	0.092
1517.00	0.092
1518.00	0.092
1519.00	0.093
1520.00	0.093
1521.00	0.093
1522.00	0.093
1523.00	0.093
1524.00	0.093
1525.00	0.093
1526.00	0.093
1527.00	0.094
1528.00	0.094
1529.00	0.094
1530.00	0.094
1531.00	0.094
1532.00	0.094
1533.00	0.094
1534.00	0.094
1535.00	0.094
1536.00	0.095
1537.00	0.095
1538.00	0.095
1539.00	0.095
1540.00	0.095
1541.00	0.095
1542.00	0.095
1543.00	0.094
1544.00	0.094
1545.00	0.094
1546.00	0.094
1547.00	0.094
1548.00	0.094
1549.00	0.094
1550.00	0.094
1551.00	0.093
1552.00	0.093
1553.00	0.093
1554.00	0.093
1555.00	0.093
1556.00	0.093
1557.00	0.092
1558.00	0.092
1559.00	0.092
1560.00	0.092
1561.00	0.092
1562.00	0.091
1563.00	0.091
1564.00	0.091
1565.00	0.091
1566.00	0.091
1567.00	0.091
1568.00	0.091
1569.00	0.091
1570.00	0.091
1571.00	0.090
1572.00	0.090
1573.00	0.090
1574.00	0.090
1575.00	0.090
1576.00	0.090
1577.00	0.090
1578.00	0.090
1579.00	0.090
1580.00	0.090
1581.00	0.089
1582.00	0.089
1583.00	0.089
1584.00	0.089
1585.00	0.089
1586.00	0.089
1587.00	0.089
1588.00	0.089
1589.00	0.089
1590.00	0.089
1591.00	0.088
1592.00	0.088
1593.00	0.088
1594.00	0.088
1595.00	0.088
1596.00	0.088
1597.00	0.088
1598.00	0.088
1599.00	0.088
1600.00	0.088
1601.00	0.088
1602.00	0.088
1603.00	0.088
1604.00	0.088
1605.00	0.088
1606.00	0.088
1607.00	0.087
1608.00	0.087
1609.00	0.087
1610.00	0.087
1611.00	0.087
1612.00	0.087
1613.00	0.087
1614.00	0.087
1615.00	0.087
1616.00	0.086
1617.00	0.086
1618.00	0.086
1619.00	0.086
1620.00	0.086
1621.00	0.086
1622.00	0.086
1623.00	0.086
1624.00	0.086
1625.00	0.086
1626.00	0.086
1627.00	0.086
1628.00	0.086
1629.00	0.086
1630.00	0.086
1631.00	0.086
1632.00	0.086
1633.00	0.086
1634.00	0.086
1635.00	0.086
1636.00	0.086
1637.00	0.085
1638.00	0.085
1639.00	0.085
1640.00	0.085
1641.00	0.085
1642.00	0.085
1643.00	0.085
1644.00	0.085
1645.00	0.085
1646.00	0.085
1647.00	0.085
1648.00	0.085
1649.00	0.085
1650.00	0.085
1651.00	0.085
1652.00	0.085
1653.00	0.084
1654.00	0.084
1655.00	0.084
1656.00	0.084
1657.00	0.084
1658.00	0.084
1659.00	0.084
1660.00	0.084
1661.00	0.083
1662.00	0.083
1663.00	0.083
1664.00	0.083
1665.00	0.083
1666.00	0.083
1667.00	0.083
1668.00	0.083
1669.00	0.082
1670.00	0.082
1671.00	0.082
1672.00	0.082
1673.00	0.082
1674.00	0.082
1675.00	0.081
1676.00	0.081
1677.00	0.081
1678.00	0.081
1679.00	0.081
1680.00	0.080
1681.00	0.080
1682.00	0.080
1683.00	0.080
1684.00	0.080
1685.00	0.080
1686.00	0.079
1687.00	0.079
1688.00	0.079
1689.00	0.079
1690.00	0.079
1691.00	0.079
1692.00	0.079
1693.00	0.078
1694.00	0.078
1695.00	0.078
1696.00	0.078
1697.00	0.078
1698.00	0.078
1699.00	0.078
1700.00	0.078
1701.00	0.077
1702.00	0.077
1703.00	0.077
1704.00	0.077
1705.00	0.076
1706.00	0.076
1707.00	0.076
1708.00	0.076
1709.00	0.076
1710.00	0.075
1711.00	0.075
1712.00	0.075
1713.00	0.075
1714.00	0.074
1715.00	0.074
1716.00	0.074
1717.00	0.073
1718.00	0.073
1719.00	0.073
1720.00	0.073
1721.00	0.072
1722.00	0.072
1723.00	0.072
1724.00	0.072
1725.00	0.072
1726.00	0.071
1727.00	0.071
1728.00	0.071
1729.00	0.071
1730.00	0.071
1731.00	0.071
1732.00	0.070
1733.00	0.070
1734.00	0.070
1735.00	0.070
1736.00	0.070
1737.00	0.069
1738.00	0.069
1739.00	0.069
1740.00	0.069
1741.00	0.068
1742.00	0.068
1743.00	0.068
1744.00	0.068
1745.00	0.067
1746.00	0.067
1747.00	0.067
1748.00	0.066
1749.00	0.066
1750.00	0.066
1751.00	0.066
1752.00	0.066
1753.00	0.065
1754.00	0.065
1755.00	0.065
1756.00	0.065
1757.00	0.064
1758.00	0.064
1759.00	0.064
1760.00	0.064
1761.00	0.064
1762.00	0.063
1763.00	0.063
1764.00	0.063
1765.00	0.063
1766.00	0.063
1767.00	0.063
1768.00	0.062
1769.00	0.062
1770.00	0.062
1771.00	0.062
1772.00	0.062
1773.00	0.062
1774.00	0.061
1775.00	0.061
1776.00	0.061
1777.00	0.061
1778.00	0.061
1779.00	0.061
1780.00	0.060
1781.00	0.060
1782.00	0.060
1783.00	0.060
1784.00	0.059
1785.00	0.059
1786.00	0.059
1787.00	0.059
1788.00	0.059
1789.00	0.058
1790.00	0.058
1791.00	0.058
1792.00	0.058
1793.00	0.058
1794.00	0.058
1795.00	0.058
1796.00	0.058
1797.00	0.058
1798.00	0.058
1799.00	0.058
1800.00	0.058
1801.00	0.058
1802.00	0.058
1803.00	0.058
1804.00	0.058
1805.00	0.058
1806.00	0.058
1807.00	0.058
1808.00	0.057
1809.00	0.057
1810.00	0.057
1811.00	0.057
1812.00	0.057
1813.00	0.057
1814.00	0.057
1815.00	0.057
1816.00	0.057
1817.00	0.057
1818.00	0.057
1819.00	0.057
1820.00	0.057
1821.00	0.057
1822.00	0.056
1823.00	0.056
1824.00	0.056
1825.00	0.056
1826.00	0.056
1827.00	0.056
1828.00	0.056
1829.00	0.056
1830.00	0.055
1831.00	0.055
1832.00	0.055
1833.00	0.055
1834.00	0.055
1835.00	0.055
1836.00	0.055
1837.00	0.055
1838.00	0.054
1839.00	0.054
1840.00	0.054
1841.00	0.054
1842.00	0.054
1843.00	0.053
1844.00	0.053
1845.00	0.053
1846.00	0.052
1847.00	0.052
1848.00	0.052
1849.00	0.051
1850.00	0.051
1851.00	0.050
1852.00	0.050
1853.00	0.049
1854.00	0.049
1855.00	0.048
1856.00	0.048
1857.00	0.047
1858.00	0.046
1859.00	0.045
1860.00	0.044
1861.00	0.043
1862.00	0.042
1863.00	0.041
1864.00	0.040
1865.00	0.039
1866.00	0.038
1867.00	0.037
1868.00	0.035
1869.00	0.034
1870.00	0.032
1871.00	0.031
1872.00	0.029
1873.00	0.028
1874.00	0.026
1875.00	0.024
1876.00	0.023
1877.00	0.021
1878.00	0.019
1879.00	0.017
1880.00	0.016
1881.00	0.014
1882.00	0.012
1883.00	0.010
1884.00	0.008
1885.00	0.006
1886.00	0.005
1887.00	0.003
1888.00	0.001
1889.00	-0.001
1890.00	-0.003
1891.00	-0.005
1892.00	-0.007
1893.00	-0.009
1894.00	-0.011
1895.00	-0.013
1896.00	-0.015
1897.00	-0.016
1898.00	-0.018
1899.00	-0.019
1900.00	-0.021
1901.00	-0.022
1902.00	-0.024
1903.00	-0.025
1904.00	-0.026
1905.00	-0.027
1906.00	-0.028
1907.00	-0.029
1908.00	-0.030
1909.00	-0.031
1910.00	-0.031
1911.00	-0.032
1912.00	-0.033
1913.00	-0.034
1914.00	-0.034
1915.00	-0.035
1916.00	-0.036
1917.00	-0.036
1918.00	-0.036
1919.00	-0.037
1920.00	-0.037
1921.00	-0.037
1922.00	-0.037
1923.00	-0.037
1924.00	-0.037
1925.00	-0.036
1926.00	-0.035
1927.00	-0.035
1928.00	-0.035
1929.00	-0.034
1930.00	-0.034
1931.00	-0.033
1932.00	-0.032
1933.00	-0.031
1934.00	-0.030
1935.00	-0.030
1936.00	-0.029
1937.00	-0.028
1938.00	-0.028
1939.00	-0.026
1940.00	-0.025
1941.00	-0.023
1942.00	-0.023
1943.00	-0.022
1944.00	-0.021
1945.00	-0.020
1946.00	-0.018
1947.00	-0.017
1948.00	-0.016
1949.00	-0.014
1950.00	-0.013
1951.00	-0.012
1952.00	-0.011
1953.00	-0.009
1954.00	-0.007
1955.00	-0.006
1956.00	-0.004
1957.00	-0.002
1958.00	-0.001
1959.00	0.001
1960.00	0.002
1961.00	0.004
1962.00	0.005
1963.00	0.007
1964.00	0.008
1965.00	0.010
1966.00	0.011
1967.00	0.013
1968.00	0.015
1969.00	0.016
1970.00	0.018
1971.00	0.020
1972.00	0.021
1973.00	0.023
1974.00	0.025
1975.00	0.027
1976.00	0.029
1977.00	0.031
1978.00	0.033
1979.00	0.034
1980.00	0.038
1981.00	0.039
1982.00	0.042
1983.00	0.044
1984.00	0.046
1985.00	0.048
1986.00	0.050
1987.00	0.053
1988.00	0.055
1989.00	0.057
1990.00	0.059
1991.00	0.062
1992.00	0.064
1993.00	0.067
1994.00	0.069
1995.00	0.072
1996.00	0.075
1997.00	0.077
1998.00	0.079
1999.00	0.081
2000.00	0.083
