# Supplementary material for: Dataset of emission and excitation spectra, UV–vis absorption spectra, and XPS spectra of graphitic C3N4
Source: Data Brief. 2018 Oct 3;21:501–10. doi: 10.1016/j.dib.2018.09.123 (PMC6199237; doi:10.1016/j.dib.2018.09.123)
Supplement: Supplementary file 2 — Supplementary material [file mmc2.zip › Raw Data/Fig 3/Fig 3b/Ab 500íμ.txt]

N-02.spc - RawData
����(nm)	����ֵ
250.00	0.651
251.00	0.655
252.00	0.659
253.00	0.665
254.00	0.669
255.00	0.672
256.00	0.676
257.00	0.680
258.00	0.682
259.00	0.685
260.00	0.688
261.00	0.690
262.00	0.691
263.00	0.692
264.00	0.694
265.00	0.694
266.00	0.694
267.00	0.694
268.00	0.694
269.00	0.692
270.00	0.692
271.00	0.691
272.00	0.690
273.00	0.690
274.00	0.690
275.00	0.689
276.00	0.690
277.00	0.691
278.00	0.692
279.00	0.695
280.00	0.698
281.00	0.701
282.00	0.704
283.00	0.709
284.00	0.712
285.00	0.717
286.00	0.721
287.00	0.726
288.00	0.730
289.00	0.734
290.00	0.738
291.00	0.742
292.00	0.746
293.00	0.750
294.00	0.753
295.00	0.755
296.00	0.756
297.00	0.756
298.00	0.757
299.00	0.757
300.00	0.757
301.00	0.757
302.00	0.758
303.00	0.758
304.00	0.758
305.00	0.759
306.00	0.759
307.00	0.759
308.00	0.759
309.00	0.759
310.00	0.760
311.00	0.762
312.00	0.762
313.00	0.763
314.00	0.764
315.00	0.764
316.00	0.765
317.00	0.767
318.00	0.768
319.00	0.770
320.00	0.771
321.00	0.772
322.00	0.773
323.00	0.773
324.00	0.772
325.00	0.774
326.00	0.775
327.00	0.776
328.00	0.777
329.00	0.779
330.00	0.779
331.00	0.779
332.00	0.780
333.00	0.780
334.00	0.781
335.00	0.782
336.00	0.783
337.00	0.784
338.00	0.785
339.00	0.784
340.00	0.785
341.00	0.785
342.00	0.786
343.00	0.787
344.00	0.789
345.00	0.790
346.00	0.792
347.00	0.792
348.00	0.793
349.00	0.794
350.00	0.796
351.00	0.797
352.00	0.799
353.00	0.801
354.00	0.803
355.00	0.806
356.00	0.808
357.00	0.809
358.00	0.810
359.00	0.811
360.00	0.812
361.00	0.813
362.00	0.814
363.00	0.815
364.00	0.816
365.00	0.817
366.00	0.818
367.00	0.819
368.00	0.819
369.00	0.819
370.00	0.819
371.00	0.818
372.00	0.818
373.00	0.818
374.00	0.816
375.00	0.816
376.00	0.815
377.00	0.815
378.00	0.814
379.00	0.813
380.00	0.812
381.00	0.810
382.00	0.808
383.00	0.806
384.00	0.804
385.00	0.801
386.00	0.798
387.00	0.795
388.00	0.790
389.00	0.786
390.00	0.781
391.00	0.776
392.00	0.770
393.00	0.764
394.00	0.756
395.00	0.748
396.00	0.740
397.00	0.730
398.00	0.720
399.00	0.710
400.00	0.699
401.00	0.687
402.00	0.675
403.00	0.663
404.00	0.650
405.00	0.638
406.00	0.625
407.00	0.612
408.00	0.599
409.00	0.585
410.00	0.573
411.00	0.560
412.00	0.547
413.00	0.534
414.00	0.520
415.00	0.507
416.00	0.492
417.00	0.478
418.00	0.462
419.00	0.447
420.00	0.431
421.00	0.415
422.00	0.399
423.00	0.382
424.00	0.366
425.00	0.350
426.00	0.334
427.00	0.318
428.00	0.303
429.00	0.288
430.00	0.273
431.00	0.259
432.00	0.246
433.00	0.233
434.00	0.222
435.00	0.211
436.00	0.201
437.00	0.192
438.00	0.184
439.00	0.176
440.00	0.169
441.00	0.163
442.00	0.158
443.00	0.153
444.00	0.148
445.00	0.144
446.00	0.141
447.00	0.137
448.00	0.135
449.00	0.133
450.00	0.131
451.00	0.129
452.00	0.128
453.00	0.126
454.00	0.125
455.00	0.123
456.00	0.122
457.00	0.121
458.00	0.120
459.00	0.119
460.00	0.118
461.00	0.118
462.00	0.117
463.00	0.116
464.00	0.116
465.00	0.115
466.00	0.115
467.00	0.114
468.00	0.113
469.00	0.112
470.00	0.111
471.00	0.110
472.00	0.110
473.00	0.109
474.00	0.109
475.00	0.108
476.00	0.107
477.00	0.107
478.00	0.106
479.00	0.105
480.00	0.104
481.00	0.104
482.00	0.103
483.00	0.102
484.00	0.101
485.00	0.100
486.00	0.099
487.00	0.099
488.00	0.098
489.00	0.098
490.00	0.097
491.00	0.096
492.00	0.096
493.00	0.095
494.00	0.094
495.00	0.094
496.00	0.093
497.00	0.092
498.00	0.092
499.00	0.091
500.00	0.091
501.00	0.090
502.00	0.090
503.00	0.089
504.00	0.088
505.00	0.087
506.00	0.087
507.00	0.086
508.00	0.086
509.00	0.085
510.00	0.084
511.00	0.084
512.00	0.083
513.00	0.083
514.00	0.082
515.00	0.082
516.00	0.081
517.00	0.081
518.00	0.080
519.00	0.080
520.00	0.079
521.00	0.079
522.00	0.078
523.00	0.078
524.00	0.077
525.00	0.077
526.00	0.077
527.00	0.076
528.00	0.076
529.00	0.075
530.00	0.075
531.00	0.074
532.00	0.074
533.00	0.073
534.00	0.073
535.00	0.072
536.00	0.072
537.00	0.072
538.00	0.072
539.00	0.072
540.00	0.071
541.00	0.071
542.00	0.071
543.00	0.070
544.00	0.069
545.00	0.069
546.00	0.068
547.00	0.068
548.00	0.068
549.00	0.068
550.00	0.068
551.00	0.068
552.00	0.067
553.00	0.067
554.00	0.067
555.00	0.066
556.00	0.066
557.00	0.066
558.00	0.066
559.00	0.066
560.00	0.065
561.00	0.065
562.00	0.065
563.00	0.064
564.00	0.065
565.00	0.065
566.00	0.064
567.00	0.064
568.00	0.064
569.00	0.063
570.00	0.063
571.00	0.063
572.00	0.063
573.00	0.062
574.00	0.062
575.00	0.062
576.00	0.062
577.00	0.062
578.00	0.062
579.00	0.061
580.00	0.062
581.00	0.061
582.00	0.061
583.00	0.060
584.00	0.060
585.00	0.060
586.00	0.060
587.00	0.061
588.00	0.061
589.00	0.061
590.00	0.061
591.00	0.060
592.00	0.060
593.00	0.060
594.00	0.059
595.00	0.059
596.00	0.058
597.00	0.058
598.00	0.058
599.00	0.057
600.00	0.057
601.00	0.057
602.00	0.057
603.00	0.057
604.00	0.057
605.00	0.057
606.00	0.057
607.00	0.057
608.00	0.057
609.00	0.057
610.00	0.057
611.00	0.056
612.00	0.056
613.00	0.056
614.00	0.056
615.00	0.055
616.00	0.055
617.00	0.055
618.00	0.055
619.00	0.055
620.00	0.055
621.00	0.055
622.00	0.055
623.00	0.055
624.00	0.055
625.00	0.055
626.00	0.055
627.00	0.054
628.00	0.055
629.00	0.055
630.00	0.055
631.00	0.055
632.00	0.055
633.00	0.054
634.00	0.054
635.00	0.054
636.00	0.054
637.00	0.054
638.00	0.054
639.00	0.054
640.00	0.054
641.00	0.054
642.00	0.054
643.00	0.054
644.00	0.054
645.00	0.054
646.00	0.054
647.00	0.054
648.00	0.053
649.00	0.053
650.00	0.053
651.00	0.053
652.00	0.052
653.00	0.052
654.00	0.052
655.00	0.052
656.00	0.052
657.00	0.052
658.00	0.052
659.00	0.052
660.00	0.052
661.00	0.053
662.00	0.053
663.00	0.054
664.00	0.053
665.00	0.053
666.00	0.053
667.00	0.053
668.00	0.052
669.00	0.052
670.00	0.052
671.00	0.052
672.00	0.052
673.00	0.052
674.00	0.051
675.00	0.051
676.00	0.052
677.00	0.052
678.00	0.053
679.00	0.053
680.00	0.052
681.00	0.052
682.00	0.051
683.00	0.051
684.00	0.051
685.00	0.051
686.00	0.052
687.00	0.052
688.00	0.051
689.00	0.052
690.00	0.051
691.00	0.051
692.00	0.051
693.00	0.051
694.00	0.051
695.00	0.051
696.00	0.051
697.00	0.051
698.00	0.051
699.00	0.051
700.00	0.050
701.00	0.050
702.00	0.050
703.00	0.050
704.00	0.050
705.00	0.050
706.00	0.050
707.00	0.050
708.00	0.050
709.00	0.050
710.00	0.049
711.00	0.050
712.00	0.050
713.00	0.050
714.00	0.050
715.00	0.050
716.00	0.050
717.00	0.050
718.00	0.050
719.00	0.050
720.00	0.050
721.00	0.050
722.00	0.049
723.00	0.049
724.00	0.049
725.00	0.049
726.00	0.049
727.00	0.049
728.00	0.049
729.00	0.049
730.00	0.049
731.00	0.049
732.00	0.049
733.00	0.048
734.00	0.048
735.00	0.048
736.00	0.048
737.00	0.048
738.00	0.048
739.00	0.048
740.00	0.048
741.00	0.048
742.00	0.048
743.00	0.048
744.00	0.048
745.00	0.048
746.00	0.048
747.00	0.048
748.00	0.047
749.00	0.047
750.00	0.047
751.00	0.047
752.00	0.047
753.00	0.047
754.00	0.047
755.00	0.047
756.00	0.047
757.00	0.047
758.00	0.047
759.00	0.047
760.00	0.047
761.00	0.047
762.00	0.047
763.00	0.047
764.00	0.047
765.00	0.047
766.00	0.047
767.00	0.046
768.00	0.046
769.00	0.046
770.00	0.046
771.00	0.046
772.00	0.046
773.00	0.046
774.00	0.046
775.00	0.046
776.00	0.046
777.00	0.047
778.00	0.047
779.00	0.047
780.00	0.046
781.00	0.046
782.00	0.046
783.00	0.046
784.00	0.046
785.00	0.046
786.00	0.046
787.00	0.046
788.00	0.046
789.00	0.046
790.00	0.046
791.00	0.046
792.00	0.046
793.00	0.046
794.00	0.046
795.00	0.046
796.00	0.046
797.00	0.046
798.00	0.046
799.00	0.046
800.00	0.046
801.00	0.046
802.00	0.046
803.00	0.046
804.00	0.046
805.00	0.045
806.00	0.045
807.00	0.045
808.00	0.045
809.00	0.045
810.00	0.045
811.00	0.045
812.00	0.045
813.00	0.045
814.00	0.045
815.00	0.045
816.00	0.045
817.00	0.045
818.00	0.045
819.00	0.045
820.00	0.045
821.00	0.045
822.00	0.044
823.00	0.044
824.00	0.044
825.00	0.044
826.00	0.044
827.00	0.043
828.00	0.043
829.00	0.043
830.00	0.043
831.00	0.042
832.00	0.042
833.00	0.042
834.00	0.042
835.00	0.041
836.00	0.041
837.00	0.042
838.00	0.042
839.00	0.041
840.00	0.042
841.00	0.041
842.00	0.041
843.00	0.041
844.00	0.041
845.00	0.041
846.00	0.041
847.00	0.041
848.00	0.041
849.00	0.041
850.00	0.041
851.00	0.040
852.00	0.040
853.00	0.040
854.00	0.040
855.00	0.040
856.00	0.040
857.00	0.040
858.00	0.040
859.00	0.040
860.00	0.040
861.00	0.040
862.00	0.040
863.00	0.040
864.00	0.040
865.00	0.040
866.00	0.040
867.00	0.040
868.00	0.040
869.00	0.040
870.00	0.040
871.00	0.040
872.00	0.040
873.00	0.040
874.00	0.040
875.00	0.040
876.00	0.040
877.00	0.040
878.00	0.040
879.00	0.040
880.00	0.040
881.00	0.040
882.00	0.040
883.00	0.040
884.00	0.040
885.00	0.039
886.00	0.039
887.00	0.039
888.00	0.040
889.00	0.040
890.00	0.040
891.00	0.040
892.00	0.039
893.00	0.039
894.00	0.039
895.00	0.039
896.00	0.039
897.00	0.039
898.00	0.039
899.00	0.039
900.00	0.039
901.00	0.039
902.00	0.039
903.00	0.039
904.00	0.039
905.00	0.039
906.00	0.039
907.00	0.039
908.00	0.039
909.00	0.039
910.00	0.039
911.00	0.039
912.00	0.039
913.00	0.039
914.00	0.039
915.00	0.039
916.00	0.039
917.00	0.039
918.00	0.039
919.00	0.039
920.00	0.040
921.00	0.040
922.00	0.039
923.00	0.039
924.00	0.039
925.00	0.039
926.00	0.039
927.00	0.039
928.00	0.039
929.00	0.039
930.00	0.039
931.00	0.039
932.00	0.039
933.00	0.039
934.00	0.039
935.00	0.039
936.00	0.039
937.00	0.039
938.00	0.039
939.00	0.039
940.00	0.039
941.00	0.039
942.00	0.039
943.00	0.039
944.00	0.039
945.00	0.039
946.00	0.039
947.00	0.039
948.00	0.038
949.00	0.038
950.00	0.038
951.00	0.038
952.00	0.038
953.00	0.038
954.00	0.038
955.00	0.038
956.00	0.038
957.00	0.038
958.00	0.038
959.00	0.038
960.00	0.038
961.00	0.038
962.00	0.038
963.00	0.038
964.00	0.038
965.00	0.038
966.00	0.038
967.00	0.038
968.00	0.038
969.00	0.038
970.00	0.038
971.00	0.038
972.00	0.038
973.00	0.038
974.00	0.038
975.00	0.038
976.00	0.038
977.00	0.038
978.00	0.038
979.00	0.038
980.00	0.038
981.00	0.038
982.00	0.039
983.00	0.039
984.00	0.039
985.00	0.039
986.00	0.039
987.00	0.039
988.00	0.039
989.00	0.040
990.00	0.040
991.00	0.040
992.00	0.040
993.00	0.040
994.00	0.041
995.00	0.041
996.00	0.041
997.00	0.041
998.00	0.041
999.00	0.041
1000.00	0.042
1001.00	0.042
1002.00	0.042
1003.00	0.042
1004.00	0.042
1005.00	0.042
1006.00	0.043
1007.00	0.043
1008.00	0.043
1009.00	0.043
1010.00	0.043
1011.00	0.043
1012.00	0.043
1013.00	0.043
1014.00	0.044
1015.00	0.044
1016.00	0.044
1017.00	0.044
1018.00	0.044
1019.00	0.044
1020.00	0.044
1021.00	0.044
1022.00	0.044
1023.00	0.044
1024.00	0.044
1025.00	0.044
1026.00	0.044
1027.00	0.044
1028.00	0.044
1029.00	0.044
1030.00	0.044
1031.00	0.044
1032.00	0.044
1033.00	0.044
1034.00	0.044
1035.00	0.044
1036.00	0.044
1037.00	0.044
1038.00	0.044
1039.00	0.044
1040.00	0.044
1041.00	0.044
1042.00	0.044
1043.00	0.044
1044.00	0.044
1045.00	0.044
1046.00	0.044
1047.00	0.044
1048.00	0.044
1049.00	0.044
1050.00	0.044
1051.00	0.043
1052.00	0.043
1053.00	0.043
1054.00	0.043
1055.00	0.043
1056.00	0.043
1057.00	0.043
1058.00	0.043
1059.00	0.043
1060.00	0.043
1061.00	0.043
1062.00	0.043
1063.00	0.043
1064.00	0.043
1065.00	0.042
1066.00	0.042
1067.00	0.042
1068.00	0.042
1069.00	0.042
1070.00	0.042
1071.00	0.042
1072.00	0.042
1073.00	0.042
1074.00	0.042
1075.00	0.042
1076.00	0.041
1077.00	0.041
1078.00	0.041
1079.00	0.041
1080.00	0.041
1081.00	0.041
1082.00	0.041
1083.00	0.041
1084.00	0.041
1085.00	0.041
1086.00	0.040
1087.00	0.040
1088.00	0.040
1089.00	0.040
1090.00	0.040
1091.00	0.040
1092.00	0.040
1093.00	0.040
1094.00	0.040
1095.00	0.039
1096.00	0.039
1097.00	0.039
1098.00	0.039
1099.00	0.039
1100.00	0.039
1101.00	0.039
1102.00	0.039
1103.00	0.039
1104.00	0.039
1105.00	0.039
1106.00	0.039
1107.00	0.039
1108.00	0.039
1109.00	0.038
1110.00	0.038
1111.00	0.038
1112.00	0.038
1113.00	0.038
1114.00	0.038
1115.00	0.038
1116.00	0.038
1117.00	0.038
1118.00	0.038
1119.00	0.038
1120.00	0.038
1121.00	0.038
1122.00	0.037
1123.00	0.037
1124.00	0.037
1125.00	0.037
1126.00	0.037
1127.00	0.037
1128.00	0.037
1129.00	0.037
1130.00	0.037
1131.00	0.037
1132.00	0.037
1133.00	0.037
1134.00	0.036
1135.00	0.036
1136.00	0.036
1137.00	0.036
1138.00	0.036
1139.00	0.036
1140.00	0.036
1141.00	0.036
1142.00	0.036
1143.00	0.035
1144.00	0.035
1145.00	0.035
1146.00	0.035
1147.00	0.035
1148.00	0.035
1149.00	0.035
1150.00	0.035
1151.00	0.035
1152.00	0.035
1153.00	0.035
1154.00	0.035
1155.00	0.035
1156.00	0.035
1157.00	0.035
1158.00	0.035
1159.00	0.035
1160.00	0.035
1161.00	0.035
1162.00	0.035
1163.00	0.035
1164.00	0.035
1165.00	0.035
1166.00	0.035
1167.00	0.035
1168.00	0.035
1169.00	0.035
1170.00	0.035
1171.00	0.035
1172.00	0.035
1173.00	0.036
1174.00	0.036
1175.00	0.036
1176.00	0.036
1177.00	0.036
1178.00	0.036
1179.00	0.037
1180.00	0.037
1181.00	0.037
1182.00	0.037
1183.00	0.037
1184.00	0.038
1185.00	0.038
1186.00	0.038
1187.00	0.038
1188.00	0.038
1189.00	0.039
1190.00	0.039
1191.00	0.039
1192.00	0.039
1193.00	0.040
1194.00	0.040
1195.00	0.040
1196.00	0.040
1197.00	0.040
1198.00	0.041
1199.00	0.041
1200.00	0.041
1201.00	0.041
1202.00	0.041
1203.00	0.042
1204.00	0.042
1205.00	0.042
1206.00	0.042
1207.00	0.043
1208.00	0.043
1209.00	0.043
1210.00	0.043
1211.00	0.043
1212.00	0.043
1213.00	0.044
1214.00	0.044
1215.00	0.044
1216.00	0.044
1217.00	0.044
1218.00	0.044
1219.00	0.044
1220.00	0.045
1221.00	0.045
1222.00	0.045
1223.00	0.045
1224.00	0.045
1225.00	0.045
1226.00	0.045
1227.00	0.045
1228.00	0.045
1229.00	0.046
1230.00	0.046
1231.00	0.046
1232.00	0.046
1233.00	0.046
1234.00	0.046
1235.00	0.046
1236.00	0.046
1237.00	0.046
1238.00	0.047
1239.00	0.047
1240.00	0.047
1241.00	0.047
1242.00	0.047
1243.00	0.047
1244.00	0.047
1245.00	0.047
1246.00	0.047
1247.00	0.047
1248.00	0.048
1249.00	0.048
1250.00	0.048
1251.00	0.048
1252.00	0.048
1253.00	0.048
1254.00	0.048
1255.00	0.048
1256.00	0.048
1257.00	0.049
1258.00	0.049
1259.00	0.049
1260.00	0.049
1261.00	0.049
1262.00	0.049
1263.00	0.049
1264.00	0.049
1265.00	0.049
1266.00	0.050
1267.00	0.050
1268.00	0.050
1269.00	0.050
1270.00	0.050
1271.00	0.050
1272.00	0.050
1273.00	0.050
1274.00	0.050
1275.00	0.050
1276.00	0.050
1277.00	0.050
1278.00	0.050
1279.00	0.050
1280.00	0.051
1281.00	0.051
1282.00	0.051
1283.00	0.051
1284.00	0.051
1285.00	0.051
1286.00	0.051
1287.00	0.051
1288.00	0.051
1289.00	0.051
1290.00	0.051
1291.00	0.051
1292.00	0.051
1293.00	0.051
1294.00	0.051
1295.00	0.051
1296.00	0.051
1297.00	0.051
1298.00	0.051
1299.00	0.051
1300.00	0.051
1301.00	0.051
1302.00	0.051
1303.00	0.051
1304.00	0.051
1305.00	0.051
1306.00	0.051
1307.00	0.051
1308.00	0.051
1309.00	0.051
1310.00	0.051
1311.00	0.051
1312.00	0.050
1313.00	0.050
1314.00	0.050
1315.00	0.050
1316.00	0.050
1317.00	0.050
1318.00	0.050
1319.00	0.050
1320.00	0.049
1321.00	0.049
1322.00	0.049
1323.00	0.049
1324.00	0.049
1325.00	0.049
1326.00	0.048
1327.00	0.048
1328.00	0.048
1329.00	0.048
1330.00	0.048
1331.00	0.047
1332.00	0.047
1333.00	0.047
1334.00	0.047
1335.00	0.047
1336.00	0.047
1337.00	0.046
1338.00	0.046
1339.00	0.046
1340.00	0.046
1341.00	0.046
1342.00	0.045
1343.00	0.045
1344.00	0.045
1345.00	0.045
1346.00	0.045
1347.00	0.045
1348.00	0.045
1349.00	0.044
1350.00	0.044
1351.00	0.044
1352.00	0.044
1353.00	0.044
1354.00	0.044
1355.00	0.044
1356.00	0.043
1357.00	0.043
1358.00	0.043
1359.00	0.043
1360.00	0.043
1361.00	0.042
1362.00	0.042
1363.00	0.042
1364.00	0.042
1365.00	0.041
1366.00	0.041
1367.00	0.041
1368.00	0.040
1369.00	0.040
1370.00	0.040
1371.00	0.040
1372.00	0.039
1373.00	0.039
1374.00	0.039
1375.00	0.038
1376.00	0.038
1377.00	0.037
1378.00	0.037
1379.00	0.037
1380.00	0.036
1381.00	0.035
1382.00	0.035
1383.00	0.035
1384.00	0.034
1385.00	0.034
1386.00	0.033
1387.00	0.033
1388.00	0.032
1389.00	0.032
1390.00	0.031
1391.00	0.031
1392.00	0.030
1393.00	0.029
1394.00	0.029
1395.00	0.028
1396.00	0.028
1397.00	0.027
1398.00	0.027
1399.00	0.026
1400.00	0.025
1401.00	0.025
1402.00	0.024
1403.00	0.024
1404.00	0.023
1405.00	0.023
1406.00	0.022
1407.00	0.022
1408.00	0.022
1409.00	0.021
1410.00	0.021
1411.00	0.020
1412.00	0.020
1413.00	0.020
1414.00	0.019
1415.00	0.019
1416.00	0.019
1417.00	0.018
1418.00	0.018
1419.00	0.018
1420.00	0.018
1421.00	0.018
1422.00	0.018
1423.00	0.017
1424.00	0.017
1425.00	0.017
1426.00	0.018
1427.00	0.018
1428.00	0.018
1429.00	0.018
1430.00	0.018
1431.00	0.018
1432.00	0.019
1433.00	0.019
1434.00	0.020
1435.00	0.020
1436.00	0.021
1437.00	0.021
1438.00	0.022
1439.00	0.023
1440.00	0.023
1441.00	0.024
1442.00	0.025
1443.00	0.026
1444.00	0.027
1445.00	0.027
1446.00	0.029
1447.00	0.030
1448.00	0.031
1449.00	0.032
1450.00	0.033
1451.00	0.034
1452.00	0.036
1453.00	0.037
1454.00	0.038
1455.00	0.040
1456.00	0.041
1457.00	0.042
1458.00	0.044
1459.00	0.045
1460.00	0.046
1461.00	0.047
1462.00	0.048
1463.00	0.049
1464.00	0.050
1465.00	0.051
1466.00	0.052
1467.00	0.053
1468.00	0.054
1469.00	0.054
1470.00	0.055
1471.00	0.055
1472.00	0.055
1473.00	0.056
1474.00	0.056
1475.00	0.056
1476.00	0.056
1477.00	0.057
1478.00	0.057
1479.00	0.057
1480.00	0.057
1481.00	0.057
1482.00	0.058
1483.00	0.058
1484.00	0.058
1485.00	0.058
1486.00	0.059
1487.00	0.059
1488.00	0.059
1489.00	0.060
1490.00	0.060
1491.00	0.061
1492.00	0.061
1493.00	0.062
1494.00	0.062
1495.00	0.063
1496.00	0.064
1497.00	0.064
1498.00	0.065
1499.00	0.066
1500.00	0.067
1501.00	0.067
1502.00	0.068
1503.00	0.069
1504.00	0.069
1505.00	0.070
1506.00	0.071
1507.00	0.072
1508.00	0.072
1509.00	0.073
1510.00	0.073
1511.00	0.074
1512.00	0.074
1513.00	0.075
1514.00	0.075
1515.00	0.076
1516.00	0.076
1517.00	0.077
1518.00	0.077
1519.00	0.077
1520.00	0.078
1521.00	0.078
1522.00	0.078
1523.00	0.078
1524.00	0.078
1525.00	0.079
1526.00	0.079
1527.00	0.079
1528.00	0.079
1529.00	0.079
1530.00	0.079
1531.00	0.080
1532.00	0.080
1533.00	0.080
1534.00	0.080
1535.00	0.080
1536.00	0.080
1537.00	0.081
1538.00	0.081
1539.00	0.081
1540.00	0.081
1541.00	0.081
1542.00	0.081
1543.00	0.081
1544.00	0.081
1545.00	0.081
1546.00	0.081
1547.00	0.080
1548.00	0.080
1549.00	0.080
1550.00	0.080
1551.00	0.080
1552.00	0.080
1553.00	0.080
1554.00	0.080
1555.00	0.080
1556.00	0.080
1557.00	0.080
1558.00	0.080
1559.00	0.079
1560.00	0.079
1561.00	0.079
1562.00	0.079
1563.00	0.079
1564.00	0.079
1565.00	0.079
1566.00	0.079
1567.00	0.079
1568.00	0.079
1569.00	0.078
1570.00	0.078
1571.00	0.078
1572.00	0.078
1573.00	0.078
1574.00	0.078
1575.00	0.078
1576.00	0.078
1577.00	0.077
1578.00	0.077
1579.00	0.077
1580.00	0.077
1581.00	0.077
1582.00	0.077
1583.00	0.077
1584.00	0.077
1585.00	0.077
1586.00	0.077
1587.00	0.076
1588.00	0.076
1589.00	0.076
1590.00	0.076
1591.00	0.076
1592.00	0.076
1593.00	0.076
1594.00	0.075
1595.00	0.075
1596.00	0.075
1597.00	0.075
1598.00	0.075
1599.00	0.075
1600.00	0.075
1601.00	0.075
1602.00	0.074
1603.00	0.074
1604.00	0.074
1605.00	0.074
1606.00	0.074
1607.00	0.074
1608.00	0.074
1609.00	0.073
1610.00	0.073
1611.00	0.073
1612.00	0.073
1613.00	0.073
1614.00	0.073
1615.00	0.073
1616.00	0.073
1617.00	0.073
1618.00	0.072
1619.00	0.072
1620.00	0.072
1621.00	0.072
1622.00	0.072
1623.00	0.072
1624.00	0.072
1625.00	0.072
1626.00	0.072
1627.00	0.072
1628.00	0.071
1629.00	0.071
1630.00	0.071
1631.00	0.071
1632.00	0.071
1633.00	0.071
1634.00	0.071
1635.00	0.071
1636.00	0.071
1637.00	0.071
1638.00	0.070
1639.00	0.070
1640.00	0.070
1641.00	0.070
1642.00	0.070
1643.00	0.070
1644.00	0.070
1645.00	0.070
1646.00	0.070
1647.00	0.069
1648.00	0.069
1649.00	0.069
1650.00	0.069
1651.00	0.069
1652.00	0.069
1653.00	0.069
1654.00	0.069
1655.00	0.069
1656.00	0.069
1657.00	0.069
1658.00	0.068
1659.00	0.068
1660.00	0.068
1661.00	0.068
1662.00	0.068
1663.00	0.068
1664.00	0.068
1665.00	0.068
1666.00	0.068
1667.00	0.067
1668.00	0.067
1669.00	0.067
1670.00	0.067
1671.00	0.067
1672.00	0.066
1673.00	0.066
1674.00	0.066
1675.00	0.066
1676.00	0.066
1677.00	0.065
1678.00	0.065
1679.00	0.065
1680.00	0.065
1681.00	0.065
1682.00	0.065
1683.00	0.065
1684.00	0.065
1685.00	0.064
1686.00	0.064
1687.00	0.064
1688.00	0.064
1689.00	0.064
1690.00	0.063
1691.00	0.063
1692.00	0.063
1693.00	0.063
1694.00	0.063
1695.00	0.063
1696.00	0.063
1697.00	0.062
1698.00	0.062
1699.00	0.062
1700.00	0.062
1701.00	0.062
1702.00	0.061
1703.00	0.061
1704.00	0.061
1705.00	0.061
1706.00	0.061
1707.00	0.060
1708.00	0.060
1709.00	0.060
1710.00	0.060
1711.00	0.060
1712.00	0.059
1713.00	0.059
1714.00	0.059
1715.00	0.059
1716.00	0.059
1717.00	0.059
1718.00	0.058
1719.00	0.058
1720.00	0.058
1721.00	0.058
1722.00	0.058
1723.00	0.057
1724.00	0.057
1725.00	0.057
1726.00	0.057
1727.00	0.057
1728.00	0.056
1729.00	0.056
1730.00	0.056
1731.00	0.056
1732.00	0.056
1733.00	0.055
1734.00	0.055
1735.00	0.055
1736.00	0.055
1737.00	0.055
1738.00	0.054
1739.00	0.054
1740.00	0.054
1741.00	0.054
1742.00	0.053
1743.00	0.053
1744.00	0.053
1745.00	0.052
1746.00	0.052
1747.00	0.052
1748.00	0.051
1749.00	0.051
1750.00	0.051
1751.00	0.051
1752.00	0.051
1753.00	0.050
1754.00	0.050
1755.00	0.050
1756.00	0.050
1757.00	0.050
1758.00	0.050
1759.00	0.050
1760.00	0.049
1761.00	0.049
1762.00	0.049
1763.00	0.049
1764.00	0.048
1765.00	0.048
1766.00	0.048
1767.00	0.048
1768.00	0.047
1769.00	0.047
1770.00	0.047
1771.00	0.047
1772.00	0.047
1773.00	0.047
1774.00	0.046
1775.00	0.046
1776.00	0.046
1777.00	0.046
1778.00	0.046
1779.00	0.045
1780.00	0.045
1781.00	0.045
1782.00	0.045
1783.00	0.045
1784.00	0.044
1785.00	0.044
1786.00	0.044
1787.00	0.044
1788.00	0.044
1789.00	0.044
1790.00	0.044
1791.00	0.044
1792.00	0.044
1793.00	0.044
1794.00	0.044
1795.00	0.043
1796.00	0.043
1797.00	0.043
1798.00	0.043
1799.00	0.043
1800.00	0.043
1801.00	0.043
1802.00	0.043
1803.00	0.043
1804.00	0.043
1805.00	0.043
1806.00	0.043
1807.00	0.043
1808.00	0.043
1809.00	0.043
1810.00	0.043
1811.00	0.043
1812.00	0.043
1813.00	0.043
1814.00	0.042
1815.00	0.042
1816.00	0.043
1817.00	0.042
1818.00	0.042
1819.00	0.042
1820.00	0.042
1821.00	0.042
1822.00	0.042
1823.00	0.042
1824.00	0.042
1825.00	0.042
1826.00	0.041
1827.00	0.041
1828.00	0.041
1829.00	0.041
1830.00	0.041
1831.00	0.041
1832.00	0.040
1833.00	0.040
1834.00	0.040
1835.00	0.040
1836.00	0.040
1837.00	0.040
1838.00	0.039
1839.00	0.039
1840.00	0.039
1841.00	0.039
1842.00	0.038
1843.00	0.038
1844.00	0.038
1845.00	0.037
1846.00	0.037
1847.00	0.037
1848.00	0.037
1849.00	0.036
1850.00	0.036
1851.00	0.035
1852.00	0.035
1853.00	0.034
1854.00	0.034
1855.00	0.033
1856.00	0.032
1857.00	0.032
1858.00	0.031
1859.00	0.030
1860.00	0.029
1861.00	0.028
1862.00	0.027
1863.00	0.026
1864.00	0.024
1865.00	0.023
1866.00	0.022
1867.00	0.020
1868.00	0.019
1869.00	0.017
1870.00	0.016
1871.00	0.014
1872.00	0.012
1873.00	0.010
1874.00	0.008
1875.00	0.007
1876.00	0.005
1877.00	0.003
1878.00	0.001
1879.00	-0.001
1880.00	-0.003
1881.00	-0.006
1882.00	-0.008
1883.00	-0.010
1884.00	-0.012
1885.00	-0.014
1886.00	-0.016
1887.00	-0.018
1888.00	-0.020
1889.00	-0.023
1890.00	-0.025
1891.00	-0.027
1892.00	-0.030
1893.00	-0.032
1894.00	-0.034
1895.00	-0.037
1896.00	-0.039
1897.00	-0.042
1898.00	-0.044
1899.00	-0.046
1900.00	-0.049
1901.00	-0.051
1902.00	-0.053
1903.00	-0.055
1904.00	-0.057
1905.00	-0.059
1906.00	-0.061
1907.00	-0.063
1908.00	-0.065
1909.00	-0.066
1910.00	-0.067
1911.00	-0.069
1912.00	-0.070
1913.00	-0.072
1914.00	-0.072
1915.00	-0.074
1916.00	-0.075
1917.00	-0.075
1918.00	-0.076
1919.00	-0.077
1920.00	-0.077
1921.00	-0.078
1922.00	-0.078
1923.00	-0.078
1924.00	-0.079
1925.00	-0.079
1926.00	-0.079
1927.00	-0.079
1928.00	-0.079
1929.00	-0.079
1930.00	-0.079
1931.00	-0.078
1932.00	-0.078
1933.00	-0.078
1934.00	-0.077
1935.00	-0.077
1936.00	-0.076
1937.00	-0.076
1938.00	-0.075
1939.00	-0.074
1940.00	-0.073
1941.00	-0.072
1942.00	-0.072
1943.00	-0.071
1944.00	-0.070
1945.00	-0.069
1946.00	-0.068
1947.00	-0.066
1948.00	-0.065
1949.00	-0.063
1950.00	-0.062
1951.00	-0.061
1952.00	-0.059
1953.00	-0.058
1954.00	-0.056
1955.00	-0.054
1956.00	-0.053
1957.00	-0.051
1958.00	-0.050
1959.00	-0.048
1960.00	-0.046
1961.00	-0.044
1962.00	-0.042
1963.00	-0.040
1964.00	-0.038
1965.00	-0.036
1966.00	-0.034
1967.00	-0.032
1968.00	-0.030
1969.00	-0.029
1970.00	-0.027
1971.00	-0.025
1972.00	-0.023
1973.00	-0.022
1974.00	-0.020
1975.00	-0.018
1976.00	-0.016
1977.00	-0.013
1978.00	-0.011
1979.00	-0.009
1980.00	-0.006
1981.00	-0.004
1982.00	-0.001
1983.00	0.002
1984.00	0.004
1985.00	0.006
1986.00	0.008
1987.00	0.011
1988.00	0.014
1989.00	0.016
1990.00	0.019
1991.00	0.022
1992.00	0.025
1993.00	0.028
1994.00	0.030
1995.00	0.033
1996.00	0.036
1997.00	0.038
1998.00	0.040
1999.00	0.042
2000.00	0.043
