# Supplementary material for: Dataset of emission and excitation spectra, UV–vis absorption spectra, and XPS spectra of graphitic C3N4
Source: Data Brief. 2018 Oct 3;21:501–10. doi: 10.1016/j.dib.2018.09.123 (PMC6199237; doi:10.1016/j.dib.2018.09.123)
Supplement: Supplementary file 2 — Supplementary material [file mmc2.zip › Raw Data/Fig 3/Fig 3b/Ab 550íμ.txt]

N-03.spc - RawData
����(nm)	����ֵ
250.00	0.824
251.00	0.826
252.00	0.829
253.00	0.832
254.00	0.835
255.00	0.838
256.00	0.841
257.00	0.843
258.00	0.845
259.00	0.847
260.00	0.848
261.00	0.848
262.00	0.848
263.00	0.849
264.00	0.849
265.00	0.849
266.00	0.849
267.00	0.849
268.00	0.849
269.00	0.848
270.00	0.848
271.00	0.846
272.00	0.845
273.00	0.844
274.00	0.843
275.00	0.840
276.00	0.839
277.00	0.837
278.00	0.835
279.00	0.834
280.00	0.833
281.00	0.832
282.00	0.831
283.00	0.829
284.00	0.827
285.00	0.827
286.00	0.827
287.00	0.827
288.00	0.827
289.00	0.827
290.00	0.825
291.00	0.825
292.00	0.823
293.00	0.823
294.00	0.822
295.00	0.822
296.00	0.821
297.00	0.820
298.00	0.818
299.00	0.816
300.00	0.814
301.00	0.812
302.00	0.811
303.00	0.810
304.00	0.809
305.00	0.809
306.00	0.809
307.00	0.809
308.00	0.809
309.00	0.810
310.00	0.811
311.00	0.812
312.00	0.813
313.00	0.815
314.00	0.817
315.00	0.818
316.00	0.821
317.00	0.824
318.00	0.827
319.00	0.831
320.00	0.835
321.00	0.838
322.00	0.842
323.00	0.846
324.00	0.850
325.00	0.853
326.00	0.858
327.00	0.861
328.00	0.866
329.00	0.869
330.00	0.873
331.00	0.877
332.00	0.881
333.00	0.885
334.00	0.889
335.00	0.893
336.00	0.897
337.00	0.900
338.00	0.903
339.00	0.907
340.00	0.910
341.00	0.912
342.00	0.915
343.00	0.918
344.00	0.921
345.00	0.923
346.00	0.925
347.00	0.928
348.00	0.929
349.00	0.931
350.00	0.933
351.00	0.935
352.00	0.937
353.00	0.939
354.00	0.941
355.00	0.944
356.00	0.946
357.00	0.947
358.00	0.949
359.00	0.950
360.00	0.951
361.00	0.952
362.00	0.952
363.00	0.954
364.00	0.954
365.00	0.954
366.00	0.955
367.00	0.957
368.00	0.957
369.00	0.958
370.00	0.958
371.00	0.959
372.00	0.959
373.00	0.959
374.00	0.959
375.00	0.959
376.00	0.958
377.00	0.959
378.00	0.958
379.00	0.958
380.00	0.958
381.00	0.958
382.00	0.956
383.00	0.956
384.00	0.955
385.00	0.953
386.00	0.951
387.00	0.950
388.00	0.947
389.00	0.945
390.00	0.943
391.00	0.940
392.00	0.937
393.00	0.933
394.00	0.929
395.00	0.924
396.00	0.919
397.00	0.913
398.00	0.907
399.00	0.901
400.00	0.894
401.00	0.887
402.00	0.880
403.00	0.873
404.00	0.865
405.00	0.857
406.00	0.848
407.00	0.840
408.00	0.831
409.00	0.822
410.00	0.813
411.00	0.804
412.00	0.794
413.00	0.784
414.00	0.774
415.00	0.763
416.00	0.751
417.00	0.738
418.00	0.726
419.00	0.712
420.00	0.697
421.00	0.681
422.00	0.666
423.00	0.648
424.00	0.631
425.00	0.614
426.00	0.595
427.00	0.576
428.00	0.557
429.00	0.538
430.00	0.518
431.00	0.499
432.00	0.479
433.00	0.460
434.00	0.442
435.00	0.424
436.00	0.407
437.00	0.389
438.00	0.373
439.00	0.357
440.00	0.342
441.00	0.328
442.00	0.314
443.00	0.301
444.00	0.290
445.00	0.278
446.00	0.267
447.00	0.257
448.00	0.248
449.00	0.239
450.00	0.232
451.00	0.225
452.00	0.218
453.00	0.212
454.00	0.206
455.00	0.201
456.00	0.195
457.00	0.190
458.00	0.186
459.00	0.182
460.00	0.178
461.00	0.175
462.00	0.172
463.00	0.170
464.00	0.167
465.00	0.164
466.00	0.162
467.00	0.160
468.00	0.158
469.00	0.155
470.00	0.154
471.00	0.152
472.00	0.150
473.00	0.148
474.00	0.146
475.00	0.145
476.00	0.143
477.00	0.142
478.00	0.141
479.00	0.140
480.00	0.138
481.00	0.137
482.00	0.135
483.00	0.134
484.00	0.132
485.00	0.131
486.00	0.130
487.00	0.129
488.00	0.128
489.00	0.128
490.00	0.127
491.00	0.126
492.00	0.125
493.00	0.124
494.00	0.122
495.00	0.121
496.00	0.120
497.00	0.119
498.00	0.118
499.00	0.118
500.00	0.117
501.00	0.117
502.00	0.116
503.00	0.115
504.00	0.114
505.00	0.113
506.00	0.112
507.00	0.111
508.00	0.110
509.00	0.110
510.00	0.109
511.00	0.108
512.00	0.107
513.00	0.107
514.00	0.106
515.00	0.105
516.00	0.105
517.00	0.104
518.00	0.103
519.00	0.103
520.00	0.102
521.00	0.101
522.00	0.101
523.00	0.100
524.00	0.099
525.00	0.099
526.00	0.099
527.00	0.099
528.00	0.098
529.00	0.098
530.00	0.097
531.00	0.096
532.00	0.094
533.00	0.093
534.00	0.093
535.00	0.092
536.00	0.092
537.00	0.092
538.00	0.092
539.00	0.092
540.00	0.092
541.00	0.091
542.00	0.090
543.00	0.089
544.00	0.088
545.00	0.088
546.00	0.088
547.00	0.088
548.00	0.088
549.00	0.088
550.00	0.087
551.00	0.087
552.00	0.086
553.00	0.086
554.00	0.085
555.00	0.085
556.00	0.085
557.00	0.084
558.00	0.085
559.00	0.084
560.00	0.084
561.00	0.084
562.00	0.084
563.00	0.084
564.00	0.083
565.00	0.083
566.00	0.083
567.00	0.083
568.00	0.082
569.00	0.082
570.00	0.082
571.00	0.081
572.00	0.081
573.00	0.080
574.00	0.080
575.00	0.079
576.00	0.079
577.00	0.079
578.00	0.079
579.00	0.079
580.00	0.079
581.00	0.079
582.00	0.079
583.00	0.078
584.00	0.078
585.00	0.077
586.00	0.077
587.00	0.077
588.00	0.078
589.00	0.078
590.00	0.077
591.00	0.077
592.00	0.077
593.00	0.076
594.00	0.076
595.00	0.076
596.00	0.075
597.00	0.075
598.00	0.074
599.00	0.074
600.00	0.074
601.00	0.073
602.00	0.073
603.00	0.073
604.00	0.073
605.00	0.072
606.00	0.073
607.00	0.073
608.00	0.073
609.00	0.072
610.00	0.072
611.00	0.072
612.00	0.072
613.00	0.071
614.00	0.071
615.00	0.071
616.00	0.071
617.00	0.071
618.00	0.071
619.00	0.070
620.00	0.070
621.00	0.070
622.00	0.070
623.00	0.070
624.00	0.070
625.00	0.070
626.00	0.070
627.00	0.070
628.00	0.070
629.00	0.070
630.00	0.070
631.00	0.069
632.00	0.069
633.00	0.068
634.00	0.068
635.00	0.068
636.00	0.068
637.00	0.068
638.00	0.068
639.00	0.068
640.00	0.068
641.00	0.068
642.00	0.068
643.00	0.068
644.00	0.069
645.00	0.068
646.00	0.068
647.00	0.068
648.00	0.068
649.00	0.067
650.00	0.067
651.00	0.067
652.00	0.066
653.00	0.066
654.00	0.067
655.00	0.067
656.00	0.067
657.00	0.066
658.00	0.066
659.00	0.066
660.00	0.067
661.00	0.067
662.00	0.068
663.00	0.068
664.00	0.068
665.00	0.067
666.00	0.068
667.00	0.067
668.00	0.066
669.00	0.067
670.00	0.067
671.00	0.066
672.00	0.066
673.00	0.067
674.00	0.066
675.00	0.066
676.00	0.067
677.00	0.067
678.00	0.068
679.00	0.068
680.00	0.067
681.00	0.066
682.00	0.066
683.00	0.065
684.00	0.065
685.00	0.065
686.00	0.066
687.00	0.066
688.00	0.065
689.00	0.065
690.00	0.065
691.00	0.064
692.00	0.064
693.00	0.064
694.00	0.064
695.00	0.064
696.00	0.064
697.00	0.064
698.00	0.064
699.00	0.064
700.00	0.064
701.00	0.064
702.00	0.064
703.00	0.064
704.00	0.064
705.00	0.064
706.00	0.064
707.00	0.064
708.00	0.063
709.00	0.063
710.00	0.063
711.00	0.063
712.00	0.063
713.00	0.063
714.00	0.063
715.00	0.063
716.00	0.063
717.00	0.063
718.00	0.063
719.00	0.063
720.00	0.063
721.00	0.063
722.00	0.063
723.00	0.063
724.00	0.063
725.00	0.063
726.00	0.063
727.00	0.063
728.00	0.063
729.00	0.063
730.00	0.063
731.00	0.063
732.00	0.063
733.00	0.062
734.00	0.062
735.00	0.062
736.00	0.062
737.00	0.062
738.00	0.062
739.00	0.062
740.00	0.062
741.00	0.062
742.00	0.062
743.00	0.062
744.00	0.061
745.00	0.061
746.00	0.061
747.00	0.061
748.00	0.061
749.00	0.061
750.00	0.061
751.00	0.061
752.00	0.061
753.00	0.061
754.00	0.061
755.00	0.061
756.00	0.061
757.00	0.061
758.00	0.060
759.00	0.060
760.00	0.060
761.00	0.060
762.00	0.060
763.00	0.060
764.00	0.060
765.00	0.060
766.00	0.060
767.00	0.060
768.00	0.060
769.00	0.060
770.00	0.060
771.00	0.060
772.00	0.060
773.00	0.059
774.00	0.059
775.00	0.059
776.00	0.059
777.00	0.059
778.00	0.059
779.00	0.059
780.00	0.059
781.00	0.059
782.00	0.059
783.00	0.059
784.00	0.059
785.00	0.059
786.00	0.059
787.00	0.059
788.00	0.059
789.00	0.059
790.00	0.059
791.00	0.059
792.00	0.059
793.00	0.058
794.00	0.058
795.00	0.058
796.00	0.058
797.00	0.058
798.00	0.058
799.00	0.058
800.00	0.058
801.00	0.058
802.00	0.058
803.00	0.058
804.00	0.058
805.00	0.058
806.00	0.058
807.00	0.058
808.00	0.058
809.00	0.058
810.00	0.058
811.00	0.058
812.00	0.057
813.00	0.057
814.00	0.057
815.00	0.057
816.00	0.057
817.00	0.057
818.00	0.057
819.00	0.057
820.00	0.057
821.00	0.057
822.00	0.057
823.00	0.057
824.00	0.056
825.00	0.056
826.00	0.056
827.00	0.055
828.00	0.055
829.00	0.055
830.00	0.055
831.00	0.054
832.00	0.054
833.00	0.054
834.00	0.054
835.00	0.053
836.00	0.053
837.00	0.053
838.00	0.053
839.00	0.053
840.00	0.053
841.00	0.053
842.00	0.053
843.00	0.053
844.00	0.053
845.00	0.053
846.00	0.053
847.00	0.053
848.00	0.052
849.00	0.052
850.00	0.053
851.00	0.052
852.00	0.052
853.00	0.052
854.00	0.052
855.00	0.052
856.00	0.052
857.00	0.052
858.00	0.052
859.00	0.052
860.00	0.052
861.00	0.052
862.00	0.052
863.00	0.052
864.00	0.051
865.00	0.051
866.00	0.051
867.00	0.051
868.00	0.051
869.00	0.051
870.00	0.051
871.00	0.051
872.00	0.051
873.00	0.051
874.00	0.051
875.00	0.051
876.00	0.051
877.00	0.051
878.00	0.051
879.00	0.051
880.00	0.051
881.00	0.051
882.00	0.051
883.00	0.051
884.00	0.051
885.00	0.050
886.00	0.051
887.00	0.051
888.00	0.051
889.00	0.051
890.00	0.051
891.00	0.051
892.00	0.051
893.00	0.051
894.00	0.051
895.00	0.051
896.00	0.051
897.00	0.051
898.00	0.050
899.00	0.050
900.00	0.050
901.00	0.050
902.00	0.050
903.00	0.050
904.00	0.050
905.00	0.050
906.00	0.050
907.00	0.050
908.00	0.050
909.00	0.050
910.00	0.050
911.00	0.050
912.00	0.050
913.00	0.050
914.00	0.050
915.00	0.050
916.00	0.050
917.00	0.050
918.00	0.050
919.00	0.050
920.00	0.050
921.00	0.050
922.00	0.050
923.00	0.050
924.00	0.050
925.00	0.050
926.00	0.050
927.00	0.050
928.00	0.050
929.00	0.050
930.00	0.050
931.00	0.050
932.00	0.049
933.00	0.049
934.00	0.049
935.00	0.049
936.00	0.049
937.00	0.049
938.00	0.049
939.00	0.049
940.00	0.049
941.00	0.049
942.00	0.049
943.00	0.049
944.00	0.049
945.00	0.049
946.00	0.049
947.00	0.049
948.00	0.049
949.00	0.049
950.00	0.049
951.00	0.049
952.00	0.049
953.00	0.049
954.00	0.049
955.00	0.048
956.00	0.048
957.00	0.048
958.00	0.048
959.00	0.048
960.00	0.048
961.00	0.048
962.00	0.048
963.00	0.048
964.00	0.048
965.00	0.048
966.00	0.048
967.00	0.048
968.00	0.048
969.00	0.048
970.00	0.048
971.00	0.048
972.00	0.048
973.00	0.048
974.00	0.048
975.00	0.048
976.00	0.048
977.00	0.048
978.00	0.048
979.00	0.048
980.00	0.048
981.00	0.048
982.00	0.048
983.00	0.048
984.00	0.048
985.00	0.048
986.00	0.048
987.00	0.048
988.00	0.049
989.00	0.049
990.00	0.049
991.00	0.049
992.00	0.049
993.00	0.049
994.00	0.049
995.00	0.049
996.00	0.049
997.00	0.049
998.00	0.049
999.00	0.049
1000.00	0.050
1001.00	0.050
1002.00	0.050
1003.00	0.050
1004.00	0.050
1005.00	0.050
1006.00	0.050
1007.00	0.050
1008.00	0.050
1009.00	0.050
1010.00	0.050
1011.00	0.051
1012.00	0.051
1013.00	0.051
1014.00	0.051
1015.00	0.051
1016.00	0.051
1017.00	0.051
1018.00	0.051
1019.00	0.051
1020.00	0.051
1021.00	0.051
1022.00	0.051
1023.00	0.051
1024.00	0.051
1025.00	0.051
1026.00	0.051
1027.00	0.051
1028.00	0.051
1029.00	0.051
1030.00	0.051
1031.00	0.051
1032.00	0.051
1033.00	0.052
1034.00	0.052
1035.00	0.052
1036.00	0.052
1037.00	0.052
1038.00	0.052
1039.00	0.052
1040.00	0.052
1041.00	0.051
1042.00	0.051
1043.00	0.051
1044.00	0.051
1045.00	0.051
1046.00	0.051
1047.00	0.051
1048.00	0.051
1049.00	0.051
1050.00	0.051
1051.00	0.051
1052.00	0.051
1053.00	0.051
1054.00	0.051
1055.00	0.051
1056.00	0.051
1057.00	0.051
1058.00	0.051
1059.00	0.051
1060.00	0.051
1061.00	0.051
1062.00	0.051
1063.00	0.051
1064.00	0.051
1065.00	0.051
1066.00	0.051
1067.00	0.051
1068.00	0.051
1069.00	0.051
1070.00	0.051
1071.00	0.051
1072.00	0.051
1073.00	0.051
1074.00	0.051
1075.00	0.051
1076.00	0.050
1077.00	0.050
1078.00	0.050
1079.00	0.050
1080.00	0.050
1081.00	0.050
1082.00	0.050
1083.00	0.050
1084.00	0.050
1085.00	0.050
1086.00	0.050
1087.00	0.049
1088.00	0.049
1089.00	0.049
1090.00	0.049
1091.00	0.049
1092.00	0.049
1093.00	0.049
1094.00	0.049
1095.00	0.049
1096.00	0.049
1097.00	0.049
1098.00	0.049
1099.00	0.048
1100.00	0.048
1101.00	0.048
1102.00	0.048
1103.00	0.048
1104.00	0.048
1105.00	0.048
1106.00	0.048
1107.00	0.048
1108.00	0.048
1109.00	0.048
1110.00	0.048
1111.00	0.048
1112.00	0.047
1113.00	0.047
1114.00	0.047
1115.00	0.047
1116.00	0.047
1117.00	0.047
1118.00	0.047
1119.00	0.047
1120.00	0.047
1121.00	0.047
1122.00	0.047
1123.00	0.047
1124.00	0.046
1125.00	0.046
1126.00	0.046
1127.00	0.046
1128.00	0.046
1129.00	0.046
1130.00	0.046
1131.00	0.046
1132.00	0.046
1133.00	0.046
1134.00	0.046
1135.00	0.046
1136.00	0.045
1137.00	0.045
1138.00	0.045
1139.00	0.045
1140.00	0.045
1141.00	0.045
1142.00	0.045
1143.00	0.045
1144.00	0.045
1145.00	0.045
1146.00	0.044
1147.00	0.044
1148.00	0.044
1149.00	0.044
1150.00	0.044
1151.00	0.044
1152.00	0.044
1153.00	0.044
1154.00	0.044
1155.00	0.044
1156.00	0.044
1157.00	0.044
1158.00	0.044
1159.00	0.044
1160.00	0.044
1161.00	0.044
1162.00	0.044
1163.00	0.044
1164.00	0.044
1165.00	0.044
1166.00	0.044
1167.00	0.044
1168.00	0.044
1169.00	0.044
1170.00	0.044
1171.00	0.044
1172.00	0.044
1173.00	0.044
1174.00	0.044
1175.00	0.044
1176.00	0.044
1177.00	0.044
1178.00	0.044
1179.00	0.044
1180.00	0.044
1181.00	0.045
1182.00	0.045
1183.00	0.045
1184.00	0.045
1185.00	0.045
1186.00	0.045
1187.00	0.045
1188.00	0.045
1189.00	0.045
1190.00	0.045
1191.00	0.045
1192.00	0.046
1193.00	0.046
1194.00	0.046
1195.00	0.046
1196.00	0.046
1197.00	0.046
1198.00	0.046
1199.00	0.047
1200.00	0.047
1201.00	0.047
1202.00	0.047
1203.00	0.047
1204.00	0.047
1205.00	0.047
1206.00	0.048
1207.00	0.048
1208.00	0.048
1209.00	0.048
1210.00	0.048
1211.00	0.048
1212.00	0.049
1213.00	0.049
1214.00	0.049
1215.00	0.049
1216.00	0.049
1217.00	0.049
1218.00	0.050
1219.00	0.050
1220.00	0.050
1221.00	0.050
1222.00	0.050
1223.00	0.051
1224.00	0.051
1225.00	0.051
1226.00	0.051
1227.00	0.051
1228.00	0.052
1229.00	0.052
1230.00	0.052
1231.00	0.052
1232.00	0.052
1233.00	0.053
1234.00	0.053
1235.00	0.053
1236.00	0.053
1237.00	0.054
1238.00	0.054
1239.00	0.054
1240.00	0.054
1241.00	0.054
1242.00	0.055
1243.00	0.055
1244.00	0.055
1245.00	0.055
1246.00	0.055
1247.00	0.056
1248.00	0.056
1249.00	0.056
1250.00	0.056
1251.00	0.056
1252.00	0.056
1253.00	0.057
1254.00	0.057
1255.00	0.057
1256.00	0.057
1257.00	0.057
1258.00	0.057
1259.00	0.058
1260.00	0.058
1261.00	0.058
1262.00	0.058
1263.00	0.058
1264.00	0.058
1265.00	0.058
1266.00	0.059
1267.00	0.059
1268.00	0.059
1269.00	0.059
1270.00	0.059
1271.00	0.059
1272.00	0.059
1273.00	0.059
1274.00	0.059
1275.00	0.059
1276.00	0.059
1277.00	0.059
1278.00	0.060
1279.00	0.060
1280.00	0.060
1281.00	0.060
1282.00	0.060
1283.00	0.060
1284.00	0.060
1285.00	0.060
1286.00	0.060
1287.00	0.060
1288.00	0.060
1289.00	0.060
1290.00	0.060
1291.00	0.060
1292.00	0.060
1293.00	0.060
1294.00	0.060
1295.00	0.060
1296.00	0.060
1297.00	0.060
1298.00	0.060
1299.00	0.060
1300.00	0.060
1301.00	0.060
1302.00	0.060
1303.00	0.060
1304.00	0.059
1305.00	0.059
1306.00	0.059
1307.00	0.059
1308.00	0.059
1309.00	0.059
1310.00	0.059
1311.00	0.059
1312.00	0.059
1313.00	0.059
1314.00	0.058
1315.00	0.058
1316.00	0.058
1317.00	0.058
1318.00	0.058
1319.00	0.058
1320.00	0.058
1321.00	0.058
1322.00	0.058
1323.00	0.058
1324.00	0.058
1325.00	0.057
1326.00	0.057
1327.00	0.057
1328.00	0.057
1329.00	0.057
1330.00	0.057
1331.00	0.056
1332.00	0.056
1333.00	0.056
1334.00	0.056
1335.00	0.056
1336.00	0.055
1337.00	0.055
1338.00	0.055
1339.00	0.055
1340.00	0.055
1341.00	0.054
1342.00	0.054
1343.00	0.054
1344.00	0.054
1345.00	0.054
1346.00	0.054
1347.00	0.053
1348.00	0.053
1349.00	0.053
1350.00	0.053
1351.00	0.053
1352.00	0.052
1353.00	0.052
1354.00	0.052
1355.00	0.052
1356.00	0.052
1357.00	0.052
1358.00	0.051
1359.00	0.051
1360.00	0.051
1361.00	0.051
1362.00	0.051
1363.00	0.050
1364.00	0.050
1365.00	0.050
1366.00	0.050
1367.00	0.049
1368.00	0.049
1369.00	0.049
1370.00	0.048
1371.00	0.048
1372.00	0.047
1373.00	0.047
1374.00	0.047
1375.00	0.046
1376.00	0.046
1377.00	0.045
1378.00	0.045
1379.00	0.045
1380.00	0.044
1381.00	0.044
1382.00	0.043
1383.00	0.042
1384.00	0.042
1385.00	0.041
1386.00	0.041
1387.00	0.040
1388.00	0.039
1389.00	0.039
1390.00	0.038
1391.00	0.038
1392.00	0.037
1393.00	0.037
1394.00	0.036
1395.00	0.035
1396.00	0.035
1397.00	0.034
1398.00	0.034
1399.00	0.033
1400.00	0.033
1401.00	0.032
1402.00	0.031
1403.00	0.031
1404.00	0.030
1405.00	0.029
1406.00	0.029
1407.00	0.028
1408.00	0.028
1409.00	0.027
1410.00	0.027
1411.00	0.026
1412.00	0.026
1413.00	0.025
1414.00	0.025
1415.00	0.024
1416.00	0.024
1417.00	0.024
1418.00	0.023
1419.00	0.023
1420.00	0.023
1421.00	0.022
1422.00	0.022
1423.00	0.022
1424.00	0.022
1425.00	0.022
1426.00	0.022
1427.00	0.022
1428.00	0.022
1429.00	0.022
1430.00	0.022
1431.00	0.022
1432.00	0.022
1433.00	0.023
1434.00	0.023
1435.00	0.023
1436.00	0.023
1437.00	0.024
1438.00	0.024
1439.00	0.024
1440.00	0.025
1441.00	0.025
1442.00	0.026
1443.00	0.026
1444.00	0.027
1445.00	0.027
1446.00	0.028
1447.00	0.028
1448.00	0.029
1449.00	0.029
1450.00	0.030
1451.00	0.031
1452.00	0.031
1453.00	0.032
1454.00	0.032
1455.00	0.033
1456.00	0.034
1457.00	0.034
1458.00	0.035
1459.00	0.036
1460.00	0.036
1461.00	0.037
1462.00	0.037
1463.00	0.038
1464.00	0.039
1465.00	0.039
1466.00	0.040
1467.00	0.040
1468.00	0.041
1469.00	0.041
1470.00	0.042
1471.00	0.042
1472.00	0.043
1473.00	0.043
1474.00	0.044
1475.00	0.045
1476.00	0.045
1477.00	0.046
1478.00	0.046
1479.00	0.047
1480.00	0.048
1481.00	0.048
1482.00	0.049
1483.00	0.049
1484.00	0.050
1485.00	0.051
1486.00	0.051
1487.00	0.052
1488.00	0.052
1489.00	0.053
1490.00	0.054
1491.00	0.054
1492.00	0.055
1493.00	0.056
1494.00	0.056
1495.00	0.057
1496.00	0.057
1497.00	0.058
1498.00	0.059
1499.00	0.059
1500.00	0.060
1501.00	0.060
1502.00	0.061
1503.00	0.061
1504.00	0.062
1505.00	0.062
1506.00	0.063
1507.00	0.063
1508.00	0.063
1509.00	0.064
1510.00	0.064
1511.00	0.065
1512.00	0.065
1513.00	0.065
1514.00	0.066
1515.00	0.066
1516.00	0.067
1517.00	0.067
1518.00	0.067
1519.00	0.068
1520.00	0.068
1521.00	0.068
1522.00	0.069
1523.00	0.069
1524.00	0.069
1525.00	0.069
1526.00	0.069
1527.00	0.070
1528.00	0.070
1529.00	0.070
1530.00	0.070
1531.00	0.071
1532.00	0.071
1533.00	0.071
1534.00	0.072
1535.00	0.072
1536.00	0.072
1537.00	0.073
1538.00	0.073
1539.00	0.073
1540.00	0.073
1541.00	0.074
1542.00	0.074
1543.00	0.074
1544.00	0.074
1545.00	0.074
1546.00	0.075
1547.00	0.075
1548.00	0.075
1549.00	0.075
1550.00	0.075
1551.00	0.075
1552.00	0.076
1553.00	0.076
1554.00	0.076
1555.00	0.076
1556.00	0.076
1557.00	0.076
1558.00	0.076
1559.00	0.076
1560.00	0.076
1561.00	0.076
1562.00	0.077
1563.00	0.077
1564.00	0.077
1565.00	0.077
1566.00	0.077
1567.00	0.077
1568.00	0.077
1569.00	0.078
1570.00	0.078
1571.00	0.078
1572.00	0.078
1573.00	0.078
1574.00	0.078
1575.00	0.078
1576.00	0.078
1577.00	0.078
1578.00	0.078
1579.00	0.078
1580.00	0.078
1581.00	0.078
1582.00	0.078
1583.00	0.078
1584.00	0.078
1585.00	0.078
1586.00	0.078
1587.00	0.078
1588.00	0.078
1589.00	0.077
1590.00	0.077
1591.00	0.077
1592.00	0.077
1593.00	0.077
1594.00	0.077
1595.00	0.077
1596.00	0.077
1597.00	0.077
1598.00	0.076
1599.00	0.076
1600.00	0.076
1601.00	0.076
1602.00	0.076
1603.00	0.076
1604.00	0.076
1605.00	0.076
1606.00	0.076
1607.00	0.075
1608.00	0.075
1609.00	0.075
1610.00	0.075
1611.00	0.075
1612.00	0.075
1613.00	0.074
1614.00	0.074
1615.00	0.074
1616.00	0.074
1617.00	0.074
1618.00	0.074
1619.00	0.074
1620.00	0.074
1621.00	0.073
1622.00	0.073
1623.00	0.073
1624.00	0.073
1625.00	0.073
1626.00	0.073
1627.00	0.073
1628.00	0.073
1629.00	0.073
1630.00	0.073
1631.00	0.073
1632.00	0.072
1633.00	0.072
1634.00	0.072
1635.00	0.072
1636.00	0.072
1637.00	0.072
1638.00	0.072
1639.00	0.072
1640.00	0.072
1641.00	0.072
1642.00	0.072
1643.00	0.072
1644.00	0.072
1645.00	0.072
1646.00	0.072
1647.00	0.071
1648.00	0.071
1649.00	0.071
1650.00	0.071
1651.00	0.071
1652.00	0.071
1653.00	0.071
1654.00	0.071
1655.00	0.071
1656.00	0.071
1657.00	0.071
1658.00	0.071
1659.00	0.071
1660.00	0.071
1661.00	0.071
1662.00	0.071
1663.00	0.071
1664.00	0.071
1665.00	0.071
1666.00	0.071
1667.00	0.071
1668.00	0.071
1669.00	0.071
1670.00	0.071
1671.00	0.071
1672.00	0.070
1673.00	0.070
1674.00	0.070
1675.00	0.070
1676.00	0.070
1677.00	0.070
1678.00	0.070
1679.00	0.070
1680.00	0.070
1681.00	0.070
1682.00	0.070
1683.00	0.070
1684.00	0.069
1685.00	0.069
1686.00	0.069
1687.00	0.069
1688.00	0.069
1689.00	0.069
1690.00	0.069
1691.00	0.069
1692.00	0.069
1693.00	0.069
1694.00	0.069
1695.00	0.069
1696.00	0.069
1697.00	0.069
1698.00	0.068
1699.00	0.068
1700.00	0.068
1701.00	0.068
1702.00	0.068
1703.00	0.068
1704.00	0.068
1705.00	0.068
1706.00	0.067
1707.00	0.067
1708.00	0.067
1709.00	0.067
1710.00	0.067
1711.00	0.067
1712.00	0.066
1713.00	0.066
1714.00	0.066
1715.00	0.066
1716.00	0.066
1717.00	0.066
1718.00	0.065
1719.00	0.065
1720.00	0.065
1721.00	0.065
1722.00	0.065
1723.00	0.064
1724.00	0.064
1725.00	0.064
1726.00	0.064
1727.00	0.064
1728.00	0.064
1729.00	0.064
1730.00	0.063
1731.00	0.063
1732.00	0.063
1733.00	0.063
1734.00	0.063
1735.00	0.063
1736.00	0.063
1737.00	0.062
1738.00	0.062
1739.00	0.062
1740.00	0.062
1741.00	0.062
1742.00	0.061
1743.00	0.061
1744.00	0.061
1745.00	0.061
1746.00	0.060
1747.00	0.060
1748.00	0.060
1749.00	0.060
1750.00	0.060
1751.00	0.060
1752.00	0.059
1753.00	0.059
1754.00	0.059
1755.00	0.059
1756.00	0.059
1757.00	0.059
1758.00	0.058
1759.00	0.058
1760.00	0.058
1761.00	0.058
1762.00	0.057
1763.00	0.057
1764.00	0.057
1765.00	0.057
1766.00	0.057
1767.00	0.057
1768.00	0.056
1769.00	0.056
1770.00	0.056
1771.00	0.056
1772.00	0.056
1773.00	0.056
1774.00	0.055
1775.00	0.055
1776.00	0.055
1777.00	0.055
1778.00	0.055
1779.00	0.054
1780.00	0.054
1781.00	0.054
1782.00	0.054
1783.00	0.053
1784.00	0.053
1785.00	0.053
1786.00	0.053
1787.00	0.053
1788.00	0.053
1789.00	0.052
1790.00	0.052
1791.00	0.052
1792.00	0.052
1793.00	0.052
1794.00	0.052
1795.00	0.052
1796.00	0.052
1797.00	0.051
1798.00	0.051
1799.00	0.052
1800.00	0.052
1801.00	0.051
1802.00	0.051
1803.00	0.051
1804.00	0.051
1805.00	0.051
1806.00	0.051
1807.00	0.051
1808.00	0.051
1809.00	0.051
1810.00	0.051
1811.00	0.051
1812.00	0.051
1813.00	0.051
1814.00	0.051
1815.00	0.051
1816.00	0.051
1817.00	0.051
1818.00	0.051
1819.00	0.051
1820.00	0.051
1821.00	0.050
1822.00	0.050
1823.00	0.050
1824.00	0.050
1825.00	0.050
1826.00	0.050
1827.00	0.049
1828.00	0.049
1829.00	0.049
1830.00	0.049
1831.00	0.049
1832.00	0.049
1833.00	0.049
1834.00	0.049
1835.00	0.048
1836.00	0.048
1837.00	0.048
1838.00	0.048
1839.00	0.048
1840.00	0.047
1841.00	0.047
1842.00	0.047
1843.00	0.046
1844.00	0.046
1845.00	0.045
1846.00	0.045
1847.00	0.045
1848.00	0.045
1849.00	0.044
1850.00	0.044
1851.00	0.043
1852.00	0.043
1853.00	0.042
1854.00	0.041
1855.00	0.041
1856.00	0.040
1857.00	0.039
1858.00	0.038
1859.00	0.037
1860.00	0.036
1861.00	0.035
1862.00	0.034
1863.00	0.033
1864.00	0.032
1865.00	0.031
1866.00	0.029
1867.00	0.028
1868.00	0.026
1869.00	0.025
1870.00	0.023
1871.00	0.021
1872.00	0.019
1873.00	0.018
1874.00	0.016
1875.00	0.014
1876.00	0.012
1877.00	0.010
1878.00	0.008
1879.00	0.006
1880.00	0.004
1881.00	0.002
1882.00	0.000
1883.00	-0.002
1884.00	-0.004
1885.00	-0.007
1886.00	-0.009
1887.00	-0.011
1888.00	-0.013
1889.00	-0.016
1890.00	-0.018
1891.00	-0.021
1892.00	-0.023
1893.00	-0.026
1894.00	-0.029
1895.00	-0.031
1896.00	-0.034
1897.00	-0.036
1898.00	-0.039
1899.00	-0.041
1900.00	-0.044
1901.00	-0.046
1902.00	-0.048
1903.00	-0.050
1904.00	-0.052
1905.00	-0.055
1906.00	-0.057
1907.00	-0.059
1908.00	-0.061
1909.00	-0.062
1910.00	-0.064
1911.00	-0.066
1912.00	-0.067
1913.00	-0.069
1914.00	-0.070
1915.00	-0.072
1916.00	-0.073
1917.00	-0.074
1918.00	-0.075
1919.00	-0.076
1920.00	-0.076
1921.00	-0.077
1922.00	-0.078
1923.00	-0.079
1924.00	-0.079
1925.00	-0.080
1926.00	-0.080
1927.00	-0.081
1928.00	-0.081
1929.00	-0.081
1930.00	-0.081
1931.00	-0.081
1932.00	-0.081
1933.00	-0.081
1934.00	-0.080
1935.00	-0.080
1936.00	-0.080
1937.00	-0.080
1938.00	-0.079
1939.00	-0.079
1940.00	-0.078
1941.00	-0.078
1942.00	-0.078
1943.00	-0.078
1944.00	-0.077
1945.00	-0.077
1946.00	-0.076
1947.00	-0.075
1948.00	-0.075
1949.00	-0.074
1950.00	-0.073
1951.00	-0.072
1952.00	-0.072
1953.00	-0.071
1954.00	-0.069
1955.00	-0.068
1956.00	-0.068
1957.00	-0.066
1958.00	-0.065
1959.00	-0.064
1960.00	-0.062
1961.00	-0.061
1962.00	-0.060
1963.00	-0.058
1964.00	-0.057
1965.00	-0.055
1966.00	-0.054
1967.00	-0.052
1968.00	-0.050
1969.00	-0.048
1970.00	-0.047
1971.00	-0.045
1972.00	-0.044
1973.00	-0.042
1974.00	-0.040
1975.00	-0.038
1976.00	-0.036
1977.00	-0.035
1978.00	-0.032
1979.00	-0.031
1980.00	-0.029
1981.00	-0.027
1982.00	-0.025
1983.00	-0.022
1984.00	-0.020
1985.00	-0.018
1986.00	-0.016
1987.00	-0.013
1988.00	-0.011
1989.00	-0.009
1990.00	-0.007
1991.00	-0.004
1992.00	-0.001
1993.00	0.002
1994.00	0.004
1995.00	0.006
1996.00	0.008
1997.00	0.010
1998.00	0.012
1999.00	0.013
2000.00	0.014
