# Supplementary material for: Dataset of emission and excitation spectra, UV–vis absorption spectra, and XPS spectra of graphitic C3N4
Source: Data Brief. 2018 Oct 3;21:501–10. doi: 10.1016/j.dib.2018.09.123 (PMC6199237; doi:10.1016/j.dib.2018.09.123)
Supplement: Supplementary file 2 — Supplementary material [file mmc2.zip › Raw Data/Fig 3/Fig 3b/Ab 600íμ.txt]

N-04.spc - RawData
����(nm)	����ֵ
250.00	0.969
251.00	0.970
252.00	0.973
253.00	0.976
254.00	0.977
255.00	0.978
256.00	0.980
257.00	0.981
258.00	0.983
259.00	0.985
260.00	0.985
261.00	0.986
262.00	0.987
263.00	0.987
264.00	0.988
265.00	0.989
266.00	0.989
267.00	0.989
268.00	0.989
269.00	0.988
270.00	0.987
271.00	0.984
272.00	0.982
273.00	0.981
274.00	0.979
275.00	0.977
276.00	0.975
277.00	0.973
278.00	0.970
279.00	0.968
280.00	0.965
281.00	0.962
282.00	0.959
283.00	0.957
284.00	0.953
285.00	0.951
286.00	0.948
287.00	0.946
288.00	0.942
289.00	0.939
290.00	0.936
291.00	0.934
292.00	0.930
293.00	0.928
294.00	0.925
295.00	0.921
296.00	0.918
297.00	0.914
298.00	0.911
299.00	0.908
300.00	0.903
301.00	0.900
302.00	0.897
303.00	0.894
304.00	0.892
305.00	0.889
306.00	0.888
307.00	0.887
308.00	0.885
309.00	0.884
310.00	0.885
311.00	0.885
312.00	0.885
313.00	0.887
314.00	0.889
315.00	0.891
316.00	0.893
317.00	0.897
318.00	0.901
319.00	0.905
320.00	0.910
321.00	0.915
322.00	0.920
323.00	0.925
324.00	0.930
325.00	0.936
326.00	0.942
327.00	0.947
328.00	0.952
329.00	0.957
330.00	0.961
331.00	0.964
332.00	0.968
333.00	0.971
334.00	0.974
335.00	0.977
336.00	0.981
337.00	0.983
338.00	0.987
339.00	0.989
340.00	0.991
341.00	0.992
342.00	0.994
343.00	0.996
344.00	0.998
345.00	1.000
346.00	1.002
347.00	1.005
348.00	1.007
349.00	1.010
350.00	1.011
351.00	1.012
352.00	1.014
353.00	1.016
354.00	1.018
355.00	1.022
356.00	1.025
357.00	1.026
358.00	1.027
359.00	1.028
360.00	1.029
361.00	1.031
362.00	1.032
363.00	1.034
364.00	1.035
365.00	1.035
366.00	1.035
367.00	1.035
368.00	1.034
369.00	1.035
370.00	1.035
371.00	1.035
372.00	1.036
373.00	1.035
374.00	1.035
375.00	1.035
376.00	1.034
377.00	1.034
378.00	1.035
379.00	1.035
380.00	1.034
381.00	1.034
382.00	1.034
383.00	1.032
384.00	1.031
385.00	1.029
386.00	1.027
387.00	1.024
388.00	1.021
389.00	1.017
390.00	1.014
391.00	1.009
392.00	1.005
393.00	1.000
394.00	0.995
395.00	0.990
396.00	0.984
397.00	0.979
398.00	0.973
399.00	0.967
400.00	0.960
401.00	0.953
402.00	0.947
403.00	0.940
404.00	0.932
405.00	0.925
406.00	0.918
407.00	0.911
408.00	0.903
409.00	0.895
410.00	0.888
411.00	0.880
412.00	0.872
413.00	0.863
414.00	0.855
415.00	0.846
416.00	0.837
417.00	0.827
418.00	0.817
419.00	0.806
420.00	0.793
421.00	0.781
422.00	0.767
423.00	0.753
424.00	0.739
425.00	0.724
426.00	0.709
427.00	0.693
428.00	0.677
429.00	0.661
430.00	0.644
431.00	0.627
432.00	0.610
433.00	0.593
434.00	0.576
435.00	0.560
436.00	0.544
437.00	0.528
438.00	0.512
439.00	0.497
440.00	0.482
441.00	0.468
442.00	0.455
443.00	0.443
444.00	0.431
445.00	0.420
446.00	0.408
447.00	0.397
448.00	0.387
449.00	0.378
450.00	0.369
451.00	0.361
452.00	0.353
453.00	0.346
454.00	0.339
455.00	0.332
456.00	0.326
457.00	0.320
458.00	0.314
459.00	0.309
460.00	0.304
461.00	0.300
462.00	0.296
463.00	0.292
464.00	0.288
465.00	0.284
466.00	0.281
467.00	0.277
468.00	0.273
469.00	0.270
470.00	0.267
471.00	0.264
472.00	0.261
473.00	0.258
474.00	0.255
475.00	0.252
476.00	0.249
477.00	0.246
478.00	0.244
479.00	0.241
480.00	0.238
481.00	0.236
482.00	0.233
483.00	0.231
484.00	0.228
485.00	0.225
486.00	0.223
487.00	0.221
488.00	0.219
489.00	0.217
490.00	0.214
491.00	0.212
492.00	0.209
493.00	0.207
494.00	0.205
495.00	0.203
496.00	0.200
497.00	0.198
498.00	0.196
499.00	0.194
500.00	0.192
501.00	0.190
502.00	0.188
503.00	0.186
504.00	0.183
505.00	0.181
506.00	0.179
507.00	0.177
508.00	0.175
509.00	0.173
510.00	0.171
511.00	0.169
512.00	0.168
513.00	0.166
514.00	0.164
515.00	0.162
516.00	0.160
517.00	0.158
518.00	0.157
519.00	0.155
520.00	0.153
521.00	0.151
522.00	0.150
523.00	0.148
524.00	0.146
525.00	0.145
526.00	0.144
527.00	0.143
528.00	0.141
529.00	0.140
530.00	0.138
531.00	0.136
532.00	0.134
533.00	0.132
534.00	0.130
535.00	0.129
536.00	0.128
537.00	0.127
538.00	0.126
539.00	0.126
540.00	0.124
541.00	0.123
542.00	0.122
543.00	0.120
544.00	0.119
545.00	0.117
546.00	0.116
547.00	0.115
548.00	0.115
549.00	0.114
550.00	0.113
551.00	0.112
552.00	0.111
553.00	0.110
554.00	0.108
555.00	0.108
556.00	0.107
557.00	0.106
558.00	0.105
559.00	0.105
560.00	0.104
561.00	0.103
562.00	0.102
563.00	0.102
564.00	0.101
565.00	0.101
566.00	0.099
567.00	0.099
568.00	0.098
569.00	0.097
570.00	0.096
571.00	0.096
572.00	0.095
573.00	0.094
574.00	0.093
575.00	0.093
576.00	0.092
577.00	0.091
578.00	0.091
579.00	0.091
580.00	0.091
581.00	0.090
582.00	0.090
583.00	0.088
584.00	0.087
585.00	0.086
586.00	0.086
587.00	0.086
588.00	0.086
589.00	0.086
590.00	0.086
591.00	0.085
592.00	0.084
593.00	0.084
594.00	0.084
595.00	0.083
596.00	0.082
597.00	0.082
598.00	0.081
599.00	0.080
600.00	0.079
601.00	0.079
602.00	0.078
603.00	0.078
604.00	0.078
605.00	0.078
606.00	0.078
607.00	0.077
608.00	0.077
609.00	0.077
610.00	0.076
611.00	0.075
612.00	0.075
613.00	0.075
614.00	0.074
615.00	0.074
616.00	0.074
617.00	0.074
618.00	0.073
619.00	0.073
620.00	0.073
621.00	0.072
622.00	0.072
623.00	0.071
624.00	0.071
625.00	0.071
626.00	0.071
627.00	0.071
628.00	0.071
629.00	0.071
630.00	0.071
631.00	0.071
632.00	0.070
633.00	0.069
634.00	0.069
635.00	0.069
636.00	0.069
637.00	0.069
638.00	0.069
639.00	0.068
640.00	0.068
641.00	0.068
642.00	0.068
643.00	0.068
644.00	0.068
645.00	0.068
646.00	0.068
647.00	0.067
648.00	0.067
649.00	0.067
650.00	0.066
651.00	0.066
652.00	0.066
653.00	0.066
654.00	0.065
655.00	0.065
656.00	0.065
657.00	0.064
658.00	0.064
659.00	0.064
660.00	0.065
661.00	0.065
662.00	0.066
663.00	0.066
664.00	0.066
665.00	0.066
666.00	0.066
667.00	0.065
668.00	0.065
669.00	0.065
670.00	0.065
671.00	0.064
672.00	0.064
673.00	0.065
674.00	0.064
675.00	0.064
676.00	0.064
677.00	0.065
678.00	0.065
679.00	0.065
680.00	0.064
681.00	0.064
682.00	0.063
683.00	0.063
684.00	0.062
685.00	0.063
686.00	0.063
687.00	0.063
688.00	0.062
689.00	0.062
690.00	0.062
691.00	0.061
692.00	0.061
693.00	0.061
694.00	0.061
695.00	0.062
696.00	0.062
697.00	0.061
698.00	0.061
699.00	0.061
700.00	0.060
701.00	0.060
702.00	0.060
703.00	0.060
704.00	0.060
705.00	0.060
706.00	0.060
707.00	0.060
708.00	0.059
709.00	0.059
710.00	0.058
711.00	0.058
712.00	0.058
713.00	0.059
714.00	0.059
715.00	0.059
716.00	0.058
717.00	0.058
718.00	0.058
719.00	0.058
720.00	0.058
721.00	0.058
722.00	0.057
723.00	0.057
724.00	0.057
725.00	0.057
726.00	0.057
727.00	0.057
728.00	0.056
729.00	0.056
730.00	0.056
731.00	0.056
732.00	0.056
733.00	0.056
734.00	0.055
735.00	0.055
736.00	0.055
737.00	0.055
738.00	0.055
739.00	0.055
740.00	0.055
741.00	0.055
742.00	0.055
743.00	0.054
744.00	0.054
745.00	0.054
746.00	0.054
747.00	0.054
748.00	0.054
749.00	0.054
750.00	0.054
751.00	0.054
752.00	0.054
753.00	0.053
754.00	0.053
755.00	0.053
756.00	0.053
757.00	0.053
758.00	0.053
759.00	0.053
760.00	0.053
761.00	0.053
762.00	0.052
763.00	0.052
764.00	0.052
765.00	0.052
766.00	0.052
767.00	0.052
768.00	0.052
769.00	0.052
770.00	0.052
771.00	0.052
772.00	0.051
773.00	0.051
774.00	0.051
775.00	0.051
776.00	0.051
777.00	0.051
778.00	0.051
779.00	0.051
780.00	0.051
781.00	0.051
782.00	0.051
783.00	0.051
784.00	0.051
785.00	0.051
786.00	0.051
787.00	0.050
788.00	0.050
789.00	0.050
790.00	0.050
791.00	0.050
792.00	0.050
793.00	0.050
794.00	0.049
795.00	0.049
796.00	0.049
797.00	0.049
798.00	0.049
799.00	0.049
800.00	0.049
801.00	0.049
802.00	0.049
803.00	0.049
804.00	0.049
805.00	0.049
806.00	0.049
807.00	0.048
808.00	0.048
809.00	0.048
810.00	0.048
811.00	0.048
812.00	0.048
813.00	0.048
814.00	0.048
815.00	0.048
816.00	0.048
817.00	0.047
818.00	0.047
819.00	0.047
820.00	0.047
821.00	0.047
822.00	0.047
823.00	0.047
824.00	0.047
825.00	0.047
826.00	0.046
827.00	0.046
828.00	0.046
829.00	0.046
830.00	0.046
831.00	0.045
832.00	0.045
833.00	0.045
834.00	0.045
835.00	0.045
836.00	0.044
837.00	0.044
838.00	0.044
839.00	0.044
840.00	0.044
841.00	0.044
842.00	0.044
843.00	0.044
844.00	0.044
845.00	0.044
846.00	0.043
847.00	0.043
848.00	0.043
849.00	0.043
850.00	0.043
851.00	0.043
852.00	0.043
853.00	0.042
854.00	0.042
855.00	0.042
856.00	0.042
857.00	0.042
858.00	0.042
859.00	0.042
860.00	0.042
861.00	0.042
862.00	0.042
863.00	0.042
864.00	0.042
865.00	0.041
866.00	0.041
867.00	0.041
868.00	0.041
869.00	0.041
870.00	0.041
871.00	0.041
872.00	0.041
873.00	0.041
874.00	0.041
875.00	0.041
876.00	0.041
877.00	0.041
878.00	0.041
879.00	0.041
880.00	0.041
881.00	0.041
882.00	0.041
883.00	0.041
884.00	0.040
885.00	0.040
886.00	0.040
887.00	0.040
888.00	0.040
889.00	0.040
890.00	0.040
891.00	0.040
892.00	0.040
893.00	0.039
894.00	0.039
895.00	0.039
896.00	0.039
897.00	0.039
898.00	0.039
899.00	0.039
900.00	0.039
901.00	0.039
902.00	0.039
903.00	0.039
904.00	0.039
905.00	0.039
906.00	0.039
907.00	0.038
908.00	0.038
909.00	0.038
910.00	0.038
911.00	0.038
912.00	0.038
913.00	0.038
914.00	0.038
915.00	0.038
916.00	0.038
917.00	0.038
918.00	0.038
919.00	0.038
920.00	0.038
921.00	0.038
922.00	0.038
923.00	0.038
924.00	0.038
925.00	0.038
926.00	0.037
927.00	0.037
928.00	0.037
929.00	0.037
930.00	0.037
931.00	0.037
932.00	0.037
933.00	0.037
934.00	0.037
935.00	0.037
936.00	0.037
937.00	0.037
938.00	0.036
939.00	0.036
940.00	0.036
941.00	0.036
942.00	0.036
943.00	0.036
944.00	0.036
945.00	0.036
946.00	0.036
947.00	0.036
948.00	0.036
949.00	0.036
950.00	0.036
951.00	0.036
952.00	0.035
953.00	0.035
954.00	0.035
955.00	0.035
956.00	0.035
957.00	0.035
958.00	0.035
959.00	0.035
960.00	0.035
961.00	0.035
962.00	0.035
963.00	0.035
964.00	0.035
965.00	0.034
966.00	0.034
967.00	0.034
968.00	0.034
969.00	0.034
970.00	0.034
971.00	0.034
972.00	0.034
973.00	0.034
974.00	0.034
975.00	0.034
976.00	0.034
977.00	0.034
978.00	0.034
979.00	0.034
980.00	0.034
981.00	0.034
982.00	0.034
983.00	0.034
984.00	0.034
985.00	0.033
986.00	0.033
987.00	0.033
988.00	0.033
989.00	0.033
990.00	0.034
991.00	0.034
992.00	0.034
993.00	0.034
994.00	0.034
995.00	0.034
996.00	0.034
997.00	0.034
998.00	0.034
999.00	0.034
1000.00	0.034
1001.00	0.034
1002.00	0.034
1003.00	0.034
1004.00	0.034
1005.00	0.034
1006.00	0.034
1007.00	0.034
1008.00	0.034
1009.00	0.034
1010.00	0.034
1011.00	0.034
1012.00	0.034
1013.00	0.034
1014.00	0.034
1015.00	0.034
1016.00	0.034
1017.00	0.034
1018.00	0.034
1019.00	0.034
1020.00	0.034
1021.00	0.034
1022.00	0.034
1023.00	0.034
1024.00	0.034
1025.00	0.034
1026.00	0.034
1027.00	0.034
1028.00	0.034
1029.00	0.034
1030.00	0.034
1031.00	0.034
1032.00	0.034
1033.00	0.034
1034.00	0.035
1035.00	0.035
1036.00	0.035
1037.00	0.035
1038.00	0.035
1039.00	0.035
1040.00	0.035
1041.00	0.035
1042.00	0.035
1043.00	0.035
1044.00	0.035
1045.00	0.035
1046.00	0.034
1047.00	0.034
1048.00	0.034
1049.00	0.034
1050.00	0.034
1051.00	0.034
1052.00	0.034
1053.00	0.034
1054.00	0.034
1055.00	0.034
1056.00	0.034
1057.00	0.034
1058.00	0.034
1059.00	0.034
1060.00	0.034
1061.00	0.034
1062.00	0.034
1063.00	0.034
1064.00	0.034
1065.00	0.034
1066.00	0.034
1067.00	0.034
1068.00	0.034
1069.00	0.033
1070.00	0.033
1071.00	0.033
1072.00	0.033
1073.00	0.033
1074.00	0.033
1075.00	0.033
1076.00	0.033
1077.00	0.033
1078.00	0.033
1079.00	0.033
1080.00	0.033
1081.00	0.032
1082.00	0.032
1083.00	0.032
1084.00	0.032
1085.00	0.032
1086.00	0.032
1087.00	0.032
1088.00	0.032
1089.00	0.032
1090.00	0.031
1091.00	0.031
1092.00	0.031
1093.00	0.031
1094.00	0.031
1095.00	0.031
1096.00	0.031
1097.00	0.031
1098.00	0.031
1099.00	0.031
1100.00	0.030
1101.00	0.030
1102.00	0.030
1103.00	0.030
1104.00	0.030
1105.00	0.030
1106.00	0.030
1107.00	0.030
1108.00	0.030
1109.00	0.030
1110.00	0.030
1111.00	0.030
1112.00	0.029
1113.00	0.029
1114.00	0.029
1115.00	0.029
1116.00	0.029
1117.00	0.029
1118.00	0.029
1119.00	0.029
1120.00	0.029
1121.00	0.029
1122.00	0.028
1123.00	0.028
1124.00	0.028
1125.00	0.028
1126.00	0.028
1127.00	0.028
1128.00	0.028
1129.00	0.028
1130.00	0.028
1131.00	0.028
1132.00	0.028
1133.00	0.028
1134.00	0.027
1135.00	0.027
1136.00	0.027
1137.00	0.027
1138.00	0.027
1139.00	0.027
1140.00	0.027
1141.00	0.027
1142.00	0.027
1143.00	0.026
1144.00	0.026
1145.00	0.026
1146.00	0.026
1147.00	0.026
1148.00	0.026
1149.00	0.026
1150.00	0.026
1151.00	0.026
1152.00	0.026
1153.00	0.025
1154.00	0.025
1155.00	0.025
1156.00	0.025
1157.00	0.025
1158.00	0.025
1159.00	0.025
1160.00	0.025
1161.00	0.025
1162.00	0.025
1163.00	0.025
1164.00	0.025
1165.00	0.025
1166.00	0.025
1167.00	0.025
1168.00	0.025
1169.00	0.025
1170.00	0.025
1171.00	0.025
1172.00	0.025
1173.00	0.025
1174.00	0.025
1175.00	0.025
1176.00	0.025
1177.00	0.025
1178.00	0.025
1179.00	0.025
1180.00	0.025
1181.00	0.025
1182.00	0.025
1183.00	0.025
1184.00	0.025
1185.00	0.025
1186.00	0.025
1187.00	0.025
1188.00	0.026
1189.00	0.026
1190.00	0.026
1191.00	0.026
1192.00	0.026
1193.00	0.026
1194.00	0.026
1195.00	0.026
1196.00	0.026
1197.00	0.026
1198.00	0.026
1199.00	0.026
1200.00	0.026
1201.00	0.026
1202.00	0.027
1203.00	0.027
1204.00	0.027
1205.00	0.027
1206.00	0.027
1207.00	0.027
1208.00	0.027
1209.00	0.027
1210.00	0.027
1211.00	0.028
1212.00	0.028
1213.00	0.028
1214.00	0.028
1215.00	0.028
1216.00	0.028
1217.00	0.028
1218.00	0.029
1219.00	0.029
1220.00	0.029
1221.00	0.029
1222.00	0.029
1223.00	0.029
1224.00	0.030
1225.00	0.030
1226.00	0.030
1227.00	0.030
1228.00	0.030
1229.00	0.030
1230.00	0.031
1231.00	0.031
1232.00	0.031
1233.00	0.031
1234.00	0.031
1235.00	0.032
1236.00	0.032
1237.00	0.032
1238.00	0.032
1239.00	0.032
1240.00	0.033
1241.00	0.033
1242.00	0.033
1243.00	0.033
1244.00	0.034
1245.00	0.034
1246.00	0.034
1247.00	0.034
1248.00	0.034
1249.00	0.035
1250.00	0.035
1251.00	0.035
1252.00	0.035
1253.00	0.035
1254.00	0.036
1255.00	0.036
1256.00	0.036
1257.00	0.036
1258.00	0.036
1259.00	0.036
1260.00	0.036
1261.00	0.037
1262.00	0.037
1263.00	0.037
1264.00	0.037
1265.00	0.037
1266.00	0.037
1267.00	0.037
1268.00	0.037
1269.00	0.038
1270.00	0.038
1271.00	0.038
1272.00	0.038
1273.00	0.038
1274.00	0.038
1275.00	0.038
1276.00	0.038
1277.00	0.038
1278.00	0.038
1279.00	0.038
1280.00	0.038
1281.00	0.038
1282.00	0.039
1283.00	0.039
1284.00	0.039
1285.00	0.039
1286.00	0.039
1287.00	0.039
1288.00	0.039
1289.00	0.039
1290.00	0.039
1291.00	0.039
1292.00	0.039
1293.00	0.039
1294.00	0.039
1295.00	0.039
1296.00	0.039
1297.00	0.039
1298.00	0.039
1299.00	0.039
1300.00	0.038
1301.00	0.038
1302.00	0.038
1303.00	0.038
1304.00	0.038
1305.00	0.038
1306.00	0.038
1307.00	0.038
1308.00	0.038
1309.00	0.038
1310.00	0.038
1311.00	0.038
1312.00	0.038
1313.00	0.037
1314.00	0.037
1315.00	0.037
1316.00	0.037
1317.00	0.037
1318.00	0.037
1319.00	0.037
1320.00	0.037
1321.00	0.037
1322.00	0.037
1323.00	0.036
1324.00	0.036
1325.00	0.036
1326.00	0.036
1327.00	0.036
1328.00	0.036
1329.00	0.036
1330.00	0.035
1331.00	0.035
1332.00	0.035
1333.00	0.035
1334.00	0.035
1335.00	0.035
1336.00	0.034
1337.00	0.034
1338.00	0.034
1339.00	0.034
1340.00	0.034
1341.00	0.033
1342.00	0.033
1343.00	0.033
1344.00	0.033
1345.00	0.033
1346.00	0.033
1347.00	0.032
1348.00	0.032
1349.00	0.032
1350.00	0.032
1351.00	0.032
1352.00	0.032
1353.00	0.032
1354.00	0.031
1355.00	0.031
1356.00	0.031
1357.00	0.031
1358.00	0.031
1359.00	0.030
1360.00	0.030
1361.00	0.030
1362.00	0.030
1363.00	0.030
1364.00	0.029
1365.00	0.029
1366.00	0.029
1367.00	0.028
1368.00	0.028
1369.00	0.028
1370.00	0.028
1371.00	0.027
1372.00	0.027
1373.00	0.026
1374.00	0.026
1375.00	0.026
1376.00	0.025
1377.00	0.025
1378.00	0.025
1379.00	0.024
1380.00	0.024
1381.00	0.023
1382.00	0.023
1383.00	0.023
1384.00	0.022
1385.00	0.022
1386.00	0.021
1387.00	0.021
1388.00	0.020
1389.00	0.020
1390.00	0.019
1391.00	0.019
1392.00	0.019
1393.00	0.018
1394.00	0.018
1395.00	0.017
1396.00	0.017
1397.00	0.016
1398.00	0.016
1399.00	0.015
1400.00	0.015
1401.00	0.015
1402.00	0.014
1403.00	0.014
1404.00	0.013
1405.00	0.013
1406.00	0.013
1407.00	0.012
1408.00	0.012
1409.00	0.011
1410.00	0.011
1411.00	0.011
1412.00	0.010
1413.00	0.010
1414.00	0.010
1415.00	0.010
1416.00	0.009
1417.00	0.009
1418.00	0.009
1419.00	0.009
1420.00	0.008
1421.00	0.008
1422.00	0.008
1423.00	0.008
1424.00	0.008
1425.00	0.008
1426.00	0.008
1427.00	0.008
1428.00	0.008
1429.00	0.008
1430.00	0.008
1431.00	0.008
1432.00	0.008
1433.00	0.008
1434.00	0.008
1435.00	0.008
1436.00	0.008
1437.00	0.008
1438.00	0.008
1439.00	0.008
1440.00	0.008
1441.00	0.009
1442.00	0.009
1443.00	0.009
1444.00	0.009
1445.00	0.009
1446.00	0.010
1447.00	0.010
1448.00	0.010
1449.00	0.010
1450.00	0.011
1451.00	0.011
1452.00	0.011
1453.00	0.012
1454.00	0.012
1455.00	0.012
1456.00	0.013
1457.00	0.013
1458.00	0.014
1459.00	0.014
1460.00	0.014
1461.00	0.015
1462.00	0.015
1463.00	0.016
1464.00	0.016
1465.00	0.017
1466.00	0.017
1467.00	0.018
1468.00	0.018
1469.00	0.018
1470.00	0.019
1471.00	0.019
1472.00	0.020
1473.00	0.020
1474.00	0.021
1475.00	0.021
1476.00	0.022
1477.00	0.022
1478.00	0.023
1479.00	0.023
1480.00	0.024
1481.00	0.024
1482.00	0.025
1483.00	0.026
1484.00	0.026
1485.00	0.027
1486.00	0.027
1487.00	0.028
1488.00	0.028
1489.00	0.029
1490.00	0.029
1491.00	0.030
1492.00	0.030
1493.00	0.031
1494.00	0.032
1495.00	0.032
1496.00	0.033
1497.00	0.033
1498.00	0.034
1499.00	0.034
1500.00	0.035
1501.00	0.035
1502.00	0.036
1503.00	0.037
1504.00	0.037
1505.00	0.038
1506.00	0.038
1507.00	0.039
1508.00	0.039
1509.00	0.040
1510.00	0.040
1511.00	0.041
1512.00	0.041
1513.00	0.042
1514.00	0.042
1515.00	0.043
1516.00	0.043
1517.00	0.044
1518.00	0.044
1519.00	0.045
1520.00	0.045
1521.00	0.046
1522.00	0.046
1523.00	0.046
1524.00	0.047
1525.00	0.047
1526.00	0.047
1527.00	0.048
1528.00	0.048
1529.00	0.049
1530.00	0.049
1531.00	0.049
1532.00	0.050
1533.00	0.050
1534.00	0.050
1535.00	0.051
1536.00	0.051
1537.00	0.051
1538.00	0.052
1539.00	0.052
1540.00	0.052
1541.00	0.052
1542.00	0.053
1543.00	0.053
1544.00	0.053
1545.00	0.053
1546.00	0.053
1547.00	0.053
1548.00	0.054
1549.00	0.054
1550.00	0.054
1551.00	0.054
1552.00	0.054
1553.00	0.055
1554.00	0.055
1555.00	0.055
1556.00	0.055
1557.00	0.055
1558.00	0.055
1559.00	0.056
1560.00	0.056
1561.00	0.056
1562.00	0.056
1563.00	0.056
1564.00	0.056
1565.00	0.056
1566.00	0.057
1567.00	0.057
1568.00	0.057
1569.00	0.057
1570.00	0.057
1571.00	0.057
1572.00	0.057
1573.00	0.057
1574.00	0.058
1575.00	0.058
1576.00	0.058
1577.00	0.058
1578.00	0.058
1579.00	0.058
1580.00	0.057
1581.00	0.057
1582.00	0.057
1583.00	0.057
1584.00	0.057
1585.00	0.057
1586.00	0.057
1587.00	0.057
1588.00	0.057
1589.00	0.057
1590.00	0.057
1591.00	0.057
1592.00	0.056
1593.00	0.056
1594.00	0.056
1595.00	0.056
1596.00	0.056
1597.00	0.056
1598.00	0.056
1599.00	0.055
1600.00	0.055
1601.00	0.055
1602.00	0.055
1603.00	0.055
1604.00	0.055
1605.00	0.055
1606.00	0.054
1607.00	0.054
1608.00	0.054
1609.00	0.054
1610.00	0.054
1611.00	0.054
1612.00	0.053
1613.00	0.053
1614.00	0.053
1615.00	0.053
1616.00	0.053
1617.00	0.053
1618.00	0.052
1619.00	0.052
1620.00	0.052
1621.00	0.052
1622.00	0.052
1623.00	0.052
1624.00	0.052
1625.00	0.052
1626.00	0.051
1627.00	0.051
1628.00	0.051
1629.00	0.051
1630.00	0.051
1631.00	0.051
1632.00	0.051
1633.00	0.051
1634.00	0.051
1635.00	0.051
1636.00	0.051
1637.00	0.050
1638.00	0.050
1639.00	0.050
1640.00	0.050
1641.00	0.050
1642.00	0.050
1643.00	0.050
1644.00	0.050
1645.00	0.050
1646.00	0.050
1647.00	0.050
1648.00	0.050
1649.00	0.050
1650.00	0.050
1651.00	0.050
1652.00	0.050
1653.00	0.050
1654.00	0.050
1655.00	0.050
1656.00	0.050
1657.00	0.050
1658.00	0.050
1659.00	0.050
1660.00	0.049
1661.00	0.049
1662.00	0.049
1663.00	0.049
1664.00	0.049
1665.00	0.049
1666.00	0.049
1667.00	0.049
1668.00	0.049
1669.00	0.049
1670.00	0.049
1671.00	0.049
1672.00	0.049
1673.00	0.049
1674.00	0.049
1675.00	0.049
1676.00	0.049
1677.00	0.048
1678.00	0.048
1679.00	0.048
1680.00	0.048
1681.00	0.048
1682.00	0.048
1683.00	0.048
1684.00	0.048
1685.00	0.048
1686.00	0.048
1687.00	0.048
1688.00	0.047
1689.00	0.047
1690.00	0.047
1691.00	0.047
1692.00	0.047
1693.00	0.047
1694.00	0.047
1695.00	0.047
1696.00	0.047
1697.00	0.047
1698.00	0.046
1699.00	0.046
1700.00	0.046
1701.00	0.046
1702.00	0.046
1703.00	0.046
1704.00	0.046
1705.00	0.045
1706.00	0.045
1707.00	0.045
1708.00	0.045
1709.00	0.045
1710.00	0.045
1711.00	0.045
1712.00	0.045
1713.00	0.045
1714.00	0.044
1715.00	0.044
1716.00	0.044
1717.00	0.044
1718.00	0.044
1719.00	0.043
1720.00	0.043
1721.00	0.043
1722.00	0.043
1723.00	0.043
1724.00	0.043
1725.00	0.043
1726.00	0.042
1727.00	0.042
1728.00	0.042
1729.00	0.042
1730.00	0.042
1731.00	0.042
1732.00	0.041
1733.00	0.041
1734.00	0.041
1735.00	0.041
1736.00	0.041
1737.00	0.040
1738.00	0.040
1739.00	0.040
1740.00	0.040
1741.00	0.039
1742.00	0.039
1743.00	0.039
1744.00	0.039
1745.00	0.039
1746.00	0.039
1747.00	0.038
1748.00	0.038
1749.00	0.038
1750.00	0.038
1751.00	0.038
1752.00	0.038
1753.00	0.037
1754.00	0.037
1755.00	0.037
1756.00	0.037
1757.00	0.037
1758.00	0.037
1759.00	0.036
1760.00	0.036
1761.00	0.036
1762.00	0.036
1763.00	0.036
1764.00	0.036
1765.00	0.035
1766.00	0.035
1767.00	0.035
1768.00	0.035
1769.00	0.034
1770.00	0.034
1771.00	0.034
1772.00	0.034
1773.00	0.034
1774.00	0.034
1775.00	0.033
1776.00	0.033
1777.00	0.033
1778.00	0.033
1779.00	0.033
1780.00	0.033
1781.00	0.032
1782.00	0.032
1783.00	0.032
1784.00	0.032
1785.00	0.032
1786.00	0.032
1787.00	0.032
1788.00	0.031
1789.00	0.031
1790.00	0.031
1791.00	0.031
1792.00	0.031
1793.00	0.031
1794.00	0.031
1795.00	0.031
1796.00	0.030
1797.00	0.030
1798.00	0.030
1799.00	0.030
1800.00	0.030
1801.00	0.030
1802.00	0.030
1803.00	0.030
1804.00	0.030
1805.00	0.030
1806.00	0.030
1807.00	0.030
1808.00	0.030
1809.00	0.030
1810.00	0.030
1811.00	0.030
1812.00	0.030
1813.00	0.029
1814.00	0.030
1815.00	0.029
1816.00	0.029
1817.00	0.029
1818.00	0.029
1819.00	0.029
1820.00	0.029
1821.00	0.029
1822.00	0.029
1823.00	0.029
1824.00	0.029
1825.00	0.028
1826.00	0.028
1827.00	0.028
1828.00	0.028
1829.00	0.028
1830.00	0.028
1831.00	0.028
1832.00	0.028
1833.00	0.027
1834.00	0.027
1835.00	0.027
1836.00	0.027
1837.00	0.027
1838.00	0.026
1839.00	0.026
1840.00	0.026
1841.00	0.026
1842.00	0.025
1843.00	0.025
1844.00	0.025
1845.00	0.024
1846.00	0.024
1847.00	0.024
1848.00	0.023
1849.00	0.023
1850.00	0.022
1851.00	0.022
1852.00	0.022
1853.00	0.021
1854.00	0.021
1855.00	0.020
1856.00	0.020
1857.00	0.019
1858.00	0.018
1859.00	0.018
1860.00	0.017
1861.00	0.016
1862.00	0.015
1863.00	0.014
1864.00	0.013
1865.00	0.012
1866.00	0.010
1867.00	0.009
1868.00	0.007
1869.00	0.006
1870.00	0.004
1871.00	0.003
1872.00	0.001
1873.00	0.000
1874.00	-0.002
1875.00	-0.004
1876.00	-0.005
1877.00	-0.007
1878.00	-0.009
1879.00	-0.011
1880.00	-0.013
1881.00	-0.014
1882.00	-0.016
1883.00	-0.018
1884.00	-0.020
1885.00	-0.022
1886.00	-0.023
1887.00	-0.025
1888.00	-0.027
1889.00	-0.029
1890.00	-0.031
1891.00	-0.033
1892.00	-0.035
1893.00	-0.037
1894.00	-0.039
1895.00	-0.041
1896.00	-0.043
1897.00	-0.045
1898.00	-0.048
1899.00	-0.050
1900.00	-0.051
1901.00	-0.053
1902.00	-0.055
1903.00	-0.057
1904.00	-0.059
1905.00	-0.060
1906.00	-0.061
1907.00	-0.063
1908.00	-0.064
1909.00	-0.065
1910.00	-0.066
1911.00	-0.067
1912.00	-0.068
1913.00	-0.069
1914.00	-0.070
1915.00	-0.071
1916.00	-0.071
1917.00	-0.072
1918.00	-0.072
1919.00	-0.073
1920.00	-0.073
1921.00	-0.073
1922.00	-0.074
1923.00	-0.074
1924.00	-0.074
1925.00	-0.074
1926.00	-0.074
1927.00	-0.075
1928.00	-0.074
1929.00	-0.075
1930.00	-0.075
1931.00	-0.075
1932.00	-0.074
1933.00	-0.074
1934.00	-0.074
1935.00	-0.074
1936.00	-0.073
1937.00	-0.073
1938.00	-0.073
1939.00	-0.073
1940.00	-0.072
1941.00	-0.072
1942.00	-0.071
1943.00	-0.071
1944.00	-0.071
1945.00	-0.071
1946.00	-0.071
1947.00	-0.071
1948.00	-0.070
1949.00	-0.069
1950.00	-0.070
1951.00	-0.069
1952.00	-0.069
1953.00	-0.068
1954.00	-0.067
1955.00	-0.067
1956.00	-0.066
1957.00	-0.065
1958.00	-0.065
1959.00	-0.064
1960.00	-0.064
1961.00	-0.063
1962.00	-0.062
1963.00	-0.062
1964.00	-0.060
1965.00	-0.059
1966.00	-0.058
1967.00	-0.058
1968.00	-0.057
1969.00	-0.056
1970.00	-0.055
1971.00	-0.053
1972.00	-0.053
1973.00	-0.052
1974.00	-0.050
1975.00	-0.049
1976.00	-0.048
1977.00	-0.047
1978.00	-0.045
1979.00	-0.043
1980.00	-0.042
1981.00	-0.040
1982.00	-0.039
1983.00	-0.037
1984.00	-0.035
1985.00	-0.034
1986.00	-0.032
1987.00	-0.030
1988.00	-0.028
1989.00	-0.027
1990.00	-0.025
1991.00	-0.023
1992.00	-0.021
1993.00	-0.019
1994.00	-0.017
1995.00	-0.015
1996.00	-0.013
1997.00	-0.011
1998.00	-0.010
1999.00	-0.009
2000.00	-0.007
