# Supplementary material for: Dataset of emission and excitation spectra, UV–vis absorption spectra, and XPS spectra of graphitic C3N4
Source: Data Brief. 2018 Oct 3;21:501–10. doi: 10.1016/j.dib.2018.09.123 (PMC6199237; doi:10.1016/j.dib.2018.09.123)
Supplement: Supplementary file 2 — Supplementary material [file mmc2.zip › Raw Data/Fig 3/Fig 3b/Ab 650íμ.txt]

N-05.spc - RawData
����(nm)	����ֵ
250.00	0.952
251.00	0.953
252.00	0.955
253.00	0.957
254.00	0.958
255.00	0.960
256.00	0.962
257.00	0.963
258.00	0.965
259.00	0.967
260.00	0.968
261.00	0.969
262.00	0.969
263.00	0.969
264.00	0.969
265.00	0.970
266.00	0.972
267.00	0.972
268.00	0.974
269.00	0.973
270.00	0.972
271.00	0.972
272.00	0.971
273.00	0.968
274.00	0.968
275.00	0.967
276.00	0.964
277.00	0.963
278.00	0.960
279.00	0.958
280.00	0.955
281.00	0.953
282.00	0.950
283.00	0.948
284.00	0.944
285.00	0.942
286.00	0.940
287.00	0.937
288.00	0.934
289.00	0.930
290.00	0.927
291.00	0.924
292.00	0.922
293.00	0.919
294.00	0.916
295.00	0.911
296.00	0.907
297.00	0.904
298.00	0.900
299.00	0.897
300.00	0.894
301.00	0.891
302.00	0.888
303.00	0.887
304.00	0.885
305.00	0.883
306.00	0.882
307.00	0.881
308.00	0.880
309.00	0.880
310.00	0.880
311.00	0.881
312.00	0.883
313.00	0.884
314.00	0.886
315.00	0.888
316.00	0.891
317.00	0.895
318.00	0.899
319.00	0.904
320.00	0.909
321.00	0.913
322.00	0.916
323.00	0.920
324.00	0.925
325.00	0.931
326.00	0.937
327.00	0.943
328.00	0.948
329.00	0.952
330.00	0.956
331.00	0.961
332.00	0.967
333.00	0.972
334.00	0.976
335.00	0.979
336.00	0.982
337.00	0.985
338.00	0.988
339.00	0.991
340.00	0.993
341.00	0.995
342.00	0.997
343.00	0.998
344.00	1.000
345.00	1.001
346.00	1.001
347.00	1.001
348.00	1.001
349.00	1.000
350.00	1.000
351.00	1.001
352.00	1.002
353.00	1.001
354.00	1.001
355.00	1.001
356.00	1.001
357.00	1.002
358.00	1.002
359.00	1.003
360.00	1.003
361.00	1.004
362.00	1.004
363.00	1.005
364.00	1.006
365.00	1.007
366.00	1.005
367.00	1.004
368.00	1.003
369.00	1.000
370.00	0.996
371.00	0.995
372.00	0.992
373.00	0.989
374.00	0.987
375.00	0.984
376.00	0.981
377.00	0.979
378.00	0.978
379.00	0.977
380.00	0.975
381.00	0.974
382.00	0.973
383.00	0.972
384.00	0.970
385.00	0.966
386.00	0.962
387.00	0.955
388.00	0.946
389.00	0.937
390.00	0.927
391.00	0.914
392.00	0.900
393.00	0.887
394.00	0.872
395.00	0.856
396.00	0.842
397.00	0.827
398.00	0.811
399.00	0.797
400.00	0.782
401.00	0.768
402.00	0.755
403.00	0.742
404.00	0.729
405.00	0.717
406.00	0.706
407.00	0.694
408.00	0.684
409.00	0.674
410.00	0.664
411.00	0.655
412.00	0.646
413.00	0.637
414.00	0.628
415.00	0.619
416.00	0.610
417.00	0.601
418.00	0.593
419.00	0.584
420.00	0.574
421.00	0.564
422.00	0.555
423.00	0.545
424.00	0.536
425.00	0.527
426.00	0.518
427.00	0.508
428.00	0.499
429.00	0.490
430.00	0.482
431.00	0.473
432.00	0.465
433.00	0.457
434.00	0.450
435.00	0.443
436.00	0.436
437.00	0.429
438.00	0.423
439.00	0.416
440.00	0.410
441.00	0.406
442.00	0.401
443.00	0.396
444.00	0.391
445.00	0.387
446.00	0.383
447.00	0.379
448.00	0.375
449.00	0.372
450.00	0.369
451.00	0.366
452.00	0.363
453.00	0.361
454.00	0.358
455.00	0.355
456.00	0.353
457.00	0.350
458.00	0.348
459.00	0.346
460.00	0.343
461.00	0.341
462.00	0.340
463.00	0.338
464.00	0.336
465.00	0.335
466.00	0.333
467.00	0.331
468.00	0.329
469.00	0.327
470.00	0.325
471.00	0.323
472.00	0.321
473.00	0.320
474.00	0.318
475.00	0.316
476.00	0.314
477.00	0.312
478.00	0.310
479.00	0.308
480.00	0.307
481.00	0.305
482.00	0.303
483.00	0.300
484.00	0.298
485.00	0.296
486.00	0.294
487.00	0.292
488.00	0.290
489.00	0.288
490.00	0.286
491.00	0.283
492.00	0.281
493.00	0.279
494.00	0.276
495.00	0.274
496.00	0.272
497.00	0.269
498.00	0.267
499.00	0.265
500.00	0.262
501.00	0.259
502.00	0.257
503.00	0.254
504.00	0.251
505.00	0.249
506.00	0.246
507.00	0.243
508.00	0.241
509.00	0.238
510.00	0.235
511.00	0.233
512.00	0.231
513.00	0.228
514.00	0.225
515.00	0.223
516.00	0.220
517.00	0.218
518.00	0.215
519.00	0.213
520.00	0.210
521.00	0.208
522.00	0.205
523.00	0.203
524.00	0.200
525.00	0.198
526.00	0.196
527.00	0.194
528.00	0.192
529.00	0.189
530.00	0.186
531.00	0.183
532.00	0.180
533.00	0.177
534.00	0.175
535.00	0.173
536.00	0.171
537.00	0.170
538.00	0.168
539.00	0.166
540.00	0.164
541.00	0.162
542.00	0.160
543.00	0.158
544.00	0.156
545.00	0.154
546.00	0.152
547.00	0.151
548.00	0.149
549.00	0.148
550.00	0.146
551.00	0.144
552.00	0.143
553.00	0.141
554.00	0.139
555.00	0.138
556.00	0.136
557.00	0.134
558.00	0.133
559.00	0.132
560.00	0.131
561.00	0.129
562.00	0.128
563.00	0.127
564.00	0.126
565.00	0.125
566.00	0.123
567.00	0.122
568.00	0.121
569.00	0.120
570.00	0.118
571.00	0.117
572.00	0.116
573.00	0.115
574.00	0.114
575.00	0.113
576.00	0.111
577.00	0.111
578.00	0.110
579.00	0.109
580.00	0.109
581.00	0.108
582.00	0.106
583.00	0.105
584.00	0.103
585.00	0.102
586.00	0.102
587.00	0.101
588.00	0.101
589.00	0.101
590.00	0.100
591.00	0.099
592.00	0.098
593.00	0.098
594.00	0.097
595.00	0.096
596.00	0.095
597.00	0.094
598.00	0.093
599.00	0.092
600.00	0.092
601.00	0.091
602.00	0.090
603.00	0.090
604.00	0.089
605.00	0.089
606.00	0.088
607.00	0.088
608.00	0.087
609.00	0.087
610.00	0.086
611.00	0.085
612.00	0.085
613.00	0.084
614.00	0.084
615.00	0.083
616.00	0.083
617.00	0.083
618.00	0.082
619.00	0.082
620.00	0.081
621.00	0.081
622.00	0.080
623.00	0.080
624.00	0.080
625.00	0.079
626.00	0.078
627.00	0.078
628.00	0.078
629.00	0.078
630.00	0.078
631.00	0.078
632.00	0.077
633.00	0.076
634.00	0.076
635.00	0.075
636.00	0.075
637.00	0.075
638.00	0.075
639.00	0.074
640.00	0.074
641.00	0.074
642.00	0.074
643.00	0.075
644.00	0.075
645.00	0.074
646.00	0.074
647.00	0.074
648.00	0.073
649.00	0.073
650.00	0.072
651.00	0.072
652.00	0.072
653.00	0.071
654.00	0.071
655.00	0.071
656.00	0.071
657.00	0.070
658.00	0.070
659.00	0.071
660.00	0.071
661.00	0.071
662.00	0.072
663.00	0.072
664.00	0.072
665.00	0.071
666.00	0.072
667.00	0.071
668.00	0.071
669.00	0.071
670.00	0.071
671.00	0.070
672.00	0.070
673.00	0.071
674.00	0.070
675.00	0.069
676.00	0.070
677.00	0.070
678.00	0.070
679.00	0.071
680.00	0.070
681.00	0.069
682.00	0.068
683.00	0.067
684.00	0.067
685.00	0.067
686.00	0.067
687.00	0.067
688.00	0.068
689.00	0.067
690.00	0.067
691.00	0.066
692.00	0.066
693.00	0.066
694.00	0.067
695.00	0.067
696.00	0.067
697.00	0.067
698.00	0.066
699.00	0.066
700.00	0.066
701.00	0.065
702.00	0.065
703.00	0.066
704.00	0.066
705.00	0.066
706.00	0.066
707.00	0.065
708.00	0.065
709.00	0.064
710.00	0.063
711.00	0.063
712.00	0.064
713.00	0.064
714.00	0.064
715.00	0.065
716.00	0.065
717.00	0.064
718.00	0.064
719.00	0.064
720.00	0.063
721.00	0.063
722.00	0.063
723.00	0.063
724.00	0.063
725.00	0.063
726.00	0.063
727.00	0.062
728.00	0.062
729.00	0.062
730.00	0.062
731.00	0.062
732.00	0.062
733.00	0.062
734.00	0.062
735.00	0.061
736.00	0.061
737.00	0.061
738.00	0.061
739.00	0.061
740.00	0.061
741.00	0.061
742.00	0.061
743.00	0.061
744.00	0.061
745.00	0.060
746.00	0.060
747.00	0.060
748.00	0.060
749.00	0.060
750.00	0.060
751.00	0.060
752.00	0.060
753.00	0.060
754.00	0.060
755.00	0.060
756.00	0.060
757.00	0.059
758.00	0.059
759.00	0.059
760.00	0.059
761.00	0.059
762.00	0.059
763.00	0.059
764.00	0.059
765.00	0.059
766.00	0.059
767.00	0.059
768.00	0.059
769.00	0.059
770.00	0.058
771.00	0.058
772.00	0.058
773.00	0.058
774.00	0.058
775.00	0.058
776.00	0.058
777.00	0.058
778.00	0.058
779.00	0.058
780.00	0.058
781.00	0.058
782.00	0.058
783.00	0.058
784.00	0.058
785.00	0.058
786.00	0.058
787.00	0.057
788.00	0.057
789.00	0.057
790.00	0.057
791.00	0.057
792.00	0.057
793.00	0.057
794.00	0.057
795.00	0.057
796.00	0.057
797.00	0.057
798.00	0.056
799.00	0.056
800.00	0.056
801.00	0.056
802.00	0.056
803.00	0.056
804.00	0.056
805.00	0.056
806.00	0.056
807.00	0.056
808.00	0.056
809.00	0.056
810.00	0.056
811.00	0.056
812.00	0.055
813.00	0.055
814.00	0.055
815.00	0.055
816.00	0.055
817.00	0.055
818.00	0.055
819.00	0.055
820.00	0.055
821.00	0.055
822.00	0.055
823.00	0.054
824.00	0.054
825.00	0.054
826.00	0.054
827.00	0.054
828.00	0.053
829.00	0.053
830.00	0.053
831.00	0.053
832.00	0.052
833.00	0.052
834.00	0.052
835.00	0.052
836.00	0.052
837.00	0.052
838.00	0.052
839.00	0.051
840.00	0.052
841.00	0.051
842.00	0.051
843.00	0.051
844.00	0.051
845.00	0.051
846.00	0.050
847.00	0.050
848.00	0.049
849.00	0.049
850.00	0.049
851.00	0.049
852.00	0.049
853.00	0.049
854.00	0.049
855.00	0.048
856.00	0.048
857.00	0.049
858.00	0.049
859.00	0.049
860.00	0.049
861.00	0.049
862.00	0.049
863.00	0.049
864.00	0.049
865.00	0.049
866.00	0.048
867.00	0.048
868.00	0.048
869.00	0.048
870.00	0.048
871.00	0.048
872.00	0.048
873.00	0.048
874.00	0.048
875.00	0.048
876.00	0.048
877.00	0.048
878.00	0.048
879.00	0.048
880.00	0.048
881.00	0.048
882.00	0.048
883.00	0.048
884.00	0.047
885.00	0.047
886.00	0.047
887.00	0.047
888.00	0.047
889.00	0.047
890.00	0.047
891.00	0.047
892.00	0.047
893.00	0.047
894.00	0.047
895.00	0.047
896.00	0.047
897.00	0.047
898.00	0.047
899.00	0.047
900.00	0.047
901.00	0.047
902.00	0.046
903.00	0.046
904.00	0.046
905.00	0.046
906.00	0.046
907.00	0.046
908.00	0.046
909.00	0.046
910.00	0.046
911.00	0.046
912.00	0.046
913.00	0.046
914.00	0.046
915.00	0.046
916.00	0.046
917.00	0.046
918.00	0.046
919.00	0.046
920.00	0.046
921.00	0.046
922.00	0.046
923.00	0.046
924.00	0.046
925.00	0.046
926.00	0.046
927.00	0.046
928.00	0.046
929.00	0.046
930.00	0.045
931.00	0.045
932.00	0.045
933.00	0.045
934.00	0.045
935.00	0.045
936.00	0.045
937.00	0.045
938.00	0.045
939.00	0.044
940.00	0.044
941.00	0.044
942.00	0.044
943.00	0.044
944.00	0.044
945.00	0.044
946.00	0.044
947.00	0.044
948.00	0.044
949.00	0.044
950.00	0.044
951.00	0.044
952.00	0.044
953.00	0.043
954.00	0.043
955.00	0.043
956.00	0.043
957.00	0.043
958.00	0.043
959.00	0.043
960.00	0.043
961.00	0.043
962.00	0.043
963.00	0.043
964.00	0.043
965.00	0.043
966.00	0.043
967.00	0.043
968.00	0.043
969.00	0.042
970.00	0.042
971.00	0.042
972.00	0.042
973.00	0.042
974.00	0.042
975.00	0.042
976.00	0.042
977.00	0.042
978.00	0.042
979.00	0.042
980.00	0.042
981.00	0.042
982.00	0.042
983.00	0.042
984.00	0.042
985.00	0.042
986.00	0.042
987.00	0.042
988.00	0.041
989.00	0.042
990.00	0.041
991.00	0.041
992.00	0.041
993.00	0.041
994.00	0.042
995.00	0.042
996.00	0.042
997.00	0.042
998.00	0.042
999.00	0.042
1000.00	0.042
1001.00	0.042
1002.00	0.042
1003.00	0.042
1004.00	0.042
1005.00	0.042
1006.00	0.041
1007.00	0.042
1008.00	0.042
1009.00	0.042
1010.00	0.042
1011.00	0.042
1012.00	0.042
1013.00	0.042
1014.00	0.042
1015.00	0.042
1016.00	0.042
1017.00	0.042
1018.00	0.042
1019.00	0.042
1020.00	0.042
1021.00	0.042
1022.00	0.042
1023.00	0.042
1024.00	0.042
1025.00	0.042
1026.00	0.042
1027.00	0.042
1028.00	0.042
1029.00	0.042
1030.00	0.042
1031.00	0.042
1032.00	0.042
1033.00	0.042
1034.00	0.042
1035.00	0.042
1036.00	0.042
1037.00	0.042
1038.00	0.042
1039.00	0.042
1040.00	0.042
1041.00	0.043
1042.00	0.043
1043.00	0.043
1044.00	0.043
1045.00	0.043
1046.00	0.043
1047.00	0.043
1048.00	0.043
1049.00	0.043
1050.00	0.043
1051.00	0.043
1052.00	0.043
1053.00	0.043
1054.00	0.043
1055.00	0.043
1056.00	0.043
1057.00	0.043
1058.00	0.043
1059.00	0.043
1060.00	0.043
1061.00	0.043
1062.00	0.043
1063.00	0.043
1064.00	0.043
1065.00	0.043
1066.00	0.043
1067.00	0.043
1068.00	0.043
1069.00	0.043
1070.00	0.043
1071.00	0.043
1072.00	0.043
1073.00	0.043
1074.00	0.043
1075.00	0.043
1076.00	0.043
1077.00	0.043
1078.00	0.043
1079.00	0.042
1080.00	0.042
1081.00	0.042
1082.00	0.042
1083.00	0.042
1084.00	0.042
1085.00	0.042
1086.00	0.042
1087.00	0.042
1088.00	0.042
1089.00	0.042
1090.00	0.042
1091.00	0.042
1092.00	0.042
1093.00	0.042
1094.00	0.042
1095.00	0.042
1096.00	0.041
1097.00	0.041
1098.00	0.041
1099.00	0.041
1100.00	0.041
1101.00	0.041
1102.00	0.041
1103.00	0.041
1104.00	0.041
1105.00	0.041
1106.00	0.041
1107.00	0.041
1108.00	0.041
1109.00	0.040
1110.00	0.040
1111.00	0.040
1112.00	0.040
1113.00	0.040
1114.00	0.040
1115.00	0.040
1116.00	0.040
1117.00	0.040
1118.00	0.039
1119.00	0.039
1120.00	0.039
1121.00	0.039
1122.00	0.039
1123.00	0.039
1124.00	0.039
1125.00	0.039
1126.00	0.039
1127.00	0.039
1128.00	0.039
1129.00	0.039
1130.00	0.039
1131.00	0.038
1132.00	0.038
1133.00	0.038
1134.00	0.038
1135.00	0.038
1136.00	0.038
1137.00	0.038
1138.00	0.038
1139.00	0.037
1140.00	0.037
1141.00	0.037
1142.00	0.037
1143.00	0.037
1144.00	0.037
1145.00	0.037
1146.00	0.037
1147.00	0.036
1148.00	0.036
1149.00	0.036
1150.00	0.036
1151.00	0.036
1152.00	0.036
1153.00	0.036
1154.00	0.036
1155.00	0.036
1156.00	0.036
1157.00	0.035
1158.00	0.035
1159.00	0.035
1160.00	0.035
1161.00	0.035
1162.00	0.035
1163.00	0.035
1164.00	0.035
1165.00	0.035
1166.00	0.035
1167.00	0.035
1168.00	0.035
1169.00	0.035
1170.00	0.035
1171.00	0.035
1172.00	0.035
1173.00	0.035
1174.00	0.035
1175.00	0.035
1176.00	0.035
1177.00	0.035
1178.00	0.035
1179.00	0.035
1180.00	0.035
1181.00	0.035
1182.00	0.035
1183.00	0.035
1184.00	0.035
1185.00	0.035
1186.00	0.035
1187.00	0.035
1188.00	0.035
1189.00	0.035
1190.00	0.035
1191.00	0.035
1192.00	0.035
1193.00	0.035
1194.00	0.035
1195.00	0.035
1196.00	0.035
1197.00	0.035
1198.00	0.035
1199.00	0.035
1200.00	0.035
1201.00	0.035
1202.00	0.036
1203.00	0.036
1204.00	0.036
1205.00	0.036
1206.00	0.036
1207.00	0.036
1208.00	0.036
1209.00	0.036
1210.00	0.036
1211.00	0.036
1212.00	0.037
1213.00	0.037
1214.00	0.037
1215.00	0.037
1216.00	0.037
1217.00	0.037
1218.00	0.037
1219.00	0.038
1220.00	0.038
1221.00	0.038
1222.00	0.038
1223.00	0.038
1224.00	0.038
1225.00	0.039
1226.00	0.039
1227.00	0.039
1228.00	0.039
1229.00	0.039
1230.00	0.040
1231.00	0.040
1232.00	0.040
1233.00	0.040
1234.00	0.041
1235.00	0.041
1236.00	0.041
1237.00	0.041
1238.00	0.042
1239.00	0.042
1240.00	0.042
1241.00	0.042
1242.00	0.043
1243.00	0.043
1244.00	0.043
1245.00	0.043
1246.00	0.044
1247.00	0.044
1248.00	0.044
1249.00	0.044
1250.00	0.045
1251.00	0.045
1252.00	0.045
1253.00	0.045
1254.00	0.046
1255.00	0.046
1256.00	0.046
1257.00	0.046
1258.00	0.046
1259.00	0.047
1260.00	0.047
1261.00	0.047
1262.00	0.047
1263.00	0.047
1264.00	0.047
1265.00	0.048
1266.00	0.048
1267.00	0.048
1268.00	0.048
1269.00	0.048
1270.00	0.048
1271.00	0.048
1272.00	0.048
1273.00	0.049
1274.00	0.049
1275.00	0.049
1276.00	0.049
1277.00	0.049
1278.00	0.049
1279.00	0.049
1280.00	0.049
1281.00	0.049
1282.00	0.049
1283.00	0.049
1284.00	0.049
1285.00	0.050
1286.00	0.050
1287.00	0.050
1288.00	0.050
1289.00	0.050
1290.00	0.050
1291.00	0.050
1292.00	0.050
1293.00	0.050
1294.00	0.050
1295.00	0.050
1296.00	0.050
1297.00	0.050
1298.00	0.050
1299.00	0.050
1300.00	0.050
1301.00	0.049
1302.00	0.049
1303.00	0.049
1304.00	0.049
1305.00	0.049
1306.00	0.049
1307.00	0.049
1308.00	0.049
1309.00	0.049
1310.00	0.049
1311.00	0.049
1312.00	0.049
1313.00	0.049
1314.00	0.048
1315.00	0.048
1316.00	0.048
1317.00	0.048
1318.00	0.048
1319.00	0.048
1320.00	0.048
1321.00	0.048
1322.00	0.048
1323.00	0.048
1324.00	0.047
1325.00	0.047
1326.00	0.047
1327.00	0.047
1328.00	0.047
1329.00	0.047
1330.00	0.046
1331.00	0.046
1332.00	0.046
1333.00	0.046
1334.00	0.045
1335.00	0.045
1336.00	0.045
1337.00	0.045
1338.00	0.045
1339.00	0.044
1340.00	0.044
1341.00	0.044
1342.00	0.044
1343.00	0.044
1344.00	0.043
1345.00	0.043
1346.00	0.043
1347.00	0.043
1348.00	0.043
1349.00	0.042
1350.00	0.042
1351.00	0.042
1352.00	0.042
1353.00	0.042
1354.00	0.041
1355.00	0.041
1356.00	0.041
1357.00	0.041
1358.00	0.040
1359.00	0.040
1360.00	0.040
1361.00	0.040
1362.00	0.039
1363.00	0.039
1364.00	0.039
1365.00	0.038
1366.00	0.038
1367.00	0.038
1368.00	0.037
1369.00	0.037
1370.00	0.036
1371.00	0.036
1372.00	0.035
1373.00	0.035
1374.00	0.034
1375.00	0.034
1376.00	0.033
1377.00	0.033
1378.00	0.033
1379.00	0.032
1380.00	0.032
1381.00	0.031
1382.00	0.031
1383.00	0.030
1384.00	0.029
1385.00	0.029
1386.00	0.028
1387.00	0.028
1388.00	0.027
1389.00	0.026
1390.00	0.026
1391.00	0.025
1392.00	0.025
1393.00	0.024
1394.00	0.023
1395.00	0.023
1396.00	0.022
1397.00	0.022
1398.00	0.021
1399.00	0.020
1400.00	0.020
1401.00	0.019
1402.00	0.018
1403.00	0.017
1404.00	0.017
1405.00	0.016
1406.00	0.015
1407.00	0.015
1408.00	0.014
1409.00	0.014
1410.00	0.013
1411.00	0.012
1412.00	0.012
1413.00	0.011
1414.00	0.011
1415.00	0.010
1416.00	0.010
1417.00	0.009
1418.00	0.009
1419.00	0.008
1420.00	0.008
1421.00	0.007
1422.00	0.007
1423.00	0.006
1424.00	0.006
1425.00	0.006
1426.00	0.005
1427.00	0.005
1428.00	0.005
1429.00	0.005
1430.00	0.005
1431.00	0.004
1432.00	0.004
1433.00	0.004
1434.00	0.004
1435.00	0.004
1436.00	0.004
1437.00	0.003
1438.00	0.003
1439.00	0.003
1440.00	0.003
1441.00	0.003
1442.00	0.003
1443.00	0.003
1444.00	0.003
1445.00	0.003
1446.00	0.003
1447.00	0.003
1448.00	0.003
1449.00	0.003
1450.00	0.003
1451.00	0.003
1452.00	0.003
1453.00	0.003
1454.00	0.004
1455.00	0.004
1456.00	0.004
1457.00	0.004
1458.00	0.004
1459.00	0.004
1460.00	0.005
1461.00	0.005
1462.00	0.005
1463.00	0.005
1464.00	0.006
1465.00	0.006
1466.00	0.006
1467.00	0.006
1468.00	0.007
1469.00	0.007
1470.00	0.007
1471.00	0.008
1472.00	0.008
1473.00	0.008
1474.00	0.009
1475.00	0.009
1476.00	0.009
1477.00	0.010
1478.00	0.010
1479.00	0.011
1480.00	0.011
1481.00	0.012
1482.00	0.012
1483.00	0.013
1484.00	0.013
1485.00	0.014
1486.00	0.014
1487.00	0.015
1488.00	0.015
1489.00	0.016
1490.00	0.016
1491.00	0.017
1492.00	0.017
1493.00	0.018
1494.00	0.019
1495.00	0.019
1496.00	0.020
1497.00	0.021
1498.00	0.021
1499.00	0.022
1500.00	0.023
1501.00	0.023
1502.00	0.024
1503.00	0.024
1504.00	0.025
1505.00	0.025
1506.00	0.026
1507.00	0.027
1508.00	0.027
1509.00	0.028
1510.00	0.028
1511.00	0.029
1512.00	0.029
1513.00	0.030
1514.00	0.031
1515.00	0.031
1516.00	0.032
1517.00	0.033
1518.00	0.033
1519.00	0.034
1520.00	0.034
1521.00	0.035
1522.00	0.036
1523.00	0.036
1524.00	0.037
1525.00	0.037
1526.00	0.038
1527.00	0.038
1528.00	0.039
1529.00	0.039
1530.00	0.040
1531.00	0.041
1532.00	0.041
1533.00	0.042
1534.00	0.042
1535.00	0.043
1536.00	0.043
1537.00	0.044
1538.00	0.044
1539.00	0.045
1540.00	0.045
1541.00	0.046
1542.00	0.046
1543.00	0.047
1544.00	0.047
1545.00	0.047
1546.00	0.048
1547.00	0.048
1548.00	0.048
1549.00	0.049
1550.00	0.049
1551.00	0.050
1552.00	0.050
1553.00	0.051
1554.00	0.051
1555.00	0.052
1556.00	0.052
1557.00	0.053
1558.00	0.053
1559.00	0.054
1560.00	0.054
1561.00	0.055
1562.00	0.055
1563.00	0.056
1564.00	0.057
1565.00	0.057
1566.00	0.058
1567.00	0.058
1568.00	0.059
1569.00	0.059
1570.00	0.060
1571.00	0.060
1572.00	0.061
1573.00	0.061
1574.00	0.061
1575.00	0.062
1576.00	0.062
1577.00	0.062
1578.00	0.063
1579.00	0.063
1580.00	0.063
1581.00	0.063
1582.00	0.063
1583.00	0.064
1584.00	0.064
1585.00	0.064
1586.00	0.064
1587.00	0.064
1588.00	0.064
1589.00	0.064
1590.00	0.064
1591.00	0.064
1592.00	0.064
1593.00	0.064
1594.00	0.064
1595.00	0.064
1596.00	0.064
1597.00	0.064
1598.00	0.064
1599.00	0.063
1600.00	0.063
1601.00	0.063
1602.00	0.063
1603.00	0.063
1604.00	0.062
1605.00	0.062
1606.00	0.062
1607.00	0.062
1608.00	0.062
1609.00	0.061
1610.00	0.061
1611.00	0.061
1612.00	0.061
1613.00	0.060
1614.00	0.060
1615.00	0.060
1616.00	0.060
1617.00	0.060
1618.00	0.059
1619.00	0.059
1620.00	0.059
1621.00	0.059
1622.00	0.059
1623.00	0.058
1624.00	0.058
1625.00	0.058
1626.00	0.058
1627.00	0.058
1628.00	0.058
1629.00	0.057
1630.00	0.057
1631.00	0.057
1632.00	0.057
1633.00	0.057
1634.00	0.057
1635.00	0.057
1636.00	0.057
1637.00	0.057
1638.00	0.057
1639.00	0.057
1640.00	0.057
1641.00	0.057
1642.00	0.057
1643.00	0.056
1644.00	0.056
1645.00	0.056
1646.00	0.056
1647.00	0.056
1648.00	0.056
1649.00	0.056
1650.00	0.056
1651.00	0.056
1652.00	0.056
1653.00	0.056
1654.00	0.056
1655.00	0.056
1656.00	0.056
1657.00	0.056
1658.00	0.056
1659.00	0.056
1660.00	0.056
1661.00	0.056
1662.00	0.056
1663.00	0.056
1664.00	0.056
1665.00	0.056
1666.00	0.056
1667.00	0.056
1668.00	0.056
1669.00	0.056
1670.00	0.056
1671.00	0.055
1672.00	0.055
1673.00	0.055
1674.00	0.055
1675.00	0.055
1676.00	0.055
1677.00	0.055
1678.00	0.055
1679.00	0.055
1680.00	0.055
1681.00	0.055
1682.00	0.055
1683.00	0.055
1684.00	0.054
1685.00	0.054
1686.00	0.054
1687.00	0.054
1688.00	0.054
1689.00	0.054
1690.00	0.054
1691.00	0.054
1692.00	0.054
1693.00	0.054
1694.00	0.053
1695.00	0.053
1696.00	0.053
1697.00	0.053
1698.00	0.053
1699.00	0.053
1700.00	0.053
1701.00	0.053
1702.00	0.052
1703.00	0.052
1704.00	0.052
1705.00	0.052
1706.00	0.052
1707.00	0.051
1708.00	0.051
1709.00	0.051
1710.00	0.051
1711.00	0.050
1712.00	0.050
1713.00	0.050
1714.00	0.050
1715.00	0.049
1716.00	0.049
1717.00	0.049
1718.00	0.049
1719.00	0.048
1720.00	0.048
1721.00	0.048
1722.00	0.048
1723.00	0.047
1724.00	0.047
1725.00	0.047
1726.00	0.047
1727.00	0.047
1728.00	0.046
1729.00	0.046
1730.00	0.046
1731.00	0.046
1732.00	0.046
1733.00	0.045
1734.00	0.045
1735.00	0.045
1736.00	0.045
1737.00	0.044
1738.00	0.044
1739.00	0.044
1740.00	0.043
1741.00	0.043
1742.00	0.043
1743.00	0.042
1744.00	0.042
1745.00	0.042
1746.00	0.042
1747.00	0.041
1748.00	0.041
1749.00	0.041
1750.00	0.041
1751.00	0.041
1752.00	0.040
1753.00	0.040
1754.00	0.040
1755.00	0.039
1756.00	0.039
1757.00	0.039
1758.00	0.039
1759.00	0.038
1760.00	0.038
1761.00	0.038
1762.00	0.037
1763.00	0.037
1764.00	0.037
1765.00	0.037
1766.00	0.036
1767.00	0.036
1768.00	0.036
1769.00	0.036
1770.00	0.036
1771.00	0.036
1772.00	0.035
1773.00	0.035
1774.00	0.035
1775.00	0.035
1776.00	0.035
1777.00	0.034
1778.00	0.034
1779.00	0.034
1780.00	0.033
1781.00	0.033
1782.00	0.033
1783.00	0.033
1784.00	0.032
1785.00	0.032
1786.00	0.032
1787.00	0.031
1788.00	0.031
1789.00	0.031
1790.00	0.031
1791.00	0.031
1792.00	0.031
1793.00	0.031
1794.00	0.030
1795.00	0.030
1796.00	0.030
1797.00	0.030
1798.00	0.030
1799.00	0.030
1800.00	0.030
1801.00	0.029
1802.00	0.029
1803.00	0.029
1804.00	0.029
1805.00	0.029
1806.00	0.029
1807.00	0.029
1808.00	0.029
1809.00	0.029
1810.00	0.029
1811.00	0.029
1812.00	0.029
1813.00	0.028
1814.00	0.028
1815.00	0.028
1816.00	0.028
1817.00	0.028
1818.00	0.028
1819.00	0.028
1820.00	0.027
1821.00	0.027
1822.00	0.027
1823.00	0.027
1824.00	0.027
1825.00	0.027
1826.00	0.026
1827.00	0.026
1828.00	0.026
1829.00	0.026
1830.00	0.026
1831.00	0.025
1832.00	0.025
1833.00	0.025
1834.00	0.025
1835.00	0.025
1836.00	0.025
1837.00	0.024
1838.00	0.024
1839.00	0.024
1840.00	0.024
1841.00	0.023
1842.00	0.023
1843.00	0.023
1844.00	0.022
1845.00	0.022
1846.00	0.021
1847.00	0.021
1848.00	0.020
1849.00	0.020
1850.00	0.019
1851.00	0.019
1852.00	0.018
1853.00	0.018
1854.00	0.017
1855.00	0.016
1856.00	0.016
1857.00	0.015
1858.00	0.014
1859.00	0.013
1860.00	0.012
1861.00	0.011
1862.00	0.010
1863.00	0.009
1864.00	0.008
1865.00	0.007
1866.00	0.006
1867.00	0.004
1868.00	0.003
1869.00	0.001
1870.00	0.000
1871.00	-0.002
1872.00	-0.004
1873.00	-0.005
1874.00	-0.007
1875.00	-0.009
1876.00	-0.011
1877.00	-0.013
1878.00	-0.015
1879.00	-0.017
1880.00	-0.019
1881.00	-0.022
1882.00	-0.024
1883.00	-0.026
1884.00	-0.028
1885.00	-0.030
1886.00	-0.033
1887.00	-0.035
1888.00	-0.037
1889.00	-0.040
1890.00	-0.042
1891.00	-0.045
1892.00	-0.047
1893.00	-0.050
1894.00	-0.052
1895.00	-0.055
1896.00	-0.057
1897.00	-0.060
1898.00	-0.062
1899.00	-0.065
1900.00	-0.067
1901.00	-0.069
1902.00	-0.072
1903.00	-0.074
1904.00	-0.076
1905.00	-0.078
1906.00	-0.080
1907.00	-0.082
1908.00	-0.084
1909.00	-0.086
1910.00	-0.088
1911.00	-0.090
1912.00	-0.092
1913.00	-0.093
1914.00	-0.095
1915.00	-0.097
1916.00	-0.098
1917.00	-0.099
1918.00	-0.100
1919.00	-0.101
1920.00	-0.102
1921.00	-0.103
1922.00	-0.104
1923.00	-0.105
1924.00	-0.106
1925.00	-0.106
1926.00	-0.107
1927.00	-0.108
1928.00	-0.108
1929.00	-0.108
1930.00	-0.109
1931.00	-0.109
1932.00	-0.109
1933.00	-0.109
1934.00	-0.109
1935.00	-0.109
1936.00	-0.109
1937.00	-0.109
1938.00	-0.109
1939.00	-0.108
1940.00	-0.108
1941.00	-0.108
1942.00	-0.109
1943.00	-0.109
1944.00	-0.109
1945.00	-0.109
1946.00	-0.108
1947.00	-0.108
1948.00	-0.108
1949.00	-0.108
1950.00	-0.108
1951.00	-0.107
1952.00	-0.106
1953.00	-0.106
1954.00	-0.105
1955.00	-0.104
1956.00	-0.104
1957.00	-0.103
1958.00	-0.102
1959.00	-0.101
1960.00	-0.100
1961.00	-0.100
1962.00	-0.099
1963.00	-0.099
1964.00	-0.097
1965.00	-0.096
1966.00	-0.096
1967.00	-0.094
1968.00	-0.093
1969.00	-0.092
1970.00	-0.091
1971.00	-0.090
1972.00	-0.088
1973.00	-0.087
1974.00	-0.086
1975.00	-0.085
1976.00	-0.084
1977.00	-0.082
1978.00	-0.081
1979.00	-0.079
1980.00	-0.077
1981.00	-0.075
1982.00	-0.074
1983.00	-0.072
1984.00	-0.070
1985.00	-0.068
1986.00	-0.066
1987.00	-0.063
1988.00	-0.061
1989.00	-0.059
1990.00	-0.057
1991.00	-0.055
1992.00	-0.053
1993.00	-0.050
1994.00	-0.048
1995.00	-0.046
1996.00	-0.044
1997.00	-0.042
1998.00	-0.041
1999.00	-0.040
2000.00	-0.038
