# Supplementary material for: Dataset of emission and excitation spectra, UV–vis absorption spectra, and XPS spectra of graphitic C3N4
Source: Data Brief. 2018 Oct 3;21:501–10. doi: 10.1016/j.dib.2018.09.123 (PMC6199237; doi:10.1016/j.dib.2018.09.123)
Supplement: Supplementary file 2 — Supplementary material [file mmc2.zip › Raw Data/Fig 3/Fig 3b/Em 500íμ.txt]

345	0.10492
346	0.1048
347	0.10439
348	0.10384
349	0.10321
350	0.10255
351	0.1018
352	0.1011
353	0.10036
354	0.09954
355	0.0987
356	0.09776
357	0.0968
358	0.09583
359	0.09486
360	0.09394
361	0.09308
362	0.09228
363	0.09148
364	0.09073
365	0.08997
366	0.08919
367	0.08842
368	0.08769
369	0.08697
370	0.08627
371	0.08564
372	0.08503
373	0.08448
374	0.08399
375	0.08354
376	0.08311
377	0.08273
378	0.08237
379	0.08201
380	0.0817
381	0.08144
382	0.0812
383	0.08101
384	0.08084
385	0.0807
386	0.08059
387	0.08048
388	0.08038
389	0.08031
390	0.08027
391	0.08028
392	0.08032
393	0.08042
394	0.08055
395	0.08075
396	0.08104
397	0.08139
398	0.08179
399	0.08229
400	0.08289
401	0.08358
402	0.08441
403	0.0854
404	0.08654
405	0.08792
406	0.08955
407	0.09146
408	0.09372
409	0.09643
410	0.09955
411	0.10328
412	0.10778
413	0.11308
414	0.11943
415	0.12716
416	0.13623
417	0.14701
418	0.1597
419	0.17435
420	0.19138
421	0.21114
422	0.23371
423	0.25901
424	0.28746
425	0.31897
426	0.35304
427	0.39018
428	0.43012
429	0.47194
430	0.51615
431	0.56223
432	0.60814
433	0.65481
434	0.70106
435	0.74561
436	0.78896
437	0.83036
438	0.86843
439	0.90395
440	0.93691
441	0.96502
442	0.98972
443	1.01186
444	1.02975
445	1.04423
446	1.057
447	1.06552
448	1.07233
449	1.07659
450	1.08
451	1.08
452	1.08
453	1.0783
454	1.07489
455	1.07148
456	1.06722
457	1.06126
458	1.0553
459	1.04934
460	1.04082
461	1.0323
462	1.02379
463	1.01356
464	1.00249
465	0.99057
466	0.97864
467	0.96502
468	0.95054
469	0.93606
470	0.91987
471	0.90412
472	0.88734
473	0.86971
474	0.85216
475	0.83419
476	0.81554
477	0.79705
478	0.77857
479	0.75983
480	0.74135
481	0.72329
482	0.70524
483	0.68786
484	0.67074
485	0.65388
486	0.63744
487	0.62168
488	0.60609
489	0.59102
490	0.57654
491	0.5624
492	0.54869
493	0.53548
494	0.52262
495	0.50985
496	0.49775
497	0.48591
498	0.47416
499	0.46283
500	0.45184
501	0.44086
502	0.43029
503	0.4199
504	0.40968
505	0.39972
506	0.39001
507	0.38047
508	0.3711
509	0.36207
510	0.35304
511	0.34418
512	0.33558
513	0.32715
514	0.31889
515	0.31088
516	0.30313
517	0.29546
518	0.28805
519	0.2809
520	0.27383
521	0.26702
522	0.26054
523	0.25407
524	0.24794
525	0.24198
526	0.23618
527	0.23056
528	0.2252
529	0.21991
530	0.21489
531	0.21003
532	0.20527
533	0.20075
534	0.19641
535	0.19215
536	0.18806
537	0.18414
538	0.18039
539	0.17665
540	0.17315
541	0.16966
542	0.16634
543	0.1631
544	0.16004
545	0.15697
546	0.15408
547	0.15126
548	0.14845
549	0.14581
550	0.14328
551	0.14074
552	0.13831
553	0.13598
554	0.13369
555	0.1315
556	0.12939
557	0.12733
558	0.12536
559	0.12341
560	0.12152
561	0.1197
562	0.11798
563	0.11629
564	0.11464
565	0.11311
566	0.11162
567	0.11013
568	0.10875
569	0.10742
570	0.10611
571	0.10486
572	0.10365
573	0.10245
574	0.10132
575	0.10024
576	0.09918
577	0.09816
578	0.09719
579	0.09623
580	0.09534
581	0.0945
582	0.09367
583	0.09288
584	0.09213
585	0.09138
586	0.09066
587	0.09
588	0.08935
589	0.08873
590	0.08815
591	0.0876
592	0.08705
593	0.08657
594	0.08608
595	0.0856
596	0.08518
597	0.08476
598	0.08436
599	0.08398
600	0.08362
601	0.08326
602	0.08293
603	0.08262
604	0.08232
605	0.08206
606	0.08181
607	0.08155
608	0.08131
609	0.08111
610	0.08091
611	0.08072
612	0.08055
613	0.08041
614	0.08029
615	0.08019
616	0.08013
617	0.08007
618	0.08003
619	0.08001
620	0.08
621	0.08007
622	0.08018
623	0.08032
624	0.08055
625	0.08086
626	0.0812
627	0.08161
628	0.0821
629	0.08261
630	0.08322
	--
--	--
--	--
--	--
--	--
--	--
--	--
--	--
--	--
--	--
--	--
--	--
--	--
--	--
--	--
--	--
--	--
--	--
--	--
--	--
--	--
--	--
--	--
