# Supplementary material for: Dataset of emission and excitation spectra, UV–vis absorption spectra, and XPS spectra of graphitic C3N4
Source: Data Brief. 2018 Oct 3;21:501–10. doi: 10.1016/j.dib.2018.09.123 (PMC6199237; doi:10.1016/j.dib.2018.09.123)
Supplement: Supplementary file 2 — Supplementary material [file mmc2.zip › Raw Data/Fig 3/Fig 3c/Ab 450íμ.txt]

250	-0.023
251	-0.033
252	-0.032
253	-0.014
254	-0.017
255	-0.037
256	-0.028
257	-0.034
258	-0.058
259	-0.041
260	-0.02
261	-0.036
262	-0.036
263	-0.016
264	-0.009
265	-0.021
266	-0.023
267	0.003
268	-0.017
269	-0.026
270	0.003
271	-0.017
272	-0.031
273	-0.012
274	0.022
275	0.061
276	0.056
277	0.05
278	0.07
279	0.112
280	0.175
281	0.249
282	0.334
283	0.405
284	0.453
285	0.493
286	0.527
287	0.542
288	0.55
289	0.564
290	0.58
291	0.588
292	0.59
293	0.594
294	0.599
295	0.601
296	0.601
297	0.598
298	0.597
299	0.598
300	0.594
301	0.589
302	0.585
303	0.581
304	0.575
305	0.562
306	0.559
307	0.564
308	0.558
309	0.55
310	0.544
311	0.535
312	0.527
313	0.52
314	0.51
315	0.501
316	0.493
317	0.484
318	0.472
319	0.462
320	0.452
321	0.441
322	0.43
323	0.42
324	0.409
325	0.396
326	0.385
327	0.375
328	0.365
329	0.353
330	0.344
331	0.335
332	0.326
333	0.317
334	0.309
335	0.304
336	0.298
337	0.292
338	0.288
339	0.283
340	0.28
341	0.276
342	0.272
343	0.269
344	0.264
345	0.26
346	0.258
347	0.257
348	0.255
349	0.254
350	0.254
351	0.253
352	0.254
353	0.257
354	0.259
355	0.262
356	0.263
357	0.265
358	0.267
359	0.264
360	0.258
361	0.251
362	0.243
363	0.233
364	0.228
365	0.217
366	0.203
367	0.196
368	0.189
369	0.182
370	0.177
371	0.172
372	0.168
373	0.162
374	0.159
375	0.157
376	0.153
377	0.149
378	0.146
379	0.143
380	0.14
381	0.137
382	0.134
383	0.131
384	0.128
385	0.125
386	0.123
387	0.119
388	0.116
389	0.114
390	0.111
391	0.108
392	0.105
393	0.103
394	0.101
395	0.097
396	0.095
397	0.094
398	0.092
399	0.089
400	0.087
401	0.086
402	0.085
403	0.082
404	0.081
405	0.08
406	0.079
407	0.077
408	0.075
409	0.074
410	0.073
411	0.072
412	0.07
413	0.069
414	0.068
415	0.067
416	0.066
417	0.065
418	0.064
419	0.063
420	0.062
421	0.061
422	0.06
423	0.06
424	0.059
425	0.057
426	0.056
427	0.056
428	0.055
429	0.053
430	0.053
431	0.053
432	0.052
433	0.051
434	0.05
435	0.05
436	0.049
437	0.048
438	0.047
439	0.046
440	0.046
441	0.046
442	0.045
443	0.044
444	0.043
445	0.042
446	0.042
447	0.042
448	0.041
449	0.04
450	0.04
451	0.04
452	0.039
453	0.038
454	0.037
455	0.037
456	0.037
457	0.037
458	0.036
459	0.035
460	0.034
461	0.034
462	0.033
463	0.033
464	0.033
465	0.032
466	0.032
467	0.031
468	0.031
469	0.03
470	0.03
471	0.03
472	0.029
473	0.028
474	0.028
475	0.028
476	0.027
477	0.026
478	0.026
479	0.027
480	0.026
481	0.026
482	0.025
483	0.025
484	0.024
485	0.023
486	0.024
487	0.023
488	0.023
489	0.022
490	0.022
491	0.022
492	0.021
493	0.02
494	0.02
495	0.02
496	0.02
497	0.02
498	0.02
499	0.019
500	0.018
501	0.019
502	0.018
503	0.018
504	0.017
505	0.017
506	0.017
507	0.016
508	0.016
509	0.016
510	0.016
511	0.016
512	0.015
513	0.015
514	0.015
515	0.014
516	0.014
517	0.014
518	0.014
519	0.014
520	0.013
521	0.013
522	0.012
523	0.013
524	0.012
525	0.012
526	0.012
527	0.012
528	0.011
529	0.011
530	0.011
531	0.011
532	0.01
533	0.01
534	0.01
535	0.01
536	0.01
537	0.009
538	0.008
539	0.008
540	0.008
541	0.008
542	0.008
543	0.008
544	0.007
545	0.007
546	0.007
547	0.007
548	0.007
549	0.007
550	0.006
551	0.006
552	0.005
553	0.006
554	0.005
555	0.005
556	0.005
557	0.005
558	0.004
559	0.005
560	0.005
561	0.004
562	0.004
563	0.004
564	0.003
565	0.003
566	0.003
567	0.003
568	0.003
569	0.002
570	0.002
571	0.002
572	0.002
573	0.002
574	0.002
575	1E-3
576	1E-3
577	1E-3
578	1E-3
579	1E-3
580	1E-3
581	1E-3
582	0
583	0
584	0
585	0
586	0
587	0
588	0
589	-1E-3
590	-1E-3
591	-1E-3
592	-1E-3
593	-1E-3
594	-1E-3
595	-1E-3
596	-1E-3
597	-1E-3
598	-0.002
599	-0.002
600	-0.002
601	-0.002
602	-0.002
603	-0.002
604	-0.003
605	-0.003
606	-0.003
607	-0.002
608	-0.003
609	-0.003
610	-0.003
611	-0.004
612	-0.004
613	-0.003
614	-0.003
615	-0.004
616	-0.004
617	-0.004
618	-0.005
619	-0.005
620	-0.004
621	-0.004
622	-0.005
623	-0.005
624	-0.006
625	-0.006
626	-0.006
627	-0.006
628	-0.006
629	-0.006
630	-0.006
631	-0.007
632	-0.007
633	-0.007
634	-0.006
635	-0.007
636	-0.007
637	-0.007
638	-0.007
639	-0.007
640	-0.007
641	-0.007
642	-0.007
643	-0.007
644	-0.007
645	-0.007
646	-0.007
647	-0.007
648	-0.008
649	-0.008
650	-0.008
651	-0.008
652	-0.008
653	-0.008
654	-0.008
655	-0.009
656	-0.009
657	-0.009
658	-0.009
659	-0.009
660	-0.009
661	-0.009
662	-0.009
663	-0.009
664	-0.009
665	-0.009
666	-0.009
667	-0.01
668	-0.01
669	-0.01
670	-0.01
671	-0.01
672	-0.01
673	-0.01
674	-0.01
675	-0.011
676	-0.011
677	-0.01
678	-0.011
679	-0.011
680	-0.011
681	-0.011
682	-0.011
683	-0.011
684	-0.011
685	-0.011
686	-0.011
687	-0.011
688	-0.011
689	-0.011
690	-0.011
691	-0.011
692	-0.012
693	-0.012
694	-0.012
695	-0.012
696	-0.012
697	-0.012
698	-0.012
699	-0.012
700	-0.012
