# Supplementary material for: Dataset of emission and excitation spectra, UV–vis absorption spectra, and XPS spectra of graphitic C3N4
Source: Data Brief. 2018 Oct 3;21:501–10. doi: 10.1016/j.dib.2018.09.123 (PMC6199237; doi:10.1016/j.dib.2018.09.123)
Supplement: Supplementary file 2 — Supplementary material [file mmc2.zip › Raw Data/Fig 3/Fig 3c/Ab 500íμ.txt]

250	-0.007
251	-0.011
252	-0.015
253	0.002
254	0.009
255	0.009
256	-0.012
257	-0.051
258	-0.062
259	-0.034
260	-0.002
261	-1E-3
262	-0.01
263	-0.025
264	-0.021
265	-0.016
266	0.008
267	0.035
268	0.031
269	0.031
270	0.03
271	0.022
272	0.012
273	0.002
274	0.024
275	0.034
276	0.029
277	0.064
278	0.083
279	0.108
280	0.157
281	0.217
282	0.282
283	0.326
284	0.369
285	0.407
286	0.43
287	0.445
288	0.459
289	0.474
290	0.488
291	0.498
292	0.508
293	0.521
294	0.53
295	0.537
296	0.545
297	0.554
298	0.561
299	0.566
300	0.572
301	0.579
302	0.585
303	0.588
304	0.591
305	0.584
306	0.587
307	0.599
308	0.6
309	0.599
310	0.598
311	0.596
312	0.592
313	0.586
314	0.58
315	0.571
316	0.559
317	0.545
318	0.531
319	0.517
320	0.502
321	0.485
322	0.468
323	0.452
324	0.436
325	0.418
326	0.401
327	0.386
328	0.369
329	0.354
330	0.34
331	0.327
332	0.315
333	0.304
334	0.293
335	0.283
336	0.276
337	0.269
338	0.262
339	0.256
340	0.249
341	0.245
342	0.241
343	0.236
344	0.232
345	0.227
346	0.223
347	0.221
348	0.218
349	0.216
350	0.214
351	0.21
352	0.207
353	0.205
354	0.204
355	0.201
356	0.199
357	0.198
358	0.197
359	0.195
360	0.193
361	0.192
362	0.19
363	0.188
364	0.192
365	0.191
366	0.183
367	0.181
368	0.18
369	0.178
370	0.176
371	0.173
372	0.172
373	0.17
374	0.168
375	0.166
376	0.165
377	0.164
378	0.162
379	0.16
380	0.159
381	0.156
382	0.154
383	0.152
384	0.151
385	0.148
386	0.145
387	0.144
388	0.142
389	0.139
390	0.137
391	0.136
392	0.134
393	0.132
394	0.13
395	0.129
396	0.127
397	0.125
398	0.124
399	0.123
400	0.122
401	0.12
402	0.12
403	0.119
404	0.117
405	0.116
406	0.116
407	0.116
408	0.115
409	0.114
410	0.114
411	0.113
412	0.112
413	0.111
414	0.111
415	0.11
416	0.11
417	0.109
418	0.108
419	0.108
420	0.107
421	0.107
422	0.107
423	0.106
424	0.105
425	0.105
426	0.105
427	0.104
428	0.103
429	0.103
430	0.103
431	0.102
432	0.102
433	0.102
434	0.101
435	0.101
436	0.101
437	0.101
438	0.1
439	0.099
440	0.099
441	0.098
442	0.098
443	0.098
444	0.097
445	0.097
446	0.097
447	0.097
448	0.096
449	0.096
450	0.096
451	0.095
452	0.095
453	0.095
454	0.094
455	0.094
456	0.094
457	0.094
458	0.093
459	0.093
460	0.093
461	0.092
462	0.092
463	0.092
464	0.092
465	0.091
466	0.091
467	0.091
468	0.09
469	0.09
470	0.09
471	0.09
472	0.09
473	0.09
474	0.089
475	0.089
476	0.088
477	0.089
478	0.089
479	0.088
480	0.088
481	0.088
482	0.087
483	0.087
484	0.087
485	0.087
486	0.087
487	0.086
488	0.086
489	0.086
490	0.085
491	0.085
492	0.085
493	0.085
494	0.084
495	0.085
496	0.085
497	0.084
498	0.084
499	0.084
500	0.084
501	0.084
502	0.083
503	0.083
504	0.083
505	0.082
506	0.082
507	0.082
508	0.082
509	0.082
510	0.082
511	0.082
512	0.081
513	0.081
514	0.081
515	0.081
516	0.081
517	0.081
518	0.081
519	0.08
520	0.08
521	0.08
522	0.08
523	0.08
524	0.079
525	0.079
526	0.079
527	0.079
528	0.079
529	0.079
530	0.079
531	0.078
532	0.079
533	0.078
534	0.078
535	0.077
536	0.077
537	0.078
538	0.077
539	0.077
540	0.077
541	0.077
542	0.076
543	0.076
544	0.076
545	0.076
546	0.076
547	0.076
548	0.076
549	0.076
550	0.075
551	0.075
552	0.075
553	0.075
554	0.075
555	0.075
556	0.075
557	0.074
558	0.074
559	0.074
560	0.074
561	0.074
562	0.074
563	0.073
564	0.073
565	0.073
566	0.073
567	0.073
568	0.073
569	0.072
570	0.072
571	0.072
572	0.072
573	0.072
574	0.072
575	0.072
576	0.071
577	0.071
578	0.071
579	0.071
580	0.071
581	0.071
582	0.07
583	0.071
584	0.071
585	0.071
586	0.07
587	0.07
588	0.07
589	0.07
590	0.07
591	0.07
592	0.07
593	0.069
594	0.069
595	0.069
596	0.069
597	0.069
598	0.069
599	0.069
600	0.069
601	0.069
602	0.069
603	0.069
604	0.068
605	0.068
606	0.068
607	0.068
608	0.068
609	0.068
610	0.067
611	0.067
612	0.068
613	0.068
614	0.067
615	0.067
616	0.067
617	0.067
618	0.067
619	0.066
620	0.066
621	0.066
622	0.066
623	0.066
624	0.066
625	0.066
626	0.066
627	0.065
628	0.065
629	0.065
630	0.065
631	0.065
632	0.065
633	0.064
634	0.064
635	0.064
636	0.064
637	0.064
638	0.064
639	0.064
640	0.064
641	0.064
642	0.064
643	0.064
644	0.063
645	0.063
646	0.063
647	0.063
648	0.063
649	0.063
650	0.063
651	0.063
652	0.062
653	0.062
654	0.062
655	0.062
656	0.062
657	0.062
658	0.062
659	0.062
660	0.062
661	0.062
662	0.062
663	0.061
664	0.061
665	0.061
666	0.061
667	0.061
668	0.061
669	0.06
670	0.06
671	0.06
672	0.06
673	0.06
674	0.06
675	0.06
676	0.06
677	0.06
678	0.06
679	0.06
680	0.06
681	0.06
682	0.059
683	0.059
684	0.059
685	0.059
686	0.059
687	0.059
688	0.059
689	0.059
690	0.059
691	0.059
692	0.058
693	0.058
694	0.058
695	0.058
696	0.058
697	0.058
698	0.058
699	0.058
700	0.058
