# Supplementary material for: Dataset of emission and excitation spectra, UV–vis absorption spectra, and XPS spectra of graphitic C3N4
Source: Data Brief. 2018 Oct 3;21:501–10. doi: 10.1016/j.dib.2018.09.123 (PMC6199237; doi:10.1016/j.dib.2018.09.123)
Supplement: Supplementary file 2 — Supplementary material [file mmc2.zip › Raw Data/Fig 3/Fig 3c/Ab 550íμ.txt]

250	0.006
251	0.007
252	-0.002
253	0.012
254	0.033
255	0.006
256	-0.026
257	-0.038
258	-0.03
259	-0.009
260	-0.019
261	-0.025
262	-0.023
263	-0.018
264	0.023
265	0.028
266	0.006
267	0.003
268	0.021
269	0.037
270	0.02
271	0.019
272	0.005
273	0.007
274	0.037
275	0.034
276	0.039
277	0.075
278	0.107
279	0.133
280	0.181
281	0.226
282	0.275
283	0.323
284	0.363
285	0.398
286	0.417
287	0.431
288	0.446
289	0.463
290	0.479
291	0.491
292	0.5
293	0.513
294	0.527
295	0.536
296	0.541
297	0.551
298	0.562
299	0.569
300	0.573
301	0.582
302	0.592
303	0.597
304	0.6
305	0.597
306	0.604
307	0.617
308	0.621
309	0.623
310	0.621
311	0.622
312	0.622
313	0.62
314	0.614
315	0.609
316	0.603
317	0.595
318	0.582
319	0.568
320	0.557
321	0.544
322	0.529
323	0.515
324	0.5
325	0.484
326	0.468
327	0.454
328	0.44
329	0.426
330	0.412
331	0.399
332	0.387
333	0.375
334	0.363
335	0.353
336	0.344
337	0.336
338	0.329
339	0.321
340	0.313
341	0.306
342	0.3
343	0.294
344	0.288
345	0.284
346	0.279
347	0.274
348	0.27
349	0.267
350	0.263
351	0.259
352	0.255
353	0.252
354	0.25
355	0.248
356	0.246
357	0.244
358	0.24
359	0.236
360	0.234
361	0.234
362	0.231
363	0.229
364	0.233
365	0.231
366	0.223
367	0.219
368	0.217
369	0.216
370	0.214
371	0.211
372	0.209
373	0.207
374	0.205
375	0.202
376	0.2
377	0.198
378	0.195
379	0.193
380	0.191
381	0.189
382	0.185
383	0.183
384	0.181
385	0.178
386	0.175
387	0.173
388	0.17
389	0.167
390	0.164
391	0.161
392	0.159
393	0.156
394	0.153
395	0.151
396	0.149
397	0.146
398	0.144
399	0.143
400	0.14
401	0.138
402	0.137
403	0.136
404	0.133
405	0.131
406	0.13
407	0.129
408	0.127
409	0.125
410	0.124
411	0.123
412	0.121
413	0.12
414	0.119
415	0.118
416	0.117
417	0.116
418	0.114
419	0.113
420	0.111
421	0.11
422	0.11
423	0.109
424	0.107
425	0.107
426	0.106
427	0.104
428	0.103
429	0.103
430	0.102
431	0.101
432	0.1
433	0.099
434	0.098
435	0.097
436	0.097
437	0.096
438	0.095
439	0.094
440	0.093
441	0.092
442	0.091
443	0.091
444	0.09
445	0.089
446	0.089
447	0.088
448	0.087
449	0.086
450	0.086
451	0.086
452	0.085
453	0.084
454	0.083
455	0.083
456	0.082
457	0.081
458	0.081
459	0.08
460	0.08
461	0.079
462	0.079
463	0.078
464	0.077
465	0.077
466	0.077
467	0.076
468	0.075
469	0.074
470	0.074
471	0.073
472	0.073
473	0.073
474	0.072
475	0.072
476	0.071
477	0.071
478	0.07
479	0.069
480	0.069
481	0.069
482	0.068
483	0.068
484	0.068
485	0.068
486	0.067
487	0.066
488	0.066
489	0.066
490	0.065
491	0.064
492	0.064
493	0.063
494	0.062
495	0.062
496	0.062
497	0.062
498	0.061
499	0.06
500	0.061
501	0.06
502	0.06
503	0.059
504	0.059
505	0.059
506	0.058
507	0.058
508	0.057
509	0.057
510	0.056
511	0.056
512	0.056
513	0.056
514	0.055
515	0.055
516	0.055
517	0.054
518	0.054
519	0.054
520	0.054
521	0.053
522	0.053
523	0.052
524	0.052
525	0.052
526	0.051
527	0.051
528	0.051
529	0.05
530	0.05
531	0.05
532	0.05
533	0.049
534	0.049
535	0.049
536	0.049
537	0.048
538	0.047
539	0.047
540	0.047
541	0.047
542	0.046
543	0.046
544	0.046
545	0.046
546	0.045
547	0.045
548	0.045
549	0.044
550	0.044
551	0.044
552	0.044
553	0.043
554	0.043
555	0.043
556	0.043
557	0.043
558	0.042
559	0.042
560	0.042
561	0.041
562	0.041
563	0.041
564	0.041
565	0.04
566	0.04
567	0.04
568	0.039
569	0.039
570	0.039
571	0.039
572	0.039
573	0.038
574	0.038
575	0.038
576	0.037
577	0.037
578	0.037
579	0.037
580	0.037
581	0.036
582	0.036
583	0.036
584	0.036
585	0.036
586	0.036
587	0.035
588	0.035
589	0.035
590	0.035
591	0.035
592	0.034
593	0.034
594	0.034
595	0.034
596	0.034
597	0.034
598	0.034
599	0.034
600	0.033
601	0.033
602	0.033
603	0.032
604	0.032
605	0.032
606	0.032
607	0.032
608	0.032
609	0.031
610	0.031
611	0.031
612	0.031
613	0.031
614	0.031
615	0.03
616	0.03
617	0.03
618	0.03
619	0.03
620	0.029
621	0.029
622	0.029
623	0.029
624	0.029
625	0.029
626	0.029
627	0.028
628	0.028
629	0.028
630	0.028
631	0.028
632	0.028
633	0.028
634	0.028
635	0.028
636	0.028
637	0.028
638	0.029
639	0.029
640	0.029
641	0.029
642	0.029
643	0.029
644	0.029
645	0.029
646	0.029
647	0.029
648	0.029
649	0.029
650	0.029
651	0.029
652	0.029
653	0.03
654	0.03
655	0.03
656	0.03
657	0.029
658	0.029
659	0.03
660	0.03
661	0.03
662	0.03
663	0.029
664	0.029
665	0.029
666	0.029
667	0.03
668	0.029
669	0.029
670	0.029
671	0.03
672	0.029
673	0.029
674	0.029
675	0.029
676	0.03
677	0.03
678	0.03
679	0.03
680	0.029
681	0.029
682	0.03
683	0.029
684	0.029
685	0.029
686	0.029
687	0.029
688	0.029
689	0.029
690	0.029
691	0.029
692	0.028
693	0.028
694	0.028
695	0.028
696	0.028
697	0.028
698	0.028
699	0.027
700	0.027
