# Supplementary material for: Dataset of emission and excitation spectra, UV–vis absorption spectra, and XPS spectra of graphitic C3N4
Source: Data Brief. 2018 Oct 3;21:501–10. doi: 10.1016/j.dib.2018.09.123 (PMC6199237; doi:10.1016/j.dib.2018.09.123)
Supplement: Supplementary file 2 — Supplementary material [file mmc2.zip › Raw Data/Fig 3/Fig 3c/Ab 600íμ.txt]

250	0.037
251	0.027
252	0.022
253	0.028
254	0.034
255	0.049
256	0.043
257	0.027
258	0.018
259	0.017
260	0.038
261	0.045
262	0.024
263	0.017
264	0.034
265	0.045
266	0.028
267	0.027
268	0.048
269	0.05
270	0.068
271	0.093
272	0.073
273	0.045
274	0.066
275	0.077
276	0.101
277	0.15
278	0.171
279	0.205
280	0.289
281	0.399
282	0.491
283	0.588
284	0.676
285	0.728
286	0.771
287	0.814
288	0.846
289	0.868
290	0.892
291	0.918
292	0.939
293	0.956
294	0.975
295	0.997
296	1.018
297	1.033
298	1.048
299	1.067
300	1.083
301	1.097
302	1.112
303	1.127
304	1.134
305	1.134
306	1.151
307	1.171
308	1.181
309	1.19
310	1.196
311	1.2
312	1.203
313	1.203
314	1.2
315	1.191
316	1.181
317	1.167
318	1.148
319	1.13
320	1.112
321	1.091
322	1.066
323	1.04
324	1.013
325	0.983
326	0.954
327	0.927
328	0.901
329	0.875
330	0.849
331	0.823
332	0.799
333	0.774
334	0.747
335	0.723
336	0.701
337	0.68
338	0.659
339	0.639
340	0.621
341	0.603
342	0.587
343	0.572
344	0.557
345	0.545
346	0.533
347	0.522
348	0.512
349	0.503
350	0.495
351	0.484
352	0.476
353	0.469
354	0.462
355	0.456
356	0.45
357	0.444
358	0.437
359	0.433
360	0.429
361	0.425
362	0.421
363	0.418
364	0.422
365	0.42
366	0.411
367	0.407
368	0.404
369	0.401
370	0.396
371	0.391
372	0.387
373	0.382
374	0.377
375	0.372
376	0.368
377	0.364
378	0.36
379	0.356
380	0.354
381	0.351
382	0.348
383	0.345
384	0.344
385	0.341
386	0.336
387	0.332
388	0.329
389	0.324
390	0.318
391	0.311
392	0.306
393	0.301
394	0.294
395	0.288
396	0.283
397	0.279
398	0.275
399	0.27
400	0.266
401	0.263
402	0.26
403	0.256
404	0.252
405	0.25
406	0.248
407	0.245
408	0.242
409	0.239
410	0.237
411	0.234
412	0.232
413	0.23
414	0.228
415	0.225
416	0.223
417	0.221
418	0.219
419	0.217
420	0.214
421	0.212
422	0.211
423	0.209
424	0.207
425	0.205
426	0.203
427	0.201
428	0.199
429	0.198
430	0.196
431	0.195
432	0.193
433	0.192
434	0.19
435	0.188
436	0.187
437	0.186
438	0.184
439	0.182
440	0.181
441	0.179
442	0.178
443	0.176
444	0.175
445	0.174
446	0.172
447	0.171
448	0.17
449	0.168
450	0.167
451	0.166
452	0.165
453	0.164
454	0.163
455	0.161
456	0.16
457	0.159
458	0.158
459	0.156
460	0.155
461	0.154
462	0.153
463	0.152
464	0.151
465	0.15
466	0.149
467	0.148
468	0.147
469	0.145
470	0.145
471	0.144
472	0.143
473	0.142
474	0.141
475	0.14
476	0.139
477	0.138
478	0.137
479	0.136
480	0.135
481	0.135
482	0.133
483	0.132
484	0.132
485	0.131
486	0.13
487	0.129
488	0.128
489	0.127
490	0.126
491	0.126
492	0.125
493	0.123
494	0.123
495	0.122
496	0.121
497	0.12
498	0.12
499	0.119
500	0.118
501	0.118
502	0.117
503	0.116
504	0.115
505	0.115
506	0.114
507	0.113
508	0.112
509	0.112
510	0.111
511	0.11
512	0.11
513	0.109
514	0.108
515	0.108
516	0.107
517	0.106
518	0.106
519	0.105
520	0.104
521	0.104
522	0.103
523	0.102
524	0.102
525	0.101
526	0.101
527	0.1
528	0.099
529	0.098
530	0.098
531	0.098
532	0.097
533	0.096
534	0.096
535	0.095
536	0.094
537	0.094
538	0.093
539	0.093
540	0.092
541	0.091
542	0.091
543	0.09
544	0.09
545	0.089
546	0.089
547	0.088
548	0.088
549	0.087
550	0.086
551	0.086
552	0.086
553	0.085
554	0.084
555	0.084
556	0.083
557	0.083
558	0.082
559	0.082
560	0.082
561	0.081
562	0.08
563	0.08
564	0.079
565	0.079
566	0.079
567	0.078
568	0.078
569	0.077
570	0.076
571	0.076
572	0.076
573	0.075
574	0.075
575	0.074
576	0.074
577	0.073
578	0.073
579	0.072
580	0.072
581	0.072
582	0.071
583	0.071
584	0.071
585	0.07
586	0.07
587	0.069
588	0.069
589	0.069
590	0.068
591	0.068
592	0.068
593	0.067
594	0.067
595	0.066
596	0.066
597	0.066
598	0.066
599	0.065
600	0.065
601	0.064
602	0.064
603	0.064
604	0.063
605	0.063
606	0.062
607	0.062
608	0.062
609	0.061
610	0.061
611	0.061
612	0.061
613	0.06
614	0.06
615	0.059
616	0.059
617	0.058
618	0.058
619	0.058
620	0.058
621	0.057
622	0.057
623	0.056
624	0.056
625	0.056
626	0.055
627	0.055
628	0.054
629	0.054
630	0.053
631	0.053
632	0.053
633	0.053
634	0.053
635	0.052
636	0.052
637	0.051
638	0.051
639	0.051
640	0.051
641	0.051
642	0.05
643	0.05
644	0.05
645	0.05
646	0.049
647	0.049
648	0.048
649	0.048
650	0.048
651	0.048
652	0.047
653	0.047
654	0.047
655	0.046
656	0.046
657	0.046
658	0.046
659	0.046
660	0.045
661	0.045
662	0.045
663	0.044
664	0.044
665	0.044
666	0.043
667	0.043
668	0.043
669	0.043
670	0.042
671	0.042
672	0.042
673	0.042
674	0.042
675	0.041
676	0.041
677	0.041
678	0.04
679	0.04
680	0.04
681	0.04
682	0.04
683	0.039
684	0.039
685	0.039
686	0.039
687	0.038
688	0.038
689	0.038
690	0.037
691	0.037
692	0.037
693	0.037
694	0.036
695	0.036
696	0.036
697	0.036
698	0.036
699	0.035
700	0.035
