# Supplementary material for: Dataset of emission and excitation spectra, UV–vis absorption spectra, and XPS spectra of graphitic C3N4
Source: Data Brief. 2018 Oct 3;21:501–10. doi: 10.1016/j.dib.2018.09.123 (PMC6199237; doi:10.1016/j.dib.2018.09.123)
Supplement: Supplementary file 2 — Supplementary material [file mmc2.zip › Raw Data/Fig 3/Fig 3c/Ab 650íμ.txt]

250	0.032
251	0.026
252	0.025
253	0.031
254	0.042
255	0.046
256	0.037
257	0.029
258	0.026
259	0.048
260	0.063
261	0.02
262	-0.004
263	0.039
264	0.063
265	0.065
266	0.08
267	0.071
268	0.062
269	0.076
270	0.086
271	0.096
272	0.088
273	0.071
274	0.1
275	0.128
276	0.128
277	0.134
278	0.15
279	0.213
280	0.284
281	0.352
282	0.447
283	0.513
284	0.565
285	0.623
286	0.664
287	0.683
288	0.698
289	0.722
290	0.745
291	0.76
292	0.774
293	0.794
294	0.811
295	0.823
296	0.837
297	0.853
298	0.867
299	0.877
300	0.889
301	0.903
302	0.915
303	0.926
304	0.933
305	0.934
306	0.947
307	0.967
308	0.975
309	0.981
310	0.987
311	0.991
312	0.995
313	0.999
314	1.001
315	1
316	0.995
317	0.99
318	0.983
319	0.975
320	0.966
321	0.952
322	0.937
323	0.921
324	0.903
325	0.889
326	0.873
327	0.855
328	0.838
329	0.82
330	0.801
331	0.782
332	0.764
333	0.746
334	0.727
335	0.708
336	0.69
337	0.673
338	0.656
339	0.639
340	0.623
341	0.609
342	0.595
343	0.582
344	0.568
345	0.556
346	0.546
347	0.535
348	0.526
349	0.517
350	0.509
351	0.502
352	0.493
353	0.487
354	0.481
355	0.473
356	0.467
357	0.462
358	0.456
359	0.45
360	0.448
361	0.445
362	0.442
363	0.439
364	0.442
365	0.44
366	0.431
367	0.429
368	0.427
369	0.424
370	0.419
371	0.415
372	0.412
373	0.407
374	0.402
375	0.399
376	0.395
377	0.39
378	0.387
379	0.385
380	0.382
381	0.379
382	0.377
383	0.375
384	0.373
385	0.37
386	0.368
387	0.365
388	0.361
389	0.357
390	0.352
391	0.348
392	0.342
393	0.337
394	0.332
395	0.328
396	0.322
397	0.317
398	0.313
399	0.31
400	0.306
401	0.302
402	0.3
403	0.297
404	0.293
405	0.29
406	0.287
407	0.285
408	0.282
409	0.28
410	0.278
411	0.276
412	0.273
413	0.27
414	0.268
415	0.267
416	0.265
417	0.263
418	0.26
419	0.258
420	0.257
421	0.254
422	0.252
423	0.251
424	0.249
425	0.247
426	0.246
427	0.244
428	0.242
429	0.24
430	0.239
431	0.238
432	0.236
433	0.235
434	0.233
435	0.231
436	0.23
437	0.229
438	0.228
439	0.226
440	0.225
441	0.224
442	0.222
443	0.22
444	0.219
445	0.218
446	0.217
447	0.216
448	0.215
449	0.213
450	0.211
451	0.21
452	0.21
453	0.209
454	0.207
455	0.206
456	0.205
457	0.204
458	0.202
459	0.202
460	0.201
461	0.199
462	0.198
463	0.198
464	0.196
465	0.195
466	0.195
467	0.194
468	0.192
469	0.191
470	0.19
471	0.189
472	0.188
473	0.188
474	0.187
475	0.186
476	0.185
477	0.184
478	0.183
479	0.182
480	0.182
481	0.181
482	0.18
483	0.179
484	0.178
485	0.177
486	0.176
487	0.176
488	0.174
489	0.173
490	0.173
491	0.172
492	0.17
493	0.17
494	0.17
495	0.168
496	0.168
497	0.167
498	0.166
499	0.165
500	0.165
501	0.164
502	0.163
503	0.162
504	0.161
505	0.161
506	0.16
507	0.16
508	0.159
509	0.158
510	0.157
511	0.157
512	0.156
513	0.155
514	0.155
515	0.154
516	0.154
517	0.153
518	0.152
519	0.151
520	0.151
521	0.15
522	0.15
523	0.149
524	0.148
525	0.147
526	0.147
527	0.147
528	0.146
529	0.145
530	0.144
531	0.144
532	0.143
533	0.143
534	0.143
535	0.142
536	0.141
537	0.141
538	0.14
539	0.139
540	0.138
541	0.138
542	0.137
543	0.137
544	0.137
545	0.136
546	0.135
547	0.135
548	0.134
549	0.134
550	0.133
551	0.132
552	0.132
553	0.131
554	0.131
555	0.13
556	0.13
557	0.129
558	0.129
559	0.128
560	0.128
561	0.128
562	0.127
563	0.126
564	0.125
565	0.125
566	0.125
567	0.124
568	0.124
569	0.123
570	0.122
571	0.122
572	0.122
573	0.121
574	0.121
575	0.12
576	0.12
577	0.119
578	0.119
579	0.118
580	0.118
581	0.117
582	0.117
583	0.117
584	0.116
585	0.116
586	0.115
587	0.115
588	0.114
589	0.114
590	0.114
591	0.113
592	0.113
593	0.112
594	0.112
595	0.112
596	0.112
597	0.111
598	0.11
599	0.11
600	0.11
601	0.109
602	0.109
603	0.109
604	0.108
605	0.107
606	0.107
607	0.107
608	0.107
609	0.106
610	0.106
611	0.105
612	0.105
613	0.105
614	0.105
615	0.104
616	0.103
617	0.103
618	0.102
619	0.102
620	0.102
621	0.101
622	0.101
623	0.1
624	0.1
625	0.1
626	0.099
627	0.099
628	0.098
629	0.098
630	0.097
631	0.097
632	0.097
633	0.097
634	0.096
635	0.096
636	0.095
637	0.095
638	0.095
639	0.095
640	0.094
641	0.094
642	0.094
643	0.093
644	0.093
645	0.093
646	0.092
647	0.092
648	0.092
649	0.091
650	0.091
651	0.09
652	0.09
653	0.09
654	0.09
655	0.089
656	0.089
657	0.089
658	0.088
659	0.088
660	0.088
661	0.087
662	0.087
663	0.086
664	0.086
665	0.086
666	0.086
667	0.085
668	0.085
669	0.085
670	0.084
671	0.084
672	0.084
673	0.083
674	0.083
675	0.083
676	0.082
677	0.082
678	0.082
679	0.082
680	0.081
681	0.081
682	0.081
683	0.081
684	0.08
685	0.08
686	0.08
687	0.079
688	0.079
689	0.079
690	0.079
691	0.078
692	0.078
693	0.078
694	0.077
695	0.077
696	0.077
697	0.076
698	0.076
699	0.076
700	0.076
