# Supplementary material for: Dataset of emission and excitation spectra, UV–vis absorption spectra, and XPS spectra of graphitic C3N4
Source: Data Brief. 2018 Oct 3;21:501–10. doi: 10.1016/j.dib.2018.09.123 (PMC6199237; doi:10.1016/j.dib.2018.09.123)
Supplement: Supplementary file 2 — Supplementary material [file mmc2.zip › Raw Data/Fig 3/Fig 3d/Ab 450íμ.txt]

250	-0.043
251	-0.062
252	-0.076
253	-0.071
254	-0.047
255	-0.039
256	-0.058
257	-0.062
258	-0.072
259	-0.075
260	-0.07
261	-0.06
262	-0.062
263	-0.055
264	-0.06
265	-0.076
266	-0.07
267	-0.063
268	-0.053
269	-0.056
270	-0.05
271	-0.043
272	-0.066
273	-0.076
274	-0.073
275	-0.059
276	-0.036
277	-0.03
278	-0.026
279	-0.027
280	-0.039
281	-0.036
282	-0.017
283	-0.01
284	-0.002
285	0.01
286	0.021
287	0.028
288	0.036
289	0.044
290	0.054
291	0.062
292	0.065
293	0.072
294	0.081
295	0.087
296	0.089
297	0.092
298	0.098
299	0.101
300	0.102
301	0.106
302	0.111
303	0.112
304	0.112
305	0.104
306	0.108
307	0.118
308	0.12
309	0.122
310	0.12
311	0.119
312	0.12
313	0.121
314	0.121
315	0.123
316	0.121
317	0.12
318	0.119
319	0.119
320	0.119
321	0.118
322	0.118
323	0.118
324	0.118
325	0.117
326	0.117
327	0.116
328	0.115
329	0.115
330	0.114
331	0.114
332	0.113
333	0.111
334	0.11
335	0.11
336	0.11
337	0.11
338	0.108
339	0.107
340	0.107
341	0.107
342	0.106
343	0.106
344	0.105
345	0.104
346	0.104
347	0.103
348	0.104
349	0.104
350	0.103
351	0.103
352	0.102
353	0.103
354	0.104
355	0.103
356	0.104
357	0.104
358	0.103
359	0.102
360	0.102
361	0.102
362	0.101
363	0.1
364	0.105
365	0.104
366	0.097
367	0.096
368	0.096
369	0.095
370	0.093
371	0.092
372	0.092
373	0.092
374	0.091
375	0.091
376	0.091
377	0.09
378	0.089
379	0.089
380	0.089
381	0.088
382	0.087
383	0.087
384	0.087
385	0.086
386	0.085
387	0.086
388	0.086
389	0.085
390	0.084
391	0.084
392	0.083
393	0.082
394	0.082
395	0.083
396	0.082
397	0.081
398	0.081
399	0.08
400	0.079
401	0.079
402	0.079
403	0.079
404	0.078
405	0.077
406	0.077
407	0.077
408	0.076
409	0.075
410	0.076
411	0.076
412	0.075
413	0.074
414	0.075
415	0.074
416	0.074
417	0.074
418	0.073
419	0.073
420	0.073
421	0.072
422	0.072
423	0.072
424	0.071
425	0.071
426	0.071
427	0.071
428	0.07
429	0.07
430	0.07
431	0.069
432	0.069
433	0.069
434	0.069
435	0.068
436	0.068
437	0.068
438	0.067
439	0.067
440	0.067
441	0.067
442	0.067
443	0.066
444	0.066
445	0.066
446	0.065
447	0.066
448	0.066
449	0.065
450	0.065
451	0.065
452	0.064
453	0.064
454	0.064
455	0.064
456	0.063
457	0.063
458	0.063
459	0.063
460	0.062
461	0.062
462	0.062
463	0.062
464	0.062
465	0.062
466	0.061
467	0.061
468	0.061
469	0.061
470	0.06
471	0.06
472	0.06
473	0.059
474	0.059
475	0.06
476	0.06
477	0.059
478	0.059
479	0.058
480	0.058
481	0.058
482	0.058
483	0.058
484	0.058
485	0.058
486	0.057
487	0.057
488	0.057
489	0.057
490	0.057
491	0.057
492	0.057
493	0.056
494	0.056
495	0.056
496	0.056
497	0.056
498	0.056
499	0.055
500	0.055
501	0.056
502	0.056
503	0.055
504	0.055
505	0.055
506	0.055
507	0.055
508	0.055
509	0.055
510	0.054
511	0.054
512	0.054
513	0.054
514	0.054
515	0.054
516	0.053
517	0.053
518	0.053
519	0.053
520	0.053
521	0.053
522	0.053
523	0.052
524	0.052
525	0.052
526	0.052
527	0.052
528	0.052
529	0.052
530	0.051
531	0.051
532	0.051
533	0.052
534	0.052
535	0.051
536	0.051
537	0.051
538	0.051
539	0.05
540	0.05
541	0.05
542	0.05
543	0.05
544	0.05
545	0.05
546	0.049
547	0.049
548	0.049
549	0.049
550	0.049
551	0.049
552	0.048
553	0.048
554	0.048
555	0.049
556	0.048
557	0.048
558	0.048
559	0.048
560	0.048
561	0.048
562	0.048
563	0.047
564	0.047
565	0.047
566	0.047
567	0.047
568	0.047
569	0.047
570	0.046
571	0.046
572	0.046
573	0.046
574	0.046
575	0.046
576	0.046
577	0.046
578	0.045
579	0.045
580	0.045
581	0.045
582	0.045
583	0.045
584	0.045
585	0.045
586	0.045
587	0.045
588	0.045
589	0.045
590	0.045
591	0.045
592	0.044
593	0.044
594	0.044
595	0.044
596	0.044
597	0.044
598	0.044
599	0.044
600	0.044
601	0.044
602	0.044
603	0.043
604	0.043
605	0.043
606	0.043
607	0.043
608	0.043
609	0.043
610	0.042
611	0.042
612	0.043
613	0.043
614	0.043
615	0.042
616	0.042
617	0.042
618	0.042
619	0.042
620	0.042
621	0.041
622	0.041
623	0.041
624	0.041
625	0.041
626	0.041
627	0.041
628	0.04
629	0.04
630	0.04
631	0.04
632	0.04
633	0.04
634	0.04
635	0.04
636	0.039
637	0.039
638	0.04
639	0.04
640	0.039
641	0.039
642	0.039
643	0.039
644	0.039
645	0.039
646	0.039
647	0.039
648	0.039
649	0.038
650	0.038
651	0.038
652	0.038
653	0.038
654	0.038
655	0.038
656	0.038
657	0.038
658	0.038
659	0.038
660	0.038
661	0.037
662	0.037
663	0.037
664	0.037
665	0.037
666	0.037
667	0.037
668	0.037
669	0.037
670	0.036
671	0.036
672	0.036
673	0.036
674	0.036
675	0.036
676	0.036
677	0.036
678	0.036
679	0.036
680	0.036
681	0.036
682	0.035
683	0.035
684	0.035
685	0.035
686	0.035
687	0.035
688	0.035
689	0.035
690	0.035
691	0.035
692	0.035
693	0.034
694	0.034
695	0.034
696	0.034
697	0.034
698	0.034
699	0.034
700	0.034
--	--
--	--
--	--
--	--
--	--
--	--
--	--
--	--
--	--
--	--
--	--
--	--
--	--
--	--
--	--
