# Supplementary material for: Dataset of emission and excitation spectra, UV–vis absorption spectra, and XPS spectra of graphitic C3N4
Source: Data Brief. 2018 Oct 3;21:501–10. doi: 10.1016/j.dib.2018.09.123 (PMC6199237; doi:10.1016/j.dib.2018.09.123)
Supplement: Supplementary file 2 — Supplementary material [file mmc2.zip › Raw Data/Fig 3/Fig 3d/Ab 500íμ.txt]

250	-0.016
251	-0.032
252	-0.036
253	-0.016
254	-0.009
255	-0.017
256	-0.015
257	-0.024
258	-0.035
259	-0.024
260	-0.042
261	-0.054
262	-0.048
263	-0.049
264	-0.05
265	-0.009
266	0.019
267	0.034
268	0.018
269	-0.002
270	0.041
271	0.06
272	0.046
273	0.028
274	0.018
275	0.03
276	0.05
277	0.078
278	0.118
279	0.17
280	0.263
281	0.349
282	0.428
283	0.524
284	0.591
285	0.638
286	0.679
287	0.711
288	0.731
289	0.738
290	0.757
291	0.776
292	0.785
293	0.794
294	0.805
295	0.815
296	0.822
297	0.827
298	0.836
299	0.843
300	0.849
301	0.852
302	0.856
303	0.863
304	0.862
305	0.853
306	0.858
307	0.866
308	0.87
309	0.871
310	0.865
311	0.86
312	0.854
313	0.847
314	0.84
315	0.831
316	0.818
317	0.804
318	0.79
319	0.774
320	0.757
321	0.74
322	0.721
323	0.704
324	0.686
325	0.666
326	0.646
327	0.629
328	0.613
329	0.595
330	0.579
331	0.564
332	0.548
333	0.534
334	0.522
335	0.509
336	0.498
337	0.488
338	0.478
339	0.468
340	0.46
341	0.452
342	0.446
343	0.438
344	0.43
345	0.424
346	0.418
347	0.413
348	0.408
349	0.405
350	0.401
351	0.396
352	0.392
353	0.387
354	0.383
355	0.38
356	0.376
357	0.373
358	0.37
359	0.367
360	0.365
361	0.362
362	0.36
363	0.356
364	0.358
365	0.354
366	0.345
367	0.343
368	0.34
369	0.336
370	0.332
371	0.329
372	0.326
373	0.322
374	0.318
375	0.316
376	0.313
377	0.31
378	0.307
379	0.304
380	0.302
381	0.298
382	0.295
383	0.292
384	0.29
385	0.287
386	0.283
387	0.28
388	0.277
389	0.274
390	0.27
391	0.266
392	0.264
393	0.261
394	0.258
395	0.254
396	0.252
397	0.25
398	0.246
399	0.244
400	0.242
401	0.24
402	0.238
403	0.235
404	0.234
405	0.232
406	0.229
407	0.228
408	0.227
409	0.225
410	0.223
411	0.221
412	0.22
413	0.219
414	0.216
415	0.215
416	0.214
417	0.213
418	0.212
419	0.21
420	0.208
421	0.208
422	0.206
423	0.205
424	0.203
425	0.203
426	0.202
427	0.2
428	0.199
429	0.198
430	0.196
431	0.195
432	0.195
433	0.194
434	0.193
435	0.192
436	0.191
437	0.19
438	0.188
439	0.188
440	0.187
441	0.186
442	0.185
443	0.184
444	0.183
445	0.182
446	0.181
447	0.181
448	0.18
449	0.179
450	0.178
451	0.178
452	0.176
453	0.175
454	0.175
455	0.174
456	0.173
457	0.172
458	0.172
459	0.171
460	0.17
461	0.169
462	0.169
463	0.168
464	0.167
465	0.166
466	0.165
467	0.164
468	0.164
469	0.163
470	0.162
471	0.162
472	0.161
473	0.16
474	0.16
475	0.159
476	0.159
477	0.158
478	0.157
479	0.157
480	0.156
481	0.155
482	0.155
483	0.154
484	0.154
485	0.153
486	0.153
487	0.152
488	0.15
489	0.15
490	0.15
491	0.149
492	0.148
493	0.148
494	0.147
495	0.146
496	0.146
497	0.146
498	0.145
499	0.145
500	0.144
501	0.144
502	0.143
503	0.143
504	0.142
505	0.141
506	0.141
507	0.141
508	0.14
509	0.139
510	0.139
511	0.139
512	0.138
513	0.137
514	0.137
515	0.136
516	0.136
517	0.135
518	0.135
519	0.134
520	0.134
521	0.133
522	0.133
523	0.132
524	0.132
525	0.131
526	0.131
527	0.13
528	0.13
529	0.129
530	0.129
531	0.129
532	0.128
533	0.128
534	0.127
535	0.126
536	0.126
537	0.126
538	0.125
539	0.125
540	0.124
541	0.124
542	0.123
543	0.123
544	0.123
545	0.122
546	0.122
547	0.121
548	0.121
549	0.12
550	0.12
551	0.12
552	0.119
553	0.119
554	0.118
555	0.118
556	0.118
557	0.117
558	0.117
559	0.116
560	0.116
561	0.115
562	0.115
563	0.115
564	0.114
565	0.114
566	0.113
567	0.113
568	0.113
569	0.112
570	0.112
571	0.111
572	0.111
573	0.111
574	0.11
575	0.11
576	0.11
577	0.109
578	0.109
579	0.108
580	0.108
581	0.108
582	0.107
583	0.107
584	0.107
585	0.107
586	0.106
587	0.106
588	0.105
589	0.105
590	0.105
591	0.104
592	0.104
593	0.104
594	0.103
595	0.103
596	0.103
597	0.103
598	0.102
599	0.102
600	0.102
601	0.101
602	0.101
603	0.101
604	0.1
605	0.1
606	0.099
607	0.099
608	0.099
609	0.099
610	0.098
611	0.098
612	0.098
613	0.097
614	0.097
615	0.097
616	0.097
617	0.096
618	0.096
619	0.095
620	0.095
621	0.095
622	0.095
623	0.094
624	0.094
625	0.093
626	0.093
627	0.093
628	0.093
629	0.092
630	0.092
631	0.091
632	0.091
633	0.091
634	0.091
635	0.091
636	0.09
637	0.09
638	0.089
639	0.089
640	0.089
641	0.089
642	0.089
643	0.088
644	0.088
645	0.088
646	0.088
647	0.087
648	0.087
649	0.087
650	0.087
651	0.086
652	0.086
653	0.086
654	0.085
655	0.085
656	0.085
657	0.085
658	0.085
659	0.085
660	0.084
661	0.084
662	0.084
663	0.083
664	0.083
665	0.083
666	0.083
667	0.082
668	0.082
669	0.082
670	0.081
671	0.081
672	0.081
673	0.081
674	0.081
675	0.08
676	0.08
677	0.08
678	0.08
679	0.08
680	0.079
681	0.079
682	0.079
683	0.079
684	0.078
685	0.078
686	0.078
687	0.078
688	0.078
689	0.077
690	0.077
691	0.076
692	0.076
693	0.076
694	0.076
695	0.076
696	0.075
697	0.075
698	0.075
699	0.075
700	0.075
--	--
--	--
--	--
--	--
--	--
--	--
--	--
--	--
--	--
--	--
--	--
--	--
--	--
--	--
--	--
