# Supplementary material for: Dataset of emission and excitation spectra, UV–vis absorption spectra, and XPS spectra of graphitic C3N4
Source: Data Brief. 2018 Oct 3;21:501–10. doi: 10.1016/j.dib.2018.09.123 (PMC6199237; doi:10.1016/j.dib.2018.09.123)
Supplement: Supplementary file 2 — Supplementary material [file mmc2.zip › Raw Data/Fig 3/Fig 3d/Ab 550íμ.txt]

250	0.035
251	0.006
252	-0.009
253	0.015
254	0.01
255	-0.007
256	0.004
257	-0.005
258	-0.023
259	-0.028
260	-0.012
261	0.011
262	-0.008
263	0.013
264	0.041
265	0.026
266	0.016
267	0.014
268	0.006
269	0.01
270	0.031
271	0.038
272	0.031
273	0.048
274	0.054
275	0.047
276	0.057
277	0.086
278	0.136
279	0.167
280	0.234
281	0.354
282	0.453
283	0.537
284	0.626
285	0.686
286	0.728
287	0.766
288	0.796
289	0.825
290	0.843
291	0.859
292	0.881
293	0.901
294	0.915
295	0.93
296	0.949
297	0.962
298	0.974
299	0.988
300	1.002
301	1.014
302	1.025
303	1.036
304	1.041
305	1.043
306	1.055
307	1.067
308	1.072
309	1.075
310	1.077
311	1.077
312	1.075
313	1.071
314	1.066
315	1.058
316	1.048
317	1.033
318	1.014
319	0.993
320	0.974
321	0.952
322	0.925
323	0.901
324	0.875
325	0.848
326	0.822
327	0.797
328	0.772
329	0.746
330	0.723
331	0.701
332	0.678
333	0.656
334	0.637
335	0.619
336	0.602
337	0.586
338	0.572
339	0.558
340	0.544
341	0.531
342	0.52
343	0.511
344	0.499
345	0.488
346	0.48
347	0.472
348	0.464
349	0.458
350	0.451
351	0.445
352	0.439
353	0.431
354	0.427
355	0.423
356	0.418
357	0.413
358	0.408
359	0.405
360	0.401
361	0.398
362	0.394
363	0.389
364	0.392
365	0.388
366	0.38
367	0.377
368	0.373
369	0.369
370	0.365
371	0.362
372	0.358
373	0.354
374	0.351
375	0.348
376	0.343
377	0.339
378	0.336
379	0.333
380	0.328
381	0.324
382	0.321
383	0.317
384	0.313
385	0.308
386	0.305
387	0.3
388	0.295
389	0.29
390	0.286
391	0.282
392	0.277
393	0.273
394	0.269
395	0.266
396	0.261
397	0.257
398	0.254
399	0.251
400	0.248
401	0.245
402	0.242
403	0.24
404	0.237
405	0.233
406	0.231
407	0.23
408	0.227
409	0.225
410	0.222
411	0.221
412	0.219
413	0.216
414	0.214
415	0.213
416	0.212
417	0.211
418	0.208
419	0.206
420	0.205
421	0.203
422	0.201
423	0.2
424	0.199
425	0.197
426	0.196
427	0.195
428	0.193
429	0.191
430	0.19
431	0.19
432	0.188
433	0.187
434	0.186
435	0.185
436	0.184
437	0.182
438	0.181
439	0.18
440	0.179
441	0.178
442	0.177
443	0.176
444	0.174
445	0.174
446	0.173
447	0.172
448	0.171
449	0.17
450	0.169
451	0.168
452	0.167
453	0.167
454	0.166
455	0.165
456	0.164
457	0.164
458	0.162
459	0.161
460	0.16
461	0.16
462	0.159
463	0.158
464	0.158
465	0.157
466	0.156
467	0.156
468	0.155
469	0.154
470	0.153
471	0.153
472	0.152
473	0.151
474	0.151
475	0.15
476	0.149
477	0.149
478	0.148
479	0.147
480	0.146
481	0.146
482	0.146
483	0.145
484	0.144
485	0.144
486	0.143
487	0.142
488	0.142
489	0.142
490	0.141
491	0.14
492	0.139
493	0.138
494	0.137
495	0.137
496	0.137
497	0.137
498	0.136
499	0.136
500	0.135
501	0.134
502	0.134
503	0.133
504	0.133
505	0.132
506	0.132
507	0.131
508	0.131
509	0.13
510	0.13
511	0.13
512	0.129
513	0.129
514	0.128
515	0.128
516	0.127
517	0.127
518	0.126
519	0.126
520	0.125
521	0.125
522	0.125
523	0.124
524	0.124
525	0.123
526	0.123
527	0.122
528	0.122
529	0.122
530	0.121
531	0.121
532	0.121
533	0.12
534	0.12
535	0.12
536	0.12
537	0.119
538	0.118
539	0.118
540	0.117
541	0.116
542	0.116
543	0.116
544	0.116
545	0.115
546	0.115
547	0.114
548	0.114
549	0.114
550	0.114
551	0.113
552	0.113
553	0.112
554	0.112
555	0.112
556	0.111
557	0.111
558	0.11
559	0.11
560	0.11
561	0.11
562	0.109
563	0.109
564	0.108
565	0.108
566	0.108
567	0.108
568	0.107
569	0.107
570	0.106
571	0.106
572	0.106
573	0.106
574	0.105
575	0.105
576	0.104
577	0.104
578	0.104
579	0.104
580	0.103
581	0.103
582	0.103
583	0.103
584	0.102
585	0.102
586	0.102
587	0.101
588	0.101
589	0.101
590	0.101
591	0.101
592	0.1
593	0.1
594	0.1
595	0.099
596	0.099
597	0.099
598	0.099
599	0.099
600	0.098
601	0.098
602	0.098
603	0.098
604	0.097
605	0.097
606	0.096
607	0.096
608	0.096
609	0.096
610	0.096
611	0.095
612	0.095
613	0.095
614	0.095
615	0.095
616	0.094
617	0.094
618	0.093
619	0.093
620	0.093
621	0.093
622	0.092
623	0.092
624	0.092
625	0.091
626	0.091
627	0.091
628	0.091
629	0.09
630	0.09
631	0.09
632	0.09
633	0.09
634	0.09
635	0.089
636	0.089
637	0.088
638	0.088
639	0.088
640	0.088
641	0.088
642	0.088
643	0.087
644	0.087
645	0.087
646	0.087
647	0.087
648	0.086
649	0.086
650	0.086
651	0.086
652	0.086
653	0.085
654	0.085
655	0.085
656	0.085
657	0.084
658	0.084
659	0.084
660	0.084
661	0.084
662	0.084
663	0.083
664	0.083
665	0.083
666	0.083
667	0.083
668	0.082
669	0.082
670	0.082
671	0.082
672	0.082
673	0.081
674	0.081
675	0.081
676	0.081
677	0.081
678	0.08
679	0.08
680	0.08
681	0.08
682	0.08
683	0.079
684	0.079
685	0.079
686	0.079
687	0.079
688	0.079
689	0.078
690	0.078
691	0.078
692	0.078
693	0.078
694	0.077
695	0.077
696	0.077
697	0.077
698	0.077
699	0.077
700	0.077
--	--
--	--
--	--
--	--
--	--
--	--
--	--
--	--
--	--
--	--
--	--
--	--
--	--
--	--
--	--
