# Supplementary material for: Dataset of emission and excitation spectra, UV–vis absorption spectra, and XPS spectra of graphitic C3N4
Source: Data Brief. 2018 Oct 3;21:501–10. doi: 10.1016/j.dib.2018.09.123 (PMC6199237; doi:10.1016/j.dib.2018.09.123)
Supplement: Supplementary file 2 — Supplementary material [file mmc2.zip › Raw Data/Fig 3/Fig 3d/Ab 600íμ.txt]

250	-0.01
251	-0.018
252	-0.029
253	-0.01
254	0.021
255	0.02
256	0.014
257	0.008
258	0.016
259	0.005
260	-0.013
261	-0.003
262	0.017
263	0.01
264	0.021
265	0.036
266	0.019
267	0.014
268	0.019
269	0.04
270	0.05
271	0.053
272	0.036
273	0.031
274	0.047
275	0.053
276	0.091
277	0.14
278	0.179
279	0.239
280	0.32
281	0.439
282	0.575
283	0.681
284	0.777
285	0.857
286	0.911
287	0.951
288	0.982
289	1.008
290	1.029
291	1.051
292	1.063
293	1.08
294	1.1
295	1.112
296	1.125
297	1.143
298	1.158
299	1.17
300	1.184
301	1.198
302	1.211
303	1.222
304	1.23
305	1.233
306	1.249
307	1.267
308	1.276
309	1.286
310	1.293
311	1.297
312	1.301
313	1.301
314	1.296
315	1.293
316	1.29
317	1.278
318	1.258
319	1.24
320	1.223
321	1.203
322	1.175
323	1.146
324	1.115
325	1.085
326	1.055
327	1.025
328	0.993
329	0.963
330	0.933
331	0.904
332	0.874
333	0.846
334	0.82
335	0.796
336	0.773
337	0.749
338	0.727
339	0.706
340	0.686
341	0.667
342	0.651
343	0.636
344	0.621
345	0.606
346	0.592
347	0.581
348	0.571
349	0.56
350	0.548
351	0.54
352	0.531
353	0.522
354	0.514
355	0.508
356	0.502
357	0.496
358	0.49
359	0.485
360	0.48
361	0.476
362	0.472
363	0.467
364	0.469
365	0.466
366	0.457
367	0.454
368	0.45
369	0.444
370	0.44
371	0.436
372	0.431
373	0.425
374	0.421
375	0.417
376	0.412
377	0.406
378	0.403
379	0.399
380	0.395
381	0.39
382	0.387
383	0.383
384	0.378
385	0.374
386	0.37
387	0.365
388	0.359
389	0.354
390	0.347
391	0.34
392	0.333
393	0.328
394	0.323
395	0.316
396	0.31
397	0.305
398	0.301
399	0.295
400	0.291
401	0.288
402	0.284
403	0.28
404	0.276
405	0.273
406	0.27
407	0.266
408	0.262
409	0.26
410	0.258
411	0.255
412	0.251
413	0.249
414	0.247
415	0.244
416	0.242
417	0.239
418	0.236
419	0.234
420	0.232
421	0.23
422	0.228
423	0.226
424	0.223
425	0.221
426	0.219
427	0.218
428	0.215
429	0.213
430	0.212
431	0.21
432	0.207
433	0.206
434	0.205
435	0.203
436	0.201
437	0.199
438	0.198
439	0.196
440	0.194
441	0.193
442	0.192
443	0.19
444	0.188
445	0.187
446	0.185
447	0.184
448	0.183
449	0.181
450	0.18
451	0.178
452	0.178
453	0.176
454	0.174
455	0.173
456	0.172
457	0.171
458	0.169
459	0.168
460	0.167
461	0.165
462	0.164
463	0.163
464	0.162
465	0.161
466	0.16
467	0.159
468	0.157
469	0.156
470	0.155
471	0.154
472	0.153
473	0.152
474	0.151
475	0.15
476	0.149
477	0.148
478	0.147
479	0.146
480	0.145
481	0.144
482	0.142
483	0.142
484	0.141
485	0.14
486	0.139
487	0.138
488	0.137
489	0.135
490	0.135
491	0.134
492	0.133
493	0.132
494	0.131
495	0.13
496	0.129
497	0.129
498	0.128
499	0.127
500	0.126
501	0.125
502	0.124
503	0.123
504	0.123
505	0.122
506	0.121
507	0.121
508	0.12
509	0.119
510	0.118
511	0.118
512	0.117
513	0.116
514	0.115
515	0.114
516	0.114
517	0.113
518	0.113
519	0.112
520	0.111
521	0.11
522	0.109
523	0.109
524	0.108
525	0.108
526	0.107
527	0.106
528	0.105
529	0.105
530	0.104
531	0.104
532	0.103
533	0.102
534	0.101
535	0.101
536	0.1
537	0.1
538	0.099
539	0.098
540	0.098
541	0.097
542	0.096
543	0.096
544	0.095
545	0.095
546	0.094
547	0.093
548	0.092
549	0.092
550	0.092
551	0.091
552	0.09
553	0.09
554	0.089
555	0.089
556	0.088
557	0.088
558	0.087
559	0.087
560	0.086
561	0.085
562	0.085
563	0.084
564	0.084
565	0.083
566	0.083
567	0.082
568	0.082
569	0.081
570	0.08
571	0.08
572	0.079
573	0.079
574	0.078
575	0.078
576	0.077
577	0.077
578	0.076
579	0.076
580	0.075
581	0.075
582	0.075
583	0.074
584	0.074
585	0.073
586	0.073
587	0.073
588	0.072
589	0.072
590	0.071
591	0.07
592	0.07
593	0.07
594	0.069
595	0.069
596	0.068
597	0.068
598	0.068
599	0.067
600	0.067
601	0.067
602	0.066
603	0.066
604	0.065
605	0.065
606	0.064
607	0.064
608	0.063
609	0.063
610	0.063
611	0.062
612	0.062
613	0.061
614	0.061
615	0.061
616	0.06
617	0.06
618	0.059
619	0.059
620	0.059
621	0.058
622	0.058
623	0.057
624	0.057
625	0.056
626	0.056
627	0.056
628	0.055
629	0.055
630	0.054
631	0.054
632	0.053
633	0.053
634	0.053
635	0.053
636	0.052
637	0.052
638	0.051
639	0.051
640	0.051
641	0.051
642	0.05
643	0.05
644	0.05
645	0.049
646	0.049
647	0.049
648	0.048
649	0.048
650	0.047
651	0.047
652	0.047
653	0.047
654	0.046
655	0.046
656	0.045
657	0.045
658	0.045
659	0.045
660	0.044
661	0.044
662	0.044
663	0.043
664	0.043
665	0.042
666	0.042
667	0.042
668	0.042
669	0.041
670	0.041
671	0.041
672	0.04
673	0.04
674	0.04
675	0.04
676	0.039
677	0.039
678	0.038
679	0.038
680	0.038
681	0.038
682	0.037
683	0.037
684	0.037
685	0.037
686	0.037
687	0.036
688	0.036
689	0.036
690	0.036
691	0.035
692	0.035
693	0.034
694	0.034
695	0.034
696	0.034
697	0.034
698	0.033
699	0.033
700	0.033
--	--
--	--
--	--
--	--
--	--
--	--
--	--
--	--
--	--
--	--
--	--
--	--
--	--
--	--
--	--
