# Supplementary material for: Dataset of emission and excitation spectra, UV–vis absorption spectra, and XPS spectra of graphitic C3N4
Source: Data Brief. 2018 Oct 3;21:501–10. doi: 10.1016/j.dib.2018.09.123 (PMC6199237; doi:10.1016/j.dib.2018.09.123)
Supplement: Supplementary file 2 — Supplementary material [file mmc2.zip › Raw Data/Fig 3/Fig 3d/Ab 650íμ.txt]

250	0.01
251	0.002
252	0.007
253	0.007
254	0.013
255	0.045
256	0.019
257	-0.025
258	-0.035
259	-0.012
260	0.019
261	-0.009
262	-0.011
263	0.018
264	0.048
265	0.047
266	0.021
267	0.023
268	0.026
269	0.039
270	0.058
271	0.067
272	0.046
273	0.015
274	0.041
275	0.058
276	0.056
277	0.103
278	0.153
279	0.22
280	0.312
281	0.431
282	0.557
283	0.679
284	0.804
285	0.902
286	0.973
287	1.024
288	1.065
289	1.103
290	1.139
291	1.17
292	1.197
293	1.224
294	1.248
295	1.274
296	1.297
297	1.319
298	1.34
299	1.361
300	1.381
301	1.399
302	1.418
303	1.436
304	1.445
305	1.45
306	1.472
307	1.5
308	1.516
309	1.533
310	1.542
311	1.552
312	1.567
313	1.571
314	1.574
315	1.575
316	1.57
317	1.569
318	1.561
319	1.543
320	1.529
321	1.511
322	1.487
323	1.463
324	1.435
325	1.409
326	1.383
327	1.355
328	1.324
329	1.293
330	1.263
331	1.235
332	1.205
333	1.171
334	1.139
335	1.11
336	1.08
337	1.05
338	1.023
339	0.998
340	0.967
341	0.937
342	0.913
343	0.89
344	0.867
345	0.847
346	0.827
347	0.808
348	0.791
349	0.774
350	0.759
351	0.745
352	0.728
353	0.711
354	0.699
355	0.688
356	0.677
357	0.665
358	0.655
359	0.646
360	0.637
361	0.629
362	0.621
363	0.614
364	0.614
365	0.61
366	0.6
367	0.595
368	0.589
369	0.583
370	0.577
371	0.569
372	0.56
373	0.552
374	0.545
375	0.538
376	0.529
377	0.522
378	0.515
379	0.509
380	0.503
381	0.499
382	0.495
383	0.491
384	0.487
385	0.483
386	0.478
387	0.472
388	0.465
389	0.458
390	0.449
391	0.438
392	0.428
393	0.419
394	0.409
395	0.398
396	0.388
397	0.38
398	0.372
399	0.363
400	0.356
401	0.349
402	0.342
403	0.335
404	0.329
405	0.324
406	0.318
407	0.312
408	0.307
409	0.302
410	0.297
411	0.291
412	0.287
413	0.284
414	0.279
415	0.274
416	0.271
417	0.267
418	0.263
419	0.259
420	0.254
421	0.25
422	0.247
423	0.244
424	0.24
425	0.237
426	0.234
427	0.23
428	0.227
429	0.224
430	0.221
431	0.218
432	0.215
433	0.213
434	0.21
435	0.207
436	0.204
437	0.202
438	0.2
439	0.197
440	0.194
441	0.192
442	0.189
443	0.187
444	0.185
445	0.183
446	0.18
447	0.178
448	0.176
449	0.174
450	0.171
451	0.17
452	0.168
453	0.166
454	0.163
455	0.162
456	0.16
457	0.157
458	0.155
459	0.154
460	0.152
461	0.15
462	0.149
463	0.147
464	0.144
465	0.143
466	0.142
467	0.14
468	0.138
469	0.136
470	0.134
471	0.133
472	0.132
473	0.13
474	0.128
475	0.127
476	0.126
477	0.124
478	0.122
479	0.121
480	0.12
481	0.118
482	0.117
483	0.116
484	0.114
485	0.112
486	0.112
487	0.11
488	0.108
489	0.107
490	0.106
491	0.104
492	0.103
493	0.102
494	0.101
495	0.099
496	0.098
497	0.097
498	0.095
499	0.095
500	0.094
501	0.092
502	0.091
503	0.09
504	0.088
505	0.088
506	0.087
507	0.086
508	0.085
509	0.084
510	0.082
511	0.081
512	0.081
513	0.08
514	0.079
515	0.077
516	0.076
517	0.075
518	0.074
519	0.074
520	0.073
521	0.072
522	0.071
523	0.07
524	0.069
525	0.068
526	0.067
527	0.067
528	0.066
529	0.064
530	0.063
531	0.063
532	0.062
533	0.062
534	0.06
535	0.06
536	0.059
537	0.058
538	0.057
539	0.056
540	0.056
541	0.054
542	0.054
543	0.053
544	0.052
545	0.052
546	0.051
547	0.05
548	0.05
549	0.049
550	0.048
551	0.047
552	0.047
553	0.046
554	0.045
555	0.045
556	0.044
557	0.043
558	0.043
559	0.042
560	0.042
561	0.041
562	0.04
563	0.039
564	0.038
565	0.038
566	0.038
567	0.037
568	0.036
569	0.035
570	0.035
571	0.034
572	0.034
573	0.033
574	0.032
575	0.032
576	0.031
577	0.031
578	0.03
579	0.03
580	0.029
581	0.028
582	0.028
583	0.027
584	0.027
585	0.027
586	0.026
587	0.026
588	0.025
589	0.025
590	0.024
591	0.024
592	0.023
593	0.023
594	0.022
595	0.022
596	0.021
597	0.021
598	0.02
599	0.02
600	0.019
601	0.019
602	0.018
603	0.018
604	0.017
605	0.017
606	0.017
607	0.016
608	0.016
609	0.015
610	0.015
611	0.014
612	0.014
613	0.014
614	0.013
615	0.013
616	0.012
617	0.011
618	0.011
619	0.011
620	0.011
621	0.01
622	0.009
623	0.009
624	0.008
625	0.008
626	0.008
627	0.008
628	0.007
629	0.007
630	0.006
631	0.006
632	0.006
633	0.005
634	0.005
635	0.004
636	0.004
637	0.003
638	0.003
639	0.003
640	0.003
641	0.002
642	0.002
643	0.002
644	1E-3
645	1E-3
646	1E-3
647	0
648	0
649	0
650	-1E-3
651	-1E-3
652	-1E-3
653	-1E-3
654	-0.002
655	-0.002
656	-0.002
657	-0.002
658	-0.003
659	-0.003
660	-0.003
661	-0.004
662	-0.004
663	-0.004
664	-0.005
665	-0.005
666	-0.006
667	-0.006
668	-0.006
669	-0.006
670	-0.007
671	-0.007
672	-0.007
673	-0.007
674	-0.007
675	-0.008
676	-0.008
677	-0.008
678	-0.009
679	-0.009
680	-0.009
681	-0.009
682	-0.01
683	-0.01
684	-0.01
685	-0.01
686	-0.01
687	-0.011
688	-0.011
689	-0.011
690	-0.011
691	-0.011
692	-0.012
693	-0.012
694	-0.013
695	-0.013
696	-0.013
697	-0.013
698	-0.013
699	-0.013
700	-0.014
--	--
--	--
--	--
--	--
--	--
--	--
--	--
--	--
--	--
--	--
--	--
--	--
--	--
--	--
--	--
