# Supplementary material for: Dataset of emission and excitation spectra, UV–vis absorption spectra, and XPS spectra of graphitic C3N4
Source: Data Brief. 2018 Oct 3;21:501–10. doi: 10.1016/j.dib.2018.09.123 (PMC6199237; doi:10.1016/j.dib.2018.09.123)
Supplement: Supplementary file 2 — Supplementary material [file mmc2.zip › Raw Data/Fig 4/Fig 4a/Air 450íμ.xls]

## Sheet: O1s Scan
﻿
Axis	Energy	Elements=	201
C:\Users\engineer\AppData\Local\Temp\VGD{87113561-FAB7-4E33-B4A3-1EA93621BF71}.vgd
Binding Energy (E)				Backgnd.
eV		Counts / s		Counts / s
545.88		5866.38		0
545.78		5740.91		5721.04
545.68		5555.84		5637.73
545.58		5616.44		5637.7
545.48		5867.7		5637.22
545.38		5799.98		5635.9
545.28		5846.33		5633.78
545.18		5886.07		5631.57
545.08		5808.93		5629.31
544.98		5715.05		5627.48
544.88		5801.64		5625.92
544.78		5666.05		5624.84
544.68		5669.7		5623.9
544.58		5672.03		5623.4
544.48		5955.88		5621.89
544.38		5890.12		5619.61
544.28		5857.56		5616.67
544.18		5722.7		5614.51
544.08		5877.88		5612.37
543.98		5841.49		5610.26
543.88		5830.43		5607.76
543.78		5947.9		5605
543.68		5849.74		5602.18
543.58		5507.17		5600.44
543.48		5654.92		5599.7
543.38		5733.91		5599.35
543.28		5807.17		5597.96
543.18		5720.52		5596.33
543.08		5632.66		5595.04
542.98		5844.19		5593.61
542.88		5807.49		5591.86
542.78		5838.93		5589.39
542.68		5668.42		5587.49
542.58		5764.92		5585.73
542.48		5723.44		5584.35
542.38		5802.41		5582.49
542.28		5733.9		5580.73
542.18		5696.73		5579.03
542.08		5667.67		5577.79
541.98		5495.15		5577.36
541.88		5618.68		5577.19
541.78		5617.73		5577.18
541.68		5648.19		5577.09
541.58		5635.41		5576.98
541.48		5819.63		5576.75
541.38		5945.92		5576.33
541.28		5811.21		5575.81
541.18		5774.85		5575.31
541.08		5873.04		5574.86
540.98		5896.66		5574.35
540.88		5719.56		5573.87
540.78		5973.77		5573.34
540.68		5548.06		5573.01
540.58		5680.75		5572.71
540.48		5755.91		5572.55
540.38		5621.45		5572.34
540.28		5571.05		5572.19
540.18		5780.96		5572.03
540.08		5706.17		5571.82
539.98		5658.61		5571.55
539.88		5587.87		5571.41
539.78		5971.98		5571.09
539.68		5865.27		5570.65
539.58		5735.24		5570.12
539.48		5665.06		5569.78
539.38		5986.92		5569.36
539.28		6055.02		5568.74
539.18		5649.52		5568.13
539.08		5630.2		5567.74
538.98		5779.44		5567.52
538.88		5552.29		5567.36
538.78		5534.66		5567.26
538.68		5614.83		5567.26
538.58		5594.05		5567.25
538.48		5797.9		5567.2
538.38		5603.23		5567.16
538.28		5608.76		5567.11
538.18		5748.19		5567.07
538.08		5694.04		5567.01
537.98		5584.01		5566.96
537.88		5736.89		5566.91
537.78		5651.53		5566.86
537.68		5795.05		5566.79
537.58		5841.99		5566.69
537.48		5902.43		5566.56
537.38		5716.38		5566.44
537.28		5608		5566.35
537.18		5596.23		5566.32
537.08		5737.87		5566.28
536.98		5758.2		5566.22
536.88		5708.37		5566.14
536.78		5648.05		5566.07
536.68		5692.81		5566.01
536.58		5766.27		5565.95
536.48		5788.19		5565.86
536.38		5810.48		5565.75
536.28		5707.01		5565.66
536.18		5741.54		5565.57
536.08		5625.68		5565.51
535.98		5577.27		5565.47
535.88		5493.45		5565.47
535.78		5640.92		5565.46
535.68		5839.96		5565.42
535.58		5786.23		5565.33
535.48		5751.38		5565.23
535.38		5486.63		5565.18
535.28		5586.67		5565.16
535.18		5743.01		5565.14
535.08		5763.23		5565.08
534.98		5564.24		5565.02
534.88		6060.74		5564.92
534.78		6054.81		5564.77
534.68		5814.24		5564.59
534.58		5893.72		5564.43
534.48		5751.57		5564.31
534.38		6137.22		5564.15
534.28		6268.59		5563.93
534.18		6232.04		5563.65
534.08		6418.65		5563.32
533.98		6663.02		5562.93
533.88		6985.92		5562.43
533.78		7102.01		5561.83
533.68		7038.3		5561.17
533.58		7362.27		5560.46
533.48		7654.17		5559.67
533.38		7913.4		5558.75
533.28		8327.46		5557.68
533.18		8556.34		5556.48
533.08		8814.65		5555.15
532.98		8960.29		5553.73
532.88		9348.11		5552.19
532.78		9938.64		5550.48
532.68		10591.6		5548.53
532.58		11007.9		5546.33
532.48		11088.5		5543.97
532.38		11413.4		5541.48
532.28		11550.6		5538.92
532.18		11429.8		5536.3
532.08		11655.8		5533.64
531.98		11824.5		5530.94
531.88		11245.4		5528.27
531.78		10648.9		5525.75
531.68		10435.2		5523.43
531.58		10221.6		5521.26
531.48		9580.83		5519.24
531.38		9025.03		5517.44
531.28		8777.88		5515.84
531.18		7897.45		5514.49
531.08		7577.94		5513.36
530.98		7350.05		5512.43
530.88		6977.46		5511.64
530.78		6724.53		5510.98
530.68		6279.76		5510.47
530.58		6244.03		5510.07
530.48		6230.56		5509.74
530.38		6104.26		5509.44
530.28		6026.38		5509.17
530.18		6084.01		5508.92
530.08		6066.63		5508.68
529.98		5839.61		5508.46
529.88		5640.94		5508.31
529.78		5765.36		5508.21
529.68		5709.49		5508.12
529.58		5620.97		5508.03
529.48		5636.33		5507.97
529.38		5871.76		5507.88
529.28		5495.62		5507.81
529.18		5819.13		5507.71
529.08		5659.1		5507.64
528.98		5644.98		5507.56
528.88		5652.45		5507.49
528.78		5774.42		5507.41
528.68		5668.36		5507.33
528.58		5711.78		5507.23
528.48		5761.06		5507.14
528.38		5852.86		5507.02
528.28		5610.99		5506.92
528.18		5517.12		5506.85
528.08		5619.03		5506.82
527.98		5820.5		5506.75
527.88		5760.97		5506.65
527.78		5524.82		5506.57
527.68		5709.77		5506.5
527.58		5709.71		5506.44
527.48		5473.39		5506.38
527.38		5560.38		5506.35
527.28		5485.27		5513
527.18		5623.68		5519.65
527.08		5504.79		5526.3
526.98		5593.81		5532.95
526.88		5788.36		5539.6
526.78		5700.24		5546.25
526.68		5722.9		5552.9
526.58		5480.34		5559.56
526.48		5642.24		5566.21
526.38		5818.21		5572.86
526.28		5741.21		5579.51
526.18		5573.85		5586.16
526.08		5518.5		5592.81
525.98		5715.05		5599.46
525.88		5564.83		0

## Sheet: N1s Scan
﻿
Axis	Energy	Elements=	181
C:\Users\engineer\AppData\Local\Temp\VGD{FEF56C85-6B9A-4DBD-AD44-EBC7BB9833EA}.vgd
Binding Energy (E)				Backgnd.
eV		Counts / s		Counts / s
410.88		4323.7		0
410.78		4294.65		4303.87
410.68		4293.27		4301.45
410.58		4317.18		4292.95
410.48		4343.98		4245.77
410.38		4150.92		4199.83
410.28		4218.01		4141.84
410.18		4056.6		4141.18
410.08		4252.7		4126.78
409.98		4175.48		4112.37
409.88		4050.35		4093.55
409.78		4097.06		4087.98
409.68		4116.52		4087.46
409.58		4091.87		4080.97
409.48		4080.47		4073.94
409.38		4131.07		4062.26
409.28		4061.47		4050.26
409.18		4015.09		4042.47
409.08		4081.74		4038.32
408.98		4018.13		4037.86
408.88		4018.22		4036.48
408.78		4080.09		4034.35
408.68		4124.18		4018.77
408.58		3992.86		4001.18
408.48		3951.53		3993.15
408.38		4048.93		3991.46
408.28		3973.9		3991.01
408.18		3994.15		3990.34
408.08		4077.33		3989.51
407.98		4228.43		3987.42
407.88		4212.24		3984.25
407.78		4163.94		3980.6
407.68		4182.07		3977.11
407.58		4461.19		3972.36
407.48		4416.02		3966.32
407.38		4335.26		3959.46
407.28		4350.41		3953.02
407.18		4488.1		3946.14
407.08		4326.54		3939.19
406.98		4357.42		3932.1
406.88		4345.21		3925.59
406.78		4426.8		3918.49
406.68		4421.35		3910.99
406.58		4374.48		3903.22
406.48		4484.32		3895.07
406.38		4461.52		3886.61
406.28		4309.05		3878.33
406.18		4425.46		3870.21
406.08		4652.83		3861.06
405.98		4564.57		3850.55
405.88		4557.13		3839.26
405.78		4619.62		3827.97
405.68		4635.95		3816.18
405.58		4785.92		3803.13
405.48		4866.89		3788.71
405.38		5048.6		3772.12
405.28		4852.27		3754.99
405.18		5046.62		3736.77
405.08		5113.59		3718
404.98		5219.01		3697.22
404.88		5283.83		3675.03
404.78		5196		3652.16
404.68		5309.27		3628.55
404.58		5256.16		3604.77
404.48		5340.08		3579.99
404.38		5309.91		3554.89
404.28		5061.08		3530.4
404.18		4982.43		3507.31
404.08		4730.61		3486.7
403.98		4781.51		3467.16
403.88		4678.15		3448.83
403.78		4377.01		3431.96
403.68		4361.94		3416.88
403.58		4161.47		3404.09
403.48		4055.77		3392.67
403.38		3950.68		3383.08
403.28		3768.22		3375.25
403.18		3746.14		3368.8
403.08		3686.21		3363.54
402.98		3409.95		3359.93
402.88		3480.48		3357.54
402.78		3360.77		3356.68
402.68		3310.2		3356.29
402.58		3397.9		3356.08
402.48		3453.7		3355.8
402.38		3615.3		3355.3
402.28		3721.5		3354.56
402.18		4023.34		3353.42
402.08		4360.75		3351.75
401.98		4819.33		3349.29
401.88		5184.33		3346
401.78		5888.45		3341.61
401.68		6398.58		3336.1
401.58		7070.99		3329.23
401.48		7694.63		3321.06
401.38		8236.75		3311.56
401.28		8655.32		3300.92
401.18		9004.52		3289.33
401.08		9151.75		3277.06
400.98		9467.87		3264.19
400.88		9570.63		3250.89
400.78		9632.63		3237.22
400.68		9724.65		3223.34
400.58		9895.19		3209.21
400.48		10234.5		3194.61
400.38		10414.1		3179.5
400.28		11285.7		3163.36
400.18		11673.8		3146.17
400.08		12845.6		3127.22
399.98		14082.5		3106.24
399.88		15584.2		3082.43
399.78		17434.8		3055.32
399.68		18986.3		3024.67
399.58		21556		2989.71
399.48		23823.6		2950.14
399.38		26479.6		2905.16
399.28		29292.3		2854.6
399.18		32636.3		2797.67
399.08		35632.4		2734.12
398.98		38465		2663.92
398.88		40787.4		2587.79
398.78		42224.4		2506.83
398.68		42350.7		2422.95
398.58		41628.3		2338.3
398.48		39243.3		2255.6
398.38		35703.5		2177.47
398.28		31678		2106.26
398.18		26940.2		2043.65
398.08		21824.3		1990.78
397.98		17283.1		1948.05
397.88		13448.2		1914.82
397.78		10455.7		1889.61
397.68		7922.54		1871
397.58		6175.26		1857.53
397.48		4985.26		1847.92
397.38		4045.4		1841.05
397.28		3395.25		1836.14
397.18		2911.82		1832.69
397.08		2663.74		1830.22
396.98		2547.39		1828.35
396.88		2418.47		1826.82
396.78		2291.84		1825.56
396.68		2147.92		1824.57
396.58		2162.17		1823.77
396.48		2107.2		1823.1
396.38		2115.46		1822.44
396.28		2086.93		1821.84
396.18		2034.63		1821.3
396.08		1944.28		1820.87
395.98		1927.45		1820.55
395.88		1936.84		1820.3
395.78		1941.74		1820.06
395.68		2024.32		1819.74
395.58		1908.12		1819.45
395.48		1960.62		1819.14
395.38		1863.13		1818.94
395.28		1829.18		1818.81
395.18		1764.11		1819.1
395.08		1962.12		1819.39
394.98		1918.57		1819.69
394.88		1910.07		1819.98
394.78		1894.24		1820.27
394.68		1908.24		1820.57
394.58		1819.84		1820.86
394.48		1866.06		1821.15
394.38		1870.37		1821.45
394.28		1850.45		1821.74
394.18		1849.64		1822.03
394.08		1801.39		1822.33
393.98		1815.95		1824.66
393.88		1856.93		1826.99
393.78		1883.12		1829.33
393.68		2002.12		1831.66
393.58		1819.87		1833.99
393.48		1869.71		1836.33
393.38		1930.92		1838.66
393.28		1928.65		1841
393.18		1833.9		1843.33
393.08		1900.31		1845.66
392.98		1838.92		1848
392.88		1804.75		0

## Sheet: C1s Scan
﻿
Axis	Energy	Elements=	171
C:\Users\engineer\AppData\Local\Temp\VGD{14A66A31-992C-47D3-8598-A85B87AABF16}.vgd
Binding Energy (E)				Backgnd.
eV		Counts / s		Counts / s
296.88		1342.25		0
296.78		1268.59		1301.89
296.68		1294.82		1301.67
296.58		1303.32		1301.41
296.48		1356.05		1297.95
296.38		1330.33		1291.76
296.28		1362.86		1281.04
296.18		1292.59		1272.27
296.08		1245.36		1267
295.98		1230.46		1266.93
295.88		1285.72		1266.88
295.78		1350.17		1262.65
295.68		1298.47		1253.8
295.58		1220.42		1247.36
295.48		1271.71		1244.49
295.38		1241.34		1243.79
295.28		1389.7		1241.19
295.18		1370.53		1237.38
295.08		1296.23		1232.81
294.98		1346.84		1228.5
294.88		1490.35		1222.71
294.78		1567.01		1213.77
294.68		1448.2		1203.42
294.58		1508.93		1192.52
294.48		1603.58		1180.85
294.38		1696.77		1166.11
294.28		1769.29		1148.1
294.18		1775.5		1127.67
294.08		1687.57		1106.7
293.98		1609.41		1086.82
293.88		1740.11		1066.7
293.78		1716.81		1045.66
293.68		1746.69		1022.51
293.58		1689.1		999.21
293.48		1548.76		977.032
293.38		1584.56		955.942
293.28		1531.58		935.924
293.18		1471.05		916.154
293.08		1393.49		897.861
292.98		1383.45		880.627
292.88		1314.51		864.576
292.78		1376.18		848.244
292.68		1230.95		833.081
292.58		1176.6		818.966
292.48		1130.92		807.085
292.38		1030.55		797.021
292.28		1022.46		788.327
292.18		990.424		780.897
292.08		950.723		774.114
291.98		852.824		768.964
291.88		794.846		765.773
291.78		817.347		763.927
291.68		795.285		762.646
291.58		754.375		761.764
291.48		778.683		761.272
291.38		774.515		760.989
291.28		834.09		759.838
291.18		827.208		758.132
291.08		806.057		756.039
290.98		767.879		754.599
290.88		727.902		754.188
290.78		766.782		754.144
290.68		792.515		754.09
290.58		805.801		754
290.48		781.509		753.904
290.38		783.894		753.812
290.28		770.579		753.735
290.18		850.502		753.626
290.08		906.106		753.464
289.98		1065.8		753.17
289.88		1046.48		752.788
289.78		1135.31		752.305
289.68		1364.7		751.688
289.58		1551.68		750.846
289.48		1858.86		749.681
289.38		2389		748.061
289.28		3047.65		745.775
289.18		3826.98		742.614
289.08		5218.18		738.193
288.98		6627.99		732.178
288.88		8738.4		723.978
288.78		10701.5		713.335
288.68		13728.7		699.529
288.58		16178.8		682.406
288.48		18587.2		661.764
288.38		20921.1		637.906
288.28		23162.5		610.921
288.18		23634.7		581.663
288.08		22693		551.584
287.98		21325.5		522.283
287.88		20035.1		494.542
287.78		16902.8		469.335
287.68		14151.8		447.279
287.58		10784.4		429.299
287.48		8634.62		414.964
287.38		6418.74		404.042
287.28		4530.41		395.88
287.18		3293.98		390.077
287.08		2635.91		385.945
286.98		2062.03		382.903
286.88		1622.49		380.598
286.78		1432.32		378.824
286.68		1339.4		377.369
286.58		1404.34		376.008
286.48		1346.11		374.684
286.38		1261.55		373.393
286.28		1340.29		372.129
286.18		1397.23		370.84
286.08		1435.97		369.472
285.98		1516.14		368.025
285.88		1746.8		366.421
285.78		1858.74		364.627
285.68		2255.24		362.503
285.58		2445.92		360.067
285.48		2814.65		357.203
285.38		3260.86		353.89
285.28		3708.45		350.013
285.18		4211.67		345.511
285.08		4718.65		340.357
284.98		4998.22		334.625
284.88		5384.73		328.365
284.78		5430.02		321.782
284.68		5188.57		315.106
284.58		5208.46		308.501
284.48		4669		302.225
284.38		4067.19		296.438
284.28		3632.62		291.343
284.18		3104.63		286.936
284.08		2682.43		283.138
283.98		2274.57		279.938
283.88		1882.42		277.275
283.78		1485.89		275.14
283.68		1105.47		273.521
283.58		814.597		272.374
283.48		711.064		271.569
283.38		609.522		270.983
283.28		501.954		270.535
283.18		405.049		270.222
283.08		393.456		270.005
282.98		394.619		269.835
282.88		390.527		269.671
282.78		353.248		269.524
282.68		333.176		269.405
282.58		286.478		269.332
282.48		323.541		269.272
282.38		360.576		269.2
282.28		330.102		269.108
282.18		265.926		269.042
282.08		294.52		269.005
281.98		282.747		268.989
281.88		294.127		268.96
281.78		281.681		268.937
281.68		302.173		268.905
281.58		321.078		268.862
281.48		313.745		268.804
281.38		283.906		268.754
281.28		306.446		268.711
281.18		264.077		268.689
281.08		289.834		268.665
280.98		311.322		268.639
280.88		346.715		268.576
280.78		284.21		268.515
280.68		290.23		268.464
280.58		281.934		268.441
280.48		298.806		268.412
280.38		260.571		268.396
280.28		286.162		268.378
280.18		267.788		268.374
280.08		268.944		268.366
279.98		317.402		294.058
279.88		295.826		0

## Sheet: Survey
﻿
Axis	Energy	Elements=	1376
C:\Users\engineer\AppData\Local\Temp\VGD{8C1AE148-5C31-4ADF-9DAE-82321D0DA1C0}.vgd
Binding Energy (E)
eV		Counts / s
1366.08		109732
1365.08		112709
1364.08		110325
1363.08		111274
1362.08		112316
1361.08		112258
1360.08		111925
1359.08		111411
1358.08		113958
1357.08		110232
1356.08		108209
1355.08		109506
1354.08		111060
1353.08		110372
1352.08		110097
1351.08		109037
1350.08		109108
1349.08		112606
1348.08		112535
1347.08		112890
1346.08		109516
1345.08		110474
1344.08		110696
1343.08		110327
1342.08		108425
1341.08		108248
1340.08		110347
1339.08		110803
1338.08		109317
1337.08		108872
1336.08		110258
1335.08		111238
1334.08		109502
1333.08		109659
1332.08		109873
1331.08		112104
1330.08		110832
1329.08		111309
1328.08		111511
1327.08		108293
1326.08		110229
1325.08		112052
1324.08		111927
1323.08		112305
1322.08		111662
1321.08		111769
1320.08		110519
1319.08		111589
1318.08		111332
1317.08		109122
1316.08		112715
1315.08		112979
1314.08		112900
1313.08		111335
1312.08		111682
1311.08		112287
1310.08		110402
1309.08		111077
1308.08		112849
1307.08		113051
1306.08		114467
1305.08		114194
1304.08		115116
1303.08		114594
1302.08		112884
1301.08		111895
1300.08		113802
1299.08		113176
1298.08		111680
1297.08		114214
1296.08		114479
1295.08		115426
1294.08		115860
1293.08		115038
1292.08		113834
1291.08		112769
1290.08		115199
1289.08		115084
1288.08		115214
1287.08		117126
1286.08		115349
1285.08		115886
1284.08		116053
1283.08		117977
1282.08		118389
1281.08		115566
1280.08		117293
1279.08		116838
1278.08		118228
1277.08		117045
1276.08		117114
1275.08		119223
1274.08		119336
1273.08		117967
1272.08		118566
1271.08		118801
1270.08		117079
1269.08		117619
1268.08		119124
1267.08		121373
1266.08		120435
1265.08		119054
1264.08		119641
1263.08		121280
1262.08		121276
1261.08		123901
1260.08		121586
1259.08		122071
1258.08		124364
1257.08		123525
1256.08		122702
1255.08		123279
1254.08		125744
1253.08		124000
1252.08		123992
1251.08		127114
1250.08		125716
1249.08		127415
1248.08		127501
1247.08		128817
1246.08		128237
1245.08		127722
1244.08		127315
1243.08		128883
1242.08		130268
1241.08		133180
1240.08		131632
1239.08		132438
1238.08		132273
1237.08		134129
1236.08		131796
1235.08		132702
1234.08		134024
1233.08		135741
1232.08		135695
1231.08		135273
1230.08		137359
1229.08		135193
1228.08		138636
1227.08		140287
1226.08		141334
1225.08		139735
1224.08		137743
1223.08		136355
1222.08		138749
1221.08		137710
1220.08		134638
1219.08		131893
1218.08		129677
1217.08		124201
1216.08		122579
1215.08		120232
1214.08		116792
1213.08		115033
1212.08		114887
1211.08		115683
1210.08		112456
1209.08		111145
1208.08		111060
1207.08		111701
1206.08		111622
1205.08		110396
1204.08		109196
1203.08		110535
1202.08		112062
1201.08		110486
1200.08		109082
1199.08		109482
1198.08		109711
1197.08		111336
1196.08		109341
1195.08		109025
1194.08		110027
1193.08		109499
1192.08		110295
1191.08		110835
1190.08		109602
1189.08		110104
1188.08		112990
1187.08		111218
1186.08		109730
1185.08		110515
1184.08		113789
1183.08		112252
1182.08		112607
1181.08		111628
1180.08		114402
1179.08		113502
1178.08		113455
1177.08		113126
1176.08		114560
1175.08		115601
1174.08		115291
1173.08		116578
1172.08		116646
1171.08		116488
1170.08		115407
1169.08		114424
1168.08		116375
1167.08		118026
1166.08		116682
1165.08		117359
1164.08		116083
1163.08		116361
1162.08		118635
1161.08		118289
1160.08		118510
1159.08		118453
1158.08		118025
1157.08		116283
1156.08		117501
1155.08		120420
1154.08		118851
1153.08		121214
1152.08		119981
1151.08		120764
1150.08		119617
1149.08		120813
1148.08		120089
1147.08		119616
1146.08		120663
1145.08		119597
1144.08		121510
1143.08		123190
1142.08		123093
1141.08		124830
1140.08		122883
1139.08		121245
1138.08		123759
1137.08		123380
1136.08		123273
1135.08		124161
1134.08		123376
1133.08		123466
1132.08		123955
1131.08		126604
1130.08		127074
1129.08		125813
1128.08		127722
1127.08		127733
1126.08		129736
1125.08		129330
1124.08		127882
1123.08		127895
1122.08		129238
1121.08		127369
1120.08		127361
1119.08		124533
1118.08		122204
1117.08		120966
1116.08		119502
1115.08		118951
1114.08		119447
1113.08		122558
1112.08		122039
1111.08		123276
1110.08		127851
1109.08		131492
1108.08		135219
1107.08		136338
1106.08		137058
1105.08		134253
1104.08		132537
1103.08		126493
1102.08		119790
1101.08		114016
1100.08		107323
1099.08		99936.3
1098.08		93303.9
1097.08		87726.5
1096.08		80021.7
1095.08		74809.8
1094.08		71108.9
1093.08		71296.5
1092.08		71928.1
1091.08		71485.2
1090.08		70027.5
1089.08		70218.3
1088.08		69295.5
1087.08		69091.1
1086.08		70643.5
1085.08		71293.5
1084.08		70968.2
1083.08		69467.7
1082.08		70050.5
1081.08		70186.7
1080.08		69621.8
1079.08		71146.2
1078.08		69606.6
1077.08		69870.5
1076.08		70814
1075.08		71253.6
1074.08		69778.8
1073.08		72062.8
1072.08		70140.3
1071.08		70181.9
1070.08		70576.6
1069.08		70275.5
1068.08		71472
1067.08		72791.5
1066.08		71910
1065.08		70679.2
1064.08		71179.8
1063.08		71524.4
1062.08		71592.5
1061.08		71601
1060.08		71375.9
1059.08		71714
1058.08		71305.5
1057.08		72031.2
1056.08		73252.7
1055.08		73796.1
1054.08		72688.8
1053.08		74638.6
1052.08		72937.4
1051.08		71858.2
1050.08		71376.1
1049.08		73673.9
1048.08		72540.4
1047.08		71561.1
1046.08		72600.9
1045.08		73990.2
1044.08		74105.2
1043.08		71919.6
1042.08		73366
1041.08		73200.1
1040.08		73675.6
1039.08		74272.5
1038.08		74114.1
1037.08		73426
1036.08		73258.6
1035.08		74468.8
1034.08		73403.1
1033.08		74111.7
1032.08		75051.8
1031.08		75605.6
1030.08		74948.6
1029.08		74387.1
1028.08		75067.7
1027.08		76665.5
1026.08		77428.4
1025.08		77124.5
1024.08		76748.6
1023.08		76598.2
1022.08		77101.3
1021.08		77946.6
1020.08		78516
1019.08		77797.4
1018.08		76974.2
1017.08		75726.1
1016.08		77180.5
1015.08		76986.1
1014.08		76409.4
1013.08		78575.3
1012.08		78719.8
1011.08		77623
1010.08		78167.1
1009.08		79346.6
1008.08		79240.1
1007.08		79520.9
1006.08		79279.4
1005.08		78534.7
1004.08		80095.3
1003.08		82314.2
1002.08		80916.5
1001.08		80741.2
1000.08		80777.5
999.08		79951
998.08		79859.6
997.08		80762.6
996.08		81471
995.08		80692.2
994.08		80450.1
993.08		80576.3
992.08		78996.7
991.08		80489.9
990.08		80729.9
989.08		79978.1
988.08		78627.6
987.08		79350.2
986.08		82396.7
985.08		80959.5
984.08		82117.7
983.08		86489.5
982.08		87146.8
981.08		87313.7
980.08		86555.2
979.08		89210.7
978.08		88615.4
977.08		89692.2
976.08		86905
975.08		85675.8
974.08		83287.7
973.08		83714.7
972.08		83201.7
971.08		82267.7
970.08		80599
969.08		78817.2
968.08		76927.8
967.08		76766.8
966.08		75024.4
965.08		73801.1
964.08		72879
963.08		73994.2
962.08		74790.3
961.08		73962.3
960.08		74602.1
959.08		75036.9
958.08		74020.9
957.08		74417.6
956.08		74738.2
955.08		77544.7
954.08		76834.5
953.08		75430.2
952.08		74752.3
951.08		73748.4
950.08		74692.3
949.08		75598.3
948.08		75734.7
947.08		75780.1
946.08		76754.3
945.08		74504.1
944.08		75176.8
943.08		78078.8
942.08		77016.2
941.08		76679.5
940.08		76881.2
939.08		75981
938.08		76324.3
937.08		75465.2
936.08		77295.4
935.08		76223.7
934.08		75268.7
933.08		74850.4
932.08		76819.7
931.08		74978.7
930.08		76086.3
929.08		75444.3
928.08		76023.8
927.08		78502
926.08		77622.4
925.08		77488.3
924.08		78310.5
923.08		76731.8
922.08		75514.6
921.08		76921.1
920.08		76692.4
919.08		77409.1
918.08		77608.6
917.08		77082
916.08		77253
915.08		78296.6
914.08		78642.7
913.08		78571
912.08		78376.2
911.08		78544.8
910.08		77996.8
909.08		77477.8
908.08		78524.3
907.08		79636.1
906.08		79306.6
905.08		78997.8
904.08		80543.6
903.08		79947.8
902.08		79339.5
901.08		79542.3
900.08		79077.8
899.08		78598.1
898.08		79240.6
897.08		78609.8
896.08		79005.1
895.08		80587.6
894.08		79776.3
893.08		80078.6
892.08		80124.3
891.08		77799.6
890.08		80070.3
889.08		81399.1
888.08		79813.7
887.08		78893.4
886.08		80982.1
885.08		80521.3
884.08		78386.3
883.08		80547.6
882.08		81569.5
881.08		80815.9
880.08		80144.6
879.08		81061.9
878.08		81111
877.08		80595.1
876.08		81638
875.08		83228.9
874.08		82032.9
873.08		82125.4
872.08		80553.3
871.08		80930.9
870.08		80844.2
869.08		81582.2
868.08		82127.8
867.08		82280.8
866.08		82528.3
865.08		82531.4
864.08		83205.9
863.08		82023.1
862.08		81795.1
861.08		81676.1
860.08		80069.8
859.08		81123.3
858.08		82367.4
857.08		81604.1
856.08		80598.7
855.08		81841
854.08		82444.2
853.08		82081.6
852.08		82469
851.08		83504.5
850.08		83442.1
849.08		83386.8
848.08		85962.1
847.08		84498.3
846.08		82317.9
845.08		82007.9
844.08		83115.2
843.08		84399
842.08		84410
841.08		85369.2
840.08		84638.1
839.08		84314.1
838.08		85541
837.08		84546.5
836.08		83073.3
835.08		84340
834.08		85361
833.08		85235.6
832.08		84485.1
831.08		83851.8
830.08		84608.2
829.08		86889.3
828.08		86472.8
827.08		85186
826.08		84373
825.08		85294
824.08		85540.5
823.08		86171.4
822.08		86811.7
821.08		85162.8
820.08		86365.5
819.08		85380.4
818.08		85696.7
817.08		86637.8
816.08		84525.1
815.08		86424.4
814.08		85414.5
813.08		86924.1
812.08		85773.2
811.08		85602
810.08		86717.2
809.08		86162
808.08		86110.2
807.08		86971.6
806.08		85827.3
805.08		85665.6
804.08		86061.4
803.08		86526.8
802.08		88144.6
801.08		88848.6
800.08		86779.4
799.08		86807.6
798.08		86844.5
797.08		87986.8
796.08		88215.7
795.08		87998.5
794.08		89012.5
793.08		89599.8
792.08		88643.9
791.08		88914.4
790.08		86623
789.08		87840.5
788.08		87581.2
787.08		88449.5
786.08		89070.2
785.08		90644
784.08		90906.7
783.08		89455.8
782.08		88507.2
781.08		90782.6
780.08		90276.7
779.08		89719.3
778.08		89602.3
777.08		88646.8
776.08		87658.1
775.08		89497.3
774.08		88298.1
773.08		90490.3
772.08		90155.4
771.08		88838.1
770.08		91319.8
769.08		90334.5
768.08		91156.6
767.08		89518.7
766.08		90438.8
765.08		89615.3
764.08		90187.5
763.08		93287.9
762.08		91965.7
761.08		90673
760.08		89644.8
759.08		92112.1
758.08		92593.3
757.08		92964.7
756.08		92509.6
755.08		92339
754.08		92679
753.08		92469.5
752.08		91611.4
751.08		92801.4
750.08		92664.4
749.08		90828.2
748.08		92676
747.08		92111.7
746.08		91454.8
745.08		95143
744.08		93503.4
743.08		92442.2
742.08		92712.7
741.08		91825.2
740.08		91196.2
739.08		94239.1
738.08		94460
737.08		93514.4
736.08		94766.4
735.08		95082.7
734.08		94986.4
733.08		93744.2
732.08		95085.4
731.08		94619.9
730.08		95435.8
729.08		94039.3
728.08		95158.8
727.08		94660.5
726.08		94466.9
725.08		94868.8
724.08		94215.8
723.08		95100.1
722.08		94147.7
721.08		95810.9
720.08		96328.8
719.08		96636.3
718.08		95364
717.08		96978.5
716.08		97644.5
715.08		95396.9
714.08		96074.7
713.08		97143.5
712.08		97688.2
711.08		98611.2
710.08		96896.1
709.08		95040.8
708.08		95515.4
707.08		97600.3
706.08		98943.4
705.08		97947
704.08		96552.6
703.08		96990.8
702.08		99276.7
701.08		96853.7
700.08		97159.8
699.08		97014
698.08		96329.6
697.08		98521.3
696.08		99130.6
695.08		99126.8
694.08		99425.2
693.08		98678.4
692.08		97193.4
691.08		98538.6
690.08		98660.2
689.08		98451.2
688.08		97228.7
687.08		97128.2
686.08		97862.6
685.08		100378
684.08		99440.8
683.08		100000
682.08		100642
681.08		97540.6
680.08		99000.1
679.08		101645
678.08		101280
677.08		99386.3
676.08		98767.3
675.08		99557.7
674.08		102284
673.08		100114
672.08		99581.9
671.08		99837.6
670.08		100193
669.08		100661
668.08		101045
667.08		101676
666.08		101300
665.08		100969
664.08		101576
663.08		101304
662.08		101270
661.08		100885
660.08		101276
659.08		100785
658.08		102069
657.08		101753
656.08		101877
655.08		103655
654.08		104116
653.08		102852
652.08		101263
651.08		103201
650.08		103588
649.08		104575
648.08		104372
647.08		104608
646.08		106095
645.08		103982
644.08		104085
643.08		104124
642.08		103714
641.08		104301
640.08		104461
639.08		102447
638.08		101562
637.08		104203
636.08		104092
635.08		104291
634.08		106243
633.08		103997
632.08		104673
631.08		104447
630.08		103884
629.08		103650
628.08		102058
627.08		103344
626.08		103392
625.08		104379
624.08		106927
623.08		107284
622.08		107033
621.08		108418
620.08		107014
619.08		106491
618.08		106724
617.08		107873
616.08		105850
615.08		107101
614.08		107187
613.08		106894
612.08		107587
611.08		108948
610.08		110082
609.08		109297
608.08		108499
607.08		107399
606.08		107931
605.08		108554
604.08		110282
603.08		108997
602.08		108026
601.08		109057
600.08		111066
599.08		109697
598.08		108402
597.08		108763
596.08		108545
595.08		109117
594.08		110646
593.08		109388
592.08		110328
591.08		110174
590.08		109792
589.08		109958
588.08		109793
587.08		112768
586.08		112046
585.08		113888
584.08		113837
583.08		111848
582.08		112170
581.08		113931
580.08		113398
579.08		112468
578.08		113720
577.08		113864
576.08		112257
575.08		111825
574.08		112971
573.08		113889
572.08		114012
571.08		114719
570.08		113794
569.08		112333
568.08		113656
567.08		113323
566.08		113313
565.08		113500
564.08		115101
563.08		113304
562.08		115195
561.08		116326
560.08		118430
559.08		116774
558.08		116127
557.08		119014
556.08		118036
555.08		116965
554.08		116116
553.08		118064
552.08		117111
551.08		115439
550.08		113856
549.08		112718
548.08		115216
547.08		116383
546.08		114221
545.08		113673
544.08		113491
543.08		113931
542.08		113244
541.08		112534
540.08		111247
539.08		111107
538.08		110643
537.08		112506
536.08		115045
535.08		126142
534.08		150792
533.08		176342
532.08		175414
531.08		152022
530.08		128004
529.08		116333
528.08		111161
527.08		111645
526.08		110000
525.08		110686
524.08		111039
523.08		113202
522.08		111676
521.08		112203
520.08		111008
519.08		111495
518.08		113435
517.08		112895
516.08		113781
515.08		112884
514.08		111926
513.08		112201
512.08		112338
511.08		112891
510.08		110871
509.08		113105
508.08		113680
507.08		114287
506.08		114881
505.08		114867
504.08		114365
503.08		113772
502.08		114628
501.08		114799
500.08		114160
499.08		113906
498.08		114769
497.08		114606
496.08		114526
495.08		114186
494.08		116197
493.08		118082
492.08		116004
491.08		114748
490.08		116781
489.08		117328
488.08		117107
487.08		114866
486.08		115474
485.08		114617
484.08		116910
483.08		117485
482.08		117926
481.08		117541
480.08		116781
479.08		116771
478.08		118337
477.08		119410
476.08		117170
475.08		116232
474.08		118668
473.08		119764
472.08		120555
471.08		119205
470.08		118506
469.08		120363
468.08		121930
467.08		119794
466.08		121143
465.08		119532
464.08		119879
463.08		119370
462.08		119184
461.08		119727
460.08		118786
459.08		118746
458.08		119612
457.08		120961
456.08		118241
455.08		120812
454.08		120767
453.08		119522
452.08		119435
451.08		119607
450.08		120579
449.08		120941
448.08		121305
447.08		122075
446.08		121785
445.08		119934
444.08		121325
443.08		120285
442.08		120942
441.08		120897
440.08		123128
439.08		122576
438.08		122188
437.08		123240
436.08		126175
435.08		124658
434.08		122471
433.08		122984
432.08		124015
431.08		123818
430.08		125159
429.08		123460
428.08		125446
427.08		127132
426.08		126130
425.08		128668
424.08		126963
423.08		122767
422.08		121379
421.08		115879
420.08		113637
419.08		108785
418.08		104217
417.08		102563
416.08		99614.2
415.08		96081.8
414.08		93559
413.08		94581.6
412.08		94137.1
411.08		90061.7
410.08		86884.2
409.08		85849.3
408.08		88149.1
407.08		92787.8
406.08		96563.2
405.08		97621.3
404.08		97099.1
403.08		107595
402.08		151855
401.08		253008
400.08		384730
399.08		431998
398.08		326465
397.08		167840
396.08		73135.2
395.08		46909.5
394.08		41764.8
393.08		39962.3
392.08		38703.8
391.08		38154.9
390.08		36659.2
389.08		35943.9
388.08		36256.6
387.08		36932.4
386.08		37270.5
385.08		36500.1
384.08		36557.8
383.08		35243.7
382.08		36414.8
381.08		37011.2
380.08		36637.3
379.08		36451.1
378.08		36999
377.08		35253.7
376.08		37033.7
375.08		36578.9
374.08		36944.2
373.08		37802.8
372.08		37387.8
371.08		36636
370.08		38576.4
369.08		38217.4
368.08		37565.3
367.08		38454.9
366.08		38572.1
365.08		38134.6
364.08		39286.2
363.08		38995
362.08		39521.6
361.08		39579.2
360.08		38498
359.08		39473.9
358.08		39039.5
357.08		37944
356.08		38505.3
355.08		39474.3
354.08		40034.3
353.08		38325.6
352.08		38128.1
351.08		39536
350.08		40226.1
349.08		40358.1
348.08		40380.2
347.08		40086.5
346.08		40085
345.08		39475.6
344.08		39094.9
343.08		39338
342.08		38919
341.08		39282.2
340.08		38537.3
339.08		38929.5
338.08		40269.7
337.08		39746.9
336.08		40617.4
335.08		40950.3
334.08		39382.4
333.08		39796.9
332.08		38429.5
331.08		39363
330.08		41185.2
329.08		40973.4
328.08		41807.6
327.08		41214.6
326.08		42370.7
325.08		42348.5
324.08		42682.7
323.08		42460.8
322.08		42720
321.08		43329.6
320.08		42929.4
319.08		43081.3
318.08		43695.3
317.08		43732.1
316.08		44677.8
315.08		45549.1
314.08		45025.1
313.08		44269.1
312.08		42941.6
311.08		42565.8
310.08		41315.4
309.08		38438.2
308.08		36449.1
307.08		36098.6
306.08		34831.4
305.08		32725.4
304.08		32099.7
303.08		31007
302.08		31973
301.08		32239.7
300.08		32420.5
299.08		31516.6
298.08		30087.3
297.08		28517.7
296.08		29165.1
295.08		30003.4
294.08		29951.2
293.08		27321.2
292.08		25847.4
291.08		43193.1
290.08		100773
289.08		173143
288.08		184539
287.08		132357
286.08		83476.7
285.08		62628.2
284.08		45094.5
283.08		24037.5
282.08		11747.1
281.08		7643.19
280.08		6769.18
279.08		6315.51
278.08		5389.62
277.08		5275.03
276.08		5649.69
275.08		5236.46
274.08		5327.24
273.08		5551.36
272.08		5347.7
271.08		5289.65
270.08		5282.69
269.08		5013.6
268.08		5378.53
267.08		5694.65
266.08		5810.03
265.08		5965.54
264.08		5695.09
263.08		5803.97
262.08		5818.79
261.08		5971.21
260.08		5907.91
259.08		4995.43
258.08		5516.68
257.08		5761.08
256.08		5379.81
255.08		5502.79
254.08		5600.75
253.08		5293.66
252.08		5360.72
251.08		5582.18
250.08		5902.69
249.08		5885.73
248.08		5479.34
247.08		5480.43
246.08		5321.08
245.08		5059
244.08		5822.3
243.08		5234.06
242.08		5389.05
241.08		5993.86
240.08		5760
239.08		5615.06
238.08		5570.69
237.08		5967.8
236.08		6387.94
235.08		5791.58
234.08		5364.84
233.08		5280.19
232.08		5567.19
231.08		5694.88
230.08		5896.83
229.08		6048.02
228.08		5307.46
227.08		5098.65
226.08		5331.56
225.08		5782.27
224.08		5288.57
223.08		5520.92
222.08		5351.46
221.08		5215.58
220.08		5374.54
219.08		5965.79
218.08		5824.62
217.08		5770.45
216.08		5778.46
215.08		5547.93
214.08		5604.44
213.08		5927.62
212.08		5945.6
211.08		5773.69
210.08		5284.62
209.08		5602.39
208.08		5477.56
207.08		5755.98
206.08		6038.03
205.08		5561.13
204.08		5392.1
203.08		5706.06
202.08		5350.61
201.08		5724.48
200.08		5468.37
199.08		5700.32
198.08		6467.06
197.08		5912.26
196.08		5892.33
195.08		6165.18
194.08		6050.08
193.08		6472.31
192.08		6403.74
191.08		6203.66
190.08		6088.65
189.08		5908.41
188.08		5612.33
187.08		5618.99
186.08		6000.13
185.08		5981.58
184.08		5912.76
183.08		5896.49
182.08		6138.58
181.08		5707.45
180.08		5631.47
179.08		5717.21
178.08		5369.92
177.08		5974.2
176.08		5924.59
175.08		6024.69
174.08		5799.9
173.08		6017.19
172.08		5984.36
171.08		6078.47
170.08		6421.71
169.08		6179.13
168.08		6211.25
167.08		5851.93
166.08		6093.56
165.08		5963.33
164.08		5941.85
163.08		5894.42
162.08		6374.05
161.08		6262.27
160.08		6191.23
159.08		6119.12
158.08		5899.74
157.08		6688.14
156.08		6777.16
155.08		7605.98
154.08		8892.52
153.08		9304.63
152.08		8255.9
151.08		7303.96
150.08		6531.94
149.08		6380.61
148.08		6562.58
147.08		6415.43
146.08		6357.76
145.08		6073.98
144.08		5934.48
143.08		6118.99
142.08		5847.85
141.08		6078.82
140.08		6349.23
139.08		5949.23
138.08		6278.31
137.08		5907.44
136.08		6433.47
135.08		6191
134.08		5881.48
133.08		5706.56
132.08		6124.74
131.08		5969.23
130.08		5997.29
129.08		5754.3
128.08		5674.86
127.08		5668.52
126.08		5437.31
125.08		5550.21
124.08		6069.59
123.08		6293.41
122.08		7286.9
121.08		8218.29
120.08		8819.73
119.08		8294.55
118.08		7548.45
117.08		6155.73
116.08		5849.58
115.08		5955.57
114.08		5657.96
113.08		6354.54
112.08		5490.26
111.08		5594.9
110.08		5733.77
109.08		6084.99
108.08		6103.82
107.08		6187.1
106.08		5951.47
105.08		6162.2
104.08		7600.84
103.08		8668.49
102.08		8739.63
101.08		7786.44
100.08		7034.99
99.08		6239.45
98.08		5831.2
97.08		5497.89
96.08		5794.19
95.08		5323.05
94.08		5681.79
93.08		6075.75
92.08		6145.43
91.08		6059.98
90.08		5712.17
89.08		5598.65
88.08		5793.09
87.08		5671.77
86.08		5093.62
85.08		5859.97
84.08		5589.68
83.08		5546.24
82.08		5833.61
81.08		5873.05
80.08		5638.91
79.08		5998.04
78.08		5710.88
77.08		6586.7
76.08		7567.59
75.08		8456.62
74.08		7596
73.08		6321.24
72.08		6005.57
71.08		6095.56
70.08		6253
69.08		5864.57
68.08		5809.29
67.08		5974.3
66.08		5863.88
65.08		5786.68
64.08		5935.02
63.08		6053.87
62.08		6225.95
61.08		5946.83
60.08		5907.67
59.08		6308.52
58.08		6225.29
57.08		5712.53
56.08		5748.72
55.08		6692.18
54.08		6703.21
53.08		6646.29
52.08		6348.98
51.08		6349.25
50.08		6296.79
49.08		6199.36
48.08		6666.81
47.08		6580.94
46.08		6697.01
45.08		6463.8
44.08		6256.47
43.08		6656.2
42.08		6034.63
41.08		5355.16
40.08		5857.5
39.08		5627.43
38.08		5779.09
37.08		5938.87
36.08		5613.15
35.08		5235.59
34.08		5018.16
33.08		5149.02
32.08		5609.77
31.08		5765.18
30.08		6228.73
29.08		7038.48
28.08		8167.56
27.08		9999.88
26.08		10994.5
25.08		11689.4
24.08		12066.5
23.08		12440.9
22.08		11438.1
21.08		10217.1
20.08		7922.94
19.08		6438.94
18.08		6077.9
17.08		5690.38
16.08		5421.66
15.08		5251.64
14.08		4755.81
13.08		4137.77
12.08		3772.47
11.08		3295.03
10.08		2788.43
9.08		2826.46
8.08		3314.65
7.08		4354.37
6.08		4748.74
5.08		4143.9
4.08		3019.84
3.08		1632.8
2.08		717.604
1.08		302.816
0.08		66.2025
-0.92		17.3089
-1.92		25.1581
-2.92		32.8932
-3.92		27.1309
-4.92		7.17287
-5.92		0
-6.92		0
-7.92		0
-8.92		0

## Sheet: Peak Table
Peak Table :
	Name	Start BE	Peak BE	End BE	Height CPS	FWHM eV	Area (P) CPS.eV	Area (N) TPP-2M	Atomic %	Peak Type	Q	SF ALTHERMO1	TXFN	Backgnd	PP Height CPS	PP Hgt (N)	PP At. %	Title	File Name
	C1s	296.78	288.16	279.98	22654.2	1.13	37853.6	0.86	42.04	Standard	1	1	616.59	Smart	23374.1	0.13	31.02	C1s Scan	C:\Users\engineer\AppData\Local\Temp\VGD{14A66A31-992C-47D3-8598-A85B87AABF16}.vgd
	N1s	410.78	398.72	392.98	39767.1	1.44	76089.9	1.06	51.8	Standard	1	1.676	646.26	Smart	40586.6	0.28	66.05	N1s Scan	C:\Users\engineer\AppData\Local\Temp\VGD{FEF56C85-6B9A-4DBD-AD44-EBC7BB9833EA}.vgd
	O1s	545.78	532.17	525.98	6080.72	1.88	14951.7	0.13	6.16	Standard	1	2.881	686.57	Smart	5956.44	0.01	2.93	O1s Scan	C:\Users\engineer\AppData\Local\Temp\VGD{87113561-FAB7-4E33-B4A3-1EA93621BF71}.vgd

## Sheet: Titles
14:26:24 Monday, October 23, 2017
D:\20171023\CHENLEI\1.xls
1
Data Files :	Title	File Name	Comment
	O1s Scan	C:\...\Local\Temp\VGD{87113561-FAB7-4E33-B4A3-1EA93621BF71}.vgd
	N1s Scan	C:\...\Temp\VGD{FEF56C85-6B9A-4DBD-AD44-EBC7BB9833EA}.vgd
	C1s Scan	C:\...\Local\Temp\VGD{14A66A31-992C-47D3-8598-A85B87AABF16}.vgd
	Survey	C:\...\Temp\VGD{8C1AE148-5C31-4ADF-9DAE-82321D0DA1C0}.vgd
	O1s Scan	D:\20171023\CHENLEI\1.DATA\O1s Scan.VGD
	N1s Scan	D:\20171023\CHENLEI\1.DATA\N1s Scan.VGD
	C1s Scan	D:\20171023\CHENLEI\1.DATA\C1s Scan.VGD
	Survey	D:\20171023\CHENLEI\1.DATA\Survey.VGD
