# Supplementary material for: Dataset of emission and excitation spectra, UV–vis absorption spectra, and XPS spectra of graphitic C3N4
Source: Data Brief. 2018 Oct 3;21:501–10. doi: 10.1016/j.dib.2018.09.123 (PMC6199237; doi:10.1016/j.dib.2018.09.123)
Supplement: Supplementary file 2 — Supplementary material [file mmc2.zip › Raw Data/Fig 4/Fig 4a/Air 500íμ.xls]

## Sheet: O1s Scan
﻿
Axis	Energy	Elements=	201
C:\Users\engineer\AppData\Local\Temp\VGD{98F2D487-C488-4BFA-BA86-683A88DD32DA}.vgd
Binding Energy (E)				Backgnd.
eV		Counts / s		Counts / s
545.68		4539.48		0
545.58		4645.69		4545.27
545.48		4450.65		4542.35
545.38		4591.68		4524.12
545.28		4530.03		4523.77
545.18		4536.93		4520.58
545.08		4732.19		4512.61
544.98		4588.22		4502.08
544.88		4463.44		4492.89
544.78		4640.04		4485.78
544.68		4632.08		4476.63
544.58		4533.06		4464.5
544.48		4471.51		4456.61
544.38		4438.2		4454.14
544.28		4688.75		4446.55
544.18		4416.4		4440.05
544.08		4292.53		4437.59
543.98		4603.84		4437.28
543.88		4578.86		4434.13
543.78		4637.37		4424.92
543.68		4440.18		4418.03
543.58		4660.69		4409.41
543.48		4707.62		4399.15
543.38		4396.83		4389.14
543.28		4541.36		4380.69
543.18		4389.1		4377.26
543.08		4567.18		4370.74
542.98		4471.53		4365.09
542.88		4362.08		4359.63
542.78		4463.61		4355.66
542.68		4296.98		4354.47
542.58		4501.97		4350.82
542.48		4717.11		4342.66
542.38		4305.74		4333.96
542.28		4394.8		4326.7
542.18		4434.69		4323.91
542.08		4499.62		4317.68
541.98		4407.44		4310.95
541.88		4413.53		4304.28
541.78		4214.32		4302.17
541.68		4339.03		4301.14
541.58		4350.05		4301.04
541.48		4415.14		4299.29
541.38		4551.22		4295.76
541.28		4486.75		4291.03
541.18		4396.42		4286.35
541.08		4383.14		4282.92
540.98		4372.42		4280.35
540.88		4509.13		4276.8
540.78		4484.54		4272.33
540.68		4343.89		4268
540.58		4403.57		4264.43
540.48		4409.12		4261.39
540.38		4467.07		4257.27
540.28		4483.35		4252.41
540.18		4384.18		4247.64
540.08		4385.29		4243.44
539.98		4444.11		4239.46
539.88		4382.78		4235.4
539.78		4308.78		4231.88
539.68		4141.25		4230.75
539.58		4242.23		4231.99
539.48		4331.2		4233.23
539.38		4559.68		4234.46
539.28		4417.13		4235.7
539.18		4512.07		4236.94
539.08		4521.35		4238.17
538.98		4212.21		4239.41
538.88		4416.04		4240.65
538.78		4437.48		4241.88
538.68		4420.53		4243.12
538.58		4353.63		4244.36
538.48		4343.1		4245.59
538.38		4610.29		4246.83
538.28		4472.74		4248.07
538.18		4506.02		4249.31
538.08		4505.73		4250.54
537.98		4445.48		4251.78
537.88		4485.95		4253.02
537.78		4472.1		4254.25
537.68		4518		4255.49
537.58		4501.65		4256.73
537.48		4650.88		4257.96
537.38		4424.8		4259.2
537.28		4390.07		4260.44
537.18		4557.91		4261.68
537.08		4566.26		4262.91
536.98		4397.65		4264.15
536.88		4719.33		4265.39
536.78		4567.12		4266.62
536.68		4470.52		4267.86
536.58		4498.8		4269.1
536.48		4433.01		4270.33
536.38		4494.79		4271.57
536.28		4762.16		4272.81
536.18		4593.5		4274.05
536.08		4399.25		4275.28
535.98		4409.28		4276.52
535.88		4512.43		4277.76
535.78		4465.8		4278.99
535.68		4376.16		4280.23
535.58		4436.22		4281.47
535.48		4344.84		4282.7
535.38		4313.41		4283.94
535.28		4418.45		4285.18
535.18		4486.79		4286.41
535.08		4323.82		4287.65
534.98		4438.01		4288.89
534.88		4475.23		4290.13
534.78		4457.13		4291.36
534.68		4436.12		4292.6
534.58		4527.63		4293.84
534.48		4717.42		4295.07
534.38		4660.91		4296.31
534.28		4778.22		4297.55
534.18		4722.33		4298.78
534.08		4895		4300.02
533.98		4825.07		4301.26
533.88		4909.92		4302.5
533.78		5170.36		4303.73
533.68		5224.63		4304.97
533.58		5365.35		4306.21
533.48		5506.37		4307.44
533.38		5575.98		4308.68
533.28		5814.42		4309.92
533.18		5920.8		4311.15
533.08		6218.69		4312.39
532.98		6306.31		4313.63
532.88		6278.88		4314.87
532.78		6615.7		4316.1
532.68		6839.88		4317.34
532.58		6922.44		4318.58
532.48		6923.2		4319.81
532.38		7102.37		4321.05
532.28		7351.42		4322.29
532.18		7334.44		4323.52
532.08		7377.73		4324.76
531.98		7311.96		4326
531.88		7038.48		4327.23
531.78		7285.38		4328.47
531.68		6738.67		4329.71
531.58		6632.64		4330.95
531.48		6502.44		4332.18
531.38		6308.99		4333.42
531.28		6061.11		4334.66
531.18		5727.22		4335.89
531.08		5654.58		4337.13
530.98		5522.32		4338.37
530.88		5442.91		4339.6
530.78		5028.65		4340.84
530.68		4823.03		4342.08
530.58		4852.37		4343.32
530.48		4917.14		4344.55
530.38		4713.61		4345.79
530.28		4712.74		4347.03
530.18		4609.25		4348.26
530.08		4540.79		4349.5
529.98		4236.31		4350.74
529.88		4318.61		4351.97
529.78		4528.8		4353.21
529.68		4445.2		4354.45
529.58		4556.12		4355.69
529.48		4394.76		4356.92
529.38		4617.1		4358.16
529.28		4455.83		4359.4
529.18		4417.3		4360.63
529.08		4499.8		4361.87
528.98		4526.5		4363.11
528.88		4304.98		4364.34
528.78		4371.1		4365.58
528.68		4468.04		4366.82
528.58		4245.84		4368.05
528.48		4445.25		4369.29
528.38		4224.24		4370.53
528.28		4346.67		4371.77
528.18		4172.68		4373
528.08		4275.03		4374.24
527.98		4276.03		4375.48
527.88		4391.8		4376.71
527.78		4633.03		4377.95
527.68		4494.8		4379.19
527.58		4377.13		4380.42
527.48		4358.69		4381.66
527.38		4540.37		4382.9
527.28		4509.94		4384.14
527.18		4496.07		4385.37
527.08		4386.49		4386.61
526.98		4395.07		4387.85
526.88		4338.33		4389.08
526.78		4272.49		4390.32
526.68		4292.19		4391.56
526.58		4517.63		4392.79
526.48		4579.87		4394.03
526.38		4552.72		4395.27
526.28		4484.04		4396.51
526.18		4477.52		4397.74
526.08		4211.78		4398.98
525.98		4316.89		4400.22
525.88		4258.69		4401.45
525.78		4413.54		4402.69
525.68		4535.84		0

## Sheet: N1s Scan
﻿
Axis	Energy	Elements=	181
C:\Users\engineer\AppData\Local\Temp\VGD{C408D87A-E618-4158-88F1-7DC058802647}.vgd
Binding Energy (E)				Backgnd.
eV		Counts / s		Counts / s
410.68		3473.85		0
410.58		3352.93		3393.94
410.48		3355.04		3340.8
410.38		3305.48		3305.31
410.28		3255.41		3304.98
410.18		3397.24		3301.61
410.08		3416.95		3290.02
409.98		3268.33		3275.4
409.88		3277.68		3266.09
409.78		3252.27		3265.73
409.68		3341.73		3262.53
409.58		3296.63		3258.22
409.48		3339.72		3250.17
409.38		3297.9		3242.86
409.28		3299.59		3234.65
409.18		3292.11		3227.32
409.08		3333.08		3217.92
408.98		3329.7		3206.47
408.88		3163.1		3198.6
408.78		3300.95		3191.14
408.68		3209.85		3187.35
408.58		3158.53		3183.35
408.48		3211.51		3182.24
408.38		3176.67		3182.17
408.28		3301.14		3181.85
408.18		3301.58		3181.36
408.08		3368.53		3180.51
407.98		3292.98		3179.68
407.88		3264.62		3178.9
407.78		3397.05		3178.07
407.68		3258.05		3177.3
407.58		3252.46		3176.55
407.48		3431.34		3175.72
407.38		3525.75		3174.41
407.28		3486.66		3172.66
407.18		3672.74		3170.46
407.08		3536.74		3168.23
406.98		3591.83		3165.79
406.88		3696.9		3163.3
406.78		3606.8		3160.66
406.68		3587.53		3158.02
406.58		3552.71		3155.63
406.48		3575.51		3153.28
406.38		3590.26		3150.92
406.28		3624.63		3148.41
406.18		3559.38		3145.92
406.08		3582.83		3143.42
405.98		3539.75		3141.07
405.88		3573.65		3138.68
405.78		3603.42		3136.24
405.68		3652.02		3133.59
405.58		3790.7		3130.52
405.48		3750.78		3127.17
405.38		3668.65		3123.77
405.28		3779.09		3120.37
405.18		3917.97		3116.65
405.08		4020.25		3112.27
404.98		4014.59		3107.44
404.88		4039.68		3102.36
404.78		4123.31		3097.07
404.68		4199.56		3091.41
404.58		4271.58		3085.31
404.48		4318.93		3078.81
404.38		4416.21		3071.89
404.28		4476.74		3064.55
404.18		4490.57		3056.87
404.08		4363.99		3049.24
403.98		4485.04		3041.56
403.88		4324.12		3034.15
403.78		4233.95		3026.94
403.68		4262.72		3020.09
403.58		3951.63		3013.89
403.48		3707.91		3008.62
403.38		3819.84		3004.14
403.28		3694.59		3000.1
403.18		3548.91		2996.32
403.08		3373.27		2993.35
402.98		3413.3		2990.87
402.88		3286.25		2988.86
402.78		3077.16		2987.38
402.68		3022.72		2986.61
402.58		3062.22		2986.24
402.48		2992.21		2986.02
402.38		2927.68		2985.98
402.28		3038.05		2985.68
402.18		3251.94		2985.14
402.08		3348.38		2984.2
401.98		3535.54		2982.78
401.88		3892.1		2980.74
401.78		4211.49		2977.89
401.68		4747.85		2973.88
401.58		5524.38		2968.31
401.48		5967.51		2961.07
401.38		6511.63		2952.14
401.28		6880.77		2941.9
401.18		7318.6		2930.35
401.08		7755.18		2917.6
400.98		7946.43		2903.81
400.88		8164.95		2889.17
400.78		8292.7		2873.99
400.68		8400.38		2858.34
400.58		8491.81		2842.33
400.48		8484.82		2826.1
400.38		8946.66		2809.31
400.28		9098.92		2791.9
400.18		9460.97		2773.52
400.08		9801.43		2754.28
399.98		10222.1		2733.92
399.88		10566.2		2712.47
399.78		10981.7		2689.84
399.68		11568.6		2665.88
399.58		12159.4		2640.35
399.48		13230.8		2612.63
399.38		14824.2		2581.75
399.28		16975.9		2546.24
399.18		19584.3		2504.64
399.08		22190.5		2455.95
398.98		25619.1		2398.98
398.88		28560.9		2333.36
398.78		31524.5		2258.76
398.68		33893.7		2176.13
398.58		35552.1		2086.69
398.48		35999.4		1992.78
398.38		34498.5		1898.05
398.28		31884.7		1806.54
398.18		28497.7		1721.88
398.08		24334.3		1646.61
397.98		20290.1		1582.11
397.88		16036.7		1529.21
397.78		12273.5		1487.57
397.68		9143.31		1456.36
397.58		6743.28		1433.85
397.48		5203.18		1417.97
397.38		3985.39		1406.92
397.28		3341.21		1399.06
397.18		2840.22		1393.41
397.08		2452.81		1389.19
396.98		2271		1385.98
396.88		2098.69		1383.45
396.78		2008.02		1381.34
396.68		1932.45		1379.55
396.58		1766.46		1378.06
396.48		1733.35		1376.83
396.38		1639.75		1375.87
396.28		1624.27		1375.05
396.18		1578.63		1374.37
396.08		1662.95		1373.66
395.98		1657.42		1372.93
395.88		1571.56		1372.19
395.78		1527.93		1371.59
395.68		1496.11		1371.13
395.58		1410.52		1370.82
395.48		1462.26		1370.58
395.38		1474.35		1370.36
395.28		1563.98		1369.99
395.18		1494.53		1369.58
395.08		1419.93		1369.23
394.98		1542.32		1368.9
394.88		1571.76		1368.5
394.78		1493.58		1368.02
394.68		1463.88		1367.62
394.58		1448.78		1367.33
394.48		1561.81		1366.98
394.38		1480.94		1366.61
394.28		1543.57		1366.15
394.18		1527.51		1365.72
394.08		1439.37		1365.33
393.98		1427.82		1365.04
393.88		1450.46		1364.83
393.78		1460.19		1364.6
393.68		1509.72		1364.29
393.58		1467.54		1363.97
393.48		1490.26		1363.61
393.38		1487.3		1363.27
393.28		1450.43		1362.96
393.18		1432.26		1362.69
393.08		1346.28		1362.56
392.98		1309.12		1375.41
392.88		1470.82		1389.97
392.78		1471.47		1474.73
392.68		1481.89		0

## Sheet: C1s Scan
﻿
Axis	Energy	Elements=	171
C:\Users\engineer\AppData\Local\Temp\VGD{18E5E274-1F1D-447C-A2A3-7F50B495FCBD}.vgd
Binding Energy (E)				Backgnd.
eV		Counts / s		Counts / s
296.68		1009.56		0
296.58		1007.55		994.699
296.48		966.984		994.325
296.38		1054.15		984.66
296.28		987.171		973.41
296.18		924.233		964.28
296.08		981.435		964.259
295.98		1021.22		963.678
295.88		1031.98		961.306
295.78		959.08		959.191
295.68		994.154		957.423
295.58		919.035		957.038
295.48		974.276		956.51
295.38		1074.57		955.357
295.28		1033.1		953.322
295.18		1039.25		950.746
295.08		1144.46		947.583
294.98		1113.72		943.743
294.88		1155.4		938.954
294.78		1220.93		933.486
294.68		1338.92		926.24
294.58		1217.71		918.374
294.48		1247.01		910.14
294.38		1304.79		901.973
294.28		1293.45		893.071
294.18		1516.75		882.001
294.08		1469.39		869.49
293.98		1445.29		855.606
293.88		1470.75		841.771
293.78		1438.42		827.877
293.68		1361.21		814.312
293.58		1447.46		800.64
293.48		1419.8		786.823
293.38		1348.44		772.819
293.28		1411.75		758.793
293.18		1326.11		745.169
293.08		1411.96		730.806
292.98		1385.74		716.346
292.88		1377.11		701.225
292.78		1219.82		687.21
292.68		1197.45		674.295
292.58		1184.3		662.537
292.48		1140.19		651.13
292.38		1101.38		640.201
292.28		1063.65		629.942
292.18		954.151		620.843
292.08		861.955		613.319
291.98		830.705		607.354
291.88		749.084		602.772
291.78		746.474		598.947
291.68		740.11		595.71
291.58		616.41		593.382
291.48		671.941		591.554
291.38		634.706		590.462
291.28		590.014		589.542
291.18		582.687		589.257
291.08		595.071		589.216
290.98		599.573		589.171
290.88		626.674		589.103
290.78		647.24		589.01
290.68		613.014		588.91
290.58		625.749		588.811
290.48		598.643		588.734
290.38		581.806		588.673
290.28		630.056		588.609
290.18		663.937		588.513
290.08		723.345		588.348
289.98		748.276		588.125
289.88		867.293		587.802
289.78		783.415		587.45
289.68		802.304		587.07
289.58		992.026		586.63
289.48		1253.44		585.959
289.38		1351.52		585.02
289.28		1808.65		583.682
289.18		2172.56		581.894
289.08		2895		579.352
288.98		3839.39		575.817
288.88		4742.08		571.027
288.78		6192.88		564.623
288.68		8037.19		556.167
288.58		10488.2		544.9
288.48		12580.4		530.508
288.38		14961.3		512.725
288.28		17689.2		491.41
288.18		19755.1		466.573
288.08		20612.9		438.949
287.98		20846.6		409.751
287.88		20537.4		380.133
287.78		18370.5		351.566
287.68		15846		325.396
287.58		13067.5		302.828
287.48		10189.4		284.214
287.38		7611.59		269.585
287.28		5438.01		258.651
287.18		3996.1		250.719
287.08		2866.9		245.086
286.98		2193.46		241.026
286.88		1524.78		238.164
286.78		1276.42		236.073
286.68		1110.91		234.505
286.58		945.765		233.218
286.48		920.716		232.102
286.38		897.385		231.089
286.28		865.104		230.113
286.18		1004.9		229.095
286.08		1005.91		228.023
285.98		1088.29		226.841
285.88		1107.36		225.607
285.78		1042.58		224.354
285.68		1231.65		223.029
285.58		1378.81		221.57
285.48		1529.05		219.872
285.38		1679.89		217.954
285.28		1841.09		215.808
285.18		1986.06		213.436
285.08		2298.09		210.76
284.98		2542.54		207.739
284.88		2563.21		204.433
284.78		2652.43		200.95
284.68		2704.75		197.383
284.58		2634.81		193.776
284.48		2448.12		190.265
284.38		2151.68		187.017
284.28		2007.72		184.071
284.18		1745.35		181.463
284.08		1538.7		179.149
283.98		1169.62		177.241
283.88		879.694		175.752
283.78		784.411		174.628
283.68		544.283		173.807
283.58		510.843		173.165
283.48		456.538		172.682
283.38		350.628		172.292
283.28		333.076		171.988
283.18		281.398		171.769
283.08		292.499		171.578
282.98		274.796		171.415
282.88		251.838		171.267
282.78		227.196		171.15
282.68		212.934		171.062
282.58		259.269		170.972
282.48		226.66		170.881
282.38		199.131		170.797
282.28		251.654		170.716
282.18		229.707		170.634
282.08		211.836		170.546
281.98		205.208		170.48
281.88		244.823		170.407
281.78		213.723		170.333
281.68		202.457		170.259
281.58		162.391		170.226
281.48		152.91		170.223
281.38		224.876		170.209
281.28		201.984		170.175
281.18		167.565		170.134
281.08		204.01		170.103
280.98		195.783		170.075
280.88		167.092		170.048
280.78		202.756		170.021
280.68		175.352		170.004
280.58		193.963		169.973
280.48		174.677		169.957
280.38		152.224		169.951
280.28		182.953		176.241
280.18		212.305		182.531
280.08		227.803		188.821
279.98		205.979		195.111
279.88		201.184		201.401
279.78		210.14		207.691
279.68		211.748		0

## Sheet: Survey
﻿
Axis	Energy	Elements=	1376
C:\Users\engineer\AppData\Local\Temp\VGD{5581684F-957C-4964-B3CF-230A7B5C1561}.vgd
Binding Energy (E)
eV		Counts / s
1366.08		142508
1365.08		141275
1364.08		139449
1363.08		140770
1362.08		141676
1361.08		139523
1360.08		138264
1359.08		141108
1358.08		140443
1357.08		139061
1356.08		137838
1355.08		136930
1354.08		138286
1353.08		137435
1352.08		136678
1351.08		134043
1350.08		133108
1349.08		134055
1348.08		133897
1347.08		132827
1346.08		136073
1345.08		137951
1344.08		136635
1343.08		135596
1342.08		137302
1341.08		137929
1340.08		136277
1339.08		133103
1338.08		133334
1337.08		133357
1336.08		135282
1335.08		136429
1334.08		135460
1333.08		133045
1332.08		133281
1331.08		134141
1330.08		132799
1329.08		134528
1328.08		133936
1327.08		133160
1326.08		132424
1325.08		132416
1324.08		133722
1323.08		136602
1322.08		133649
1321.08		133097
1320.08		134168
1319.08		132457
1318.08		132128
1317.08		134255
1316.08		131683
1315.08		130262
1314.08		131137
1313.08		130542
1312.08		132286
1311.08		133839
1310.08		131094
1309.08		131669
1308.08		131625
1307.08		134300
1306.08		134775
1305.08		133677
1304.08		132028
1303.08		131879
1302.08		133053
1301.08		132150
1300.08		133099
1299.08		131725
1298.08		131563
1297.08		135000
1296.08		134917
1295.08		131999
1294.08		133241
1293.08		133815
1292.08		135608
1291.08		133289
1290.08		132645
1289.08		132596
1288.08		134746
1287.08		135578
1286.08		135072
1285.08		132767
1284.08		131670
1283.08		134314
1282.08		134075
1281.08		134465
1280.08		135009
1279.08		136793
1278.08		135098
1277.08		136376
1276.08		135681
1275.08		136188
1274.08		136096
1273.08		134644
1272.08		136648
1271.08		138158
1270.08		139083
1269.08		136930
1268.08		135469
1267.08		135439
1266.08		137699
1265.08		135872
1264.08		138396
1263.08		137404
1262.08		136555
1261.08		137375
1260.08		140015
1259.08		138577
1258.08		137152
1257.08		137711
1256.08		139375
1255.08		139927
1254.08		136520
1253.08		138714
1252.08		138338
1251.08		139838
1250.08		142797
1249.08		142334
1248.08		141389
1247.08		143282
1246.08		143090
1245.08		143135
1244.08		140954
1243.08		142754
1242.08		143974
1241.08		145334
1240.08		142706
1239.08		144507
1238.08		145958
1237.08		146526
1236.08		144246
1235.08		146061
1234.08		146739
1233.08		147606
1232.08		147593
1231.08		146619
1230.08		148679
1229.08		149211
1228.08		148676
1227.08		151037
1226.08		150551
1225.08		151542
1224.08		150492
1223.08		148969
1222.08		149279
1221.08		150138
1220.08		148489
1219.08		145508
1218.08		144763
1217.08		141108
1216.08		138426
1215.08		135201
1214.08		131091
1213.08		129471
1212.08		126359
1211.08		124622
1210.08		124863
1209.08		127365
1208.08		123682
1207.08		122444
1206.08		123658
1205.08		123063
1204.08		122947
1203.08		121630
1202.08		121456
1201.08		122462
1200.08		121444
1199.08		119963
1198.08		119731
1197.08		122297
1196.08		119978
1195.08		119384
1194.08		121800
1193.08		121249
1192.08		121666
1191.08		120634
1190.08		121754
1189.08		120618
1188.08		123078
1187.08		122772
1186.08		121032
1185.08		122777
1184.08		123398
1183.08		125178
1182.08		123519
1181.08		123959
1180.08		121167
1179.08		123546
1178.08		123754
1177.08		122926
1176.08		125205
1175.08		124597
1174.08		123570
1173.08		123788
1172.08		126244
1171.08		126283
1170.08		123972
1169.08		123980
1168.08		126582
1167.08		124814
1166.08		123796
1165.08		126736
1164.08		125755
1163.08		125456
1162.08		126046
1161.08		127014
1160.08		129426
1159.08		128658
1158.08		128325
1157.08		128209
1156.08		127133
1155.08		127576
1154.08		129074
1153.08		129942
1152.08		129839
1151.08		130220
1150.08		129653
1149.08		131427
1148.08		130817
1147.08		131198
1146.08		130240
1145.08		131424
1144.08		131800
1143.08		132560
1142.08		133197
1141.08		134780
1140.08		132021
1139.08		134690
1138.08		132602
1137.08		133442
1136.08		133552
1135.08		131713
1134.08		131223
1133.08		133087
1132.08		133608
1131.08		133658
1130.08		136030
1129.08		137972
1128.08		140116
1127.08		140023
1126.08		141039
1125.08		142197
1124.08		142569
1123.08		143699
1122.08		141791
1121.08		138727
1120.08		139039
1119.08		139715
1118.08		136760
1117.08		136574
1116.08		132439
1115.08		131941
1114.08		132362
1113.08		132012
1112.08		134418
1111.08		136974
1110.08		138937
1109.08		142055
1108.08		147133
1107.08		150586
1106.08		151675
1105.08		151452
1104.08		146450
1103.08		140294
1102.08		133611
1101.08		124984
1100.08		118667
1099.08		114004
1098.08		108308
1097.08		101394
1096.08		92788.1
1095.08		83872.2
1094.08		79614.8
1093.08		79753.2
1092.08		77480.9
1091.08		77303.9
1090.08		78244.3
1089.08		77041.1
1088.08		76532.1
1087.08		75015.2
1086.08		77074.6
1085.08		77130.2
1084.08		76812.2
1083.08		76485.9
1082.08		77873
1081.08		75727.7
1080.08		76769.7
1079.08		76338.3
1078.08		75905.8
1077.08		75007.2
1076.08		75323.8
1075.08		76288.2
1074.08		75553.1
1073.08		77047
1072.08		77000.5
1071.08		77630.6
1070.08		76414.9
1069.08		78524
1068.08		77598.6
1067.08		78483.3
1066.08		77197.4
1065.08		76694.6
1064.08		78420.2
1063.08		77159
1062.08		77449.9
1061.08		78330.3
1060.08		76958.6
1059.08		75795.2
1058.08		77362.6
1057.08		78764.4
1056.08		77384.8
1055.08		77211.2
1054.08		77788.1
1053.08		76839.7
1052.08		77193.4
1051.08		78858.2
1050.08		78138.1
1049.08		77824.9
1048.08		78601.5
1047.08		78253
1046.08		77657.5
1045.08		78018.2
1044.08		80104
1043.08		80909.6
1042.08		79934.6
1041.08		79919.2
1040.08		80459.6
1039.08		79751.5
1038.08		78814.6
1037.08		79217.1
1036.08		80037.4
1035.08		80607.8
1034.08		79464.4
1033.08		79204
1032.08		78449
1031.08		77192.7
1030.08		80026.7
1029.08		78430.2
1028.08		78622.3
1027.08		80159.2
1026.08		80277.3
1025.08		78846.9
1024.08		77522.1
1023.08		79775.1
1022.08		80327.5
1021.08		80309.3
1020.08		80606.3
1019.08		80078.2
1018.08		78628.5
1017.08		81311.1
1016.08		81501.3
1015.08		81846.2
1014.08		81081.1
1013.08		81545.1
1012.08		81245.1
1011.08		81492.1
1010.08		79453.9
1009.08		81034.8
1008.08		81754.7
1007.08		83086.1
1006.08		82574.6
1005.08		82870.6
1004.08		82522.3
1003.08		84300.3
1002.08		83998.9
1001.08		83917.7
1000.08		83387.4
999.08		84757.8
998.08		83440.8
997.08		82626.8
996.08		85094
995.08		83511.1
994.08		83716.6
993.08		82199.5
992.08		81647.9
991.08		82909.2
990.08		81284.7
989.08		83584.9
988.08		82331.9
987.08		82807.9
986.08		80878.8
985.08		82363.1
984.08		85402.9
983.08		84263.3
982.08		86022.9
981.08		87914.2
980.08		88534.2
979.08		88325.1
978.08		87836.8
977.08		89462.6
976.08		87892
975.08		86779.7
974.08		85529.6
973.08		85945.8
972.08		82917.8
971.08		83646
970.08		83470.1
969.08		83000.3
968.08		81473.7
967.08		80010
966.08		78925.7
965.08		78371.9
964.08		77612.1
963.08		77126.3
962.08		77490.9
961.08		78921
960.08		76797.2
959.08		77267.7
958.08		78592
957.08		79002.7
956.08		78914.5
955.08		77932
954.08		76872
953.08		77465.3
952.08		78241.5
951.08		79026.2
950.08		78864
949.08		76868
948.08		77126.1
947.08		79341.8
946.08		78578
945.08		78640.7
944.08		78934.7
943.08		78542.9
942.08		79679.6
941.08		79259.5
940.08		77983.7
939.08		76978.8
938.08		78966.1
937.08		78903.2
936.08		79848.7
935.08		78288.8
934.08		79451.6
933.08		78072.2
932.08		79351.1
931.08		81039.9
930.08		80606.7
929.08		80690.6
928.08		79220.1
927.08		80467.3
926.08		78921.1
925.08		77724.3
924.08		77932.7
923.08		77552
922.08		78372.3
921.08		79849.8
920.08		78634.9
919.08		78650.5
918.08		78964.7
917.08		79018.2
916.08		79771.3
915.08		82613.3
914.08		81496.6
913.08		81284.9
912.08		82356.7
911.08		81194.3
910.08		80672.7
909.08		81408.4
908.08		80893.9
907.08		81603.5
906.08		82929.7
905.08		80987.1
904.08		81403.6
903.08		83126.6
902.08		81582
901.08		81815
900.08		82062.4
899.08		81788.1
898.08		81332.7
897.08		81677.5
896.08		81465.8
895.08		81628.8
894.08		81441.5
893.08		83487.9
892.08		83170.9
891.08		81636.2
890.08		82611.4
889.08		82072.8
888.08		82392
887.08		82358.5
886.08		82752.8
885.08		82989.8
884.08		81990.1
883.08		82637.9
882.08		82256.5
881.08		83939
880.08		84191.8
879.08		83279.2
878.08		82070.7
877.08		82683.7
876.08		82245.7
875.08		82380.8
874.08		81615.5
873.08		82683.7
872.08		82683
871.08		83417.2
870.08		81850.9
869.08		82798.1
868.08		83302.2
867.08		83075.9
866.08		82849.4
865.08		83738.1
864.08		84259.9
863.08		84416.8
862.08		82687.5
861.08		81063.5
860.08		82351.3
859.08		83854.2
858.08		84263
857.08		85130.3
856.08		85009.5
855.08		83315.7
854.08		84038.1
853.08		83650.8
852.08		84029.1
851.08		85252
850.08		85292
849.08		84130.4
848.08		83835.3
847.08		84148.2
846.08		84208.5
845.08		83078.3
844.08		84370.8
843.08		85481.2
842.08		85075.6
841.08		85219.6
840.08		86252
839.08		83754.6
838.08		83845.7
837.08		84903.2
836.08		83914.5
835.08		84902.8
834.08		83795.9
833.08		85525.1
832.08		85994.6
831.08		84360.3
830.08		87267.8
829.08		86679.3
828.08		85344.5
827.08		84808.9
826.08		86617.9
825.08		86608.5
824.08		84902.5
823.08		85564
822.08		85626.1
821.08		85436.8
820.08		85420.1
819.08		86099
818.08		86176
817.08		85909.4
816.08		86996.5
815.08		87324.9
814.08		87598.5
813.08		87238.5
812.08		85561.6
811.08		86888.5
810.08		86517.2
809.08		87014.5
808.08		87937.6
807.08		86073.4
806.08		87330.1
805.08		87440.4
804.08		88562.5
803.08		87659
802.08		86389.1
801.08		87701.3
800.08		87245.7
799.08		86624.1
798.08		86811.9
797.08		87738.9
796.08		88352.8
795.08		88239.4
794.08		86113.8
793.08		86661.8
792.08		87624.1
791.08		87956.7
790.08		85705.3
789.08		87902.9
788.08		88911.6
787.08		87270.1
786.08		87654.5
785.08		87273.8
784.08		89755.5
783.08		90269.7
782.08		89423.4
781.08		89479.2
780.08		90424.2
779.08		89177.6
778.08		88060.3
777.08		88341.8
776.08		87592.9
775.08		87439
774.08		88861.6
773.08		89418.8
772.08		87078.1
771.08		86951.6
770.08		90116.7
769.08		89835.6
768.08		89858.4
767.08		89546.6
766.08		88514.5
765.08		89493.2
764.08		89431.4
763.08		90143.6
762.08		90557.3
761.08		91584.7
760.08		89522.8
759.08		89997.3
758.08		90139.1
757.08		91394.7
756.08		91831.6
755.08		90218.3
754.08		90761.5
753.08		89784.5
752.08		89904.8
751.08		90375.1
750.08		91620.8
749.08		90548.3
748.08		91663.8
747.08		89790.1
746.08		88826.7
745.08		88902.9
744.08		91747.8
743.08		91225.2
742.08		90462.1
741.08		90669.1
740.08		92407.1
739.08		92935
738.08		92083.7
737.08		92207.9
736.08		91982
735.08		90476.6
734.08		91071.4
733.08		91115.7
732.08		93012.7
731.08		90903.1
730.08		91330.8
729.08		93186.8
728.08		93953.3
727.08		91004.9
726.08		92156.7
725.08		92799.2
724.08		92542.3
723.08		93756.9
722.08		92480.5
721.08		92926.4
720.08		93260.1
719.08		95513
718.08		94010.3
717.08		91943.7
716.08		91620.1
715.08		92141
714.08		94125.4
713.08		94930.6
712.08		93894
711.08		95477
710.08		93801
709.08		93037.7
708.08		94438.4
707.08		93594.3
706.08		93442.8
705.08		92871.6
704.08		93574.5
703.08		94374.6
702.08		95259
701.08		93453.7
700.08		94206.3
699.08		95874.1
698.08		94027.4
697.08		93608.9
696.08		95236.7
695.08		95471.2
694.08		94275.3
693.08		92997.6
692.08		94941.3
691.08		93847.2
690.08		94425.7
689.08		94180.4
688.08		95316.7
687.08		94979.1
686.08		95850.7
685.08		95468.8
684.08		95651.6
683.08		96042.7
682.08		95097.2
681.08		94529.8
680.08		94132.2
679.08		95710.6
678.08		94083.3
677.08		95026.7
676.08		97214.2
675.08		94294.8
674.08		94570.6
673.08		95686.2
672.08		95721.6
671.08		95262.7
670.08		95553
669.08		96242.1
668.08		96209.9
667.08		96245
666.08		96324.3
665.08		95457.3
664.08		94590.8
663.08		95769.8
662.08		97112.8
661.08		97575.3
660.08		99012.4
659.08		97874.4
658.08		96991.9
657.08		97094.4
656.08		98154.6
655.08		98864
654.08		97475.3
653.08		97904.1
652.08		98154.3
651.08		97589
650.08		97628.3
649.08		96634.3
648.08		99216.6
647.08		98107
646.08		99136.9
645.08		97848.9
644.08		96824.1
643.08		96898.7
642.08		97978.9
641.08		98240.5
640.08		99764.4
639.08		100501
638.08		100835
637.08		100910
636.08		100055
635.08		99610.5
634.08		98924.2
633.08		98660.8
632.08		100926
631.08		99239.3
630.08		101558
629.08		100830
628.08		99505.7
627.08		99908.7
626.08		100099
625.08		101572
624.08		102733
623.08		101362
622.08		98977.2
621.08		100102
620.08		100924
619.08		98949.5
618.08		102981
617.08		105026
616.08		103538
615.08		102178
614.08		101511
613.08		100427
612.08		101477
611.08		101409
610.08		100845
609.08		102628
608.08		101482
607.08		101274
606.08		101953
605.08		100136
604.08		101538
603.08		102466
602.08		103364
601.08		106229
600.08		104725
599.08		103686
598.08		100626
597.08		102242
596.08		103830
595.08		102644
594.08		102807
593.08		104597
592.08		103852
591.08		103785
590.08		103900
589.08		101805
588.08		102574
587.08		104363
586.08		104029
585.08		104049
584.08		103293
583.08		105819
582.08		104087
581.08		105327
580.08		103991
579.08		105244
578.08		105211
577.08		104065
576.08		106237
575.08		106669
574.08		105263
573.08		106465
572.08		107368
571.08		106054
570.08		106397
569.08		105695
568.08		105029
567.08		104657
566.08		105909
565.08		106817
564.08		106703
563.08		104716
562.08		105788
561.08		108018
560.08		108750
559.08		108768
558.08		109594
557.08		110915
556.08		110033
555.08		109109
554.08		107952
553.08		108646
552.08		107713
551.08		106372
550.08		108320
549.08		108747
548.08		108187
547.08		107859
546.08		107093
545.08		105839
544.08		106878
543.08		107443
542.08		105663
541.08		105500
540.08		106018
539.08		106058
538.08		108248
537.08		106659
536.08		108030
535.08		114830
534.08		128975
533.08		144626
532.08		149114
531.08		135489
530.08		118275
529.08		110379
528.08		106403
527.08		107225
526.08		105370
525.08		105158
524.08		105178
523.08		104623
522.08		105171
521.08		105971
520.08		105162
519.08		105672
518.08		105460
517.08		106781
516.08		105551
515.08		104790
514.08		105724
513.08		105191
512.08		106592
511.08		106052
510.08		105252
509.08		108278
508.08		110059
507.08		107966
506.08		107131
505.08		108354
504.08		108959
503.08		109716
502.08		107474
501.08		105615
500.08		105870
499.08		109693
498.08		109283
497.08		108108
496.08		109316
495.08		110257
494.08		108479
493.08		109016
492.08		109460
491.08		110970
490.08		109889
489.08		109409
488.08		109149
487.08		110055
486.08		108180
485.08		109242
484.08		111858
483.08		110674
482.08		109265
481.08		111089
480.08		108925
479.08		111131
478.08		112292
477.08		110811
476.08		110893
475.08		111332
474.08		112714
473.08		113773
472.08		112132
471.08		111305
470.08		111772
469.08		110598
468.08		112027
467.08		112142
466.08		111339
465.08		111527
464.08		114271
463.08		113577
462.08		113180
461.08		114876
460.08		114221
459.08		114089
458.08		115142
457.08		113289
456.08		111918
455.08		112754
454.08		113554
453.08		113190
452.08		112661
451.08		113290
450.08		113269
449.08		114992
448.08		113035
447.08		113132
446.08		113974
445.08		113432
444.08		113808
443.08		114853
442.08		115566
441.08		115303
440.08		114053
439.08		118114
438.08		117464
437.08		115939
436.08		115203
435.08		115297
434.08		115298
433.08		117777
432.08		118019
431.08		116619
430.08		118853
429.08		118926
428.08		116997
427.08		119592
426.08		119235
425.08		119330
424.08		117517
423.08		116585
422.08		112113
421.08		108580
420.08		106926
419.08		103083
418.08		97791.6
417.08		95283.6
416.08		94439.8
415.08		92247.3
414.08		90135.4
413.08		89601.2
412.08		88674.2
411.08		88198.5
410.08		87513.9
409.08		83627.3
408.08		84303.4
407.08		88637.9
406.08		92953.7
405.08		98422.3
404.08		100217
403.08		108962
402.08		141815
401.08		218526
400.08		341455
399.08		423181
398.08		355292
397.08		200189
396.08		81167.7
395.08		46667.3
394.08		40682.6
393.08		38961.4
392.08		37634.8
391.08		35934.8
390.08		36591.3
389.08		35740.2
388.08		35246.6
387.08		34598.8
386.08		36301.8
385.08		36825.9
384.08		35740.5
383.08		35904.3
382.08		34883.2
381.08		35849.9
380.08		35928.3
379.08		36130
378.08		35888.8
377.08		35055.9
376.08		36712.8
375.08		36953
374.08		36343.6
373.08		36270.4
372.08		35680.4
371.08		35155.4
370.08		35331.3
369.08		35196.8
368.08		35794.4
367.08		37013.3
366.08		35634.3
365.08		35402.8
364.08		35684.5
363.08		36496.9
362.08		36872
361.08		36395.4
360.08		37099.4
359.08		36498.2
358.08		37336.4
357.08		38363.9
356.08		37965.9
355.08		37408
354.08		37980.8
353.08		37810.5
352.08		37860.7
351.08		37525.4
350.08		37025.3
349.08		37405.8
348.08		37846.6
347.08		37317.1
346.08		37284.1
345.08		37372.5
344.08		38366.2
343.08		38629.8
342.08		37477.6
341.08		37986
340.08		39053
339.08		36929.7
338.08		36967.2
337.08		37789.8
336.08		37586.8
335.08		38427.2
334.08		39097.5
333.08		38464.1
332.08		38528.4
331.08		39274.9
330.08		38910.4
329.08		39048.5
328.08		39242.9
327.08		40033.3
326.08		40122.8
325.08		39311
324.08		40367
323.08		39324.6
322.08		41117.9
321.08		40318.6
320.08		39296.3
319.08		39859.1
318.08		40569
317.08		42362.8
316.08		41564.1
315.08		41940.9
314.08		43784.6
313.08		42897.4
312.08		40605.9
311.08		39014.6
310.08		37185.2
309.08		35166.5
308.08		34766.1
307.08		32647.1
306.08		30439.6
305.08		27838
304.08		27305
303.08		28706.6
302.08		29098.3
301.08		29587.5
300.08		29539.5
299.08		28766
298.08		27903.1
297.08		27361
296.08		28091
295.08		30907.1
294.08		32309.5
293.08		30276.2
292.08		25798.6
291.08		34165.5
290.08		80781.6
289.08		160817
288.08		195177
287.08		147652
286.08		77645.3
285.08		44987.7
284.08		30539.5
283.08		17240.2
282.08		9319.15
281.08		6349.57
280.08		5474.97
279.08		5556.93
278.08		5062.99
277.08		4821.26
276.08		4987.04
275.08		4668.45
274.08		5137.56
273.08		4673.28
272.08		4845.05
271.08		4517.66
270.08		4725.95
269.08		4492.54
268.08		4752.53
267.08		4612.74
266.08		5021.83
265.08		4820.48
264.08		4761.29
263.08		4503.76
262.08		4915.54
261.08		4809.31
260.08		4505.6
259.08		4188.69
258.08		4585.28
257.08		4389.94
256.08		4925.76
255.08		4890.08
254.08		4844.43
253.08		4617.71
252.08		4587
251.08		4605.56
250.08		4669.69
249.08		4649.84
248.08		5221.25
247.08		5032.11
246.08		5098.48
245.08		4373.83
244.08		4664.08
243.08		4289.92
242.08		4617.65
241.08		5047.45
240.08		4805.98
239.08		4442.69
238.08		4949.72
237.08		5351.15
236.08		4959.63
235.08		4573.69
234.08		4527.69
233.08		4842.29
232.08		5225.96
231.08		5208.51
230.08		5353.67
229.08		4689.29
228.08		4740.17
227.08		4803.98
226.08		5013.42
225.08		5234.68
224.08		4816.02
223.08		4778.43
222.08		4651.69
221.08		4824.19
220.08		4584.81
219.08		5169.58
218.08		4532.85
217.08		4268.14
216.08		4985.12
215.08		4738.5
214.08		4645.7
213.08		4953.68
212.08		4960.46
211.08		4783.51
210.08		4847.85
209.08		5167.86
208.08		4831.8
207.08		4620.62
206.08		4926.16
205.08		4965.01
204.08		4857.15
203.08		4799.07
202.08		4634.57
201.08		5003.24
200.08		5336.27
199.08		5386.5
198.08		4958.46
197.08		4617.86
196.08		4621.33
195.08		4800.18
194.08		5203.57
193.08		5361.22
192.08		5455.28
191.08		5016.38
190.08		4771.59
189.08		4803.2
188.08		4536.31
187.08		4494.5
186.08		4743.43
185.08		4979.47
184.08		4400.18
183.08		4950.91
182.08		5460.62
181.08		5319.61
180.08		5292.31
179.08		4779.48
178.08		4958.6
177.08		4916.86
176.08		4840.66
175.08		5180.29
174.08		5080.33
173.08		5471.17
172.08		4970.75
171.08		5191.21
170.08		5186.53
169.08		5326.92
168.08		5166.53
167.08		5017
166.08		5103.49
165.08		5211.85
164.08		5288.18
163.08		5134.08
162.08		4998.4
161.08		5564.02
160.08		5592.99
159.08		5142.29
158.08		5402.34
157.08		5280.93
156.08		5462.83
155.08		5255.27
154.08		5379.14
153.08		5808.42
152.08		5544.86
151.08		5333.32
150.08		4763.48
149.08		4711.02
148.08		5596.84
147.08		5506.22
146.08		5622.67
145.08		4848.04
144.08		5140.84
143.08		5576.78
142.08		5835.71
141.08		5854.08
140.08		5760.06
139.08		5340.07
138.08		5048.2
137.08		5195.89
136.08		5546.71
135.08		5106.96
134.08		5160.38
133.08		5195.33
132.08		4966.55
131.08		5018.7
130.08		5116.03
129.08		5117.71
128.08		5582.09
127.08		5226.12
126.08		5140.14
125.08		5075.66
124.08		5112.44
123.08		4826.35
122.08		5104.74
121.08		5935.2
120.08		6585.87
119.08		6471.89
118.08		5916.13
117.08		5428.26
116.08		5213.95
115.08		5514.5
114.08		5037.98
113.08		4943.15
112.08		4832.32
111.08		5125.06
110.08		5120.49
109.08		5488.67
108.08		5072.25
107.08		5575.76
106.08		5367.35
105.08		5256.81
104.08		5046.9
103.08		5003.72
102.08		5081.4
101.08		5182.77
100.08		5062.78
99.08		5508.67
98.08		5401.44
97.08		5507.36
96.08		5820.9
95.08		5169.39
94.08		5114.43
93.08		5522.56
92.08		5515.63
91.08		5093.07
90.08		5896.59
89.08		5658.34
88.08		4977.41
87.08		4999.2
86.08		5323.38
85.08		5328.19
84.08		5216.57
83.08		4981.18
82.08		5308.49
81.08		4903.28
80.08		5202.05
79.08		5511.54
78.08		5940.76
77.08		5865.96
76.08		6735.32
75.08		6657.09
74.08		6327.69
73.08		5538.62
72.08		5163.28
71.08		5300.12
70.08		5101.7
69.08		5186.73
68.08		5367.41
67.08		5281.02
66.08		4925.88
65.08		5068.72
64.08		4819.44
63.08		5280.29
62.08		5549.19
61.08		5748.44
60.08		6070.79
59.08		5467.96
58.08		5221.88
57.08		5447.09
56.08		5522.51
55.08		6005.91
54.08		5963.06
53.08		5825.88
52.08		5675.82
51.08		6088.7
50.08		6202.72
49.08		6143.33
48.08		6020.42
47.08		5924.82
46.08		6052.73
45.08		5625.35
44.08		5247.39
43.08		5461.03
42.08		5403.12
41.08		5335.72
40.08		5288.7
39.08		4927.48
38.08		4738.12
37.08		4538.33
36.08		4570.62
35.08		4789.71
34.08		4973.63
33.08		5192.07
32.08		5502.62
31.08		6011.41
30.08		5982.31
29.08		6709.22
28.08		7711.45
27.08		8730.52
26.08		9173.14
25.08		9738.47
24.08		11091.5
23.08		11304.5
22.08		10929.2
21.08		9956.23
20.08		7744.12
19.08		6252.38
18.08		4924.82
17.08		4894.95
16.08		5174.98
15.08		4807.15
14.08		4476.34
13.08		4125.89
12.08		3718.03
11.08		2984.49
10.08		2794.32
9.08		2360.76
8.08		2625.27
7.08		3478.9
6.08		4312.22
5.08		4176.48
4.08		3357.3
3.08		1884.03
2.08		882.581
1.08		342.193
0.08		108.233
-0.92		95.1311
-1.92		74.5978
-2.92		39.2557
-3.92		12.3229
-4.92		0
-5.92		17.7561
-6.92		12.6361
-7.92		9.62385
-8.92		0

## Sheet: Peak Table
Peak Table :
	Name	Start BE	Peak BE	End BE	Height CPS	FWHM eV	Area (P) CPS.eV	Area (N) TPP-2M	Atomic %	Peak Type	Q	SF ALTHERMO1	TXFN	Backgnd	PP Height CPS	PP Hgt (N)	PP At. %	Title	File Name
	C1s	296.58	288.01	279.78	20588.5	1.07	30225.9	0.69	42.91	Standard	1	1	616.55	Smart	20694.4	0.12	32.13	C1s Scan	C:\Users\engineer\AppData\Local\Temp\VGD{18E5E274-1F1D-447C-A2A3-7F50B495FCBD}.vgd
	N1s	410.58	398.52	392.78	33591.9	1.25	60456.9	0.84	52.62	Standard	1	1.676	646.2	Smart	34690.2	0.24	66.03	N1s Scan	C:\Users\engineer\AppData\Local\Temp\VGD{C408D87A-E618-4158-88F1-7DC058802647}.vgd
	O1s	545.58	532.15	525.78	2981.59	2	8498.42	0.07	4.47	Standard	1	2.881	686.57	Smart	3193.19	0.01	1.84	O1s Scan	C:\Users\engineer\AppData\Local\Temp\VGD{98F2D487-C488-4BFA-BA86-683A88DD32DA}.vgd

## Sheet: Titles
14:27:01 Monday, October 23, 2017
D:\20171023\CHENLEI\2.xls
2
Data Files :	Title	File Name	Comment
	O1s Scan	C:\...\Local\Temp\VGD{98F2D487-C488-4BFA-BA86-683A88DD32DA}.vgd
	N1s Scan	C:\...\Local\Temp\VGD{C408D87A-E618-4158-88F1-7DC058802647}.vgd
	C1s Scan	C:\...\Local\Temp\VGD{18E5E274-1F1D-447C-A2A3-7F50B495FCBD}.vgd
	Survey	C:\...\Local\Temp\VGD{5581684F-957C-4964-B3CF-230A7B5C1561}.vgd
	O1s Scan	D:\20171023\CHENLEI\2.DATA\O1s Scan.VGD
	N1s Scan	D:\20171023\CHENLEI\2.DATA\N1s Scan.VGD
	C1s Scan	D:\20171023\CHENLEI\2.DATA\C1s Scan.VGD
	Survey	D:\20171023\CHENLEI\2.DATA\Survey.VGD
