# Supplementary material for: Dataset of emission and excitation spectra, UV–vis absorption spectra, and XPS spectra of graphitic C3N4
Source: Data Brief. 2018 Oct 3;21:501–10. doi: 10.1016/j.dib.2018.09.123 (PMC6199237; doi:10.1016/j.dib.2018.09.123)
Supplement: Supplementary file 2 — Supplementary material [file mmc2.zip › Raw Data/Fig 4/Fig 4a/Air 550íμ .xls]

## Sheet: O1s Scan
﻿
Axis	Energy	Elements=	201
C:\Users\engineer\AppData\Local\Temp\VGD{223C7A60-A333-4618-B32F-CDA08126B163}.vgd
Binding Energy (E)				Backgnd.
eV		Counts / s		Counts / s
545.78		5597.93		0
545.68		5598.28		5566.5
545.58		5503.28		5566.38
545.48		5714.07		5565.14
545.38		5615.52		5563.7
545.28		5711.85		5560.27
545.18		5747.86		5556.44
545.08		5745.4		5551.29
544.98		5818.71		5545.01
544.88		5696.41		5539.04
544.78		5631.45		5533.97
544.68		5526.14		5531.5
544.58		5776.46		5528.21
544.48		5583.63		5525.27
544.38		5564.75		5521.9
544.28		5704.87		5519.1
544.18		5575.57		5516.3
544.08		5726.17		5511.92
543.98		5687.96		5507.58
543.88		5575.36		5503.14
543.78		5508.27		5500.6
543.68		5457.52		5500.14
543.58		5745.36		5498.09
543.48		5523.82		5495.83
543.38		5529.29		5492.85
543.28		5852.43		5488.79
543.18		5708.01		5482.92
543.08		5491.9		5477.25
542.98		5317.56		5476.41
542.88		5704.34		5475.58
542.78		5878.77		5471.13
542.68		5440.95		5465.42
542.58		5403.74		5462.37
542.48		5542.42		5462.37
542.38		5517.99		5462.34
542.28		5487.6		5462.3
542.18		5616.34		5462.23
542.08		5676.08		5462.13
541.98		5677.11		5461.97
541.88		5543.76		5461.84
541.78		5650.74		5461.71
541.68		5594.7		5461.6
541.58		5607.38		5461.48
541.48		5512.17		5461.39
541.38		5803.41		5461.24
541.28		5630.22		5461.09
541.18		5751.22		5460.88
541.08		5709.27		5460.7
540.98		5509.18		5460.54
540.88		5500.12		5460.45
540.78		5599.86		5460.39
540.68		5769.65		5460.26
540.58		5806.13		5460.05
540.48		5666.34		5459.82
540.38		5688.32		5459.61
540.28		5754.08		5459.42
540.18		5590.15		5459.25
540.08		5488.57		5459.13
539.98		5694.82		5459.02
539.88		5797.83		5458.86
539.78		5558.66		5458.68
539.68		5381.37		5458.59
539.58		5575.86		5458.55
539.48		5511.24		5458.52
539.38		5606.34		5458.43
539.28		5637.94		5458.33
539.18		5773.18		5458.16
539.08		5721.65		5457.96
538.98		5800.9		5457.72
538.88		5488.64		5457.55
538.78		5548.73		5457.43
538.68		5622.79		5457.35
538.58		5821.98		5457.18
538.48		5750.55		5456.97
538.38		5400.24		5456.81
538.28		5543.99		5456.72
538.18		5502.94		5456.7
538.08		5751.46		5456.58
537.98		5643.31		5456.44
537.88		5646.77		5456.26
537.78		5372.38		5456.18
537.68		5578.53		5456.12
537.58		5739.91		5456.03
537.48		5737.57		5455.85
537.38		5550.72		5455.68
537.28		5737.12		5455.5
537.18		5816.06		5455.31
537.08		5569.01		5455.11
536.98		5694.7		5454.92
536.88		5579.69		5454.79
536.78		5721.57		5454.63
536.68		5715.31		5454.46
536.58		5747.35		5454.24
536.48		5818.42		5454
536.38		5734.34		5453.75
536.28		5662.77		5453.53
536.18		5461.47		5453.39
536.08		5720.71		5453.26
535.98		5688.24		5453.13
535.88		5650.5		5452.94
535.78		5717.75		5452.76
535.68		5679.25		5452.58
535.58		5474.19		5452.44
535.48		5453.76		5452.37
535.38		5732.29		5452.29
535.28		5703.99		5452.15
535.18		5691.03		5451.95
535.08		5442.93		5451.82
534.98		5718.75		5451.69
534.88		5947.5		5451.49
534.78		5843.36		5451.19
534.68		5704.42		5450.89
534.58		5544		5450.69
534.48		5553.25		5450.57
534.38		5775.59		5450.43
534.28		5896.62		5450.2
534.18		6297.12		5449.78
534.08		6129.25		5449.27
533.98		6346.87		5448.63
533.88		6458.65		5447.96
533.78		6373.98		5447.22
533.68		6621.95		5446.41
533.58		6718.13		5445.53
533.48		6494.4		5444.62
533.38		6835.85		5443.66
533.28		6836.31		5442.66
533.18		7324.41		5441.45
533.08		7314.74		5440.11
532.98		7446.97		5438.61
532.88		7395.09		5437.1
532.78		7791.51		5435.46
532.68		7768.35		5433.73
532.58		7931.79		5431.86
532.48		8116.54		5429.91
532.38		7957.11		5427.91
532.28		8276.66		5425.82
532.18		8153		5423.71
532.08		8028.27		5421.59
531.98		7886.54		5419.57
531.88		7758.64		5417.64
531.78		7883.47		5415.76
531.68		7569.06		5413.95
531.58		7601.88		5412.18
531.48		7506.18		5410.51
531.38		7286.92		5408.91
531.28		7105.69		5407.44
531.18		6859.76		5406.14
531.08		6926.77		5404.93
530.98		6576.7		5403.85
530.88		6557.99		5402.85
530.78		6466.16		5401.97
530.68		6194.42		5401.19
530.58		5840.21		5400.6
530.48		6093.99		5400.1
530.38		5780.9		5399.7
530.28		5971.79		5399.28
530.18		5976.17		5398.88
530.08		5814.24		5398.47
529.98		5842.14		5398.1
529.88		5675.82		5397.8
529.78		5743.78		5397.53
529.68		5698.54		5397.29
529.58		5572.36		5397.07
529.48		5660.18		5396.88
529.38		5518.92		5396.74
529.28		5575.25		5396.59
529.18		5714.84		5396.43
529.08		5489.01		5396.28
528.98		5521.02		5396.14
528.88		5648.65		5396.02
528.78		5480.1		5395.9
528.68		5638.39		5395.75
528.58		5601.96		5395.61
528.48		5450.64		5395.48
528.38		5281.01		5395.44
528.28		5454.66		5398.83
528.18		5498.07		5402.22
528.08		5539.26		5405.61
527.98		5793.56		5409.01
527.88		5651.69		5412.4
527.78		5563.55		5415.79
527.68		5651.47		5419.18
527.58		5650.44		5422.57
527.48		5473.35		5425.96
527.38		5359.58		5429.35
527.28		5455.14		5436.78
527.18		5706.99		5444.21
527.08		5821.23		5451.63
526.98		5674.92		5459.06
526.88		5537.98		5466.49
526.78		5551.35		5473.91
526.68		5802.69		5481.34
526.58		5880.73		5488.77
526.48		5436.89		5496.19
526.38		5584.14		5503.62
526.28		5581.5		5511.05
526.18		5482.55		5518.47
526.08		5726.63		5525.9
525.98		5591.37		5533.33
525.88		5586.06		5540.75
525.78		5444.83		0

## Sheet: N1s Scan
﻿
Axis	Energy	Elements=	181
C:\Users\engineer\AppData\Local\Temp\VGD{B302454E-104B-406E-B25E-3FE5B6BF3795}.vgd
Binding Energy (E)				Backgnd.
eV		Counts / s		Counts / s
410.78		4327.36		0
410.68		4428.74		4381.17
410.58		4387.41		4326.42
410.48		4216.35		4291.02
410.38		4324.57		4253.59
410.28		4219.86		4252.94
410.18		4259.75		4249.56
410.08		4357.97		4243.6
409.98		4277.78		4233.38
409.88		4315.14		4218.5
409.78		4342.26		4202.17
409.68		4188		4188.23
409.58		4192.87		4178.81
409.48		4189.38		4176.16
409.38		4252.05		4169.53
409.28		4211.72		4160.82
409.18		4234.36		4148.37
409.08		4186.97		4137.66
408.98		4115.12		4130.64
408.88		4151.02		4127.13
408.78		4166.49		4124.23
408.68		4104.79		4121.49
408.58		4093.19		4121.12
408.48		4174.71		4120.73
408.38		4283.53		4120.17
408.28		4272.38		4119.43
408.18		4201.83		4118.66
408.08		4222.92		4117.94
407.98		4263.25		4117.23
407.88		4292.46		4116.43
407.78		4348.66		4115.5
407.68		4447.64		4114.38
407.58		4529.33		4113.03
407.48		4548.51		4111.49
407.38		4607.9		4109.78
407.28		4545.5		4108.05
407.18		4569.54		4106.29
407.08		4820.74		4104.32
406.98		4643.33		4102.25
406.88		4809.22		4099.94
406.78		4829.89		4097.61
406.68		4575.07		4095.34
406.58		4750.37		4093.11
406.48		4696.75		4091.01
406.38		4843.38		4088.63
406.28		4841.46		4086.16
406.18		4652.78		4083.73
406.08		4798.14		4081.32
405.98		4800.73		4078.95
405.88		4837.88		4076.39
405.78		4734.5		4073.88
405.68		4826.56		4071.33
405.58		4767.59		4068.85
405.48		4846.99		4066.24
405.38		4918.79		4063.54
405.28		4918.88		4060.68
405.18		5187.65		4057.48
405.08		5085.16		4054.12
404.98		5198.8		4050.47
404.88		5306.9		4046.69
404.78		5531.33		4042.48
404.68		5492.36		4037.96
404.58		5565.14		4033.19
404.48		5712.02		4028.22
404.38		5704.86		4023.04
404.28		5754.49		4017.66
404.18		5704.86		4012.26
404.08		5750.15		4006.81
403.98		5753.45		4001.34
403.88		5549.52		3996
403.78		5284.77		3991.09
403.68		5312.06		3986.59
403.58		5068.59		3982.54
403.48		5019.85		3978.72
403.38		4913.05		3975.28
403.28		4858.93		3972.02
403.18		4614.37		3969.14
403.08		4461.24		3966.69
402.98		4362.78		3964.7
402.88		4242.25		3963.06
402.78		4012.53		3961.84
402.68		4118.32		3960.85
402.58		4017.28		3960.08
402.48		4060.04		3959.25
402.38		4180.75		3958.35
402.28		4428.33		3957.06
402.18		4550.17		3955.29
402.08		4996.62		3952.72
401.98		5328.14		3949.29
401.88		5791.25		3944.65
401.78		6438.52		3938.61
401.68		7078.53		3930.87
401.58		7978.22		3921.01
401.48		8833.06		3908.83
401.38		9285.32		3894.49
401.28		9870.79		3878.29
401.18		10337.6		3860.61
401.08		10556.2		3841.65
400.98		11120.8		3821.45
400.88		10999.4		3800.55
400.78		11194.8		3778.99
400.68		11300.6		3757.19
400.58		11540.3		3734.82
400.48		11726.5		3711.87
400.38		12290		3687.92
400.28		12564.6		3662.91
400.18		12907.6		3636.7
400.08		13493		3609.27
399.98		14009.3		3580.38
399.88		14129.8		3550.24
399.78		14778.7		3518.78
399.68		15817.9		3485.51
399.58		17407.6		3449
399.48		19386.6		3407.97
399.38		21787.1		3361.1
399.28		25497.6		3306.35
399.18		29237.5		3242
399.08		33548.2		3166.19
398.98		38104		3078.09
398.88		41795.1		2977.7
398.78		44937.6		2866.13
398.68		46396.1		2746.31
398.58		46329.7		2621.82
398.48		44481.3		2497.45
398.38		41636.3		2377.33
398.28		36530.3		2266.3
398.18		31297.1		2167.63
398.08		25602.6		2084.1
397.98		20280.9		2015.95
397.88		15627.2		1962.66
397.78		11777		1922.5
397.68		8920.59		1893.14
397.58		6569.96		1872.4
397.48		5212.53		1857.9
397.38		4236.4		1847.87
397.28		3656.13		1840.6
397.18		3216.04		1835.23
397.08		2783.46		1831.24
396.98		2667.52		1828.18
396.88		2445.1		1825.87
396.78		2313.02		1823.99
396.68		2307.62		1822.46
396.58		2228.21		1821.13
396.48		2143.7		1819.96
396.38		2065.86		1819.02
396.28		2030.37		1818.26
396.18		2112.46		1817.53
396.08		2058.1		1816.81
395.98		2043.38		1816.08
395.88		2090.74		1815.36
395.78		2031.38		1814.67
395.68		1907.07		1814.11
395.58		1903.99		1813.72
395.48		1949.04		1813.41
395.38		1947.65		1813.07
395.28		1972.71		1812.65
395.18		1972.15		1812.22
395.08		2004.24		1811.72
394.98		1927.89		1811.27
394.88		1956.93		1810.84
394.78		1926.09		1810.47
394.68		1856.2		1810.18
394.58		1822.73		1810.01
394.48		1830.07		1809.93
394.38		1896.81		1809.82
394.28		1847.79		1809.68
394.18		1868.16		1809.5
394.08		1871.7		1809.35
393.98		1827.12		1809.21
393.88		1821.17		1809.13
393.78		1779.08		1813.84
393.68		1862.41		1818.56
393.58		1841.46		1823.27
393.48		1948.14		1827.99
393.38		1897.48		1832.7
393.28		1848.11		1837.42
393.18		1863.93		1842.13
393.08		1896.24		1846.85
392.98		1841.05		1851.56
392.88		1884.79		1856.28
392.78		1842.99		0

## Sheet: C1s Scan
﻿
Axis	Energy	Elements=	171
C:\Users\engineer\AppData\Local\Temp\VGD{20D7F22D-61F8-4387-A3A0-F7401F4F0207}.vgd
Binding Energy (E)				Backgnd.
eV		Counts / s		Counts / s
296.78		1219.45		0
296.68		1332.09		1302.63
296.58		1356.34		1288.05
296.48		1297.04		1273.69
296.38		1272.27		1261.02
296.28		1383.2		1241.16
296.18		1228.72		1222.62
296.08		1176.19		1209
295.98		1222.09		1208.53
295.88		1329.01		1207.3
295.78		1334.75		1204.87
295.68		1234.03		1202.27
295.58		1304.3		1199.77
295.48		1401.42		1196.71
295.38		1306.44		1193.04
295.28		1349.45		1188.94
295.18		1245.4		1185.86
295.08		1406.59		1181.96
294.98		1399.2		1177.6
294.88		1486.03		1171.38
294.78		1335.33		1165.53
294.68		1399.92		1159.54
294.58		1605.54		1152.53
294.48		1617.76		1143.32
294.38		1622.82		1132.29
294.28		1821.52		1119.46
294.18		1799.72		1105.04
294.08		1821.18		1088.89
293.98		1794.25		1072.6
293.88		1709.78		1056.63
293.78		1826.57		1040.3
293.68		1883.38		1022.98
293.58		1917.91		1003.82
293.48		1795.29		984.498
293.38		1857.98		964.977
293.28		1760.5		946.209
293.18		1677.16		927.927
293.08		1762.58		909.975
292.98		1712.47		892.02
292.88		1667.9		873.78
292.78		1611.62		856.279
292.68		1643.63		838.937
292.58		1477.81		822.636
292.48		1389.99		807.626
292.38		1340.3		794.522
292.28		1179.51		783.326
292.18		1085.18		774.121
292.08		1093.31		766.528
291.98		1047.08		759.748
291.88		985.952		753.556
291.78		856.035		748.964
291.68		797.593		746.09
291.58		837.93		744.233
291.48		907.384		741.968
291.38		740.528		740.073
291.28		771.243		738.626
291.18		752.655		738.27
291.08		740.386		737.909
290.98		741.179		737.759
290.88		770.664		737.475
290.78		743.93		737.16
290.68		696.887		737.111
290.58		774.608		737.06
290.48		779.061		736.992
290.38		758.927		736.893
290.28		777.632		736.793
290.18		813.902		736.676
290.08		815.601		736.532
289.98		887.846		736.334
289.88		973.499		736.06
289.78		1071.5		735.663
289.68		1244.36		735.095
289.58		1406.68		734.319
289.48		1831.44		733.179
289.38		2292.88		731.537
289.28		2729.01		729.261
289.18		3468.46		726.2
289.08		4422.11		722.119
288.98		6255.51		716.347
288.88		8265.87		708.278
288.78		10555.4		697.268
288.68		13177.1		682.94
288.58		16182.1		664.812
288.48		19638.5		642.323
288.38		22649.6		615.281
288.28		25213.7		583.89
288.18		26105.1		549.371
288.08		26071.5		513.171
287.98		25233.4		476.914
287.88		23163.6		442.014
287.78		20247.9		409.848
287.68		16245.5		381.931
287.58		12734.4		358.956
287.48		9426.65		341.118
287.38		7088.43		327.629
287.28		4951.77		317.838
287.18		3619.1		310.807
287.08		2613.57		305.903
286.98		1964.13		302.419
286.88		1596.07		299.897
286.78		1381.3		297.96
286.68		1261.98		296.355
286.58		1229.01		294.923
286.48		1140.76		293.605
286.38		1060.06		292.381
286.28		1092.66		291.22
286.18		1162.33		290.048
286.08		1035.67		288.885
285.98		1125.99		287.705
285.88		1179.28		286.516
285.78		1267.4		285.214
285.68		1406.84		283.776
285.58		1711.9		282.082
285.48		1898.74		280.085
285.38		2113.8		277.747
285.28		2208.31		275.169
285.18		2449.39		272.325
285.08		2557.03		269.265
284.98		2993.19		265.826
284.88		2942.79		262.148
284.78		3007.07		258.249
284.68		3040.44		254.323
284.58		3004.68		250.362
284.48		2776.61		246.506
284.38		2417.1		242.942
284.28		2168.12		239.773
284.18		2000.57		236.97
284.08		1544.68		234.581
283.98		1260.97		232.621
283.88		987.137		231.142
283.78		829.872		230.003
283.68		712.189		229.124
283.58		531.35		228.462
283.48		453.485		227.979
283.38		417.717		227.636
283.28		386.212		227.361
283.18		336.159		227.142
283.08		296.377		226.981
282.98		268.194		226.876
282.88		301.825		226.787
282.78		267.008		226.712
282.68		269.898		226.636
282.58		279.677		226.571
282.48		293.782		226.493
282.38		296.447		226.402
282.28		240.162		226.33
282.18		233.111		226.286
282.08		243.305		226.268
281.98		290.611		226.226
281.88		317.472		226.143
281.78		243.346		226.061
281.68		230.027		226.007
281.58		190.723		226.007
281.48		221.438		226.007
281.38		219.132		226.007
281.28		233.144		226.007
281.18		244.363		225.998
281.08		258.4		225.97
280.98		251.486		225.934
280.88		273.153		225.884
280.78		284.89		225.821
280.68		199.117		225.783
280.58		225.031		225.767
280.48		164.687		225.767
280.38		243.19		225.767
280.28		245.355		225.767
280.18		196.679		225.764
280.08		193.416		225.764
279.98		169.625		225.764
279.88		254.046		225.764
279.78		253.62		0

## Sheet: Survey
﻿
Axis	Energy	Elements=	1376
C:\Users\engineer\AppData\Local\Temp\VGD{D43208F4-CE0B-46F3-9D9D-D0168B523EF8}.vgd
Binding Energy (E)
eV		Counts / s
1366.08		130658
1365.08		131842
1364.08		130797
1363.08		130249
1362.08		131484
1361.08		131492
1360.08		130944
1359.08		130236
1358.08		129291
1357.08		125717
1356.08		127856
1355.08		126376
1354.08		128411
1353.08		128495
1352.08		128351
1351.08		126559
1350.08		125603
1349.08		126459
1348.08		126199
1347.08		125422
1346.08		124705
1345.08		125781
1344.08		124650
1343.08		124750
1342.08		127395
1341.08		127585
1340.08		124358
1339.08		125933
1338.08		127726
1337.08		126040
1336.08		126002
1335.08		129168
1334.08		126797
1333.08		126043
1332.08		125589
1331.08		124454
1330.08		126717
1329.08		126403
1328.08		124293
1327.08		126052
1326.08		126211
1325.08		126538
1324.08		125866
1323.08		125272
1322.08		124893
1321.08		124620
1320.08		127216
1319.08		125856
1318.08		124080
1317.08		124713
1316.08		124415
1315.08		124929
1314.08		126088
1313.08		123664
1312.08		122754
1311.08		125590
1310.08		127349
1309.08		125266
1308.08		125441
1307.08		127634
1306.08		125632
1305.08		126135
1304.08		125368
1303.08		124771
1302.08		125318
1301.08		125282
1300.08		124594
1299.08		125733
1298.08		125252
1297.08		127514
1296.08		127376
1295.08		125286
1294.08		124812
1293.08		126435
1292.08		127921
1291.08		127140
1290.08		126990
1289.08		126315
1288.08		127575
1287.08		126405
1286.08		126648
1285.08		126430
1284.08		127858
1283.08		128133
1282.08		128756
1281.08		127260
1280.08		126523
1279.08		126188
1278.08		126341
1277.08		128836
1276.08		129890
1275.08		127922
1274.08		128750
1273.08		127767
1272.08		128181
1271.08		128442
1270.08		128627
1269.08		128468
1268.08		128509
1267.08		128948
1266.08		128983
1265.08		128349
1264.08		127501
1263.08		129575
1262.08		129402
1261.08		131082
1260.08		132583
1259.08		130954
1258.08		132012
1257.08		131557
1256.08		132268
1255.08		131966
1254.08		131573
1253.08		131568
1252.08		129755
1251.08		132919
1250.08		132768
1249.08		132534
1248.08		133323
1247.08		133352
1246.08		133578
1245.08		135999
1244.08		135302
1243.08		136625
1242.08		137489
1241.08		135199
1240.08		136819
1239.08		137778
1238.08		138262
1237.08		138441
1236.08		140555
1235.08		140230
1234.08		139181
1233.08		139850
1232.08		141663
1231.08		140268
1230.08		141824
1229.08		142793
1228.08		140133
1227.08		143226
1226.08		140244
1225.08		140686
1224.08		140546
1223.08		141113
1222.08		143629
1221.08		142037
1220.08		138609
1219.08		136063
1218.08		135977
1217.08		131008
1216.08		127139
1215.08		127296
1214.08		126205
1213.08		124153
1212.08		122104
1211.08		122062
1210.08		119918
1209.08		118198
1208.08		115729
1207.08		116939
1206.08		117653
1205.08		116728
1204.08		116711
1203.08		115201
1202.08		113464
1201.08		115248
1200.08		114127
1199.08		113568
1198.08		113634
1197.08		116693
1196.08		118091
1195.08		116743
1194.08		115742
1193.08		114416
1192.08		115814
1191.08		116991
1190.08		117663
1189.08		116041
1188.08		115789
1187.08		117527
1186.08		116767
1185.08		115455
1184.08		118596
1183.08		118754
1182.08		116979
1181.08		117999
1180.08		119209
1179.08		118209
1178.08		118683
1177.08		117824
1176.08		118426
1175.08		121974
1174.08		121600
1173.08		118851
1172.08		118384
1171.08		121696
1170.08		123076
1169.08		120086
1168.08		120032
1167.08		120861
1166.08		120106
1165.08		120290
1164.08		121759
1163.08		122255
1162.08		121517
1161.08		120632
1160.08		122891
1159.08		122362
1158.08		123688
1157.08		123620
1156.08		123854
1155.08		125174
1154.08		123527
1153.08		122654
1152.08		122382
1151.08		125618
1150.08		126688
1149.08		126383
1148.08		126118
1147.08		128226
1146.08		127912
1145.08		127506
1144.08		126354
1143.08		127142
1142.08		129949
1141.08		129573
1140.08		126278
1139.08		126872
1138.08		128951
1137.08		126537
1136.08		125938
1135.08		129383
1134.08		128626
1133.08		128449
1132.08		130426
1131.08		129030
1130.08		130995
1129.08		134444
1128.08		133211
1127.08		136795
1126.08		138842
1125.08		139504
1124.08		138959
1123.08		137237
1122.08		137220
1121.08		137277
1120.08		133728
1119.08		132054
1118.08		131811
1117.08		132600
1116.08		128280
1115.08		127982
1114.08		129706
1113.08		129880
1112.08		131309
1111.08		132471
1110.08		136426
1109.08		141957
1108.08		147052
1107.08		148936
1106.08		150272
1105.08		148643
1104.08		143345
1103.08		133870
1102.08		127300
1101.08		122631
1100.08		115959
1099.08		110209
1098.08		103034
1097.08		93308
1096.08		85071.8
1095.08		79510.2
1094.08		73894.4
1093.08		73541.7
1092.08		73849.1
1091.08		72368.7
1090.08		72844.5
1089.08		70791.4
1088.08		71267.3
1087.08		72075.5
1086.08		70387.9
1085.08		70180.9
1084.08		71509.6
1083.08		71582.9
1082.08		69188.7
1081.08		71402.6
1080.08		71640.4
1079.08		68079.1
1078.08		70753.5
1077.08		71724.8
1076.08		71772
1075.08		71218.6
1074.08		71068.5
1073.08		71077.1
1072.08		71923.1
1071.08		70248.5
1070.08		71028.4
1069.08		70844.7
1068.08		72941.6
1067.08		70626.2
1066.08		71085.6
1065.08		72028.8
1064.08		71598
1063.08		72376.2
1062.08		70975.9
1061.08		73530.4
1060.08		73235.7
1059.08		72383.9
1058.08		70219.7
1057.08		71586.8
1056.08		71120
1055.08		73002.9
1054.08		72980.3
1053.08		72358.9
1052.08		73781.7
1051.08		73728.7
1050.08		73179.5
1049.08		71821
1048.08		73280.5
1047.08		73094.5
1046.08		74104.2
1045.08		73471.3
1044.08		73310.1
1043.08		73724.2
1042.08		74333.9
1041.08		75747.9
1040.08		74116.7
1039.08		73027.4
1038.08		72906
1037.08		73298.8
1036.08		72816.5
1035.08		73499.9
1034.08		75407.5
1033.08		74022.6
1032.08		75348.6
1031.08		75388.2
1030.08		75558.2
1029.08		75272.2
1028.08		74236.9
1027.08		72581.2
1026.08		74114.7
1025.08		76690.8
1024.08		77003.2
1023.08		76280.1
1022.08		77292
1021.08		74606.9
1020.08		75174
1019.08		75638.1
1018.08		75387
1017.08		74989
1016.08		74698.2
1015.08		75033.3
1014.08		75679.7
1013.08		76987.1
1012.08		76824.3
1011.08		77954.9
1010.08		76208.8
1009.08		75274.2
1008.08		75620.7
1007.08		78578.8
1006.08		77995.1
1005.08		76814.8
1004.08		78093.9
1003.08		80904.1
1002.08		80821.7
1001.08		77267
1000.08		77759.1
999.08		78712.1
998.08		78381.3
997.08		78748.2
996.08		77265.5
995.08		79005.4
994.08		77728.8
993.08		77815.6
992.08		78728.6
991.08		77711.4
990.08		77184.4
989.08		78204.8
988.08		79763.9
987.08		80167.5
986.08		77587.2
985.08		78767.3
984.08		80479.6
983.08		80802.3
982.08		81106.6
981.08		81642.5
980.08		82411.2
979.08		83175.6
978.08		83587
977.08		83299.1
976.08		82945.7
975.08		82876.9
974.08		79802.7
973.08		80111.3
972.08		80042.7
971.08		79907.2
970.08		78087.7
969.08		77953.1
968.08		77208.1
967.08		76262.5
966.08		76287.5
965.08		75038.4
964.08		75887.5
963.08		75653.7
962.08		74653.5
961.08		74357.2
960.08		75902
959.08		78096
958.08		75247.4
957.08		74071.8
956.08		76145.6
955.08		76526.4
954.08		76459.5
953.08		76073.8
952.08		76822.3
951.08		78000.9
950.08		75435.5
949.08		75941.5
948.08		76748.5
947.08		78629.6
946.08		78160.6
945.08		76753.6
944.08		79033.3
943.08		77777.8
942.08		76908.6
941.08		76787.7
940.08		77558.8
939.08		76514.5
938.08		76724.7
937.08		77984
936.08		75942.6
935.08		77532.9
934.08		79362.5
933.08		79045.8
932.08		80053.5
931.08		78727.7
930.08		77378
929.08		77810
928.08		78691.6
927.08		79407.7
926.08		77676.9
925.08		77780.9
924.08		79085.3
923.08		79041.4
922.08		78468.5
921.08		78553.6
920.08		78399.6
919.08		79261.9
918.08		79432.6
917.08		79575.7
916.08		79790.5
915.08		78660.3
914.08		79039.9
913.08		76569.1
912.08		77924.7
911.08		80465.2
910.08		81504.1
909.08		78343.7
908.08		78273.5
907.08		79060.7
906.08		78584.3
905.08		80425.8
904.08		80057.3
903.08		78285.4
902.08		79428.1
901.08		79595.9
900.08		80533.1
899.08		80409.7
898.08		81170.3
897.08		80628.8
896.08		80007.6
895.08		78707.5
894.08		80030.4
893.08		79884.2
892.08		78722.9
891.08		79476.5
890.08		79527.9
889.08		80403.3
888.08		81005.4
887.08		80256.6
886.08		78760.6
885.08		79062.3
884.08		80989.7
883.08		82123.8
882.08		80105
881.08		80147.9
880.08		80836.1
879.08		81526.2
878.08		82379.3
877.08		82695.7
876.08		82584.7
875.08		81755.5
874.08		80872.6
873.08		81249.8
872.08		81974.3
871.08		83396.4
870.08		83161
869.08		81307.3
868.08		81336.6
867.08		81230.7
866.08		81190.6
865.08		81558.5
864.08		81630.5
863.08		83488.1
862.08		83119.9
861.08		83155.1
860.08		82277.2
859.08		83054.1
858.08		84186.9
857.08		82850
856.08		83737.5
855.08		82458.4
854.08		82021.1
853.08		84651.6
852.08		82771.1
851.08		81991.9
850.08		83589.1
849.08		83247.4
848.08		83637.8
847.08		83755.7
846.08		83675.9
845.08		82910.6
844.08		84388.5
843.08		84976
842.08		83011
841.08		83575.6
840.08		86545.4
839.08		85277
838.08		83933.8
837.08		82485.5
836.08		82856.1
835.08		84016.5
834.08		85208.9
833.08		85286.8
832.08		84441.5
831.08		84476.7
830.08		84578.5
829.08		85173.4
828.08		86034.3
827.08		85571.3
826.08		86767.8
825.08		86275.8
824.08		86208.1
823.08		84962.8
822.08		85636.5
821.08		86400.3
820.08		84629.9
819.08		86069.4
818.08		87956
817.08		86754.2
816.08		86651.5
815.08		86128.6
814.08		85770.8
813.08		87993.1
812.08		86604.1
811.08		85779.3
810.08		88848.2
809.08		87569.9
808.08		87367.1
807.08		87643.1
806.08		85283.9
805.08		85869.3
804.08		87063.4
803.08		88173.8
802.08		87415.6
801.08		86431.8
800.08		85239.9
799.08		84762.7
798.08		85278.9
797.08		87731.6
796.08		86633.5
795.08		87346.8
794.08		86906.6
793.08		86721.1
792.08		88985.8
791.08		88013.4
790.08		87209.4
789.08		87765.2
788.08		89361.3
787.08		90444.2
786.08		89351.6
785.08		88698.7
784.08		88269.2
783.08		88732
782.08		87433.5
781.08		87486.1
780.08		87566.9
779.08		87706
778.08		88655.1
777.08		89122.7
776.08		87331.4
775.08		88643.5
774.08		89608.1
773.08		88569.9
772.08		89327.5
771.08		90145.3
770.08		87910.2
769.08		89139.5
768.08		89113.8
767.08		90016.3
766.08		87833.2
765.08		91020
764.08		90948.3
763.08		88962.8
762.08		88591.6
761.08		87443
760.08		87786.8
759.08		89632.9
758.08		89150.4
757.08		88805.4
756.08		88878.1
755.08		90544.7
754.08		90496.9
753.08		90560.1
752.08		92233.6
751.08		92454
750.08		92569.7
749.08		89396.7
748.08		88513.1
747.08		89533.6
746.08		89330.7
745.08		90741.2
744.08		91728.5
743.08		91134.8
742.08		92008.7
741.08		91090.7
740.08		91869.5
739.08		92111
738.08		91203.8
737.08		92797.3
736.08		91184.8
735.08		92343.9
734.08		91944.4
733.08		91595
732.08		91829
731.08		92750.5
730.08		89843.7
729.08		90779
728.08		90542.6
727.08		92260
726.08		92396.8
725.08		92807.9
724.08		92353.5
723.08		91267.4
722.08		92362.5
721.08		92065.8
720.08		94214.3
719.08		94072.5
718.08		94466.7
717.08		93846.4
716.08		93317.6
715.08		90727.8
714.08		94290.4
713.08		96053.4
712.08		94568.3
711.08		94024.5
710.08		95774.3
709.08		95679.1
708.08		95153
707.08		94063.3
706.08		94270.1
705.08		95592.4
704.08		94114.7
703.08		93062.7
702.08		96459.8
701.08		96767.6
700.08		94897.6
699.08		95640.3
698.08		95090.2
697.08		92445
696.08		93028.7
695.08		94703.3
694.08		93888.9
693.08		95304.4
692.08		95288
691.08		96055.7
690.08		98308.3
689.08		95804.2
688.08		96227.9
687.08		97141.5
686.08		98914.8
685.08		97722.2
684.08		95538.4
683.08		97413
682.08		97269
681.08		94792.9
680.08		95003.8
679.08		95942.4
678.08		96844.4
677.08		96895
676.08		97166.8
675.08		95901.7
674.08		96509.1
673.08		98549.1
672.08		98650.5
671.08		97337.3
670.08		97449.4
669.08		99280.3
668.08		97417.1
667.08		96544.1
666.08		97398.3
665.08		98994.8
664.08		98965.2
663.08		98178
662.08		98448.4
661.08		99044.5
660.08		97811.1
659.08		98638.4
658.08		100169
657.08		99122.9
656.08		98492.1
655.08		96760.6
654.08		97796.1
653.08		99920.5
652.08		97691.1
651.08		97176.9
650.08		98804.9
649.08		100974
648.08		101082
647.08		100269
646.08		100135
645.08		101081
644.08		100327
643.08		99555.4
642.08		99732.4
641.08		101258
640.08		98989.1
639.08		98886.6
638.08		100951
637.08		101060
636.08		99818.2
635.08		100631
634.08		100527
633.08		100802
632.08		100254
631.08		101874
630.08		99866.2
629.08		100164
628.08		100471
627.08		101891
626.08		101421
625.08		100341
624.08		101227
623.08		102217
622.08		101940
621.08		101441
620.08		100685
619.08		102206
618.08		102330
617.08		103891
616.08		104038
615.08		103494
614.08		101402
613.08		102079
612.08		103610
611.08		103805
610.08		105223
609.08		105602
608.08		105336
607.08		104123
606.08		103294
605.08		103310
604.08		105057
603.08		106279
602.08		106233
601.08		103679
600.08		103812
599.08		105292
598.08		103873
597.08		104224
596.08		104685
595.08		104321
594.08		104703
593.08		106360
592.08		106432
591.08		105623
590.08		104125
589.08		104107
588.08		107351
587.08		105299
586.08		104679
585.08		108249
584.08		106650
583.08		105202
582.08		106163
581.08		108069
580.08		106508
579.08		106555
578.08		105896
577.08		105643
576.08		108186
575.08		106781
574.08		108028
573.08		110989
572.08		111435
571.08		108188
570.08		107622
569.08		108624
568.08		109075
567.08		110896
566.08		111850
565.08		109896
564.08		108557
563.08		108499
562.08		109551
561.08		108973
560.08		111886
559.08		111475
558.08		112611
557.08		111400
556.08		110108
555.08		110893
554.08		110676
553.08		112710
552.08		111319
551.08		109787
550.08		109998
549.08		110097
548.08		108974
547.08		111626
546.08		113053
545.08		112305
544.08		112437
543.08		107873
542.08		107505
541.08		108775
540.08		108658
539.08		110809
538.08		110263
537.08		111508
536.08		114095
535.08		120857
534.08		130243
533.08		139192
532.08		140481
531.08		130818
530.08		117609
529.08		112011
528.08		109246
527.08		108739
526.08		109867
525.08		111362
524.08		110080
523.08		109889
522.08		109790
521.08		111093
520.08		109530
519.08		110308
518.08		112670
517.08		109029
516.08		108714
515.08		112079
514.08		111225
513.08		112693
512.08		114211
511.08		111947
510.08		112404
509.08		110769
508.08		111673
507.08		114756
506.08		112248
505.08		113197
504.08		113957
503.08		111044
502.08		112824
501.08		114536
500.08		112804
499.08		111646
498.08		113934
497.08		117445
496.08		114777
495.08		113186
494.08		115826
493.08		116974
492.08		115199
491.08		115069
490.08		114428
489.08		115908
488.08		116908
487.08		115358
486.08		116596
485.08		115744
484.08		113108
483.08		115346
482.08		118050
481.08		116622
480.08		116481
479.08		116909
478.08		116086
477.08		117624
476.08		117193
475.08		116274
474.08		117797
473.08		117561
472.08		116958
471.08		116887
470.08		117455
469.08		115290
468.08		119035
467.08		118695
466.08		117981
465.08		119144
464.08		119025
463.08		119105
462.08		119886
461.08		119273
460.08		118764
459.08		121680
458.08		122186
457.08		120543
456.08		120004
455.08		120189
454.08		119118
453.08		117833
452.08		118450
451.08		119994
450.08		119894
449.08		119833
448.08		120682
447.08		121964
446.08		117302
445.08		117480
444.08		118543
443.08		121605
442.08		121390
441.08		120398
440.08		122673
439.08		122342
438.08		123076
437.08		123432
436.08		122524
435.08		124132
434.08		124089
433.08		123249
432.08		125424
431.08		125458
430.08		124457
429.08		124919
428.08		125259
427.08		126092
426.08		125211
425.08		125386
424.08		124515
423.08		119388
422.08		115759
421.08		112583
420.08		107873
419.08		104444
418.08		103323
417.08		101131
416.08		97750.9
415.08		95002.5
414.08		93192.4
413.08		95856.2
412.08		95160.5
411.08		91720.5
410.08		89652.9
409.08		90303.4
408.08		92314.6
407.08		97695.7
406.08		102414
405.08		107156
404.08		108265
403.08		124614
402.08		169637
401.08		271154
400.08		404416
399.08		445179
398.08		335568
397.08		171862
396.08		74296.8
395.08		48398.4
394.08		43344.4
393.08		41182.4
392.08		38927.4
391.08		37906.1
390.08		38850.8
389.08		40180.3
388.08		38746.9
387.08		37982.5
386.08		37096.2
385.08		36463.7
384.08		37478.5
383.08		37509.9
382.08		37678
381.08		37561.3
380.08		37735.5
379.08		37507.6
378.08		37491.1
377.08		36661.3
376.08		36379.1
375.08		37411.3
374.08		36995.2
373.08		38092
372.08		37062.8
371.08		38592.7
370.08		38906.6
369.08		39130.6
368.08		39109.1
367.08		37521.4
366.08		38364.6
365.08		39272.7
364.08		38771.8
363.08		37959.9
362.08		38252.4
361.08		37888.8
360.08		37900.8
359.08		37863
358.08		39472.8
357.08		38777.8
356.08		38002.8
355.08		38946
354.08		40308.9
353.08		38919.1
352.08		39854.5
351.08		40930
350.08		40327.4
349.08		40239.9
348.08		40778.3
347.08		39599.1
346.08		41213.3
345.08		41548.5
344.08		40395.7
343.08		40123.3
342.08		38885.9
341.08		39335.8
340.08		38827.2
339.08		39058.1
338.08		40216.9
337.08		40418.1
336.08		39494.1
335.08		40331.2
334.08		41342.8
333.08		39792.7
332.08		41055.6
331.08		40957.2
330.08		41453.8
329.08		43052.5
328.08		42045.4
327.08		41591.8
326.08		40873.9
325.08		43008.7
324.08		42462
323.08		42150.2
322.08		41577.5
321.08		41719.1
320.08		42874.5
319.08		43894.3
318.08		44588.7
317.08		43582.7
316.08		43892.4
315.08		42871.4
314.08		44177.7
313.08		43992.3
312.08		42738.5
311.08		40806.8
310.08		39981.3
309.08		37425.8
308.08		35795.4
307.08		34715.3
306.08		32581.9
305.08		31545.9
304.08		30498.1
303.08		29912.4
302.08		29697.1
301.08		30797.6
300.08		30471
299.08		29750.7
298.08		27345.7
297.08		26855.5
296.08		28735.8
295.08		30945.6
294.08		33888.7
293.08		31504.7
292.08		28461.3
291.08		46657.4
290.08		110209
289.08		189094
288.08		199531
287.08		134920
286.08		69512.5
285.08		42036.2
284.08		27353.1
283.08		16481.9
282.08		8647.76
281.08		6371.99
280.08		5546.75
279.08		5405.63
278.08		5310.93
277.08		4937.09
276.08		4657.93
275.08		4539.33
274.08		4684.01
273.08		4571.14
272.08		4534.58
271.08		4772.85
270.08		4798.45
269.08		4286.34
268.08		4470.6
267.08		4494.83
266.08		4498.98
265.08		4942.12
264.08		4800.56
263.08		4661.15
262.08		4743.65
261.08		4602.09
260.08		5048.37
259.08		4593.16
258.08		5097.57
257.08		4737.76
256.08		4621.03
255.08		4592.77
254.08		4712
253.08		5133.81
252.08		4837.73
251.08		4838.36
250.08		4614
249.08		4288.28
248.08		4870.85
247.08		4901.85
246.08		4459.53
245.08		4716.27
244.08		4808.45
243.08		4705.46
242.08		4713.98
241.08		4919.77
240.08		4842.76
239.08		4490.63
238.08		4633.59
237.08		4754.46
236.08		4687.25
235.08		4453.65
234.08		4725.39
233.08		4741.84
232.08		5128.7
231.08		5077.38
230.08		4616.86
229.08		5286.69
228.08		5129.38
227.08		4691.53
226.08		4868.95
225.08		4560.97
224.08		4724.62
223.08		4968.18
222.08		4675.55
221.08		5003.4
220.08		4929.24
219.08		4528.6
218.08		4852.89
217.08		4690.18
216.08		5269.76
215.08		4874.94
214.08		4389.76
213.08		4507.03
212.08		4622.12
211.08		4839.93
210.08		4882.61
209.08		4745.8
208.08		4890.24
207.08		4889.1
206.08		4958.33
205.08		4950.97
204.08		4524.81
203.08		4415.73
202.08		4896.85
201.08		4941.95
200.08		4794.93
199.08		4894.52
198.08		4812.99
197.08		4514.46
196.08		4935.53
195.08		4949.87
194.08		5083.62
193.08		5589.13
192.08		5481.15
191.08		5544.25
190.08		5335.41
189.08		4661.52
188.08		4687.4
187.08		4982.13
186.08		4768.49
185.08		4585
184.08		4666.77
183.08		4765.52
182.08		5042.24
181.08		5265.74
180.08		4760.99
179.08		4749.78
178.08		5129.55
177.08		4731.35
176.08		4701.52
175.08		4841.36
174.08		4688.68
173.08		5360.28
172.08		5298.58
171.08		4982.96
170.08		5237.84
169.08		5417.65
168.08		5163.84
167.08		5459.06
166.08		5110.77
165.08		5099.65
164.08		5115.56
163.08		4860.07
162.08		4715.76
161.08		5147.54
160.08		5042.09
159.08		5039.01
158.08		4797.18
157.08		4750.66
156.08		5190.06
155.08		4911.47
154.08		4995.91
153.08		4860.38
152.08		5360.56
151.08		5346.56
150.08		4738.29
149.08		4744.62
148.08		5194.74
147.08		5215.82
146.08		5354.41
145.08		5292.22
144.08		5316.23
143.08		5073.11
142.08		5193.72
141.08		5335.17
140.08		5445.51
139.08		5399.8
138.08		5307.71
137.08		4954.83
136.08		5298.97
135.08		4929.2
134.08		4971.41
133.08		5330.89
132.08		5449.04
131.08		5142.68
130.08		5221.26
129.08		5438.35
128.08		5127.71
127.08		5033.88
126.08		5353.33
125.08		5516.71
124.08		5163.19
123.08		4979.82
122.08		5685.12
121.08		5570.53
120.08		5780.41
119.08		5790.91
118.08		5699.95
117.08		5591.65
116.08		5468.71
115.08		5076.51
114.08		5156.15
113.08		5403.85
112.08		5362.16
111.08		5901.22
110.08		5720.32
109.08		5057.64
108.08		5232.72
107.08		5145.85
106.08		5132.58
105.08		5233.43
104.08		4840.87
103.08		5425.06
102.08		5718.99
101.08		5149.73
100.08		5460.72
99.08		5397.9
98.08		5641.99
97.08		5380.59
96.08		5348.54
95.08		5403.37
94.08		5603.6
93.08		5702.54
92.08		5645.83
91.08		5375.61
90.08		5267.02
89.08		5308.35
88.08		5352.08
87.08		5781.26
86.08		5601.12
85.08		5403.41
84.08		5566.37
83.08		5579.14
82.08		5445.12
81.08		5615.58
80.08		5276.27
79.08		5156.76
78.08		5500.24
77.08		6146.07
76.08		5920.79
75.08		5740.78
74.08		5633.16
73.08		6100.08
72.08		5367.87
71.08		5908.83
70.08		5709.79
69.08		5611.98
68.08		5587.89
67.08		5522.07
66.08		5498.65
65.08		5668.14
64.08		5935.41
63.08		6364.73
62.08		5875.23
61.08		6058.99
60.08		6077.02
59.08		5765.33
58.08		6025.26
57.08		6174.77
56.08		5921.74
55.08		6149.04
54.08		6208.6
53.08		6254.38
52.08		6384.27
51.08		6225.84
50.08		6466.72
49.08		6155.05
48.08		5807
47.08		5832.81
46.08		6035.82
45.08		5981.7
44.08		6133.31
43.08		5514.91
42.08		5240.79
41.08		5437.68
40.08		5425.93
39.08		5070.1
38.08		4802.41
37.08		5403.87
36.08		5439.18
35.08		4915.37
34.08		5261.57
33.08		5539.28
32.08		5930.44
31.08		6052.93
30.08		6677.36
29.08		6703.61
28.08		7648.27
27.08		8956.97
26.08		10263.2
25.08		10975.3
24.08		11147.9
23.08		12114.2
22.08		11529.7
21.08		9934.37
20.08		7890.07
19.08		6621.95
18.08		5651.07
17.08		5732.63
16.08		5654.73
15.08		4808.08
14.08		4369.09
13.08		4120.15
12.08		3710.04
11.08		3224.15
10.08		2841.69
9.08		2734.93
8.08		3246.89
7.08		4619.3
6.08		4555.79
5.08		4000.74
4.08		3091.1
3.08		1691.22
2.08		948.066
1.08		340.464
0.08		93.7615
-0.92		36.5216
-1.92		25.4412
-2.92		58.5214
-3.92		46.6687
-4.92		9.42477
-5.92		17.7561
-6.92		9.93697
-7.92		12.3229
-8.92		12.8351

## Sheet: Peak Table
Peak Table :
	Name	Start BE	Peak BE	End BE	Height CPS	FWHM eV	Area (P) CPS.eV	Area (N) TPP-2M	Atomic %	Peak Type	Q	SF ALTHERMO1	TXFN	Backgnd	PP Height CPS	PP Hgt (N)	PP At. %	Title	File Name
	C1s	296.68	288.12	279.88	25747.8	1.07	37664.3	0.86	42.14	Standard	1	1	616.57	Smart	25906.8	0.15	31.7	C1s Scan	C:\Users\engineer\AppData\Local\Temp\VGD{20D7F22D-61F8-4387-A3A0-F7401F4F0207}.vgd
	N1s	410.68	398.64	392.88	43597.8	1.24	78737.1	1.1	54.01	Standard	1	1.676	646.23	Smart	44617	0.31	66.94	N1s Scan	C:\Users\engineer\AppData\Local\Temp\VGD{B302454E-104B-406E-B25E-3FE5B6BF3795}.vgd
	O1s	545.68	532.24	525.88	2663.21	2.33	9271.06	0.08	3.85	Standard	1	2.881	686.6	Smart	2995.65	0.01	1.36	O1s Scan	C:\Users\engineer\AppData\Local\Temp\VGD{223C7A60-A333-4618-B32F-CDA08126B163}.vgd

## Sheet: Titles
14:27:39 Monday, October 23, 2017
D:\20171023\CHENLEI\3.xls
3
Data Files :	Title	File Name	Comment
	O1s Scan	C:\...\Local\Temp\VGD{223C7A60-A333-4618-B32F-CDA08126B163}.vgd
	N1s Scan	C:\...\Local\Temp\VGD{B302454E-104B-406E-B25E-3FE5B6BF3795}.vgd
	C1s Scan	C:\...\Local\Temp\VGD{20D7F22D-61F8-4387-A3A0-F7401F4F0207}.vgd
	Survey	C:\...\Local\Temp\VGD{D43208F4-CE0B-46F3-9D9D-D0168B523EF8}.vgd
	O1s Scan	D:\20171023\CHENLEI\3.DATA\O1s Scan.VGD
	N1s Scan	D:\20171023\CHENLEI\3.DATA\N1s Scan.VGD
	C1s Scan	D:\20171023\CHENLEI\3.DATA\C1s Scan.VGD
	Survey	D:\20171023\CHENLEI\3.DATA\Survey.VGD
