# Supplementary material for: Dataset of emission and excitation spectra, UV–vis absorption spectra, and XPS spectra of graphitic C3N4
Source: Data Brief. 2018 Oct 3;21:501–10. doi: 10.1016/j.dib.2018.09.123 (PMC6199237; doi:10.1016/j.dib.2018.09.123)
Supplement: Supplementary file 2 — Supplementary material [file mmc2.zip › Raw Data/Fig 4/Fig 4a/Air 600íμ.xls]

## Sheet: O1s Scan
﻿
Axis	Energy	Elements=	201
C:\Users\engineer\AppData\Local\Temp\VGD{7F95057D-4457-4BDE-B4D6-4B2B4C35303E}.vgd
Binding Energy (E)				Backgnd.
eV		Counts / s		Counts / s
545.78		6413.86		0
545.68		6160.36		6179.11
545.58		5963.11		6035.38
545.48		5916.41		5993.13
545.38		6099.86		5993.02
545.28		6360.52		5990.01
545.18		6183.88		5984.98
545.08		6220.76		5978.97
544.98		6154.49		5974.34
544.88		6076.66		5970.39
544.78		6023.63		5967.79
544.68		5927.64		5966.79
544.58		6067.75		5965.83
544.48		6238.35		5963.28
544.38		6291.22		5958.03
544.28		5859.73		5954.19
544.18		6123		5951.1
544.08		6148.83		5948.99
543.98		6030.84		5945.59
543.88		6127.84		5942.08
543.78		6126.09		5938.67
543.68		6036.7		5935.15
543.58		5968.53		5932.71
543.48		5828.49		5932.39
543.38		6047.48		5931.98
543.28		6122.96		5930.44
543.18		6074.6		5927.07
543.08		6253.47		5922.13
542.98		6264.91		5916.06
542.88		6264.9		5908.48
542.78		5975.8		5902.78
542.68		5843.11		5900.04
542.58		5881.2		5900.04
542.48		6181.11		5899.99
542.38		6093.04		5899.9
542.28		6138.49		5899.75
542.18		5962.86		5899.65
542.08		6105.74		5899.54
541.98		6123.85		5899.44
541.88		6074.87		5899.32
541.78		6005.22		5899.21
541.68		5992.96		5899.13
541.58		6225.5		5899.03
541.48		6048.24		5898.91
541.38		5920.76		5898.8
541.28		5795.23		5898.79
541.18		6097.36		5898.76
541.08		6090.89		5898.7
540.98		6054.77		5898.59
540.88		6060.01		5898.48
540.78		6361.84		5898.32
540.68		6250.58		5898.12
540.58		6021.98		5897.93
540.48		6065.81		5897.8
540.38		6022.77		5897.71
540.28		6181.25		5897.59
540.18		6013.32		5897.48
540.08		6055.62		5897.37
539.98		6205.78		5897.25
539.88		6394.04		5897.05
539.78		6196.14		5896.82
539.68		6285.24		5896.58
539.58		6206.39		5896.38
539.48		6166.25		5896.18
539.38		6049.71		5896.03
539.28		6033.35		5895.91
539.18		6316.63		5895.76
539.08		6262.41		5895.58
538.98		6238.19		5895.34
538.88		6083.59		5895.16
538.78		6149.87		5895
538.68		6100.31		5894.87
538.58		6059.53		5894.74
538.48		6008.52		5894.64
538.38		5873.07		5894.58
538.28		6260.72		5894.49
538.18		6209.14		5894.35
538.08		6287.39		5894.13
537.98		6036.19		5893.96
537.88		6156.79		5893.79
537.78		6090.05		5893.67
537.68		6403.18		5893.47
537.58		6085.8		5893.29
537.48		5910.69		5893.14
537.38		6266.1		5893.02
537.28		6182.87		5892.88
537.18		6126.44		5892.69
537.08		6062.21		5892.55
536.98		6119.47		5892.42
536.88		6229.55		5892.27
536.78		5941.87		5892.14
536.68		5903.81		5892.06
536.58		6031.82		5892.02
536.48		6053.46		5891.95
536.38		6069.33		5891.85
536.28		6125.72		5891.73
536.18		6183.05		5891.59
536.08		6199.22		5891.42
535.98		6154.4		5891.24
535.88		6154.46		5891.07
535.78		6114.74		5890.92
535.68		6024.85		5890.79
535.58		5918.03		5890.71
535.48		5831.03		5890.69
535.38		6213.21		5890.62
535.28		6124.26		5890.52
535.18		6121.01		5890.36
535.08		5974.75		5890.25
534.98		5877.75		5890.18
534.88		6100.36		5890.12
534.78		6149.75		5890.03
534.68		6104.47		5889.89
534.58		6105.37		5889.75
534.48		6436.06		5889.55
534.38		6491.29		5889.27
534.28		6517.99		5888.91
534.18		6417.64		5888.55
534.08		6516.36		5888.18
533.98		6542.77		5887.82
533.88		6472.68		5887.44
533.78		6768.32		5887
533.68		7037.59		5886.47
533.58		7099.49		5885.81
533.48		7523.21		5885
533.38		7439.94		5884.11
533.28		7648.31		5883.1
533.18		7785.59		5882.04
533.08		7892.47		5880.89
532.98		8085.49		5879.65
532.88		8066.53		5878.36
532.78		8541.66		5876.93
532.68		8862.55		5875.34
532.58		8957.36		5873.57
532.48		9124.57		5871.68
532.38		9299.64		5869.7
532.28		9100		5867.7
532.18		9477.66		5865.62
532.08		9644.88		5863.47
531.98		9044.04		5861.33
531.88		9132.56		5859.26
531.78		9082.63		5857.3
531.68		8904.98		5855.36
531.58		8755.08		5853.51
531.48		8422.43		5851.78
531.38		8022.66		5850.24
531.28		7932.08		5848.85
531.18		7811.51		5847.6
531.08		7478.32		5846.45
530.98		7503.09		5845.38
530.88		7422.49		5844.4
530.78		7008.56		5843.51
530.68		6939.42		5842.73
530.58		6797.99		5842.08
530.48		6689.68		5841.49
530.38		6428.42		5841.01
530.28		6638.69		5840.56
530.18		6300.53		5840.18
530.08		6288.39		5839.84
529.98		6231.89		5839.57
529.88		6165.46		5839.34
529.78		6201.67		5839.12
529.68		6200.38		5838.91
529.58		6039.47		5838.72
529.48		6011.61		5838.57
529.38		5923.75		5838.48
529.28		5680.34		5838.46
529.18		5911.28		5840.49
529.08		6087.31		5842.53
528.98		6092.94		5844.56
528.88		6047.18		5846.6
528.78		6167.7		5848.63
528.68		6266.63		5850.67
528.58		6184.54		5852.7
528.48		6018.1		5854.74
528.38		5981.34		5856.77
528.28		6182.29		5858.81
528.18		6004.36		5860.84
528.08		6042.45		5862.88
527.98		5954.38		5864.91
527.88		6302.44		5866.95
527.78		6171.23		5868.98
527.68		6032.62		5871.02
527.58		6091.51		5873.05
527.48		6155.27		5875.09
527.38		6045.01		5877.12
527.28		5913.06		5879.16
527.18		5962.53		5881.19
527.08		5995.61		5883.23
526.98		5966.18		5885.26
526.88		5867.41		5887.29
526.78		6155.41		5889.33
526.68		6043.75		5891.36
526.58		6132.36		5893.4
526.48		5989.54		5895.43
526.38		5914.05		5897.47
526.28		6095.68		5899.5
526.18		6048.1		5901.54
526.08		5789.95		5903.57
525.98		6021.27		5905.61
525.88		6078.45		6013.25
525.78		5940.04		0

## Sheet: N1s Scan
﻿
Axis	Energy	Elements=	181
C:\Users\engineer\AppData\Local\Temp\VGD{AA042B46-46D4-4007-9287-40DFDAE2118C}.vgd
Binding Energy (E)				Backgnd.
eV		Counts / s		Counts / s
410.78		4775.81		0
410.68		4687.94		4722.98
410.58		4705.18		4659.33
410.48		4579.02		4653.23
410.38		4675.48		4652.16
410.28		4788.95		4642.49
410.18		4793.09		4610.51
410.08		4539.42		4582.67
409.98		4596.18		4565.23
409.88		4656.67		4555.67
409.78		4536.86		4543.89
409.68		4567.13		4531.86
409.58		4498.74		4531.2
409.48		4527.72		4531.15
409.38		4582.36		4530.91
409.28		4636.02		4528.96
409.18		4639.81		4525.57
409.08		4553.04		4522.41
408.98		4520.21		4520.58
408.88		4547.23		4519.82
408.78		4638.09		4517.99
408.68		4545.56		4515.78
408.58		4541.56		4513.56
408.48		4601.73		4511.72
408.38		4527.48		4510.04
408.28		4552.88		4508.16
408.18		4444.11		4508.07
408.08		4630.25		4507.77
407.98		4686.28		4507.21
407.88		4626.34		4506.3
407.78		4671.94		4505.29
407.68		4750.65		4504.15
407.58		4744.55		4502.78
407.48		4843.75		4501.06
407.38		4866.46		4499.1
407.28		4934.4		4496.76
407.18		5009.4		4494.08
407.08		4890.47		4491.35
406.98		4862.63		4488.73
406.88		4892.55		4486.33
406.78		4909.88		4483.88
406.68		5123.76		4480.9
406.58		5047.65		4477.6
406.48		4971.49		4474.17
406.38		5056.3		4470.84
406.28		5068.64		4467.46
406.18		5083.57		4463.83
406.08		5012.97		4460.28
405.98		5134.06		4456.57
405.88		5222.86		4452.57
405.78		5149.78		4448.28
405.68		5212.4		4443.82
405.58		5276.03		4439.22
405.48		5419.59		4434.08
405.38		5336.57		4428.66
405.28		5419.8		4422.94
405.18		5457.5		4417.11
405.08		5492.32		4410.94
404.98		5607.13		4404.37
404.88		5668.41		4397.36
404.78		5785.45		4389.74
404.68		5921.81		4381.46
404.58		6134.17		4372.23
404.48		6327.15		4361.89
404.38		6324.28		4350.72
404.28		6214.74		4339.32
404.18		6209.84		4328.1
404.08		5969.83		4317.5
403.98		6030.95		4307.21
403.88		6025.68		4297.22
403.78		5741.61		4287.62
403.68		5688.93		4278.64
403.58		5364.21		4270.9
403.48		5362.69		4263.86
403.38		5036.72		4258.05
403.28		5021.79		4252.88
403.18		4779.88		4248.82
403.08		4555.76		4245.68
402.98		4583.17		4243.37
402.88		4310.65		4241.96
402.78		4291.16		4241.07
402.68		4239.25		4240.84
402.58		4210.1		4240.8
402.48		4273.05		4240.38
402.38		4241.26		4239.95
402.28		4665.83		4239.08
402.18		4764.53		4237.73
402.08		5225.29		4235.44
401.98		5630.81		4232.21
401.88		6304.91		4227.49
401.78		6975.9		4221.08
401.68		7660.41		4212.71
401.58		8431		4202.28
401.48		9475.81		4189.42
401.38		10059.1		4174.23
401.28		10771.2		4156.76
401.18		11424.6		4137.37
401.08		11911.1		4116.16
400.98		12056.5		4093.66
400.88		12113		4070.43
400.78		11788.4		4047.26
400.68		12293.6		4023.79
400.58		12391.1		4000
400.48		12653.6		3975.31
400.38		13142.2		3949.74
400.28		13549.6		3922.99
400.18		13800.6		3895.07
400.08		14072.2		3866.18
399.98		14792.1		3836.02
399.88		15238.2		3804.41
399.78		15729.1		3771.12
399.68		17200		3735.44
399.58		18332.8		3696.7
399.48		20684.6		3653.11
399.38		23665.7		3603.21
399.28		27592.7		3544.32
399.18		32165.2		3474.28
399.08		36590		3391.68
398.98		41348.1		3295.7
398.88		45353.7		3186.83
398.78		48979.1		3065.83
398.68		50606.4		2935.64
398.58		51273.7		2799.43
398.48		48979.2		2662.87
398.38		44831.6		2531.48
398.28		39117.1		2411.37
398.18		33122.3		2306.13
398.08		27259.7		2217.42
397.98		21078.2		2145.75
397.88		16038.2		2090.25
397.78		11819.5		2049.37
397.68		8841.25		2020.1
397.58		6646		1999.75
397.48		5359.57		1985.52
397.38		4498.52		1975.41
397.28		3881.17		1967.92
397.18		3319		1962.37
397.08		3020.93		1958.21
396.98		2822.84		1955.06
396.88		2662.05		1952.53
396.78		2502.02		1950.48
396.68		2394.48		1948.85
396.58		2373.91		1947.48
396.48		2387.19		1946.22
396.38		2317.57		1945.03
396.28		2327.51		1943.88
396.18		2307.46		1942.8
396.08		2267.98		1941.77
395.98		2153.72		1940.91
395.88		2148.94		1940.19
395.78		2205.83		1939.53
395.68		2204.2		1938.82
395.58		2059.84		1938.19
395.48		2089.47		1937.67
395.38		2045.81		1937.31
395.28		2065.43		1936.93
395.18		1953.66		1936.69
395.08		2079.25		1936.41
394.98		1991.78		1936.2
394.88		2009.22		1935.94
394.78		1989.19		1935.77
394.68		2121.12		1935.47
394.58		2060.84		1935.12
394.48		2047.26		1934.71
394.38		2110.34		1934.31
394.28		1961.99		1934.01
394.18		2065.46		1933.69
394.08		2014.15		1933.46
393.98		2022.71		1933.17
393.88		2062.48		1932.88
393.78		2041		1932.57
393.68		2009.21		1932.27
393.58		2003.5		1932.02
393.48		1934.73		1931.87
393.38		1911.64		1931.82
393.28		1949.09		1944.64
393.18		2159.02		1957.45
393.08		2012.24		1970.26
392.98		2000.92		1983.08
392.88		1998.78		1995.89
392.78		1987.98		0

## Sheet: C1s Scan
﻿
Axis	Energy	Elements=	171
C:\Users\engineer\AppData\Local\Temp\VGD{43FB74DC-E841-463F-B53B-8F3451537FCA}.vgd
Binding Energy (E)				Backgnd.
eV		Counts / s		Counts / s
296.78		1469.89		0
296.68		1466.74		1454.24
296.58		1426.09		1452.48
296.48		1493.9		1437.53
296.38		1487.68		1398.36
296.28		1298.98		1364.08
296.18		1375.61		1337.81
296.08		1338.82		1337.22
295.98		1321.69		1336.38
295.88		1397.04		1335.3
295.78		1380.89		1333.8
295.68		1358.11		1331.9
295.58		1419.81		1329.73
295.48		1444.83		1326.92
295.38		1390.23		1323.74
295.28		1401.52		1320.59
295.18		1465.83		1317.14
295.08		1494.65		1312.69
294.98		1501.87		1307.25
294.88		1592.9		1300.56
294.78		1688.05		1292.05
294.68		1619.68		1282.3
294.58		1601.18		1272.23
294.48		1721.18		1261.61
294.38		1812.91		1249.08
294.28		1789.28		1234.64
294.18		1778.08		1219.36
294.08		2003.06		1202.1
293.98		1874.12		1183.71
293.88		1966.72		1163.28
293.78		2029.32		1142.15
293.68		1939.22		1119.97
293.58		1860.75		1098.17
293.48		1877.71		1077.15
293.38		1862.49		1056.3
293.28		1771.74		1035.71
293.18		1967.17		1013.89
293.08		1864.59		991.562
292.98		1733.68		969.048
292.88		1710.54		948.195
292.78		1680		928.434
292.68		1615.88		909.225
292.58		1464.86		891.664
292.48		1445.67		875.693
292.38		1340.85		861.691
292.28		1305.75		848.723
292.18		1244.89		837.165
292.08		1201.1		826.532
291.98		1073.02		817.634
291.88		1011.34		810.514
291.78		987.457		805.044
291.68		936.195		800.611
291.58		818.497		797.712
291.48		849.193		795.918
291.38		807.06		795.177
291.28		796.808		794.603
291.18		809.079		794.356
291.08		777.18		794.301
290.98		810.637		794.239
290.88		840.106		794.162
290.78		825.614		794.061
290.68		785.669		793.972
290.58		820.879		793.892
290.48		910.853		793.77
290.38		883.713		793.6
290.28		800.684		793.44
290.18		929.118		793.27
290.08		959.865		793.063
289.98		1004.43		792.757
289.88		1125.22		792.355
289.78		1235.31		791.819
289.68		1323.08		791.127
289.58		1699.66		790.156
289.48		2024.36		788.801
289.38		2550.27		786.85
289.28		3178.1		784.179
289.18		4295.81		780.404
289.08		5563.33		775.164
288.98		7064.76		768.033
288.88		9266.92		758.485
288.78		11797.5		745.902
288.68		14987.7		729.464
288.58		18059.2		708.744
288.48		21781.6		683.159
288.38		25209.5		652.586
288.28		27749.2		617.278
288.18		29529.2		578.168
288.08		28732.2		537.299
287.98		27771		496.364
287.88		25016.8		457.561
287.78		21153.4		422.377
287.68		16898		392.414
287.58		12835		368.313
287.48		9757.47		349.701
287.38		7023.58		335.848
287.28		4880.06		325.83
287.18		3469.01		318.846
287.08		2650.38		313.971
286.98		2039.08		310.466
286.88		1577.31		307.873
286.78		1333.71		305.914
286.68		1353.58		304.285
286.58		1210.27		302.831
286.48		1002.8		301.535
286.38		1152.59		300.336
286.28		1126.43		299.175
286.18		1188.83		297.922
286.08		1265.88		296.613
285.98		1151.77		295.29
285.88		1344.57		293.89
285.78		1485.71		292.381
285.68		1733.77		290.588
285.58		1973.74		288.488
285.48		2152.28		286.062
285.38		2300.43		283.358
285.28		2461.86		280.414
285.18		2697.36		277.202
285.08		2769.68		273.758
284.98		3132.65		269.985
284.88		3129.13		265.997
284.78		3115.7		261.837
284.68		3153.01		257.661
284.58		2821.06		253.628
284.48		2616.87		249.832
284.38		2280.77		246.454
284.28		1952.13		243.491
284.18		1633.12		241.002
284.08		1274.17		238.997
283.98		1094.88		237.404
283.88		1009.32		236.112
283.78		791.276		235.051
283.68		554.648		234.251
283.58		499.481		233.697
283.48		471.501		233.298
283.38		393.257		232.976
283.28		367.229		232.717
283.18		340.695		232.522
283.08		339.17		232.352
282.98		342.02		232.194
282.88		303.433		232.055
282.78		311.368		231.928
282.68		276.415		231.834
282.58		274.741		231.753
282.48		243.397		231.704
282.38		271.166		231.659
282.28		232.432		231.633
282.18		280.84		231.59
282.08		306.554		231.529
281.98		272.178		231.449
281.88		285.036		231.367
281.78		271.104		231.302
281.68		269.7		231.238
281.58		245.927		231.193
281.48		260.529		231.153
281.38		225.405		231.134
281.28		246.545		231.115
281.18		264.263		231.094
281.08		276.337		231.049
280.98		217.918		231.017
280.88		228.491		231.003
280.78		230.4		231.003
280.68		241.962		230.999
280.58		247.694		230.986
280.48		262.636		230.957
280.38		237.882		230.93
280.28		243.163		230.906
280.18		228.216		230.898
280.08		240.064		230.889
279.98		218.82		230.889
279.88		220.172		230.889
279.78		253.673		0

## Sheet: Survey
﻿
Axis	Energy	Elements=	1376
C:\Users\engineer\AppData\Local\Temp\VGD{BE2CCA78-701F-4C43-A28D-CA10212E8528}.vgd
Binding Energy (E)
eV		Counts / s
1366.08		130479
1365.08		132073
1364.08		133772
1363.08		132018
1362.08		130958
1361.08		133873
1360.08		132014
1359.08		129923
1358.08		129460
1357.08		129446
1356.08		129476
1355.08		130499
1354.08		130141
1353.08		129754
1352.08		129290
1351.08		130425
1350.08		131421
1349.08		129831
1348.08		127493
1347.08		129071
1346.08		128794
1345.08		129266
1344.08		127331
1343.08		129058
1342.08		129752
1341.08		130125
1340.08		127836
1339.08		127748
1338.08		127701
1337.08		127439
1336.08		128184
1335.08		126440
1334.08		126240
1333.08		129804
1332.08		128462
1331.08		126597
1330.08		127369
1329.08		127592
1328.08		127269
1327.08		127124
1326.08		126285
1325.08		128580
1324.08		127852
1323.08		129245
1322.08		127315
1321.08		126408
1320.08		126286
1319.08		128560
1318.08		127117
1317.08		127467
1316.08		128758
1315.08		125240
1314.08		126726
1313.08		128411
1312.08		129149
1311.08		128333
1310.08		128193
1309.08		130628
1308.08		128677
1307.08		128949
1306.08		126554
1305.08		127900
1304.08		130183
1303.08		128817
1302.08		128308
1301.08		129667
1300.08		127445
1299.08		129595
1298.08		129830
1297.08		127778
1296.08		130377
1295.08		129825
1294.08		129549
1293.08		130278
1292.08		129515
1291.08		130942
1290.08		130376
1289.08		130160
1288.08		129558
1287.08		129179
1286.08		130936
1285.08		131405
1284.08		128775
1283.08		131394
1282.08		130787
1281.08		132190
1280.08		132736
1279.08		131219
1278.08		132311
1277.08		132819
1276.08		133171
1275.08		130476
1274.08		131816
1273.08		133738
1272.08		132388
1271.08		132997
1270.08		133115
1269.08		131239
1268.08		130597
1267.08		133604
1266.08		135566
1265.08		135119
1264.08		133190
1263.08		134754
1262.08		134633
1261.08		134892
1260.08		135384
1259.08		138777
1258.08		135368
1257.08		135514
1256.08		136201
1255.08		137549
1254.08		139204
1253.08		139252
1252.08		139140
1251.08		138547
1250.08		136084
1249.08		137194
1248.08		140694
1247.08		141271
1246.08		141461
1245.08		141434
1244.08		139633
1243.08		142172
1242.08		140278
1241.08		142883
1240.08		146662
1239.08		145721
1238.08		146778
1237.08		144118
1236.08		145183
1235.08		147508
1234.08		146451
1233.08		146095
1232.08		146656
1231.08		148008
1230.08		149096
1229.08		148469
1228.08		147950
1227.08		149727
1226.08		149842
1225.08		151185
1224.08		147953
1223.08		147561
1222.08		150001
1221.08		149100
1220.08		145756
1219.08		142512
1218.08		141119
1217.08		139295
1216.08		137547
1215.08		133677
1214.08		131911
1213.08		131465
1212.08		127047
1211.08		125571
1210.08		126023
1209.08		124702
1208.08		123895
1207.08		122533
1206.08		122140
1205.08		122244
1204.08		117694
1203.08		121921
1202.08		122112
1201.08		121345
1200.08		122802
1199.08		120707
1198.08		121444
1197.08		121329
1196.08		121739
1195.08		121916
1194.08		120370
1193.08		121335
1192.08		122056
1191.08		121492
1190.08		122072
1189.08		121514
1188.08		120263
1187.08		122753
1186.08		123864
1185.08		124894
1184.08		125084
1183.08		121723
1182.08		121540
1181.08		122437
1180.08		122798
1179.08		123898
1178.08		124283
1177.08		125177
1176.08		125459
1175.08		124411
1174.08		123095
1173.08		124887
1172.08		124755
1171.08		124542
1170.08		125559
1169.08		125699
1168.08		127213
1167.08		126582
1166.08		126080
1165.08		128183
1164.08		128483
1163.08		126789
1162.08		127291
1161.08		126965
1160.08		128739
1159.08		126676
1158.08		127978
1157.08		128872
1156.08		130058
1155.08		130068
1154.08		131713
1153.08		131306
1152.08		130588
1151.08		131263
1150.08		130114
1149.08		131163
1148.08		129666
1147.08		132079
1146.08		133566
1145.08		133766
1144.08		136054
1143.08		136395
1142.08		138420
1141.08		137875
1140.08		136506
1139.08		136949
1138.08		135706
1137.08		134687
1136.08		133888
1135.08		136374
1134.08		138319
1133.08		135729
1132.08		135310
1131.08		136996
1130.08		139203
1129.08		139808
1128.08		142275
1127.08		143687
1126.08		145654
1125.08		147708
1124.08		147313
1123.08		147874
1122.08		143582
1121.08		143140
1120.08		138221
1119.08		140328
1118.08		139530
1117.08		138121
1116.08		137346
1115.08		137587
1114.08		136355
1113.08		136304
1112.08		136168
1111.08		140767
1110.08		146571
1109.08		149115
1108.08		155345
1107.08		160360
1106.08		160254
1105.08		159620
1104.08		154757
1103.08		146883
1102.08		138907
1101.08		129132
1100.08		122443
1099.08		116375
1098.08		110921
1097.08		99669
1096.08		91645.1
1095.08		82022.5
1094.08		77043.5
1093.08		78025
1092.08		78146.2
1091.08		75642.2
1090.08		74427.2
1089.08		74448.7
1088.08		75279
1087.08		75037.9
1086.08		73960.1
1085.08		74095
1084.08		73393.2
1083.08		73026.7
1082.08		73859.1
1081.08		72541.3
1080.08		72070.2
1079.08		73562.7
1078.08		74850.3
1077.08		74805.2
1076.08		73280
1075.08		74158.1
1074.08		72992.5
1073.08		73508.6
1072.08		74978.6
1071.08		75800.7
1070.08		73535.9
1069.08		73166.6
1068.08		76998.5
1067.08		74685.3
1066.08		75479.2
1065.08		75466.7
1064.08		74746.4
1063.08		74003.5
1062.08		76490.7
1061.08		76274.1
1060.08		74909.5
1059.08		75051.7
1058.08		74591
1057.08		76114.9
1056.08		76488.1
1055.08		77409.8
1054.08		76855.7
1053.08		76556.9
1052.08		75134.4
1051.08		73587.5
1050.08		76502.2
1049.08		76653.3
1048.08		76723.8
1047.08		78631.7
1046.08		78235.3
1045.08		76917.9
1044.08		77449.8
1043.08		78334
1042.08		77596.4
1041.08		77261.5
1040.08		78158.9
1039.08		76850.6
1038.08		77328.5
1037.08		77982.7
1036.08		77894.8
1035.08		77423.7
1034.08		77429.7
1033.08		77522.1
1032.08		79511.4
1031.08		78764.3
1030.08		78020.3
1029.08		78329.8
1028.08		78639.7
1027.08		78434.3
1026.08		79456.8
1025.08		78331.9
1024.08		79577.3
1023.08		80371.4
1022.08		78248.3
1021.08		79863.6
1020.08		78904.4
1019.08		79741.3
1018.08		80977.9
1017.08		81713.1
1016.08		80292.3
1015.08		81032.2
1014.08		80526.6
1013.08		79989.2
1012.08		80194.6
1011.08		80315.7
1010.08		80092.4
1009.08		81983.5
1008.08		82043.7
1007.08		81159.2
1006.08		80276.1
1005.08		81722.3
1004.08		81937.3
1003.08		84080.7
1002.08		84313.6
1001.08		85742.6
1000.08		84852.8
999.08		84059.2
998.08		83332.2
997.08		82767
996.08		81530.3
995.08		82556.2
994.08		82261.7
993.08		81954.2
992.08		83222.6
991.08		82946.9
990.08		82101.2
989.08		81485.4
988.08		82202.4
987.08		84629.8
986.08		85447.5
985.08		84145
984.08		84665.7
983.08		85747.4
982.08		85058
981.08		86453.4
980.08		88800.8
979.08		89340.3
978.08		88173.7
977.08		88713.3
976.08		89382.6
975.08		87806.9
974.08		86490
973.08		85454.1
972.08		85488.7
971.08		84259.2
970.08		81162.4
969.08		82395
968.08		82566.2
967.08		82355.7
966.08		79964.3
965.08		80355.9
964.08		81379.7
963.08		79734.7
962.08		79747.4
961.08		79061
960.08		79024.3
959.08		80212.2
958.08		78976
957.08		80256.8
956.08		82420.4
955.08		82345.9
954.08		79620.5
953.08		80127.7
952.08		79889.1
951.08		80330.5
950.08		80281.8
949.08		79465.2
948.08		80340.9
947.08		81637.3
946.08		80589.9
945.08		80188.9
944.08		81227.4
943.08		82021.8
942.08		81369.9
941.08		82798.2
940.08		80398.7
939.08		78994.6
938.08		79910.7
937.08		82691.7
936.08		82546.9
935.08		81221.8
934.08		82229.4
933.08		81993.5
932.08		82215.6
931.08		80383.8
930.08		80882.4
929.08		80672.3
928.08		82369.9
927.08		81621.3
926.08		80287.5
925.08		82376
924.08		84000.5
923.08		82757
922.08		82107.2
921.08		83705.1
920.08		81880.9
919.08		82402
918.08		83259.2
917.08		84117.3
916.08		84585.6
915.08		83366.2
914.08		83182.6
913.08		82315.7
912.08		83887.5
911.08		84227.1
910.08		82717.6
909.08		83495.3
908.08		83029
907.08		84619.8
906.08		83722.2
905.08		85101.8
904.08		84598.7
903.08		84342.6
902.08		85128
901.08		85048.3
900.08		84481.1
899.08		83727.8
898.08		85606.9
897.08		84656.2
896.08		85370
895.08		84237.4
894.08		84386.2
893.08		84545.9
892.08		84963
891.08		84343.9
890.08		85934.2
889.08		86177.8
888.08		86191
887.08		85964.4
886.08		85856.3
885.08		85015.3
884.08		85441.5
883.08		86678.5
882.08		85646.7
881.08		85174.7
880.08		85983.3
879.08		86706.3
878.08		87043.4
877.08		85740
876.08		83253.2
875.08		85556.3
874.08		86719.4
873.08		86151.6
872.08		87724.6
871.08		85345.6
870.08		86725.7
869.08		87188.1
868.08		87173.4
867.08		86978.1
866.08		87261.1
865.08		85629.6
864.08		86475.3
863.08		85852.4
862.08		89015.6
861.08		88392.3
860.08		87972.6
859.08		86161.3
858.08		86023
857.08		87714.9
856.08		88080.5
855.08		86698.6
854.08		86236.2
853.08		87900
852.08		87352.1
851.08		86080.9
850.08		88367.6
849.08		88330.7
848.08		87608.8
847.08		88857.7
846.08		90163.5
845.08		88628.1
844.08		87315.9
843.08		88974.4
842.08		88467.2
841.08		89408.3
840.08		90291.9
839.08		90438.3
838.08		91222.4
837.08		91075.9
836.08		89649.5
835.08		88237.9
834.08		87715.1
833.08		89442.3
832.08		90297.4
831.08		91919.5
830.08		90462.6
829.08		89621.8
828.08		89623.3
827.08		90754.4
826.08		91146.7
825.08		89828.8
824.08		88925.2
823.08		88519.5
822.08		90314.2
821.08		92563.5
820.08		92661.6
819.08		92050.4
818.08		92320
817.08		91524.1
816.08		89670.2
815.08		90190.3
814.08		91986.7
813.08		91566.7
812.08		90004.7
811.08		93277.6
810.08		92984.7
809.08		91757.7
808.08		92651.1
807.08		90792.5
806.08		91879.8
805.08		92179.8
804.08		93490.6
803.08		93797.3
802.08		93611.4
801.08		93483.2
800.08		92295.5
799.08		91671.1
798.08		93109.4
797.08		94053.1
796.08		93709.9
795.08		93205.7
794.08		91520
793.08		92264
792.08		92295
791.08		91915.4
790.08		92013.9
789.08		91455.6
788.08		93597.7
787.08		95629.1
786.08		93245.2
785.08		93380.7
784.08		95049.3
783.08		95161.4
782.08		95380.2
781.08		93670.9
780.08		95402.5
779.08		94232.6
778.08		95383.4
777.08		95057.5
776.08		94190.3
775.08		94667.5
774.08		95693.4
773.08		93415.6
772.08		93631.5
771.08		94134.3
770.08		94652.7
769.08		93755.4
768.08		93730
767.08		94144.9
766.08		92977.6
765.08		96874.6
764.08		97859.4
763.08		97216
762.08		96105.7
761.08		95367.1
760.08		95698.4
759.08		96358.9
758.08		97865.2
757.08		94960.7
756.08		94215.7
755.08		98323.7
754.08		98001.2
753.08		96508.3
752.08		97683
751.08		96738.7
750.08		94841.6
749.08		97489.7
748.08		96622.8
747.08		96097.6
746.08		97596.6
745.08		98141.2
744.08		96660.4
743.08		95503.9
742.08		100369
741.08		100678
740.08		97832.5
739.08		95591.4
738.08		97654.9
737.08		97523.5
736.08		98062.1
735.08		97127.2
734.08		98261.2
733.08		98633.4
732.08		97072
731.08		97561.7
730.08		98069.9
729.08		98216.9
728.08		95633.2
727.08		97993
726.08		99182.4
725.08		99529.3
724.08		98844.8
723.08		99366.9
722.08		100096
721.08		98356.2
720.08		99345
719.08		99642.2
718.08		100140
717.08		99679.9
716.08		101672
715.08		100312
714.08		99879.3
713.08		101289
712.08		99728.4
711.08		98127.3
710.08		100524
709.08		98573.7
708.08		97480.5
707.08		100806
706.08		100569
705.08		100967
704.08		101606
703.08		98850.3
702.08		100632
701.08		99162.8
700.08		101844
699.08		101796
698.08		103659
697.08		103124
696.08		102563
695.08		102658
694.08		102760
693.08		102560
692.08		103119
691.08		103563
690.08		103086
689.08		101899
688.08		103108
687.08		104322
686.08		102300
685.08		103517
684.08		104351
683.08		103804
682.08		104948
681.08		105244
680.08		104264
679.08		102999
678.08		104646
677.08		106619
676.08		104786
675.08		104348
674.08		104906
673.08		104035
672.08		102908
671.08		103899
670.08		105533
669.08		104827
668.08		103197
667.08		103573
666.08		103100
665.08		105747
664.08		105239
663.08		106826
662.08		106285
661.08		107076
660.08		103617
659.08		105569
658.08		106470
657.08		107118
656.08		107232
655.08		106900
654.08		107442
653.08		106523
652.08		106229
651.08		105781
650.08		108018
649.08		107482
648.08		107337
647.08		105796
646.08		106626
645.08		105581
644.08		105933
643.08		105909
642.08		107670
641.08		106115
640.08		107149
639.08		107840
638.08		107888
637.08		107746
636.08		106175
635.08		107118
634.08		108499
633.08		109335
632.08		110642
631.08		111257
630.08		108978
629.08		110317
628.08		109725
627.08		108823
626.08		107548
625.08		107321
624.08		107349
623.08		110058
622.08		110711
621.08		109122
620.08		108667
619.08		109241
618.08		110560
617.08		111034
616.08		109939
615.08		111431
614.08		112697
613.08		110567
612.08		108247
611.08		109531
610.08		111665
609.08		110684
608.08		109748
607.08		109822
606.08		111175
605.08		111624
604.08		111606
603.08		111462
602.08		112064
601.08		113453
600.08		113116
599.08		113640
598.08		113048
597.08		113739
596.08		113669
595.08		111922
594.08		112786
593.08		112783
592.08		113181
591.08		113610
590.08		112063
589.08		115320
588.08		113712
587.08		112495
586.08		115261
585.08		116791
584.08		116401
583.08		114865
582.08		114070
581.08		115157
580.08		116455
579.08		113536
578.08		115836
577.08		116095
576.08		115578
575.08		115511
574.08		117507
573.08		112936
572.08		114273
571.08		115148
570.08		116541
569.08		116849
568.08		118172
567.08		116797
566.08		117989
565.08		116086
564.08		119243
563.08		117598
562.08		120244
561.08		118271
560.08		118134
559.08		119316
558.08		120733
557.08		119794
556.08		122238
555.08		120230
554.08		120312
553.08		119340
552.08		117584
551.08		117930
550.08		119232
549.08		120469
548.08		118640
547.08		119165
546.08		118986
545.08		120570
544.08		118677
543.08		117911
542.08		118979
541.08		117997
540.08		119672
539.08		120623
538.08		120933
537.08		118590
536.08		119697
535.08		128338
534.08		141899
533.08		154822
532.08		152909
531.08		141619
530.08		129508
529.08		120045
528.08		117240
527.08		117642
526.08		118785
525.08		117162
524.08		118776
523.08		117497
522.08		117987
521.08		117334
520.08		119965
519.08		119689
518.08		119601
517.08		119082
516.08		121994
515.08		119673
514.08		119843
513.08		120221
512.08		121582
511.08		121231
510.08		120576
509.08		120762
508.08		121348
507.08		120580
506.08		121433
505.08		120925
504.08		121243
503.08		122777
502.08		121778
501.08		121777
500.08		119127
499.08		121035
498.08		121154
497.08		121140
496.08		122629
495.08		124641
494.08		124231
493.08		122004
492.08		122601
491.08		121995
490.08		122855
489.08		124771
488.08		123299
487.08		123207
486.08		124016
485.08		124127
484.08		124935
483.08		124526
482.08		123812
481.08		124276
480.08		122171
479.08		122704
478.08		124065
477.08		124378
476.08		125593
475.08		126044
474.08		126203
473.08		125420
472.08		126197
471.08		127779
470.08		126186
469.08		126047
468.08		126654
467.08		129333
466.08		127204
465.08		127759
464.08		127099
463.08		125961
462.08		129125
461.08		126975
460.08		126638
459.08		129711
458.08		127748
457.08		125736
456.08		126670
455.08		130701
454.08		128941
453.08		127104
452.08		128457
451.08		128581
450.08		127824
449.08		127414
448.08		127465
447.08		125920
446.08		127585
445.08		129084
444.08		128829
443.08		128564
442.08		130861
441.08		133464
440.08		133429
439.08		134698
438.08		133569
437.08		131663
436.08		131249
435.08		133052
434.08		133251
433.08		131742
432.08		130915
431.08		135484
430.08		134321
429.08		135256
428.08		136221
427.08		136422
426.08		134082
425.08		133631
424.08		133814
423.08		130211
422.08		123623
421.08		121517
420.08		117195
419.08		112708
418.08		111228
417.08		108638
416.08		105062
415.08		101518
414.08		102110
413.08		100726
412.08		98036
411.08		97605.6
410.08		96214.6
409.08		96596.5
408.08		98435.9
407.08		103909
406.08		109041
405.08		115074
404.08		119932
403.08		139171
402.08		193464
401.08		300814
400.08		431807
399.08		466454
398.08		343374
397.08		174708
396.08		76418.1
395.08		49817
394.08		44921.8
393.08		44313.9
392.08		42501
391.08		42488.5
390.08		41312.8
389.08		39782
388.08		39326.1
387.08		40353.1
386.08		40916.3
385.08		39806.2
384.08		39377.3
383.08		38862
382.08		39121
381.08		38921.3
380.08		39871.1
379.08		39469.6
378.08		39850
377.08		40062.1
376.08		39790.8
375.08		39952.4
374.08		40007.3
373.08		40039.7
372.08		41393.3
371.08		40940.5
370.08		40341.8
369.08		41363
368.08		41397.1
367.08		41061
366.08		40343.1
365.08		40609.7
364.08		41522.5
363.08		40014.3
362.08		40691
361.08		41934.9
360.08		41399.3
359.08		41550.8
358.08		42643.7
357.08		40888.4
356.08		41684.4
355.08		42693.5
354.08		42840.3
353.08		42050.7
352.08		42364.6
351.08		43262.4
350.08		43292.8
349.08		44756.7
348.08		43883.7
347.08		43736
346.08		42936.7
345.08		42631.2
344.08		41215.9
343.08		41968.9
342.08		43116
341.08		43480.9
340.08		42384.8
339.08		41682.6
338.08		42386.6
337.08		42410.9
336.08		42417.9
335.08		43716.2
334.08		42673.1
333.08		42509.2
332.08		42531.2
331.08		43889.7
330.08		45218.9
329.08		43553.4
328.08		44300.2
327.08		45147.6
326.08		43917.4
325.08		44302.9
324.08		44774.6
323.08		44589.5
322.08		46145.4
321.08		47620.6
320.08		47208.4
319.08		46797.1
318.08		47301
317.08		46167.4
316.08		47086.9
315.08		47384.8
314.08		46000.2
313.08		45356.4
312.08		44756.7
311.08		43469.6
310.08		41374.7
309.08		38984.4
308.08		36857.2
307.08		36266.1
306.08		34678.9
305.08		34013.7
304.08		32120
303.08		32325.2
302.08		32083.5
301.08		32760.6
300.08		33473.2
299.08		32617.3
298.08		31091.5
297.08		29928.7
296.08		31190.2
295.08		33994.4
294.08		35417.3
293.08		32082.6
292.08		31099.3
291.08		54436.3
290.08		125951
289.08		204035
288.08		207356
287.08		137397
286.08		70972.6
285.08		41284.2
284.08		25372.4
283.08		14289.6
282.08		7882.09
281.08		6359.25
280.08		5997.42
279.08		5628.21
278.08		5515.55
277.08		5498.24
276.08		5086.38
275.08		4499.61
274.08		4753.33
273.08		4692.75
272.08		5077.72
271.08		5169.47
270.08		4713.92
269.08		4888.71
268.08		5055.51
267.08		4938.44
266.08		5471.91
265.08		4778.02
264.08		4836.31
263.08		4887.02
262.08		5078.62
261.08		5037.6
260.08		5081.22
259.08		5090.21
258.08		5158.93
257.08		5150.92
256.08		5001.34
255.08		5280.83
254.08		5151.9
253.08		4972.14
252.08		4969.15
251.08		5103.12
250.08		5162.21
249.08		5465.71
248.08		5137.99
247.08		4857.79
246.08		4946.8
245.08		5179.21
244.08		4821.35
243.08		4600.82
242.08		5116.44
241.08		5489.58
240.08		4973.4
239.08		5003.64
238.08		5238.57
237.08		5326.59
236.08		5316.68
235.08		5086.25
234.08		5015.73
233.08		5037.55
232.08		5335.37
231.08		5010.49
230.08		5108.72
229.08		5301.26
228.08		5140.45
227.08		4996.12
226.08		5765.93
225.08		5498.77
224.08		4693.19
223.08		4998.72
222.08		5370.85
221.08		4972.72
220.08		5456.63
219.08		5043.13
218.08		4860.17
217.08		5121.19
216.08		4614.68
215.08		5195.43
214.08		5643.5
213.08		5651.12
212.08		5513.98
211.08		5018.99
210.08		5418.59
209.08		5438.08
208.08		5076.21
207.08		4849.91
206.08		5175.63
205.08		5365.09
204.08		5193.31
203.08		5227.92
202.08		5223.11
201.08		5527.76
200.08		5397.81
199.08		5022.29
198.08		5073.3
197.08		5011.71
196.08		5082.07
195.08		5285.79
194.08		5917.16
193.08		6553.11
192.08		6018.97
191.08		4969.73
190.08		5140.78
189.08		4964
188.08		4902.55
187.08		5296.77
186.08		5483.71
185.08		5436.71
184.08		6000.25
183.08		5722.18
182.08		5720.23
181.08		5186.69
180.08		5007.17
179.08		5038.12
178.08		5245.92
177.08		5046.61
176.08		4930.08
175.08		4788.14
174.08		5540.37
173.08		5250.56
172.08		5289.01
171.08		5081.54
170.08		5723.95
169.08		5699.94
168.08		5896.97
167.08		5654.32
166.08		5036.37
165.08		5457.34
164.08		5045.81
163.08		5010.93
162.08		5187.67
161.08		4812.69
160.08		5143.01
159.08		5592.54
158.08		5490.9
157.08		5293.51
156.08		5453.61
155.08		5601.56
154.08		5418.14
153.08		5506.16
152.08		5471.24
151.08		5025.12
150.08		5376.8
149.08		5698.89
148.08		5589.12
147.08		5190.88
146.08		5421
145.08		5723.88
144.08		5518.59
143.08		5336.06
142.08		5391.51
141.08		5647.16
140.08		5354.81
139.08		5434.53
138.08		5702.1
137.08		5529.52
136.08		5435.62
135.08		5222.16
134.08		5193.53
133.08		5684.15
132.08		5760.77
131.08		5007.25
130.08		5411.93
129.08		5342.53
128.08		5461.81
127.08		5714.32
126.08		5278.47
125.08		5261.86
124.08		5389.81
123.08		5909.63
122.08		5900.14
121.08		6002.96
120.08		6354.51
119.08		6900.35
118.08		5526.41
117.08		5401.3
116.08		5681.39
115.08		5251.67
114.08		5414.9
113.08		5517.92
112.08		5173.56
111.08		5903.05
110.08		5526.53
109.08		5817.07
108.08		5658.87
107.08		5511.1
106.08		5722.08
105.08		6040.58
104.08		6020.94
103.08		6311.2
102.08		5885.24
101.08		5758.93
100.08		5554.56
99.08		5389.18
98.08		5407.91
97.08		5495.35
96.08		5704.87
95.08		5897.91
94.08		5719.15
93.08		5566.37
92.08		5916.96
91.08		6115.46
90.08		6146.24
89.08		5796.84
88.08		5718.19
87.08		5434.77
86.08		5693.79
85.08		5552.32
84.08		5608.59
83.08		5919.5
82.08		6191.99
81.08		6416.74
80.08		5841.38
79.08		5783.26
78.08		5924.67
77.08		6020.03
76.08		6362.32
75.08		6382.04
74.08		6253.81
73.08		6248.16
72.08		5944.52
71.08		6049.83
70.08		6019.2
69.08		5907.32
68.08		5923.27
67.08		5962.64
66.08		6116.41
65.08		5815.81
64.08		5825.91
63.08		5927.49
62.08		5662.61
61.08		6119.86
60.08		6091.1
59.08		6277.94
58.08		6296.76
57.08		6310.3
56.08		6708.64
55.08		6815.19
54.08		6941.76
53.08		6233.52
52.08		6711.17
51.08		6830.13
50.08		6695.05
49.08		6314.6
48.08		6662.07
47.08		6216.9
46.08		6285.36
45.08		6128.87
44.08		6313.1
43.08		6070.75
42.08		5845.73
41.08		5537.98
40.08		5329.26
39.08		5228.23
38.08		5378.14
37.08		5538.47
36.08		5554.33
35.08		5930.12
34.08		5773.03
33.08		5587.02
32.08		6343.99
31.08		6388.7
30.08		6855.13
29.08		7990
28.08		9286.38
27.08		10187.9
26.08		11731.6
25.08		12099.5
24.08		12630.6
23.08		12328.7
22.08		11832.3
21.08		10711.5
20.08		8181.33
19.08		6673.75
18.08		5523.1
17.08		5724.13
16.08		5748.99
15.08		5232.82
14.08		4634.59
13.08		4332.54
12.08		4023.55
11.08		3235.1
10.08		3118.28
9.08		2861.97
8.08		3518.65
7.08		4671.35
6.08		5033.78
5.08		4408.8
4.08		3199.63
3.08		1897.43
2.08		710.36
1.08		238.862
0.08		147.909
-0.92		75.8263
-1.92		37.7641
-2.92		17.8591
-3.92		21.9888
-4.92		20.008
-5.92		15.056
-6.92		9.62385
-7.92		0
-8.92		0

## Sheet: Peak Table
Peak Table :
	Name	Start BE	Peak BE	End BE	Height CPS	FWHM eV	Area (P) CPS.eV	Area (N) TPP-2M	Atomic %	Peak Type	Q	SF ALTHERMO1	TXFN	Backgnd	PP Height CPS	PP Hgt (N)	PP At. %	Title	File Name
	C1s	296.68	288.13	279.88	28656.9	1.05	40648.6	0.93	42.12	Standard	1	1	616.58	Smart	29311.3	0.17	32.42	C1s Scan	C:\Users\engineer\AppData\Local\Temp\VGD{43FB74DC-E841-463F-B53B-8F3451537FCA}.vgd
	N1s	410.68	398.64	392.88	47815.7	1.22	84430.6	1.18	53.63	Standard	1	1.676	646.23	Smart	48694.8	0.34	66.03	N1s Scan	C:\Users\engineer\AppData\Local\Temp\VGD{AA042B46-46D4-4007-9287-40DFDAE2118C}.vgd
	O1s	545.68	532.14	525.88	3502.99	2.11	11086.1	0.09	4.26	Standard	1	2.881	686.56	Smart	3797.32	0.01	1.56	O1s Scan	C:\Users\engineer\AppData\Local\Temp\VGD{7F95057D-4457-4BDE-B4D6-4B2B4C35303E}.vgd

## Sheet: Titles
14:28:58 Monday, October 23, 2017
D:\20171023\CHENLEI\4.xls
4
Data Files :	Title	File Name	Comment
	O1s Scan	C:\...\Local\Temp\VGD{7F95057D-4457-4BDE-B4D6-4B2B4C35303E}.vgd
	N1s Scan	C:\...\Local\Temp\VGD{AA042B46-46D4-4007-9287-40DFDAE2118C}.vgd
	C1s Scan	C:\...\Local\Temp\VGD{43FB74DC-E841-463F-B53B-8F3451537FCA}.vgd
	Survey	C:\...\Local\Temp\VGD{BE2CCA78-701F-4C43-A28D-CA10212E8528}.vgd
	O1s Scan	D:\20171023\CHENLEI\4.DATA\O1s Scan.VGD
	N1s Scan	D:\20171023\CHENLEI\4.DATA\N1s Scan.VGD
	C1s Scan	D:\20171023\CHENLEI\4.DATA\C1s Scan.VGD
	Survey	D:\20171023\CHENLEI\4.DATA\Survey.VGD
