# Supplementary material for: Dataset of emission and excitation spectra, UV–vis absorption spectra, and XPS spectra of graphitic C3N4
Source: Data Brief. 2018 Oct 3;21:501–10. doi: 10.1016/j.dib.2018.09.123 (PMC6199237; doi:10.1016/j.dib.2018.09.123)
Supplement: Supplementary file 2 — Supplementary material [file mmc2.zip › Raw Data/Fig 4/Fig 4a/Air 650íμ.xls]

## Sheet: O1s Scan
﻿
Axis	Energy	Elements=	201
C:\Users\engineer\AppData\Local\Temp\VGD{6F9E675B-A6F1-4DA5-AC8E-574D30A9D416}.vgd
Binding Energy (E)				Backgnd.
eV		Counts / s		Counts / s
545.78		6052.99		0
545.68		6024.63		6061.02
545.58		6105.45		6059.15
545.48		6072.03		6055.93
545.38		6273.16		6035.87
545.28		6188.01		6006.78
545.18		5876.91		5984.81
545.08		6043.5		5973.36
544.98		6181.77		5960.04
544.88		6005.26		5936.1
544.78		6003.07		5910.6
544.68		6016.01		5891.31
544.58		5839.3		5879.33
544.48		5782.67		5879.32
544.38		6022.96		5879.3
544.28		6115.22		5878.71
544.18		6051.82		5877.55
544.08		6149.12		5876.12
543.98		5979.5		5874.97
543.88		6131.09		5873.64
543.78		5949.77		5872.73
543.68		6286.07		5871.16
543.58		5898.72		5870.08
543.48		6032.63		5868.81
543.38		5947.21		5868.24
543.28		5876.67		5867.72
543.18		5779.27		5867.72
543.08		5989.3		5867.71
542.98		6116.12		5867.65
542.88		6063.46		5867.54
542.78		6171.23		5867.4
542.68		6117.95		5867.25
542.58		6016.96		5867.11
542.48		6134.13		5866.98
542.38		5902.24		5866.9
542.28		5846.07		5866.84
542.18		6022.3		5866.81
542.08		6126.49		5866.73
541.98		6201.07		5866.58
541.88		6317.91		5866.38
541.78		5781.65		5866.25
541.68		6043.02		5866.14
541.58		5860.72		5866.12
541.48		6141.11		5866.03
541.38		5899.87		5865.97
541.28		5952.71		5865.9
541.18		5929.9		5865.86
541.08		6000.59		5865.8
540.98		6237.61		5865.69
540.88		6206.15		5865.53
540.78		5910.34		5865.38
540.68		5932.42		5865.29
540.58		5975.27		5865.25
540.48		6052.57		5865.17
540.38		5940.9		5865.1
540.28		6164.73		5864.99
540.18		6093.27		5864.87
540.08		5992.38		5864.75
539.98		6081.83		5864.64
539.88		6119.97		5864.52
539.78		6066.31		5864.39
539.68		6038.37		5864.26
539.58		5895.74		5864.18
539.48		5914.54		5864.13
539.38		6132.01		5864.06
539.28		6017.2		5863.97
539.18		5613.19		5863.94
539.08		5990.35		5863.93
538.98		6059.5		5863.91
538.88		6154.5		5863.8
538.78		6023.46		5863.67
538.68		5957.77		5863.56
538.58		5984.67		5863.49
538.48		5880.38		5863.44
538.38		5959.65		5863.4
538.28		5943.17		5863.36
538.18		5976.77		5863.3
538.08		6015.5		5863.23
537.98		6202.72		5863.11
537.88		6290.7		5862.94
537.78		6372.78		5862.69
537.68		6114.63		5862.46
537.58		6138.22		5862.26
537.48		6092.11		5862.11
537.38		6109		5861.97
537.28		6049.9		5861.84
537.18		6059.55		5861.72
537.08		6116.66		5861.59
536.98		6122.52		5861.45
536.88		6176.27		5861.29
536.78		6227.3		5861.11
536.68		6027.16		5860.95
536.58		6056.22		5860.81
536.48		6211.57		5860.67
536.38		5972.79		5860.54
536.28		6212.85		5860.38
536.18		6139.45		5860.24
536.08		5867.78		5860.11
535.98		6028.78		5860.03
535.88		6049.66		5859.95
535.78		5950.89		5859.87
535.68		6050.39		5859.77
535.58		6042.4		5859.68
535.48		6233.24		5859.54
535.38		6114.39		5859.38
535.28		5969.68		5859.24
535.18		6076.76		5859.13
535.08		5973.35		5859.04
534.98		5970.7		5858.95
534.88		6229.23		5858.84
534.78		6275.53		5858.66
534.68		5913.96		5858.5
534.58		6157.94		5858.35
534.48		6249.06		5858.21
534.38		6396.46		5857.97
534.28		6622.66		5857.64
534.18		6758.75		5857.22
534.08		6648.98		5856.75
533.98		6908.93		5856.22
533.88		6871.07		5855.68
533.78		7062.47		5855.05
533.68		7219.87		5854.36
533.58		7394.76		5853.58
533.48		7552.57		5852.7
533.38		7625.98		5851.74
533.28		7446.59		5850.77
533.18		7887.72		5849.74
533.08		8145.58		5848.6
532.98		8311.33		5847.31
532.88		8830.42		5845.83
532.78		8374.69		5844.3
532.68		8788.61		5842.69
532.58		8977.61		5841.04
532.48		8872.89		5839.3
532.38		9071.86		5837.51
532.28		9259.18		5835.66
532.18		9001.71		5833.78
532.08		9084.97		5831.91
531.98		8721.99		5830.13
531.88		9083.27		5828.34
531.78		8985.59		5826.56
531.68		8615.21		5824.8
531.58		8396.19		5823.18
531.48		8339.16		5821.67
531.38		7943.46		5820.3
531.28		7466.6		5819.1
531.18		7393.23		5818.08
531.08		7512.21		5817.14
530.98		7272.97		5816.24
530.88		6867.59		5815.44
530.78		6565.12		5814.81
530.68		6493.33		5814.34
530.58		6516.66		5813.93
530.48		6764.29		5813.49
530.38		6546.53		5813.03
530.28		6164.06		5812.65
530.18		6053.44		5812.39
530.08		6082.06		5812.23
529.98		6410.45		5812.02
529.88		6173.89		5811.78
529.78		6000.82		5811.56
529.68		6092.19		5811.4
529.58		6205.36		5811.24
529.48		6024.19		5811.07
529.38		5822.46		5810.95
529.28		5805.52		5810.91
529.18		5829.68		5810.9
529.08		6018.61		5810.86
528.98		5987.79		5810.78
528.88		5960.4		5810.68
528.78		6083.47		5810.57
528.68		5825.73		5810.48
528.58		5923.12		5810.41
528.48		6110.04		5810.33
528.38		6050.37		5810.2
528.28		5705.09		5810.12
528.18		5969.55		5810.06
528.08		6081.98		5810
527.98		5889.84		5809.9
527.88		5972.36		5809.8
527.78		5998.78		5809.72
527.68		6006.51		5809.62
527.58		5935.73		5809.52
527.48		5852.33		5809.45
527.38		6147.48		5809.35
527.28		5947.92		5809.25
527.18		5823.88		5809.16
527.08		6067.3		5809.08
526.98		6095.28		5808.97
526.88		6029.26		5808.83
526.78		6145.98		5808.67
526.68		5932.25		5808.54
526.58		5729.84		5808.46
526.48		5763.31		5840.14
526.38		6075.39		5871.82
526.28		5947.31		5903.49
526.18		6088.38		5935.17
526.08		6183.79		5966.84
525.98		6152.63		5998.52
525.88		5859.48		6030.2
525.78		6078.48		0

## Sheet: N1s Scan
﻿
Axis	Energy	Elements=	181
C:\Users\engineer\AppData\Local\Temp\VGD{E40576EC-A64F-4581-95B5-CD4544C6D862}.vgd
Binding Energy (E)				Backgnd.
eV		Counts / s		Counts / s
410.78		4864.89		0
410.68		4806.2		4785.26
410.58		4684.7		4718.62
410.48		4659.63		4682.04
410.38		4701.79		4681.36
410.28		4820.26		4669.82
410.18		4654.18		4655.97
410.08		4781.99		4632.92
409.98		4671.14		4616.37
409.88		4572.66		4602.59
409.78		4563.98		4601.77
409.68		4668.78		4600.49
409.58		4714.21		4588.7
409.48		4511.7		4577.99
409.38		4613.37		4568.77
409.28		4680.99		4559.75
409.18		4623.07		4541.01
409.08		4500.85		4526.43
408.98		4607.6		4514.06
408.88		4715.72		4492.88
408.78		4455.39		4471.05
408.68		4393.92		4460.17
408.58		4531.21		4459.78
408.48		4638.07		4459.22
408.38		4504.5		4458.54
408.28		4500.78		4457.89
408.18		4492.82		4457.37
408.08		4643.89		4456.72
407.98		4670.84		4455.9
407.88		4873.57		4454.73
407.78		4810.16		4453.39
407.68		4705		4452.02
407.58		4903.09		4450.61
407.48		4923.62		4449.09
407.38		5019.55		4447.27
407.28		5128.52		4445.23
407.18		5120.32		4443.01
407.08		5122.75		4440.68
406.98		5159.36		4438.31
406.88		5130.59		4435.92
406.78		5138.15		4433.51
406.68		5075.07		4431.17
406.58		5004.82		4428.93
406.48		5009.92		4426.81
406.38		5143.34		4424.61
406.28		5110.66		4422.31
406.18		5107.9		4419.9
406.08		5206.22		4417.43
405.98		5040.23		4415.02
405.88		5190.14		4412.51
405.78		5256.58		4409.96
405.68		5279.78		4407.17
405.58		5459.68		4404.12
405.48		5294.36		4401.02
405.38		5542.96		4397.67
405.28		5524.81		4394.25
405.18		5535.61		4390.59
405.08		5565.95		4386.9
404.98		5727		4383
404.88		5932.36		4378.73
404.78		6003.79		4374.04
404.68		6028.22		4369.05
404.58		6023.86		4363.96
404.48		6198.39		4358.68
404.38		6199.63		4353.22
404.28		6306.64		4347.48
404.18		6337.59		4341.59
404.08		6382.79		4335.52
403.98		6195.46		4329.53
403.88		6022.87		4323.81
403.78		5986.46		4318.44
403.68		5916.84		4313.32
403.58		5807.01		4308.38
403.48		5534.8		4303.84
403.38		5276.16		4299.88
403.28		5039.68		4296.62
403.18		4964.67		4293.88
403.08		4878.51		4291.5
402.98		4767.07		4289.36
402.88		4555.53		4287.59
402.78		4514.32		4286.15
402.68		4458.51		4284.99
402.58		4281.34		4284.07
402.48		4390.09		4283.27
402.38		4504.22		4282.42
402.28		4662.29		4281.21
402.18		5145.7		4279.29
402.08		5470.36		4276.47
401.98		5913.74		4272.48
401.88		6438.08		4267.28
401.78		7163.51		4260.49
401.68		7928.86		4251.81
401.58		8926.85		4240.8
401.48		9927.13		4227.2
401.38		10707.9		4210.98
401.28		11194.4		4192.62
401.18		11639.3		4172.62
401.08		11964.6		4151.4
400.98		12108.6		4129.28
400.88		12438.6		4106.35
400.78		12329		4083.03
400.68		12856.3		4058.96
400.58		12763.7		4034.52
400.48		13281.4		4009.13
400.38		13667.4		3982.93
400.28		14118.3		3955.4
400.18		14175.1		3926.97
400.08		14474.4		3897.71
399.98		14867.5		3867.69
399.88		15574.8		3836.29
399.78		16282.8		3803.14
399.68		17106.6		3767.82
399.58		18981.5		3729.25
399.48		21532.6		3685.72
399.38		24933.4		3634.82
399.28		28358.1		3575.09
399.18		32889		3504.68
399.08		37928.1		3422.05
398.98		43053.1		3325.58
398.88		47754.7		3215.09
398.78		51111.3		3092.09
398.68		53546		2959.06
398.58		52597.6		2821.2
398.48		50309.5		2683.74
398.38		46739.4		2552.25
398.28		40674		2431.49
398.18		33995.1		2325.55
398.08		27152.7		2237.5
397.98		20889.2		2167.58
397.88		15774.7		2114.39
397.78		12004.5		2075.1
397.68		9039.42		2046.7
397.58		6825.4		2026.53
397.48		5456.19		2012.38
397.38		4468.44		2002.44
397.28		3753.42		1995.31
397.18		3170.94		1990.29
397.08		3015.96		1986.6
396.98		2769.13		1983.82
396.88		2647.25		1981.52
396.78		2570.81		1979.62
396.68		2402.81		1978.05
396.58		2432.86		1976.68
396.48		2452.79		1975.42
396.38		2328.67		1974.23
396.28		2237.38		1973.21
396.18		2279.05		1972.35
396.08		2249.95		1971.56
395.98		2138.55		1970.86
395.88		2151.38		1970.27
395.78		2167.3		1969.77
395.68		2136.88		1969.26
395.58		2094.86		1968.8
395.48		2043.71		1968.46
395.38		2119.59		1968.13
395.28		2028.62		1967.86
395.18		2055.3		1967.59
395.08		2136.19		1967.29
394.98		2152.37		1966.88
394.88		2080.58		1966.45
394.78		2080.76		1966.06
394.68		1970.75		1965.84
394.58		1988.83		1965.71
394.48		1937.55		1966.48
394.38		2007.26		1967.25
394.28		2013.86		1968.02
394.18		2037.12		1968.8
394.08		2029.37		1969.57
393.98		2045.38		1970.34
393.88		1913.5		1971.11
393.78		1964.61		1971.88
393.68		2037.53		1973.64
393.58		2039.25		1975.41
393.48		2051.22		1977.17
393.38		2013.63		1978.94
393.28		1953.09		1980.7
393.18		2039.16		1982.46
393.08		2009.86		1984.23
392.98		1988.75		1985.99
392.88		1991.02		1987.75
392.78		1983.49		0

## Sheet: C1s Scan
﻿
Axis	Energy	Elements=	171
C:\Users\engineer\AppData\Local\Temp\VGD{638590E6-5172-47E0-821A-F205AE1F3D31}.vgd
Binding Energy (E)				Backgnd.
eV		Counts / s		Counts / s
296.78		1351.35		0
296.68		1368.22		1348.11
296.58		1324.75		1348.07
296.48		1430.04		1346.22
296.38		1437.16		1342.67
296.28		1319.07		1339.03
296.18		1320.01		1337.67
296.08		1373.92		1337.12
295.98		1378.87		1336.07
295.88		1418.9		1334.24
295.78		1340.13		1332.59
295.68		1410.95		1330.62
295.58		1421.8		1328.56
295.48		1441.01		1325.68
295.38		1439.2		1322.48
295.28		1547.96		1318.26
295.18		1529.39		1313.25
295.08		1560.99		1307.21
294.98		1643.27		1300.3
294.88		1649.92		1292.32
294.78		1733.98		1282.87
294.68		1749.72		1272.41
294.58		1660.19		1261.64
294.48		1650.28		1251.24
294.38		1897.79		1239.5
294.28		1903.71		1225.7
294.18		2034.09		1208.74
294.08		2052.63		1190.28
293.98		1959.87		1171.01
293.88		2001.06		1151.58
293.78		2043.84		1131.82
293.68		1972.55		1111.55
293.58		2100.79		1090.13
293.48		2032.95		1068.35
293.38		1894.71		1046.7
293.28		1986.67		1025.47
293.18		1953.7		1004.39
293.08		1904.85		982.813
292.98		1796.82		962.214
292.88		1786.05		942.448
292.78		1848.48		922.707
292.68		1772.71		902.754
292.58		1636.83		883.514
292.48		1550.53		866.108
292.38		1369.95		851.349
292.28		1342.75		838.484
292.18		1186.49		828.069
292.08		1115.46		819.338
291.98		1123.41		812.066
291.88		1006.84		805.984
291.78		1019.12		800.499
291.68		914.885		796.454
291.58		907.873		793.066
291.48		835.997		790.971
291.38		916.56		788.823
291.28		781.767		787.57
291.18		805.112		786.521
291.08		807.19		786.264
290.98		746.491		786.213
290.88		879.425		786.127
290.78		837.554		786.027
290.68		893.077		785.858
290.58		869.421		785.692
290.48		811.586		785.539
290.38		881.414		785.391
290.28		960.103		785.2
290.18		928.091		784.954
290.08		972.456		784.664
289.98		1030.44		784.342
289.88		1110.75		783.933
289.78		1265.75		783.387
289.68		1440.65		782.648
289.58		1672.04		781.646
289.48		1981.55		780.308
289.38		2763.28		778.35
289.28		3416.59		775.574
289.18		4243.94		771.738
289.08		5582.89		766.579
288.98		7391.84		759.556
288.88		9610.06		750.017
288.78		12456.4		737.254
288.68		15869		720.514
288.58		19644.4		699.064
288.48		23339.6		672.503
288.38		26641.8		640.873
288.28		28787.8		604.931
288.18		30432.5		565.629
288.08		30247		524.591
287.98		28734.7		483.525
287.88		25688.5		444.622
287.78		21668.7		409.676
287.68		16861.8		380.232
287.58		12911.1		356.718
287.48		9441.4		338.887
287.38		6780.15		325.742
287.28		4789.06		316.375
287.18		3265.22		309.881
287.08		2464.75		305.394
286.98		1941.32		302.232
286.88		1577.76		299.854
286.78		1420.98		297.961
286.68		1371.45		296.332
286.58		1250.85		294.853
286.48		1150.51		293.498
286.38		1070.94		292.283
286.28		1055.21		291.156
286.18		1063.89		290.069
286.08		1146.27		288.946
285.98		1146.4		287.778
285.88		1138.32		286.574
285.78		1248.81		285.321
285.68		1430		283.933
285.58		1658.26		282.301
285.48		1582.26		280.51
285.38		1760.62		278.563
285.28		1889.35		276.506
285.18		2133.16		274.188
285.08		2123.14		271.698
284.98		2108.36		269.103
284.88		2135.48		266.503
284.78		2067.48		263.925
284.68		2061.93		261.366
284.58		1980.16		258.876
284.48		1800.29		256.508
284.38		1664.83		254.323
284.28		1436.73		252.388
284.18		1213.87		250.725
284.08		1021.63		249.36
283.98		897.545		248.245
283.88		664.196		247.386
283.78		539.65		246.75
283.68		492.303		246.303
283.58		514.682		245.926
283.48		422.447		245.602
283.38		377.487		245.332
283.28		319.593		245.153
283.18		324.566		245.019
283.08		308.079		244.918
282.98		296.35		244.827
282.88		271.477		244.761
282.78		300.862		244.698
282.68		262.775		244.65
282.58		284.993		244.597
282.48		251.988		244.566
282.38		238.519		244.546
282.28		278.073		244.53
282.18		238.78		244.52
282.08		218.843		244.519
281.98		279.24		244.517
281.88		286.002		244.493
281.78		281.59		244.44
281.68		323.424		244.366
281.58		290.767		244.29
281.48		280.443		244.215
281.38		307.089		244.147
281.28		304.727		244.072
281.18		288.547		243.993
281.08		281.327		243.927
280.98		214.81		243.902
280.88		265.314		243.888
280.78		251.541		247.405
280.68		266.782		250.921
280.58		253.705		254.437
280.48		278.053		257.954
280.38		268.281		261.47
280.28		279.202		264.986
280.18		266.046		268.503
280.08		260.26		272.556
279.98		295.798		276.609
279.88		256.357		280.661
279.78		289.829		0

## Sheet: Survey
﻿
Axis	Energy	Elements=	1376
C:\Users\engineer\AppData\Local\Temp\VGD{796FF96D-7FAF-4B98-B777-F0D5A08B6CE9}.vgd
Binding Energy (E)
eV		Counts / s
1366.08		130917
1365.08		129728
1364.08		129920
1363.08		130797
1362.08		129705
1361.08		128863
1360.08		129506
1359.08		127382
1358.08		124992
1357.08		129198
1356.08		130733
1355.08		128458
1354.08		125671
1353.08		126556
1352.08		126822
1351.08		125618
1350.08		126826
1349.08		127687
1348.08		128523
1347.08		128819
1346.08		127189
1345.08		124722
1344.08		124378
1343.08		124312
1342.08		125124
1341.08		123999
1340.08		126740
1339.08		126639
1338.08		126126
1337.08		125924
1336.08		125160
1335.08		127055
1334.08		126950
1333.08		125791
1332.08		126907
1331.08		126611
1330.08		126166
1329.08		123176
1328.08		124231
1327.08		124695
1326.08		125191
1325.08		124616
1324.08		124967
1323.08		125940
1322.08		124085
1321.08		126199
1320.08		125868
1319.08		127159
1318.08		126137
1317.08		127179
1316.08		125743
1315.08		124708
1314.08		126989
1313.08		127825
1312.08		126475
1311.08		123670
1310.08		125063
1309.08		125248
1308.08		126141
1307.08		127553
1306.08		125327
1305.08		126831
1304.08		125875
1303.08		125262
1302.08		128077
1301.08		127508
1300.08		125597
1299.08		124450
1298.08		128141
1297.08		128112
1296.08		127341
1295.08		127985
1294.08		128203
1293.08		129062
1292.08		126642
1291.08		127561
1290.08		127322
1289.08		128389
1288.08		128525
1287.08		128373
1286.08		128897
1285.08		127732
1284.08		130207
1283.08		129340
1282.08		127803
1281.08		130025
1280.08		129838
1279.08		129999
1278.08		129669
1277.08		130309
1276.08		128716
1275.08		129548
1274.08		131440
1273.08		133527
1272.08		130573
1271.08		133436
1270.08		131729
1269.08		131896
1268.08		132389
1267.08		134649
1266.08		132537
1265.08		133098
1264.08		134690
1263.08		134123
1262.08		131141
1261.08		132921
1260.08		132779
1259.08		133785
1258.08		134490
1257.08		135085
1256.08		134911
1255.08		133691
1254.08		135362
1253.08		137439
1252.08		136466
1251.08		133502
1250.08		136476
1249.08		138194
1248.08		139549
1247.08		137658
1246.08		136642
1245.08		139505
1244.08		140936
1243.08		141064
1242.08		140061
1241.08		142364
1240.08		141778
1239.08		142986
1238.08		143045
1237.08		142741
1236.08		144344
1235.08		142853
1234.08		143789
1233.08		141410
1232.08		141852
1231.08		145453
1230.08		148023
1229.08		147213
1228.08		146748
1227.08		147254
1226.08		147613
1225.08		147427
1224.08		148287
1223.08		149265
1222.08		148586
1221.08		147846
1220.08		148507
1219.08		141363
1218.08		140915
1217.08		140149
1216.08		135249
1215.08		133528
1214.08		132618
1213.08		128544
1212.08		128139
1211.08		128419
1210.08		124297
1209.08		124915
1208.08		125396
1207.08		122241
1206.08		120943
1205.08		122705
1204.08		121559
1203.08		119538
1202.08		122863
1201.08		120709
1200.08		118098
1199.08		118381
1198.08		119296
1197.08		120093
1196.08		121772
1195.08		122479
1194.08		120347
1193.08		120277
1192.08		121381
1191.08		121189
1190.08		119356
1189.08		121077
1188.08		122110
1187.08		122333
1186.08		121683
1185.08		119396
1184.08		122404
1183.08		122514
1182.08		120291
1181.08		122741
1180.08		125754
1179.08		125970
1178.08		126089
1177.08		125313
1176.08		121922
1175.08		124613
1174.08		123633
1173.08		123196
1172.08		126180
1171.08		124852
1170.08		127440
1169.08		124974
1168.08		125755
1167.08		125204
1166.08		125313
1165.08		126779
1164.08		128715
1163.08		128289
1162.08		127681
1161.08		128492
1160.08		130224
1159.08		130020
1158.08		130133
1157.08		130404
1156.08		128693
1155.08		128690
1154.08		130232
1153.08		131886
1152.08		131124
1151.08		128820
1150.08		130178
1149.08		131765
1148.08		131663
1147.08		132404
1146.08		133741
1145.08		136520
1144.08		136284
1143.08		135305
1142.08		135873
1141.08		134716
1140.08		135987
1139.08		133399
1138.08		135331
1137.08		136180
1136.08		136187
1135.08		137582
1134.08		133816
1133.08		135280
1132.08		139864
1131.08		139110
1130.08		139791
1129.08		143313
1128.08		145545
1127.08		147361
1126.08		147814
1125.08		148571
1124.08		147233
1123.08		149894
1122.08		148143
1121.08		144374
1120.08		143426
1119.08		141345
1118.08		140337
1117.08		137470
1116.08		135172
1115.08		137092
1114.08		139562
1113.08		139851
1112.08		141246
1111.08		143061
1110.08		149571
1109.08		153010
1108.08		159938
1107.08		162637
1106.08		165395
1105.08		164045
1104.08		157764
1103.08		149800
1102.08		140486
1101.08		133992
1100.08		126489
1099.08		118824
1098.08		111199
1097.08		100413
1096.08		90722.7
1095.08		83452.9
1094.08		78306.3
1093.08		76551.1
1092.08		76098.7
1091.08		75602
1090.08		73500.2
1089.08		73363.5
1088.08		74564.7
1087.08		73347.5
1086.08		72390.8
1085.08		73533.4
1084.08		73685.7
1083.08		71118.6
1082.08		71488
1081.08		71945.2
1080.08		70989.8
1079.08		72663.2
1078.08		73136
1077.08		74672.6
1076.08		75046
1075.08		73764
1074.08		75219.5
1073.08		73307.6
1072.08		73416.2
1071.08		74246.4
1070.08		74518.2
1069.08		75002
1068.08		75695
1067.08		74467.5
1066.08		75700.5
1065.08		74497.2
1064.08		74348.9
1063.08		74477.3
1062.08		75913.7
1061.08		76399.6
1060.08		75899.1
1059.08		76002.7
1058.08		74674.5
1057.08		75864.2
1056.08		76143.2
1055.08		75070.9
1054.08		75868.4
1053.08		77988.7
1052.08		76829.7
1051.08		75866.5
1050.08		75282.5
1049.08		76566.9
1048.08		76857.1
1047.08		76310.7
1046.08		77137.6
1045.08		77908.1
1044.08		77744.9
1043.08		77196.4
1042.08		74694.7
1041.08		75086.7
1040.08		76388.5
1039.08		75843.6
1038.08		75620.4
1037.08		76615.5
1036.08		77778
1035.08		78700.7
1034.08		78594.1
1033.08		76592.6
1032.08		77054.7
1031.08		78306
1030.08		77169.7
1029.08		77842
1028.08		77336.9
1027.08		76715
1026.08		78139.8
1025.08		77554.7
1024.08		80502.2
1023.08		79943.8
1022.08		80076.6
1021.08		79709.1
1020.08		80914.2
1019.08		79113.9
1018.08		77952.8
1017.08		78407.9
1016.08		78741.8
1015.08		79589.5
1014.08		78314.4
1013.08		80513.1
1012.08		81191.2
1011.08		80528.7
1010.08		81341.1
1009.08		78829.4
1008.08		82078.8
1007.08		82035.4
1006.08		79809.9
1005.08		81721.2
1004.08		82031
1003.08		83405.1
1002.08		83292.1
1001.08		84854.7
1000.08		83606.3
999.08		82469.5
998.08		83036.1
997.08		82773.8
996.08		82843.5
995.08		82736.3
994.08		82115.3
993.08		80756.3
992.08		82169.2
991.08		82048.4
990.08		81910.6
989.08		82957.3
988.08		83197.9
987.08		82665.4
986.08		81647
985.08		83351.7
984.08		83616.3
983.08		84857
982.08		85653.4
981.08		85395.2
980.08		86178.8
979.08		88212.8
978.08		86943.8
977.08		88100.1
976.08		87250.8
975.08		86458.7
974.08		86680.8
973.08		86504
972.08		85733.2
971.08		84603
970.08		82121.6
969.08		81366.8
968.08		83787.8
967.08		82261.4
966.08		79074.5
965.08		79179.5
964.08		79711
963.08		77361.2
962.08		79154.6
961.08		79312.9
960.08		79867.3
959.08		80013.1
958.08		79807.7
957.08		79290.2
956.08		77866.5
955.08		78361.2
954.08		80456.8
953.08		80572.3
952.08		81768
951.08		82042.7
950.08		81353.2
949.08		79095.6
948.08		80115.8
947.08		81351.6
946.08		81182.6
945.08		81050.2
944.08		80026.3
943.08		80169.6
942.08		80564.6
941.08		80805.9
940.08		78846
939.08		80682.9
938.08		82356.8
937.08		82932.1
936.08		81426.6
935.08		80363.7
934.08		81143.8
933.08		80461.3
932.08		81313.4
931.08		79841.4
930.08		80427.7
929.08		80230.5
928.08		81386.3
927.08		80731.3
926.08		81135.4
925.08		80984.4
924.08		81242.5
923.08		81226.1
922.08		79365.6
921.08		81976.4
920.08		82802.3
919.08		84754.3
918.08		83965.4
917.08		84423.2
916.08		83536
915.08		82894.7
914.08		82594.8
913.08		82306.4
912.08		85090.7
911.08		85294.1
910.08		84197.6
909.08		82685.1
908.08		82755
907.08		84597.7
906.08		86035.7
905.08		84950.4
904.08		83400.4
903.08		83605
902.08		84446.6
901.08		84518.8
900.08		83918.3
899.08		84165.5
898.08		83902.2
897.08		83903.9
896.08		84595.8
895.08		83981.9
894.08		83603
893.08		85655.6
892.08		84906.8
891.08		84956.8
890.08		85472.7
889.08		84605.4
888.08		84585
887.08		83982.4
886.08		85622.8
885.08		86114.5
884.08		85189.6
883.08		85373.4
882.08		86504.1
881.08		84800.4
880.08		84427.2
879.08		84824.2
878.08		86213.7
877.08		85927.2
876.08		87401.2
875.08		86085.9
874.08		84777.2
873.08		87013.6
872.08		85212.8
871.08		86828.5
870.08		86411.2
869.08		86272.9
868.08		85951.2
867.08		86201.8
866.08		87266.2
865.08		87723.6
864.08		87654.1
863.08		86468.7
862.08		87322.5
861.08		87764.1
860.08		87060.6
859.08		89018.5
858.08		87190.1
857.08		87247.5
856.08		87870.9
855.08		87104.3
854.08		87751
853.08		87464.2
852.08		88176.4
851.08		90769.2
850.08		89388.5
849.08		88540.1
848.08		87939.4
847.08		89972.7
846.08		89667.9
845.08		90864.8
844.08		89202.6
843.08		87870.2
842.08		90652.8
841.08		90105.4
840.08		88055
839.08		87643.3
838.08		88656.3
837.08		89303.6
836.08		89328.7
835.08		89021
834.08		89547.9
833.08		86663.2
832.08		88842
831.08		89090
830.08		88184
829.08		89652.3
828.08		91102
827.08		92551.1
826.08		90641.3
825.08		89286
824.08		88889.8
823.08		89110.3
822.08		89825.4
821.08		90358.3
820.08		89772.7
819.08		90076.2
818.08		91347.6
817.08		91719.5
816.08		90138.5
815.08		90386.8
814.08		91485.2
813.08		93130.3
812.08		91776.7
811.08		90253.2
810.08		90879.6
809.08		91373.2
808.08		91293.9
807.08		91932.8
806.08		91807.7
805.08		92990.3
804.08		94196.2
803.08		93539.8
802.08		91473.9
801.08		91518.6
800.08		90313.9
799.08		91430.4
798.08		93119.8
797.08		91651
796.08		92526.4
795.08		93073.6
794.08		93537.1
793.08		94528.9
792.08		93148.7
791.08		92758
790.08		92633.1
789.08		91838.1
788.08		90640.6
787.08		91906.9
786.08		93331.8
785.08		94543
784.08		92898.9
783.08		95058.8
782.08		95543.2
781.08		95647.5
780.08		95150.1
779.08		92852.1
778.08		94189.1
777.08		95184.6
776.08		93483.2
775.08		95407.6
774.08		95445.1
773.08		94016.9
772.08		94102.5
771.08		93461.5
770.08		94386.6
769.08		94862.5
768.08		95920.7
767.08		92723
766.08		94361.7
765.08		96196.2
764.08		95553.2
763.08		94476
762.08		93320.7
761.08		94676
760.08		94942.7
759.08		97197.2
758.08		95407.4
757.08		94014.9
756.08		94281.1
755.08		95046.6
754.08		95344.1
753.08		95178.2
752.08		95892.4
751.08		96256.5
750.08		97458.4
749.08		97493.9
748.08		97158.1
747.08		97571.6
746.08		95870.4
745.08		95730.3
744.08		95660.4
743.08		96171
742.08		96858.2
741.08		97358.7
740.08		97326.2
739.08		98136.6
738.08		96464.4
737.08		96114.5
736.08		94895.5
735.08		98262
734.08		98807.8
733.08		97695.2
732.08		97315.9
731.08		97738.6
730.08		97936.6
729.08		97334.9
728.08		97140.3
727.08		98072.9
726.08		98025.9
725.08		97926.1
724.08		98635.6
723.08		97540.8
722.08		98830.4
721.08		99288.6
720.08		98786.3
719.08		97826.7
718.08		98941.2
717.08		98895.6
716.08		99057.9
715.08		100432
714.08		99498.8
713.08		100298
712.08		100129
711.08		101593
710.08		99437.7
709.08		99655.7
708.08		102515
707.08		100822
706.08		99967.7
705.08		102251
704.08		100757
703.08		100668
702.08		100965
701.08		100548
700.08		99091.8
699.08		101148
698.08		100496
697.08		101840
696.08		102213
695.08		103316
694.08		102432
693.08		102029
692.08		101823
691.08		101743
690.08		101787
689.08		101704
688.08		102355
687.08		102049
686.08		102681
685.08		102124
684.08		102740
683.08		102750
682.08		103692
681.08		103137
680.08		102826
679.08		101655
678.08		102031
677.08		103419
676.08		105261
675.08		103964
674.08		102541
673.08		103593
672.08		101635
671.08		101266
670.08		104493
669.08		104901
668.08		104108
667.08		104424
666.08		104379
665.08		105649
664.08		103607
663.08		101622
662.08		102516
661.08		104977
660.08		105585
659.08		105046
658.08		106342
657.08		104929
656.08		104952
655.08		103272
654.08		106304
653.08		107082
652.08		106546
651.08		105808
650.08		106454
649.08		105477
648.08		104307
647.08		107040
646.08		107303
645.08		106667
644.08		106869
643.08		107255
642.08		108678
641.08		107409
640.08		107753
639.08		108493
638.08		111593
637.08		108467
636.08		107766
635.08		108522
634.08		107006
633.08		108368
632.08		109190
631.08		108452
630.08		108208
629.08		108070
628.08		108954
627.08		111085
626.08		110455
625.08		110178
624.08		110039
623.08		108816
622.08		109113
621.08		110003
620.08		109826
619.08		109072
618.08		107740
617.08		109316
616.08		110190
615.08		111866
614.08		111382
613.08		111179
612.08		111301
611.08		109462
610.08		108415
609.08		108264
608.08		112074
607.08		113512
606.08		110492
605.08		109958
604.08		112592
603.08		112173
602.08		111855
601.08		111346
600.08		112154
599.08		112640
598.08		110924
597.08		111376
596.08		113028
595.08		111965
594.08		111083
593.08		113208
592.08		114152
591.08		113709
590.08		114723
589.08		113886
588.08		112831
587.08		114525
586.08		111848
585.08		113230
584.08		115480
583.08		116406
582.08		113533
581.08		113418
580.08		113537
579.08		117117
578.08		115665
577.08		115481
576.08		116332
575.08		115158
574.08		115983
573.08		116410
572.08		116191
571.08		115428
570.08		116644
569.08		117799
568.08		116602
567.08		116986
566.08		118163
565.08		118189
564.08		116797
563.08		117508
562.08		117183
561.08		116871
560.08		118053
559.08		117998
558.08		117248
557.08		117789
556.08		119254
555.08		121462
554.08		119424
553.08		118032
552.08		118943
551.08		120314
550.08		119855
549.08		120351
548.08		119106
547.08		118384
546.08		118928
545.08		118766
544.08		119234
543.08		119062
542.08		120023
541.08		119076
540.08		116660
539.08		117846
538.08		119629
537.08		118926
536.08		122892
535.08		130719
534.08		143361
533.08		155472
532.08		152347
531.08		141557
530.08		125807
529.08		119948
528.08		120940
527.08		121003
526.08		118108
525.08		119011
524.08		118774
523.08		119853
522.08		118430
521.08		118648
520.08		120000
519.08		118595
518.08		121091
517.08		120427
516.08		119399
515.08		120302
514.08		119820
513.08		120099
512.08		120000
511.08		118958
510.08		118603
509.08		121324
508.08		121599
507.08		119190
506.08		118643
505.08		121599
504.08		122619
503.08		121717
502.08		122684
501.08		123539
500.08		122093
499.08		123574
498.08		122984
497.08		122467
496.08		124829
495.08		124172
494.08		124838
493.08		124037
492.08		123487
491.08		125241
490.08		125370
489.08		124191
488.08		124211
487.08		123059
486.08		124176
485.08		124261
484.08		124804
483.08		124834
482.08		125793
481.08		125593
480.08		123409
479.08		124800
478.08		125453
477.08		127890
476.08		125944
475.08		123877
474.08		127367
473.08		126702
472.08		124500
471.08		127720
470.08		128484
469.08		127297
468.08		128442
467.08		128498
466.08		127766
465.08		126565
464.08		128177
463.08		128058
462.08		127916
461.08		130008
460.08		129882
459.08		130944
458.08		128134
457.08		127501
456.08		129227
455.08		129142
454.08		127044
453.08		128816
452.08		131097
451.08		128666
450.08		127247
449.08		127801
448.08		128000
447.08		126613
446.08		126161
445.08		128077
444.08		127587
443.08		128720
442.08		128639
441.08		133393
440.08		134436
439.08		133181
438.08		133292
437.08		132682
436.08		134322
435.08		134956
434.08		135355
433.08		134107
432.08		134231
431.08		134078
430.08		135974
429.08		136298
428.08		135460
427.08		135518
426.08		134706
425.08		136565
424.08		133607
423.08		132380
422.08		128357
421.08		123162
420.08		120010
419.08		114834
418.08		109462
417.08		106704
416.08		104037
415.08		103310
414.08		102241
413.08		100704
412.08		99835
411.08		97350.5
410.08		97179
409.08		98409.7
408.08		100785
407.08		105438
406.08		110933
405.08		117107
404.08		122369
403.08		140123
402.08		199617
401.08		308666
400.08		445806
399.08		481229
398.08		351578
397.08		174673
396.08		75686.4
395.08		49026.4
394.08		45187.7
393.08		43534.5
392.08		41375.7
391.08		40886.2
390.08		41637.8
389.08		39285
388.08		39653
387.08		40122.4
386.08		39029.5
385.08		38415.9
384.08		39917.7
383.08		40237.4
382.08		40757.6
381.08		40583.2
380.08		40696.5
379.08		40138.9
378.08		39777.8
377.08		39751.8
376.08		39552.1
375.08		39493.1
374.08		41385.4
373.08		40741.7
372.08		40048.7
371.08		42225.5
370.08		42076.7
369.08		40422.3
368.08		40060.9
367.08		40764.6
366.08		41403.3
365.08		40591.1
364.08		40093.1
363.08		40427.6
362.08		40752.5
361.08		40285.5
360.08		41256.5
359.08		40470.8
358.08		40972
357.08		42173.9
356.08		41929.6
355.08		41507
354.08		41932.5
353.08		42151.2
352.08		41909.8
351.08		41181.1
350.08		41058.8
349.08		42845.8
348.08		43107.6
347.08		42865
346.08		41411.7
345.08		41738.9
344.08		41528.9
343.08		42228.1
342.08		43008.8
341.08		41688.6
340.08		41877.6
339.08		42040.5
338.08		43027.9
337.08		43053.9
336.08		43370.2
335.08		43444.7
334.08		43276.5
333.08		43391
332.08		43570.6
331.08		44099.5
330.08		43576.2
329.08		43718.4
328.08		43765
327.08		44007.8
326.08		44924.8
325.08		44857.4
324.08		44643
323.08		43442.3
322.08		45206.7
321.08		45785
320.08		45202.8
319.08		46834.2
318.08		46795.9
317.08		47021.6
316.08		48699.2
315.08		47751.8
314.08		46437.4
313.08		46014.7
312.08		45051
311.08		43371.3
310.08		40128.3
309.08		38863.6
308.08		36708.3
307.08		34292.9
306.08		32287.7
305.08		30882.7
304.08		31736.1
303.08		31173.1
302.08		31631.5
301.08		32881.8
300.08		33988.6
299.08		32380.4
298.08		30419.5
297.08		30584.1
296.08		32383.5
295.08		35361.3
294.08		36967.6
293.08		33982.8
292.08		33113.9
291.08		57118.2
290.08		131734
289.08		214366
288.08		215164
287.08		133211
286.08		61274.5
285.08		33296.8
284.08		20783.7
283.08		12251.1
282.08		7859.86
281.08		6081.03
280.08		6151.91
279.08		5657.23
278.08		5220.39
277.08		5347.83
276.08		4955.91
275.08		5048.69
274.08		5483.43
273.08		5145.47
272.08		4917.55
271.08		5328.05
270.08		5206.16
269.08		5541.32
268.08		5579.16
267.08		5171.2
266.08		5131.58
265.08		5290.72
264.08		5540.47
263.08		5361.01
262.08		5358.06
261.08		5286.02
260.08		5227.52
259.08		5057.54
258.08		5128.54
257.08		5267.7
256.08		5192.59
255.08		4895.69
254.08		4863.77
253.08		5252.13
252.08		5322.23
251.08		5629.27
250.08		5094.9
249.08		5109.1
248.08		5456.09
247.08		5458.46
246.08		5461.4
245.08		5462.95
244.08		5070.87
243.08		4970.45
242.08		5020.62
241.08		4906.73
240.08		5347.14
239.08		5381.02
238.08		5073.43
237.08		5134.69
236.08		5611.71
235.08		5219.14
234.08		5199.29
233.08		5212.33
232.08		5487.72
231.08		5376.83
230.08		4927.92
229.08		5785.52
228.08		5729.95
227.08		5150.18
226.08		5624.67
225.08		5477.06
224.08		5083.39
223.08		4939.39
222.08		4926.05
221.08		4950.35
220.08		5322.09
219.08		5388.54
218.08		4968.97
217.08		5350.1
216.08		5582.42
215.08		5127.82
214.08		5244.41
213.08		5056.91
212.08		4621.71
211.08		5006.62
210.08		5179.28
209.08		5447.77
208.08		5645.66
207.08		5585.87
206.08		5582.6
205.08		5399.05
204.08		5501.22
203.08		5077.08
202.08		4806.6
201.08		5328.76
200.08		5396.96
199.08		5335.23
198.08		5042.61
197.08		5710.74
196.08		5916.12
195.08		5273.94
194.08		6356.86
193.08		6101.76
192.08		5887.32
191.08		5144.57
190.08		5205.97
189.08		5038.97
188.08		5115.24
187.08		5740.44
186.08		5439.6
185.08		4980.36
184.08		5657.27
183.08		5721.07
182.08		5595.64
181.08		5230.4
180.08		5285.67
179.08		5656.95
178.08		5681.57
177.08		5643.78
176.08		5573.82
175.08		5622.51
174.08		5172.24
173.08		5635.18
172.08		5549.19
171.08		5521.16
170.08		5905.04
169.08		5684.34
168.08		5794.76
167.08		5816.69
166.08		5968.81
165.08		5229.72
164.08		5375.99
163.08		5822.32
162.08		5616.3
161.08		5933.58
160.08		5434.03
159.08		5637.78
158.08		5641.08
157.08		5415.7
156.08		5509.02
155.08		5888.57
154.08		5716.47
153.08		6094.33
152.08		5852.03
151.08		6042.38
150.08		5684.03
149.08		6044.57
148.08		5733.2
147.08		5599.7
146.08		5656.4
145.08		5545.75
144.08		5608.13
143.08		5618.84
142.08		5931.17
141.08		5895.73
140.08		5688.47
139.08		5637.32
138.08		5724.82
137.08		5680.45
136.08		5950.6
135.08		5502.51
134.08		5322.43
133.08		5467.42
132.08		5667.08
131.08		5534.2
130.08		5915.08
129.08		5838.61
128.08		5522.51
127.08		6094.47
126.08		6222.19
125.08		5499.8
124.08		5408.27
123.08		5733.48
122.08		5851.23
121.08		6156.08
120.08		6865.75
119.08		6734.28
118.08		5917.68
117.08		5881.03
116.08		6342.5
115.08		5720.6
114.08		5438.87
113.08		5618.49
112.08		5565.9
111.08		5172.08
110.08		5533.79
109.08		6115.87
108.08		5861.59
107.08		5734.67
106.08		5697.87
105.08		5461.61
104.08		5798.12
103.08		5554.55
102.08		5500.54
101.08		5566.46
100.08		5710.36
99.08		5561.17
98.08		5611.79
97.08		5501.12
96.08		6038.22
95.08		5762.32
94.08		5998.4
93.08		6004.92
92.08		6314.39
91.08		5922
90.08		5799.22
89.08		6336.42
88.08		6116.84
87.08		5520.81
86.08		5924.62
85.08		6415.25
84.08		6536.62
83.08		5935.53
82.08		5728.47
81.08		5918.3
80.08		6255.88
79.08		6001.59
78.08		6222.18
77.08		6321.7
76.08		6946.4
75.08		6803.1
74.08		6879.71
73.08		6338.31
72.08		6001.36
71.08		6531.83
70.08		6265.38
69.08		5866.98
68.08		5918.63
67.08		6185.96
66.08		6350.9
65.08		6455.06
64.08		6038.25
63.08		6176.11
62.08		6209.65
61.08		6646.72
60.08		6473.45
59.08		6697.06
58.08		6188.25
57.08		6732.34
56.08		6650.31
55.08		5895.07
54.08		6494.96
53.08		6870.86
52.08		7146.18
51.08		6976.65
50.08		6425.44
49.08		6528.33
48.08		6724.2
47.08		6437.4
46.08		6370.13
45.08		6612.6
44.08		5795.34
43.08		6139.98
42.08		6263.52
41.08		6165.04
40.08		5783.41
39.08		6056.95
38.08		5438.08
37.08		5200.14
36.08		5797.11
35.08		5745.8
34.08		5908.48
33.08		5954.24
32.08		5915.38
31.08		6371.34
30.08		7297.1
29.08		7943.71
28.08		8591.87
27.08		10276.2
26.08		11474.2
25.08		12045.1
24.08		12428.9
23.08		12197.1
22.08		12250.5
21.08		10481.4
20.08		8175.17
19.08		6687.95
18.08		5693.14
17.08		5855.82
16.08		5647.89
15.08		5353.71
14.08		4924.99
13.08		4260.21
12.08		4025.31
11.08		3405.37
10.08		3035.83
9.08		2789.28
8.08		3359.22
7.08		4718.81
6.08		5475.53
5.08		4940.16
4.08		3610.43
3.08		1971.73
2.08		784.888
1.08		264.093
0.08		95.2561
-0.92		109.163
-1.92		77.57
-2.92		31.2985
-3.92		31.1114
-4.92		26.6607
-5.92		2.2519
-6.92		7.68507
-7.92		27.6591
-8.92		22.428

## Sheet: Peak Table
Peak Table :
	Name	Start BE	Peak BE	End BE	Height CPS	FWHM eV	Area (P) CPS.eV	Area (N) TPP-2M	Atomic %	Peak Type	Q	SF ALTHERMO1	TXFN	Backgnd	PP Height CPS	PP Hgt (N)	PP At. %	Title	File Name
	C1s	296.68	288.15	279.88	29634.2	1.05	40946.2	0.93	41.42	Standard	1	1	616.58	Smart	30217.7	0.17	31.88	C1s Scan	C:\Users\engineer\AppData\Local\Temp\VGD{638590E6-5172-47E0-821A-F205AE1F3D31}.vgd
	N1s	410.68	398.64	392.88	49921.5	1.19	88007.6	1.23	54.58	Standard	1	1.676	646.23	Smart	51632.5	0.36	66.79	N1s Scan	C:\Users\engineer\AppData\Local\Temp\VGD{E40576EC-A64F-4581-95B5-CD4544C6D862}.vgd
	O1s	545.68	532.19	525.88	3281.47	2.15	10652.5	0.09	4	Standard	1	2.881	686.58	Smart	3388.52	0.01	1.33	O1s Scan	C:\Users\engineer\AppData\Local\Temp\VGD{6F9E675B-A6F1-4DA5-AC8E-574D30A9D416}.vgd

## Sheet: Titles
14:29:46 Monday, October 23, 2017
D:\20171023\CHENLEI\5.xls
5
Data Files :	Title	File Name	Comment
	O1s Scan	C:\...\Local\Temp\VGD{6F9E675B-A6F1-4DA5-AC8E-574D30A9D416}.vgd
	N1s Scan	C:\...\Local\Temp\VGD{E40576EC-A64F-4581-95B5-CD4544C6D862}.vgd
	C1s Scan	C:\...\Local\Temp\VGD{638590E6-5172-47E0-821A-F205AE1F3D31}.vgd
	Survey	C:\...\Local\Temp\VGD{796FF96D-7FAF-4B98-B777-F0D5A08B6CE9}.vgd
	O1s Scan	D:\20171023\CHENLEI\5.DATA\O1s Scan.VGD
	N1s Scan	D:\20171023\CHENLEI\5.DATA\N1s Scan.VGD
	C1s Scan	D:\20171023\CHENLEI\5.DATA\C1s Scan.VGD
	Survey	D:\20171023\CHENLEI\5.DATA\Survey.VGD
