# Supplementary material for: Dataset of emission and excitation spectra, UV–vis absorption spectra, and XPS spectra of graphitic C3N4
Source: Data Brief. 2018 Oct 3;21:501–10. doi: 10.1016/j.dib.2018.09.123 (PMC6199237; doi:10.1016/j.dib.2018.09.123)
Supplement: Supplementary file 2 — Supplementary material [file mmc2.zip › Raw Data/Fig 4/Fig 4a/N2 450íμ.xls]

## Sheet: O1s Scan
﻿
Axis	Energy	Elements=	201
C:\Users\engineer\AppData\Local\Temp\VGD{F8A5B6C2-D44B-42CA-950A-EC82D97E7076}.vgd
Binding Energy (E)				Backgnd.
eV		Counts / s		Counts / s
545.48		5166.8		0
545.38		5096.2		5104.34
545.28		5050.01		4985.08
545.18		4809.02		4985
545.08		5128.37		4984.74
544.98		5031.52		4984.58
544.88		5018.06		4983.23
544.78		5300.77		4980.9
544.68		5227.98		4977.42
544.58		5162.46		4973.07
544.48		4976.89		4970.48
544.38		4954.77		4969.38
544.28		5050.97		4968.88
544.18		5057.51		4967.92
544.08		5013.33		4966.62
543.98		5150.71		4964.73
543.88		5231.39		4961.83
543.78		5146.32		4958.14
543.68		4960.8		4955.46
543.58		5046.17		4953.77
543.48		5078.28		4952.44
543.38		5024.46		4950.73
543.28		5250.44		4947.85
543.18		5117.38		4944.7
543.08		5039.1		4941.42
542.98		4903.03		4940.03
542.88		5191.88		4938.21
542.78		5232.15		4935.27
542.68		5058.31		4931.42
542.58		5218.32		4927.36
542.48		4996.64		4924.56
542.38		5115.39		4921.39
542.28		5171.47		4918.44
542.18		5042.43		4915.18
542.08		4941.16		4912.86
541.98		5142.78		4910.66
541.88		5010.49		4908.61
541.78		5096.73		4905.65
541.68		4944.39		4903.76
541.58		5025.83		4901.76
541.48		4920.4		4900.71
541.38		4819.55		4900.36
541.28		4961.13		4900.36
541.18		5036.06		4900.34
541.08		5071.89		4900.28
540.98		5340.58		4900.17
540.88		5229.07		4900.03
540.78		5033.92		4899.9
540.68		5002.46		4899.81
540.58		5022.86		4899.76
540.48		4921.96		4899.72
540.38		5082.26		4899.67
540.28		5086.16		4899.61
540.18		4941.9		4899.55
540.08		5042.5		4899.49
539.98		4941.61		4899.46
539.88		4945.91		4899.42
539.78		5088.47		4899.38
539.68		5065.13		4899.32
539.58		5142.83		4899.23
539.48		5215.22		4899.12
539.38		5068.56		4899.01
539.28		4881.14		4898.94
539.18		5079.88		4898.89
539.08		5111.02		4898.84
538.98		5202.64		4898.73
538.88		5029.15		4898.64
538.78		4904.15		4898.57
538.68		5139.92		4898.51
538.58		5109.59		4898.45
538.48		5037.16		4898.36
538.38		5337.69		4898.24
538.28		5007.75		4898.14
538.18		5058.46		4898.03
538.08		5107.29		4897.96
537.98		5141.6		4897.87
537.88		4972.23		4897.79
537.78		5240.96		4897.69
537.68		5118.44		4897.59
537.58		5104.57		4897.48
537.48		5046.79		4897.39
537.38		4784.41		4897.36
537.28		5059		4897.33
537.18		4866.32		4897.32
537.08		4949.48		4897.29
536.98		5179.41		4897.25
536.88		5027.06		4897.18
536.78		5149.38		4897.08
536.68		4950.9		4897.01
536.58		4905.28		4896.97
536.48		5036.32		4896.94
536.38		5162.32		4896.87
536.28		5210.88		4896.77
536.18		4806.64		4896.69
536.08		4963.56		4896.65
535.98		5102.04		4896.62
535.88		5168.44		4896.54
535.78		4968.23		4896.46
535.68		5087.57		4896.38
535.58		5041.93		4896.32
535.48		4975.62		4896.25
535.38		5211.73		4896.17
535.28		5039.08		4896.09
535.18		5002.74		4896.01
535.08		5138.57		4895.93
534.98		5142.51		4895.84
534.88		5322.47		4895.71
534.78		5261.77		4895.55
534.68		5202.98		4895.39
534.58		5155.64		4895.25
534.48		5348.76		4895.1
534.38		5280.1		4894.94
534.28		5336.15		4894.75
534.18		5409.01		4894.55
534.08		5320.34		4894.34
533.98		5473.37		4894.12
533.88		5730.35		4893.85
533.78		5686.79		4893.52
533.68		5808.94		4893.14
533.58		6136.94		4892.71
533.48		6295.79		4892.18
533.38		6342.73		4891.58
533.28		6480.73		4890.92
533.18		6423.65		4890.25
533.08		6594.94		4889.53
532.98		7013.04		4888.74
532.88		7039.15		4887.86
532.78		7189.07		4886.89
532.68		7575.29		4885.84
532.58		7807.8		4884.67
532.48		7894.07		4883.4
532.38		8093.68		4882.05
532.28		8197.82		4880.64
532.18		7956.32		4879.23
532.08		8069.24		4877.81
531.98		8158.63		4876.41
531.88		7807.78		4875.02
531.78		7725.82		4873.68
531.68		7625.88		4872.42
531.58		7570.57		4871.2
531.48		7299.88		4870.04
531.38		7166.93		4868.94
531.28		6912.05		4867.95
531.18		6584.72		4867.05
531.08		6251.97		4866.29
530.98		6117		4865.65
530.88		6189.77		4865.07
530.78		5842.36		4864.54
530.68		5791.36		4864.07
530.58		5848.26		4863.64
530.48		5596.95		4863.25
530.38		5699.09		4862.88
530.28		5569.4		4862.54
530.18		5250.98		4862.26
530.08		5095.61		4862.06
529.98		5162.16		4861.92
529.88		5099.84		4861.81
529.78		5101.13		4861.7
529.68		5092.2		4861.59
529.58		5045.65		4861.49
529.48		5005.73		4861.41
529.38		5201.48		4861.31
529.28		4880.17		4861.24
529.18		5063.69		4861.16
529.08		5117.88		4861.09
528.98		5165.57		4860.97
528.88		5026.69		4860.87
528.78		5102.48		4860.76
528.68		5123.26		4860.66
528.58		5029.95		4860.56
528.48		5130.91		4860.46
528.38		4979.42		4860.38
528.28		5103.85		4860.28
528.18		4897.33		4860.22
528.08		5183.99		4860.14
527.98		5140.28		4860.04
527.88		5042.3		4859.92
527.78		4981.17		4859.84
527.68		4958.72		4859.78
527.58		5159.87		4859.7
527.48		5056.7		4859.61
527.38		5085.12		4859.51
527.28		4922.16		4859.44
527.18		5017.17		4859.37
527.08		4979.12		4859.32
526.98		4840.53		4859.28
526.88		4851.91		4859.27
526.78		5069.76		4859.24
526.68		4990.96		4859.19
526.58		5100.47		4859.11
526.48		5032.84		4859.03
526.38		4948.43		4858.95
526.28		5022.69		4858.89
526.18		5023.96		4858.83
526.08		4974.16		4858.76
525.98		4839.32		4858.72
525.88		4912.55		4858.7
525.78		4824.23		4902.52
525.68		5068.45		4946.34
525.58		5147.43		5203.11
525.48		5393.47		0

## Sheet: N1s Scan
﻿
Axis	Energy	Elements=	181
C:\Users\engineer\AppData\Local\Temp\VGD{F2A21119-0310-4997-93E8-28EBEB98368E}.vgd
Binding Energy (E)				Backgnd.
eV		Counts / s		Counts / s
410.48		4019.71		0
410.38		3979.62		3964.29
410.28		3893.54		3885.13
410.18		3782.22		3846.25
410.08		3862.97		3824.11
409.98		3827.14		3819.62
409.88		3771.2		3744.94
409.78		3639.34		3664.43
409.68		3582.74		3654.92
409.58		3742.67		3628.57
409.48		3560.31		3628.39
409.38		3659.07		3625.93
409.28		3661.57		3625.59
409.18		3762.22		3619.32
409.08		3702.62		3611.26
408.98		3626.73		3603.55
408.88		3667.11		3597.99
408.78		3640.28		3593.8
408.68		3641.88		3588.83
408.58		3587.94		3585.77
408.48		3615.6		3583.18
408.38		3546		3582.77
408.28		3625.14		3582.16
408.18		3666.15		3581.31
408.08		3530.57		3580.49
407.98		3681.01		3579.4
407.88		3755.39		3577.87
407.78		3866.75		3574.79
407.68		3810.66		3571.07
407.58		3792.5		3567.12
407.48		3734.63		3563.71
407.38		3871.95		3559.95
407.28		3897.27		3555.67
407.18		3863.01		3550.73
407.08		4067.51		3544.84
406.98		4133.19		3537.79
406.88		3948.4		3530.26
406.78		3953.45		3523.14
406.68		3976.74		3516.62
406.58		3958		3509.96
406.48		4020.55		3502.91
406.38		4119.3		3495.11
406.28		3984.71		3487.08
406.18		3919.75		3479.4
406.08		4066.38		3471.84
405.98		4105.58		3463.64
405.88		4050.22		3454.73
405.78		4050.26		3445.78
405.68		4158.56		3436.46
405.58		4147.78		3426.58
405.48		4317.4		3415.36
405.38		4248.83		3403.59
405.28		4326.5		3390.85
405.18		4400.44		3377.57
405.08		4769.44		3361.77
404.98		4850.5		3343.41
404.88		4787.19		3323.06
404.78		4807.62		3302.3
404.68		4964.6		3280.76
404.58		5111.39		3257.49
404.48		5201.78		3232.15
404.38		5125.15		3205.78
404.28		5039.83		3179.41
404.18		4753.47		3154.75
404.08		4735.08		3131.55
403.98		4662.32		3109.78
403.88		4657.82		3088.17
403.78		4412.07		3067.77
403.68		4301.68		3048.75
403.58		4197.42		3031.57
403.48		3941.14		3016.32
403.38		3873.9		3002.82
403.28		3860.87		2990.68
403.18		3793.88		2979.06
403.08		3606.6		2968.5
402.98		3362.15		2960.08
402.88		3237.99		2954.06
402.78		3105.47		2950.24
402.68		3067.95		2947.7
402.58		2972.1		2946.33
402.48		2990.71		2945.46
402.38		2873.57		2945.28
402.28		2973.07		2945.09
402.18		3071.13		2944.86
402.08		3123.65		2944.45
401.98		3321.33		2943.81
401.88		3530.55		2942.85
401.78		3921.62		2941.36
401.68		4145.1		2939.31
401.58		4823.28		2936.39
401.48		5313.48		2932.53
401.38		5968.01		2927.44
401.28		6588.03		2921.15
401.18		7009.93		2913.72
401.08		7251.21		2905.41
400.98		7881.96		2896.21
400.88		8323.96		2886.11
400.78		8307.82		2875.29
400.68		8370.71		2864.12
400.58		8262.87		2852.96
400.48		8398.8		2841.73
400.38		8567.08		2830.34
400.28		8695.18		2818.63
400.18		9055.7		2806.47
400.08		9541.38		2793.63
399.98		10044.3		2779.85
399.88		10966.8		2764.77
399.78		11946		2748.05
399.68		13545.2		2728.95
399.58		15171		2706.99
399.48		17041.5		2681.57
399.38		18772.7		2652.6
399.28		21174.2		2619.55
399.18		24190.1		2581.63
399.08		26940.5		2538.17
398.98		29713		2488.9
398.88		32237		2434.14
398.78		34787.7		2374.02
398.68		37683.3		2308.44
398.58		38782.4		2238.34
398.48		39988.4		2164.63
398.38		39194.8		2089.76
398.28		37972.8		2015.3
398.18		35747.6		1943.55
398.08		32585.3		1876.09
397.98		27553.8		1815.5
397.88		23759.1		1762.84
397.78		19513.2		1718.85
397.68		15430.1		1682.91
397.58		12097		1654.72
397.48		9310.91		1633.33
397.38		7271.15		1617.37
397.28		5666.29		1605.69
397.18		4417.35		1597.28
397.08		3783.37		1591.18
396.98		3147.04		1586.77
396.88		2721.42		1583.49
396.78		2350.94		1581.16
396.68		2228.39		1579.44
396.58		2071.75		1578.16
396.48		2054.19		1577.07
396.38		1903.35		1576.2
396.28		1887.31		1575.45
396.18		1871.69		1574.82
396.08		1788.54		1574.27
395.98		1799.41		1573.77
395.88		1718.66		1573.38
395.78		1809.73		1572.97
395.68		1734.34		1572.6
395.58		1714.45		1572.24
395.48		1637.07		1571.99
395.38		1737.69		1571.74
395.28		1690.88		1571.51
395.18		1711.76		1571.22
395.08		1704.26		1570.96
394.98		1655.5		1570.72
394.88		1602.9		1570.55
394.78		1676.61		1570.4
394.68		1696.07		1570.22
394.58		1612.93		1570.03
394.48		1538.06		1569.94
394.38		1679.89		1569.86
394.28		1698.68		1569.72
394.18		1703.58		1569.47
394.08		1563.22		1569.3
393.98		1569.52		1569.21
393.88		1574.9		1570.62
393.78		1567.44		1572.13
393.68		1661.09		1573.65
393.58		1581.31		1575.16
393.48		1634.26		1576.67
393.38		1555.07		1578.18
393.28		1573.93		1579.69
393.18		1610.08		1582.71
393.08		1594.15		1585.73
392.98		1585.21		1588.75
392.88		1586.9		1595.15
392.78		1647.22		1601.55
392.68		1602.63		1607.94
392.58		1640.43		1614.34
392.48		1599.97		0

## Sheet: C1s Scan
﻿
Axis	Energy	Elements=	171
C:\Users\engineer\AppData\Local\Temp\VGD{09593208-03D2-475F-9760-12086A3CB264}.vgd
Binding Energy (E)				Backgnd.
eV		Counts / s		Counts / s
296.48		1081.89		0
296.38		1106.57		1083.83
296.28		1063.04		1083.54
296.18		1156.7		1080.95
296.08		1247.71		1073.76
295.98		1194.09		1061.89
295.88		1153.85		1049.09
295.78		1005.88		1042.66
295.68		1041.95		1040.37
295.58		1073.28		1039.9
295.48		1085.1		1038.7
295.38		1170.72		1036.35
295.28		1281.72		1032.15
295.18		1067.68		1027.96
295.08		1091.66		1024.32
294.98		1128.38		1021.85
294.88		1286.77		1017.44
294.78		1214.04		1011.85
294.68		1174.53		1005.72
294.58		1258.59		999.643
294.48		1319.95		992.5
294.38		1440.75		982.905
294.28		1521.16		970.835
294.18		1485.75		957.057
294.08		1387.21		943.394
293.98		1469.61		929.834
293.88		1529.26		915.575
293.78		1515.1		899.885
293.68		1557.96		883.071
293.58		1528.29		865.866
293.48		1538.83		848.055
293.38		1618.37		829.315
293.28		1544.58		810.001
293.18		1468.74		790.835
293.08		1492.56		772.296
292.98		1514.79		753.584
292.88		1361.12		735.359
292.78		1274.75		718.568
292.68		1093.87		704.966
292.58		1087.98		693.373
292.48		1105.91		682.95
292.38		978.277		673.271
292.28		937.862		664.647
292.18		873.444		657.801
292.08		789.917		652.399
291.98		795.988		648.079
291.88		740.251		644.791
291.78		748.671		641.779
291.68		722.016		639.327
291.58		708.257		637.092
291.48		711.3		635.124
291.38		645.368		633.762
291.28		651.335		632.853
291.18		615.139		632.739
291.08		650.937		632.576
290.98		631.652		632.532
290.88		629.302		632.481
290.78		698.674		632.406
290.68		682.784		632.305
290.58		693.677		632.173
290.48		635.887		632.071
290.38		660.262		631.979
290.28		659.94		631.905
290.18		691.768		631.802
290.08		756.907		631.651
289.98		692.358		631.483
289.88		694.011		631.314
289.78		793.08		631.127
289.68		838.119		630.867
289.58		1026.72		630.442
289.48		904.79		629.961
289.38		1269.05		629.266
289.28		1572.48		628.3
289.18		2026.27		626.778
289.08		2456.98		624.665
288.98		3279.29		621.706
288.88		4098.35		617.717
288.78		5158.88		612.385
288.68		6701.6		605.353
288.58		8517.99		596.125
288.48		10884.4		584.052
288.38		13315.1		568.691
288.28		15600		549.805
288.18		17472.2		527.634
288.08		19493.3		502.376
287.98		20396.1		474.711
287.88		20809.5		445.357
287.78		20564.7		415.432
287.68		18944.8		386.185
287.58		16991.2		358.786
287.48		14631.4		334.285
287.38		11867.5		313.251
287.28		9501.6		295.894
287.18		7234.86		282.171
287.08		5427.76		271.616
286.98		3823.98		263.854
286.88		3101.51		258.127
286.78		2303.85		253.937
286.68		1676.67		250.803
286.58		1421.04		248.497
286.48		1112.02		246.777
286.38		1032.96		245.373
286.28		1049.74		244.151
286.18		1008.54		242.978
286.08		989.547		241.825
285.98		976.071		240.707
285.88		1025.12		239.579
285.78		1111.7		238.389
285.68		1104.95		237.134
285.58		1278.08		235.752
285.48		1264.89		234.292
285.38		1396.93		232.685
285.28		1689.91		230.873
285.18		1831.09		228.778
285.08		2030.62		226.367
284.98		2186.2		223.707
284.88		2167.19		220.877
284.78		2172.04		217.973
284.68		2178		215.07
284.58		2304.55		212.094
284.48		2150.85		209.125
284.38		1988.78		206.245
284.28		1740.12		203.641
284.18		1635.66		201.287
284.08		1484.7		199.18
283.98		1318.57		197.279
283.88		1018.58		195.68
283.78		910.812		194.363
283.68		774.362		193.313
283.58		621.829		192.459
283.48		472.964		191.819
283.38		418.643		191.355
283.28		375.795		191.012
283.18		303.492		190.752
283.08		282.034		190.559
282.98		295.045		190.406
282.88		288.355		190.261
282.78		300.774		190.105
282.68		248.99		189.973
282.58		246.964		189.861
282.48		227.349		189.785
282.38		230.74		189.717
282.28		242.854		189.652
282.18		232.145		189.584
282.08		224.924		189.519
281.98		227.3		189.462
281.88		215.506		189.413
281.78		267.196		189.343
281.68		197.231		189.287
281.58		178.765		189.25
281.48		208.577		189.242
281.38		180.383		189.83
281.28		224.494		190.417
281.18		209.623		191.005
281.08		213.876		191.593
280.98		225.794		192.18
280.88		223.903		192.768
280.78		224.722		193.356
280.68		260.605		193.943
280.58		228.572		194.531
280.48		247.523		195.119
280.38		188.359		195.706
280.28		199.248		196.294
280.18		201.274		199.815
280.08		229.533		203.336
279.98		226.919		206.857
279.88		249.695		210.378
279.78		210.764		213.9
279.68		234.554		217.421
279.58		217.426		220.942
279.48		210.845		0

## Sheet: Survey
﻿
Axis	Energy	Elements=	1376
C:\Users\engineer\AppData\Local\Temp\VGD{0BA1C61A-EF61-4218-9D06-247EB76FD85A}.vgd
Binding Energy (E)
eV		Counts / s
1365.08		120043
1364.08		120788
1363.08		119382
1362.08		119733
1361.08		119385
1360.08		117314
1359.08		117039
1358.08		117805
1357.08		119259
1356.08		118466
1355.08		118518
1354.08		118497
1353.08		118255
1352.08		116781
1351.08		119037
1350.08		116671
1349.08		114897
1348.08		115448
1347.08		116039
1346.08		116602
1345.08		116466
1344.08		117631
1343.08		115302
1342.08		115217
1341.08		114382
1340.08		113142
1339.08		114748
1338.08		115013
1337.08		112912
1336.08		113581
1335.08		113389
1334.08		115168
1333.08		113396
1332.08		116370
1331.08		113764
1330.08		114354
1329.08		116619
1328.08		115617
1327.08		111950
1326.08		111591
1325.08		113241
1324.08		114017
1323.08		112350
1322.08		112625
1321.08		113517
1320.08		111102
1319.08		113701
1318.08		113037
1317.08		114715
1316.08		114140
1315.08		114157
1314.08		113708
1313.08		114493
1312.08		112693
1311.08		112672
1310.08		112617
1309.08		113376
1308.08		113001
1307.08		112687
1306.08		112114
1305.08		112761
1304.08		114608
1303.08		115250
1302.08		112579
1301.08		112874
1300.08		115295
1299.08		113116
1298.08		112356
1297.08		112439
1296.08		112214
1295.08		113395
1294.08		112767
1293.08		110033
1292.08		112886
1291.08		113316
1290.08		112749
1289.08		114723
1288.08		114718
1287.08		114020
1286.08		114525
1285.08		114056
1284.08		113512
1283.08		113977
1282.08		115689
1281.08		114834
1280.08		113909
1279.08		115504
1278.08		114087
1277.08		117549
1276.08		116482
1275.08		116461
1274.08		116904
1273.08		115762
1272.08		116025
1271.08		114589
1270.08		115158
1269.08		114895
1268.08		114450
1267.08		115582
1266.08		117762
1265.08		118853
1264.08		119112
1263.08		117406
1262.08		116745
1261.08		117101
1260.08		115721
1259.08		119541
1258.08		119165
1257.08		117160
1256.08		117463
1255.08		118573
1254.08		118207
1253.08		116350
1252.08		118534
1251.08		120645
1250.08		119638
1249.08		120347
1248.08		121612
1247.08		122098
1246.08		121231
1245.08		119533
1244.08		121497
1243.08		123857
1242.08		123175
1241.08		122024
1240.08		124705
1239.08		125217
1238.08		126180
1237.08		125655
1236.08		125329
1235.08		126062
1234.08		126306
1233.08		125811
1232.08		125025
1231.08		127473
1230.08		126792
1229.08		126737
1228.08		127014
1227.08		126832
1226.08		125476
1225.08		125924
1224.08		127467
1223.08		126238
1222.08		126477
1221.08		125139
1220.08		124751
1219.08		124946
1218.08		120246
1217.08		118121
1216.08		116061
1215.08		116190
1214.08		114023
1213.08		113254
1212.08		110903
1211.08		108393
1210.08		109793
1209.08		109740
1208.08		108804
1207.08		108546
1206.08		107081
1205.08		105593
1204.08		105148
1203.08		104836
1202.08		103647
1201.08		102352
1200.08		103826
1199.08		105487
1198.08		105723
1197.08		105477
1196.08		106374
1195.08		106467
1194.08		104924
1193.08		107297
1192.08		107358
1191.08		105145
1190.08		106153
1189.08		107574
1188.08		105879
1187.08		104514
1186.08		106905
1185.08		106884
1184.08		105833
1183.08		106935
1182.08		106846
1181.08		107177
1180.08		105552
1179.08		105530
1178.08		108386
1177.08		109154
1176.08		108822
1175.08		109717
1174.08		109691
1173.08		108460
1172.08		108665
1171.08		108027
1170.08		109339
1169.08		110755
1168.08		110526
1167.08		108311
1166.08		108731
1165.08		110807
1164.08		111280
1163.08		111053
1162.08		110927
1161.08		108682
1160.08		110456
1159.08		112377
1158.08		110148
1157.08		110848
1156.08		110830
1155.08		110944
1154.08		110958
1153.08		110446
1152.08		111260
1151.08		111529
1150.08		112508
1149.08		113036
1148.08		114523
1147.08		115164
1146.08		114824
1145.08		114998
1144.08		115600
1143.08		117523
1142.08		116443
1141.08		116933
1140.08		117747
1139.08		116552
1138.08		117772
1137.08		115721
1136.08		116572
1135.08		115382
1134.08		117270
1133.08		120425
1132.08		118302
1131.08		117776
1130.08		119971
1129.08		123794
1128.08		125402
1127.08		124196
1126.08		125356
1125.08		124607
1124.08		124417
1123.08		125150
1122.08		124412
1121.08		122042
1120.08		122274
1119.08		122136
1118.08		121790
1117.08		120518
1116.08		119578
1115.08		117042
1114.08		117305
1113.08		119118
1112.08		121061
1111.08		121315
1110.08		124668
1109.08		128257
1108.08		131466
1107.08		133307
1106.08		134151
1105.08		134784
1104.08		130287
1103.08		123091
1102.08		115116
1101.08		109398
1100.08		103623
1099.08		99203.3
1098.08		92924.5
1097.08		86696.9
1096.08		78852.9
1095.08		73025.9
1094.08		70625.7
1093.08		67787.8
1092.08		65668.2
1091.08		65948.1
1090.08		65537
1089.08		64548.4
1088.08		64647
1087.08		62716.2
1086.08		63314.5
1085.08		65006.5
1084.08		64068.3
1083.08		63584.3
1082.08		65226.5
1081.08		66047
1080.08		64085.3
1079.08		65967.6
1078.08		66439
1077.08		67252.5
1076.08		65863.5
1075.08		63907.2
1074.08		64270.9
1073.08		64452.6
1072.08		63972.3
1071.08		65731.8
1070.08		66005.4
1069.08		64986
1068.08		64515.1
1067.08		64160.1
1066.08		65187.5
1065.08		65184.8
1064.08		66211.7
1063.08		65880.9
1062.08		66316.5
1061.08		67536.5
1060.08		66058.7
1059.08		64984.7
1058.08		64743.7
1057.08		66504.6
1056.08		64566.5
1055.08		65944
1054.08		65174.1
1053.08		64595.2
1052.08		65784.8
1051.08		66458.6
1050.08		65682.2
1049.08		65489
1048.08		66267.9
1047.08		67508.1
1046.08		67909.4
1045.08		66561.5
1044.08		66154.7
1043.08		67531.4
1042.08		66846.6
1041.08		65781.6
1040.08		66695.5
1039.08		68084.8
1038.08		66045.3
1037.08		67438.2
1036.08		67264.6
1035.08		66855
1034.08		67730.1
1033.08		66394.7
1032.08		67257.3
1031.08		67880.8
1030.08		68087.9
1029.08		70409.5
1028.08		68811.3
1027.08		68563.5
1026.08		66392
1025.08		68949.7
1024.08		69747.7
1023.08		68644.5
1022.08		68963.2
1021.08		69716.2
1020.08		68742.2
1019.08		70417.2
1018.08		69121.1
1017.08		70644.2
1016.08		70677.4
1015.08		69793.4
1014.08		69138.3
1013.08		69796.1
1012.08		69174.3
1011.08		68784.2
1010.08		70572.8
1009.08		70107.1
1008.08		68994.9
1007.08		70601.9
1006.08		69802
1005.08		69773.9
1004.08		71588.9
1003.08		71293.2
1002.08		72200.6
1001.08		70520.3
1000.08		73549.8
999.08		70727.7
998.08		72959.8
997.08		73372.7
996.08		73004.2
995.08		72468.5
994.08		72043.2
993.08		71407.6
992.08		72208.8
991.08		71420.6
990.08		71801.8
989.08		72332.9
988.08		71849.1
987.08		71426.7
986.08		71854.1
985.08		72826
984.08		74047.7
983.08		75194
982.08		75572.4
981.08		75160.7
980.08		76264.9
979.08		77989.1
978.08		77981
977.08		75795.1
976.08		75181.8
975.08		76942.7
974.08		75929.9
973.08		75109.1
972.08		73983.6
971.08		71659.2
970.08		72392.9
969.08		72236.1
968.08		70101.7
967.08		69371.4
966.08		68248.1
965.08		68775.5
964.08		69526.3
963.08		69386.8
962.08		68917.3
961.08		69671.3
960.08		69783.9
959.08		69680.6
958.08		68922.3
957.08		68738.9
956.08		67922.8
955.08		68316.9
954.08		67993.5
953.08		69508.1
952.08		69346.4
951.08		68455.6
950.08		68205.8
949.08		68891.2
948.08		69233.5
947.08		70488.9
946.08		70425.3
945.08		70487.7
944.08		68509.4
943.08		69108.8
942.08		71952.7
941.08		71314.6
940.08		69291.5
939.08		68924.1
938.08		68083.4
937.08		69305.7
936.08		70979.5
935.08		70036.7
934.08		69380
933.08		69729.4
932.08		69473.9
931.08		70378.7
930.08		69724.3
929.08		70069
928.08		70657.9
927.08		68558
926.08		70572.5
925.08		70941.1
924.08		70796.2
923.08		69951
922.08		71670
921.08		71356.2
920.08		70080
919.08		69945.4
918.08		70836.5
917.08		72361.2
916.08		71689.4
915.08		72072.7
914.08		72833.8
913.08		71909
912.08		72343.4
911.08		69928.5
910.08		70116.3
909.08		70388.9
908.08		71107.9
907.08		72000.1
906.08		70282.2
905.08		71167.4
904.08		71319.5
903.08		72585.4
902.08		73420.9
901.08		71421
900.08		71084
899.08		73577.4
898.08		72832
897.08		73011.1
896.08		72288.8
895.08		72598.2
894.08		72916.5
893.08		73453.6
892.08		73535.5
891.08		73691.1
890.08		73285.2
889.08		74516.2
888.08		74525.8
887.08		73689.7
886.08		73453.7
885.08		72990.2
884.08		72528.6
883.08		73430.3
882.08		72965.7
881.08		74295.4
880.08		74472.3
879.08		73364.9
878.08		72864.6
877.08		73628.2
876.08		73546.5
875.08		73481.5
874.08		73897.4
873.08		73155.6
872.08		72329.4
871.08		75552.3
870.08		75535.2
869.08		75088.8
868.08		73939
867.08		75468
866.08		75132.2
865.08		72947.8
864.08		73808.2
863.08		74761.2
862.08		74556.3
861.08		76095.7
860.08		75903.4
859.08		75065.2
858.08		75006
857.08		75361.3
856.08		75080.5
855.08		74160
854.08		73157.9
853.08		76020.1
852.08		76687.3
851.08		74434.6
850.08		76241.9
849.08		76119.2
848.08		75573.2
847.08		73622.4
846.08		75403.5
845.08		75265.8
844.08		75608.1
843.08		75960.8
842.08		76244.8
841.08		75003.7
840.08		75705.6
839.08		74168.9
838.08		75672.2
837.08		76393
836.08		76475.1
835.08		77351.8
834.08		77934.2
833.08		76663.3
832.08		76656.9
831.08		77143.3
830.08		77142.7
829.08		75558.2
828.08		76088.9
827.08		77550.3
826.08		77350.3
825.08		77737.6
824.08		78875.1
823.08		77713
822.08		76512.2
821.08		77502.2
820.08		78096.9
819.08		78802.7
818.08		78038.8
817.08		77807.9
816.08		76661.4
815.08		77718.5
814.08		76311.8
813.08		77148.9
812.08		76366.2
811.08		77763.3
810.08		77406.3
809.08		79072.7
808.08		79352.4
807.08		78809
806.08		78202
805.08		80007.3
804.08		78933.6
803.08		78186.5
802.08		77343.2
801.08		76859.7
800.08		77292.6
799.08		76366
798.08		76349.8
797.08		77897.3
796.08		80060.7
795.08		79423.9
794.08		77221.9
793.08		78189.5
792.08		79137
791.08		79545.7
790.08		80258.3
789.08		78296
788.08		77901.2
787.08		79524.8
786.08		78158.2
785.08		78889.1
784.08		78725.2
783.08		80442.8
782.08		78952.3
781.08		79153.5
780.08		80969.8
779.08		80578.4
778.08		80245.6
777.08		80556.1
776.08		81332
775.08		80863.5
774.08		80249
773.08		79934.9
772.08		78665.4
771.08		79681.5
770.08		80440.5
769.08		80330.9
768.08		81675.2
767.08		80991.7
766.08		80197.2
765.08		81127.3
764.08		80825.3
763.08		79796.4
762.08		79530.8
761.08		81531.3
760.08		83247.5
759.08		81615.5
758.08		79655.7
757.08		78342.8
756.08		80659.5
755.08		80838.5
754.08		84191.5
753.08		83423.9
752.08		81629.9
751.08		81235.3
750.08		82696.9
749.08		82675.1
748.08		82760.3
747.08		81462.8
746.08		82843.8
745.08		82598
744.08		82963.8
743.08		82272.8
742.08		81177.9
741.08		79790.1
740.08		81843.1
739.08		81933.5
738.08		83012.9
737.08		82167.7
736.08		83496.8
735.08		82487.9
734.08		82986.1
733.08		83919.3
732.08		82185.9
731.08		83275.4
730.08		84785.7
729.08		84033.8
728.08		83394.8
727.08		81586.8
726.08		83740.2
725.08		84855.1
724.08		82395.8
723.08		81670.7
722.08		82806.7
721.08		84072.3
720.08		84384.7
719.08		82171.9
718.08		82706.7
717.08		84032.7
716.08		83691.5
715.08		85335.5
714.08		85341.2
713.08		83341.6
712.08		84981
711.08		84796.3
710.08		85938.1
709.08		85813.3
708.08		85200.8
707.08		85465
706.08		86550.9
705.08		84647.9
704.08		84460.1
703.08		83120.2
702.08		83497.4
701.08		85586
700.08		86473
699.08		86761.8
698.08		86155.6
697.08		86585.9
696.08		85258.2
695.08		85542.4
694.08		86194.7
693.08		85764.3
692.08		85781.2
691.08		86715.2
690.08		86386
689.08		85826.8
688.08		86088.1
687.08		87310
686.08		87414
685.08		85989.7
684.08		88004
683.08		88463.1
682.08		88386
681.08		87834.3
680.08		88540.2
679.08		89180.2
678.08		88928
677.08		88403.9
676.08		87739.3
675.08		87772
674.08		88439.4
673.08		86784.6
672.08		87890.4
671.08		86971.5
670.08		86481
669.08		87842.9
668.08		87701.3
667.08		87843
666.08		88821.2
665.08		89673.7
664.08		87191.5
663.08		87170.1
662.08		87837.2
661.08		88686.5
660.08		89037.7
659.08		88060
658.08		88307.6
657.08		88806.5
656.08		88691.5
655.08		90466.5
654.08		89636
653.08		89093.2
652.08		89603.9
651.08		89326.3
650.08		88465.1
649.08		87746.3
648.08		87286.7
647.08		88797.7
646.08		87950.7
645.08		88005
644.08		89318.8
643.08		88770.4
642.08		89659
641.08		90857.3
640.08		87488.8
639.08		89564.2
638.08		90824.3
637.08		91217.1
636.08		90390.4
635.08		92439.2
634.08		91642.1
633.08		88849.7
632.08		89768.8
631.08		90424.7
630.08		91513
629.08		90189.9
628.08		89515.4
627.08		91147
626.08		91588.1
625.08		91197.7
624.08		90948.1
623.08		92683.1
622.08		92028.6
621.08		91157.2
620.08		92129.9
619.08		91761.8
618.08		90357.9
617.08		93306.1
616.08		92729
615.08		91622.2
614.08		92648.9
613.08		93396.8
612.08		93006.7
611.08		94716.9
610.08		94866.6
609.08		93141.2
608.08		91768
607.08		93521.8
606.08		94846
605.08		92766.5
604.08		92915.6
603.08		93423
602.08		92621.7
601.08		94789.1
600.08		96225.7
599.08		94247.2
598.08		94900
597.08		93559.5
596.08		94758.1
595.08		94763.6
594.08		93981.5
593.08		94635.4
592.08		94880.6
591.08		94681.1
590.08		94858.2
589.08		94237.4
588.08		95707.4
587.08		95460.2
586.08		95354.7
585.08		94646.4
584.08		96210.1
583.08		93508.3
582.08		92564
581.08		95415.2
580.08		96903.8
579.08		96069.8
578.08		95857.9
577.08		97830.6
576.08		96583.8
575.08		94918.9
574.08		97815.8
573.08		97557.9
572.08		96706.1
571.08		97839.1
570.08		97617.5
569.08		96457
568.08		98843.1
567.08		98454.1
566.08		97931.7
565.08		96788.1
564.08		97495.3
563.08		96674.5
562.08		97794.4
561.08		97442.1
560.08		97771.2
559.08		97506.6
558.08		98610.8
557.08		98026.1
556.08		97322.2
555.08		97127.7
554.08		95820.9
553.08		99491.9
552.08		98913.2
551.08		97921.7
550.08		99705.3
549.08		98502.1
548.08		98518.7
547.08		99902.5
546.08		98548.2
545.08		99075.7
544.08		98858.3
543.08		97552
542.08		96808.2
541.08		98580.7
540.08		98104.9
539.08		97397.6
538.08		96677.9
537.08		98315.7
536.08		97947
535.08		103874
534.08		113967
533.08		126745
532.08		132480
531.08		126607
530.08		113917
529.08		104212
528.08		98666.5
527.08		97527.5
526.08		98997.6
525.08		98446.1
524.08		97801.1
523.08		96941.3
522.08		96834.3
521.08		96540.4
520.08		97102.7
519.08		99519.7
518.08		97755.7
517.08		100991
516.08		99294.7
515.08		99561.6
514.08		98499.5
513.08		99024.5
512.08		98892.2
511.08		98289.6
510.08		98786
509.08		99199.1
508.08		99475
507.08		99649.9
506.08		100502
505.08		100753
504.08		100756
503.08		99270.2
502.08		99260.9
501.08		100615
500.08		100984
499.08		102156
498.08		103889
497.08		102036
496.08		98771.9
495.08		100750
494.08		101058
493.08		100903
492.08		101082
491.08		101517
490.08		102613
489.08		102675
488.08		104005
487.08		102460
486.08		102284
485.08		102114
484.08		104197
483.08		102446
482.08		102388
481.08		103433
480.08		103983
479.08		103048
478.08		103282
477.08		102072
476.08		102717
475.08		103783
474.08		103521
473.08		103429
472.08		103569
471.08		103729
470.08		103906
469.08		104483
468.08		105159
467.08		105872
466.08		103291
465.08		104313
464.08		105083
463.08		104904
462.08		104216
461.08		104773
460.08		103870
459.08		105650
458.08		106508
457.08		104552
456.08		103224
455.08		103888
454.08		104957
453.08		106591
452.08		106649
451.08		107343
450.08		106316
449.08		104182
448.08		102448
447.08		104462
446.08		104028
445.08		104452
444.08		105920
443.08		106439
442.08		106690
441.08		106085
440.08		106100
439.08		108358
438.08		108860
437.08		108053
436.08		109265
435.08		109018
434.08		106864
433.08		107895
432.08		110453
431.08		110248
430.08		110316
429.08		109392
428.08		109921
427.08		110798
426.08		111338
425.08		109117
424.08		109934
423.08		108440
422.08		105692
421.08		103144
420.08		100543
419.08		97914.2
418.08		94327.2
417.08		90553.5
416.08		86662.4
415.08		86479.7
414.08		85557.2
413.08		84488.5
412.08		82361.3
411.08		81258.9
410.08		80961.1
409.08		79774.3
408.08		78629.4
407.08		81219.6
406.08		84685.7
405.08		89717.1
404.08		87810.9
403.08		90320.1
402.08		111770
401.08		174070
400.08		284707
399.08		380303
398.08		362895
397.08		238413
396.08		113292
395.08		54731
394.08		39539.7
393.08		35597.5
392.08		34544.7
391.08		32972.5
390.08		32462.7
389.08		31783.8
388.08		31338.9
387.08		30873.8
386.08		31970.1
385.08		32268.9
384.08		32419.7
383.08		32461.9
382.08		31255.8
381.08		30678.3
380.08		31067.5
379.08		31431
378.08		32585.1
377.08		31665.1
376.08		31690.7
375.08		32605.7
374.08		32426
373.08		31975.1
372.08		31935.3
371.08		32506
370.08		30615.1
369.08		31543.8
368.08		33388
367.08		32446.2
366.08		32717.3
365.08		32317.4
364.08		33441.8
363.08		32517.6
362.08		32520.1
361.08		31990.1
360.08		31496
359.08		31954.9
358.08		32934.2
357.08		32795.6
356.08		32272.8
355.08		32545.7
354.08		32532.1
353.08		32800.1
352.08		34817.4
351.08		33431.2
350.08		32816.8
349.08		33941.7
348.08		33877.1
347.08		33079.8
346.08		33616.1
345.08		33679.6
344.08		33365.7
343.08		32597.3
342.08		33225.7
341.08		33367.4
340.08		32955.8
339.08		33705.3
338.08		32883.3
337.08		32376.5
336.08		33129.5
335.08		33349.2
334.08		34659.6
333.08		34334.8
332.08		34990.7
331.08		35064.9
330.08		33941.9
329.08		33730.5
328.08		34043.5
327.08		34197.7
326.08		35465.4
325.08		35315
324.08		34453.3
323.08		34032.2
322.08		35112.2
321.08		35541.1
320.08		34807.3
319.08		36448.8
318.08		36485.8
317.08		37351.6
316.08		36421.2
315.08		35854.6
314.08		37673
313.08		38019.8
312.08		36415.9
311.08		35843.8
310.08		34162.4
309.08		32289.3
308.08		30492.5
307.08		29262.3
306.08		28717.1
305.08		26656.7
304.08		26378.3
303.08		24932.3
302.08		25056.3
301.08		25050
300.08		26508.9
299.08		25951.2
298.08		24462.3
297.08		23901.4
296.08		23747.3
295.08		25527.1
294.08		26949.7
293.08		25014.5
292.08		22836.4
291.08		28287
290.08		58303.4
289.08		118503
288.08		162890
287.08		142527
286.08		87023.3
285.08		45651.7
284.08		27611.2
283.08		17049.6
282.08		10060.6
281.08		6526.32
280.08		5344.04
279.08		4997.95
278.08		4912.2
277.08		4450.07
276.08		4347.75
275.08		4431.93
274.08		4384.95
273.08		4453.07
272.08		4282.32
271.08		4385.11
270.08		4381.18
269.08		4312.03
268.08		4115.17
267.08		4576.04
266.08		4629.4
265.08		4065.44
264.08		4039.52
263.08		4538.28
262.08		4231.46
261.08		4520.85
260.08		4210.19
259.08		4330.37
258.08		4190.49
257.08		4205.64
256.08		4002.2
255.08		4103.64
254.08		3969.2
253.08		4111
252.08		4239.63
251.08		4299.7
250.08		4352.91
249.08		3837.21
248.08		4058.74
247.08		4118.74
246.08		4319.81
245.08		4808.41
244.08		4720.63
243.08		4137.7
242.08		3946.78
241.08		3862.18
240.08		4084.98
239.08		4225.44
238.08		3876.95
237.08		4160.04
236.08		3942.11
235.08		4248.17
234.08		4294.77
233.08		4152.01
232.08		4059.82
231.08		4236.98
230.08		4063.22
229.08		4304.41
228.08		4140.42
227.08		4143.35
226.08		4100.96
225.08		3885.45
224.08		4180.05
223.08		4089
222.08		4386.56
221.08		4765.16
220.08		4456.63
219.08		4503.58
218.08		4219.55
217.08		4310.25
216.08		4427.66
215.08		4317.53
214.08		4531.33
213.08		3973.25
212.08		4085.03
211.08		4173.69
210.08		4123.62
209.08		4138.94
208.08		4323.76
207.08		4223.88
206.08		4181.75
205.08		4603.5
204.08		4479.7
203.08		3736.97
202.08		3995.46
201.08		4240.31
200.08		4589.15
199.08		4415.41
198.08		4558.49
197.08		4424.56
196.08		4455.08
195.08		4950.97
194.08		4263.37
193.08		4419.99
192.08		4953.92
191.08		4668.37
190.08		4452.86
189.08		4590.65
188.08		4644.64
187.08		4335.68
186.08		4060.19
185.08		4415.21
184.08		4530.52
183.08		4691.19
182.08		4534.25
181.08		4405.86
180.08		4301.21
179.08		4493.36
178.08		4292.27
177.08		4264.4
176.08		4546.2
175.08		4703.79
174.08		4406.06
173.08		4450.41
172.08		4505.87
171.08		4760.11
170.08		4665.83
169.08		4427.52
168.08		4607.33
167.08		4578.08
166.08		4638.18
165.08		4621.43
164.08		4465.53
163.08		4563.95
162.08		4667.31
161.08		4350.12
160.08		4165.32
159.08		4049.56
158.08		4252.76
157.08		4190.29
156.08		4437.12
155.08		4878.21
154.08		5074.67
153.08		5046.98
152.08		4876.48
151.08		4542.99
150.08		4672.8
149.08		4221.83
148.08		4579.95
147.08		4648.42
146.08		4678.35
145.08		4476.07
144.08		4767.34
143.08		4727.3
142.08		4517.99
141.08		4469.77
140.08		4663.95
139.08		4286.17
138.08		4510.67
137.08		4711.96
136.08		4306.9
135.08		4612.29
134.08		4921.11
133.08		4948.94
132.08		4784.22
131.08		4555.13
130.08		4155.29
129.08		4105.27
128.08		4485.12
127.08		4664.23
126.08		4352.43
125.08		4457.04
124.08		4677.33
123.08		4904.15
122.08		4809.29
121.08		5349.98
120.08		5678.05
119.08		5681.68
118.08		5568.98
117.08		5065.32
116.08		4879.79
115.08		4369.96
114.08		4686.43
113.08		4680.82
112.08		4962.16
111.08		4799.71
110.08		4674.69
109.08		4816.35
108.08		4866.99
107.08		5006.37
106.08		4325.55
105.08		4420.37
104.08		4419.39
103.08		4698.34
102.08		4774.05
101.08		4751.99
100.08		4508.59
99.08		4784.31
98.08		4470.44
97.08		4315.78
96.08		4553.16
95.08		4837.94
94.08		4596.14
93.08		4479.06
92.08		4515.5
91.08		4704.11
90.08		4480.89
89.08		4482.84
88.08		4594.97
87.08		4833.54
86.08		4480.39
85.08		4752.16
84.08		4884.45
83.08		4858.71
82.08		4755.19
81.08		4575.8
80.08		4949.58
79.08		5190.62
78.08		5075.34
77.08		4541.23
76.08		4690.14
75.08		5210.58
74.08		5507.89
73.08		5301.21
72.08		5207.57
71.08		4528.53
70.08		4798.28
69.08		5173.68
68.08		4524.84
67.08		4447.68
66.08		5060.24
65.08		5413.31
64.08		5664.41
63.08		5228.66
62.08		4771.64
61.08		4844.29
60.08		4577.89
59.08		4740.46
58.08		5001.76
57.08		4831.48
56.08		5009.65
55.08		5107.8
54.08		5366.05
53.08		5154.1
52.08		5070.19
51.08		5298.74
50.08		5405.6
49.08		5502.32
48.08		5448.81
47.08		5551.88
46.08		5797.15
45.08		5517.1
44.08		5254.26
43.08		5017.23
42.08		4913.67
41.08		4793.04
40.08		4518.09
39.08		4525.56
38.08		4548.23
37.08		4412.82
36.08		4395.25
35.08		4323.03
34.08		4946.95
33.08		4917.14
32.08		4550.68
31.08		5174.05
30.08		5422.47
29.08		5987.85
28.08		6353.09
27.08		7355.45
26.08		8606.15
25.08		8698.12
24.08		9812.45
23.08		10426.6
22.08		10274.6
21.08		9985.08
20.08		8982.58
19.08		7041.4
18.08		4835.04
17.08		4373.79
16.08		4891.82
15.08		4780.76
14.08		4474.62
13.08		3796.65
12.08		2978.81
11.08		2729.73
10.08		2311.46
9.08		2262.78
8.08		2315.47
7.08		2936.04
6.08		3427.13
5.08		3923.69
4.08		3306.79
3.08		2112.7
2.08		819.136
1.08		218.42
0.08		138.469
-0.92		60.3451
-1.92		46.3555
-2.92		2.2519
-3.92		15.3361
-4.92		12.3569
-5.92		25.6783
-6.92		6.65266
-7.92		0
-8.92		0
-9.92		25.7203

## Sheet: Peak Table
Peak Table :
	Name	Start BE	Peak BE	End BE	Height CPS	FWHM eV	Area (P) CPS.eV	Area (N) TPP-2M	Atomic %	Peak Type	Q	SF ALTHERMO1	TXFN	Backgnd	PP Height CPS	PP Hgt (N)	PP At. %	Title	File Name
	C1s	296.38	287.89	279.58	20279	1.17	31374	0.72	39.44	Standard	1	1	616.52	Smart	20630.8	0.12	29.92	C1s Scan	C:\Users\engineer\AppData\Local\Temp\VGD{09593208-03D2-475F-9760-12086A3CB264}.vgd
	N1s	410.38	398.48	392.58	37357.6	1.47	72600.5	1.01	55.95	Standard	1	1.676	646.19	Smart	38450.3	0.27	68.37	N1s Scan	C:\Users\engineer\AppData\Local\Temp\VGD{F2A21119-0310-4997-93E8-28EBEB98368E}.vgd
	O1s	545.38	532.14	525.58	3221.52	2.03	9892.35	0.08	4.61	Standard	1	2.881	686.56	Smart	3171.9	0.01	1.71	O1s Scan	C:\Users\engineer\AppData\Local\Temp\VGD{F8A5B6C2-D44B-42CA-950A-EC82D97E7076}.vgd

## Sheet: Titles
14:30:23 Monday, October 23, 2017
D:\20171023\CHENLEI\6.xls
6
Data Files :	Title	File Name	Comment
	O1s Scan	C:\...\Temp\VGD{F8A5B6C2-D44B-42CA-950A-EC82D97E7076}.vgd
	N1s Scan	C:\...\Local\Temp\VGD{F2A21119-0310-4997-93E8-28EBEB98368E}.vgd
	C1s Scan	C:\...\Local\Temp\VGD{09593208-03D2-475F-9760-12086A3CB264}.vgd
	Survey	C:\...\Local\Temp\VGD{0BA1C61A-EF61-4218-9D06-247EB76FD85A}.vgd
	O1s Scan	D:\20171023\CHENLEI\6.DATA\O1s Scan.VGD
	N1s Scan	D:\20171023\CHENLEI\6.DATA\N1s Scan.VGD
	C1s Scan	D:\20171023\CHENLEI\6.DATA\C1s Scan.VGD
	Survey	D:\20171023\CHENLEI\6.DATA\Survey.VGD
