# Supplementary material for: Dataset of emission and excitation spectra, UV–vis absorption spectra, and XPS spectra of graphitic C3N4
Source: Data Brief. 2018 Oct 3;21:501–10. doi: 10.1016/j.dib.2018.09.123 (PMC6199237; doi:10.1016/j.dib.2018.09.123)
Supplement: Supplementary file 2 — Supplementary material [file mmc2.zip › Raw Data/Fig 4/Fig 4a/N2 500íμ.xls]

## Sheet: O1s Scan
﻿
Axis	Energy	Elements=	201
C:\Users\engineer\AppData\Local\Temp\VGD{FCF066E7-8A4E-4C49-A219-9996C30CC2B7}.vgd
Binding Energy (E)				Backgnd.
eV		Counts / s		Counts / s
545.78		5375.12		0
545.68		5375.87		5399.88
545.58		5448.67		5389.98
545.48		5345.4		5389.07
545.38		5534.18		5370.59
545.28		5453.78		5345.8
545.18		5248.79		5323.78
545.08		5423.39		5307.04
544.98		5248.93		5306.91
544.88		5571.61		5303.93
544.78		5699.93		5298.46
544.68		5744.97		5288.49
544.58		5539.62		5278.56
544.48		5328.3		5271.65
544.38		5322.47		5268.27
544.28		5264.66		5267.22
544.18		5291.88		5266.46
544.08		5425.03		5264.77
543.98		5283.96		5262.87
543.88		5509.04		5259.01
543.78		5449.74		5254.84
543.68		5265.62		5250.73
543.58		5384.71		5247.61
543.48		5366.48		5245.13
543.38		5415.47		5241.29
543.28		5342.25		5237.72
543.18		5417.51		5233.62
543.08		5372.95		5229.79
542.98		5342.53		5225.87
542.88		5296.72		5222.91
542.78		5420.28		5219.46
542.68		5209.88		5217.1
542.58		5153.69		5215.94
542.48		5284.24		5216.28
542.38		5271.66		5216.62
542.28		5420		5216.97
542.18		5269.51		5217.31
542.08		5196.87		5217.65
541.98		5428.38		5218
541.88		5378.12		5218.34
541.78		5429.51		5218.69
541.68		5437.16		5219.03
541.58		5382.09		5219.37
541.48		5331.94		5219.72
541.38		5284.67		5220.06
541.28		5187.23		5220.4
541.18		5368.91		5220.75
541.08		5407.76		5221.09
540.98		5401.46		5221.44
540.88		5474.19		5221.78
540.78		5278.72		5222.12
540.68		5375.94		5222.47
540.58		5326.36		5222.81
540.48		5329.39		5223.16
540.38		5432.25		5223.5
540.28		5277.79		5223.84
540.18		5431.76		5224.19
540.08		5524.94		5224.53
539.98		5377.67		5224.87
539.88		5384.87		5225.22
539.78		5484.41		5225.56
539.68		5511.82		5225.91
539.58		5403.6		5226.25
539.48		5311.23		5226.59
539.38		5199.91		5226.94
539.28		5330.4		5227.28
539.18		5261.28		5227.63
539.08		5379.53		5227.97
538.98		5288.79		5228.31
538.88		5273.09		5228.66
538.78		5354.99		5229
538.68		5229.42		5229.34
538.58		5579.49		5229.69
538.48		5503.66		5230.03
538.38		5273.21		5230.38
538.28		5100.13		5230.72
538.18		5364.68		5231.06
538.08		5427.91		5231.41
537.98		5328.22		5231.75
537.88		5438.04		5232.09
537.78		5492.21		5232.44
537.68		5369.44		5232.78
537.58		5356.84		5233.13
537.48		5401.75		5233.47
537.38		5593.55		5233.81
537.28		5483.09		5234.16
537.18		5460.26		5234.5
537.08		5667.96		5234.85
536.98		5411.93		5235.19
536.88		5404.44		5235.53
536.78		5328.7		5235.88
536.68		5478.98		5236.22
536.58		5342.96		5236.56
536.48		5317.75		5236.91
536.38		5597.06		5237.25
536.28		5566.52		5237.6
536.18		5673.28		5237.94
536.08		5230.92		5238.28
535.98		5246.33		5238.63
535.88		5371.18		5238.97
535.78		5304.02		5239.31
535.68		5459.75		5239.66
535.58		5315.02		5240
535.48		5495.63		5240.35
535.38		5685.29		5240.69
535.28		5239.08		5241.03
535.18		5502.64		5241.38
535.08		5433.41		5241.72
534.98		5581.32		5242.07
534.88		5582.38		5242.41
534.78		5584.19		5242.75
534.68		5971.04		5243.1
534.58		5750		5243.44
534.48		5881.83		5243.78
534.38		5962.32		5244.13
534.28		5683.2		5244.47
534.18		5803.68		5244.82
534.08		5935.07		5245.16
533.98		6145.73		5245.5
533.88		6124.21		5245.85
533.78		6213.46		5246.19
533.68		6397.39		5246.54
533.58		6659.44		5246.88
533.48		6596.34		5247.22
533.38		6605.92		5247.57
533.28		6464.98		5247.91
533.18		6932.27		5248.25
533.08		7261.36		5248.6
532.98		7340.5		5248.94
532.88		7361.93		5249.29
532.78		7483.41		5249.63
532.68		7681.09		5249.97
532.58		7775.97		5250.32
532.48		7640.76		5250.66
532.38		7699.49		5251
532.28		7675.39		5251.35
532.18		7884.75		5251.69
532.08		7773.21		5252.04
531.98		7849.03		5252.38
531.88		7369.27		5252.72
531.78		7093.72		5253.07
531.68		7092.74		5253.41
531.58		6961.97		5253.76
531.48		6921.36		5254.1
531.38		6647.74		5254.44
531.28		6490.56		5254.79
531.18		6381.98		5255.13
531.08		6340.26		5255.47
530.98		5959.77		5255.82
530.88		6059.52		5256.16
530.78		5761		5256.51
530.68		5881.68		5256.85
530.58		6071.44		5257.19
530.48		5920.62		5257.54
530.38		5523.74		5257.88
530.28		5439.25		5258.23
530.18		5585.17		5258.57
530.08		5392.11		5258.91
529.98		5412.96		5259.26
529.88		5328.25		5259.6
529.78		5356.08		5259.94
529.68		5351.62		5260.29
529.58		5187.55		5260.63
529.48		5267.02		5260.98
529.38		5468.42		5261.32
529.28		5560.25		5261.66
529.18		5481.75		5262.01
529.08		5385.04		5262.35
528.98		5370.89		5262.69
528.88		5507.73		5263.04
528.78		5513.72		5263.38
528.68		5465.42		5263.73
528.58		5400.39		5264.07
528.48		5354.4		5264.41
528.38		5544.68		5264.76
528.28		5538.58		5265.1
528.18		5363.49		5265.45
528.08		5227.03		5265.79
527.98		5412.29		5266.13
527.88		5408.23		5266.48
527.78		5293.33		5266.82
527.68		5364.19		5267.16
527.58		5233.68		5267.51
527.48		5388.16		5267.85
527.38		5567.33		5268.2
527.28		5631.42		5268.54
527.18		5599.41		5268.88
527.08		5442.93		5269.23
526.98		5581.35		5269.57
526.88		5476.49		5269.91
526.78		5328.95		5270.26
526.68		5476.1		5270.6
526.58		5393.98		5270.95
526.48		5324.18		5271.29
526.38		5174.99		5271.63
526.28		5315.74		5291.75
526.18		5407.16		5311.86
526.08		5409.85		5331.97
525.98		5582.13		5352.08
525.88		5210.65		5372.2
525.78		5323.81		0

## Sheet: N1s Scan
﻿
Axis	Energy	Elements=	181
C:\Users\engineer\AppData\Local\Temp\VGD{844B553E-E5E9-4F21-8F6A-C4060A014031}.vgd
Binding Energy (E)				Backgnd.
eV		Counts / s		Counts / s
410.78		4195.37		0
410.68		4095.19		4089.45
410.58		3977.79		4034.3
410.48		4029.52		3981.47
410.38		3937.12		3979.52
410.28		3971.92		3974.64
410.18		4014.88		3959.51
410.08		3891.73		3958.38
409.98		3992.2		3953.77
409.88		4077.31		3940.06
409.78		4027.66		3906.96
409.68		3935.06		3870.14
409.58		3831.1		3849.2
409.48		3868.1		3839.48
409.38		3819.24		3839.25
409.28		3890.41		3836.45
409.18		3838.18		3834.51
409.08		3896.51		3829.06
408.98		3847.51		3824.74
408.88		3855.27		3819.18
408.78		3894.59		3813.04
408.68		3752.95		3810.12
408.58		3873.78		3806.08
408.48		3845.64		3803.61
408.38		3869.42		3796
408.28		3774.12		3791.7
408.18		3757.54		3790.6
408.08		3840.15		3790.27
407.98		4088.79		3788.65
407.88		4002.78		3786.01
407.78		4014.25		3782.63
407.68		4125.2		3779.05
407.58		4047.63		3775.24
407.48		4140.02		3770.87
407.38		4207.17		3766.11
407.28		4223.8		3760.57
407.18		4263.24		3754.47
407.08		4321.52		3747.82
406.98		4254.65		3740.97
406.88		4191.52		3734.32
406.78		4360.04		3727.43
406.68		4156.11		3720.86
406.58		4129.51		3714.46
406.48		4215.05		3708.56
406.38		4239.29		3702.25
406.28		4313.38		3695.12
406.18		4298.22		3687.56
406.08		4277.13		3679.76
405.98		4208.02		3672.29
405.88		4313.07		3664.68
405.78		4384.94		3656.53
405.68		4357.45		3647.68
405.58		4510.99		3637.93
405.48		4567.64		3627.33
405.38		4599.3		3615.62
405.28		4816.62		3602.55
405.18		4773.37		3588.49
405.08		4806		3573.44
404.98		4810.49		3558.25
404.88		5011.75		3541.92
404.78		5131.65		3524.1
404.68		5072.86		3505.01
404.58		4970.98		3485.89
404.48		5043.82		3466.9
404.38		5170.45		3447.31
404.28		5176.75		3426.67
404.18		4931.87		3406.26
404.08		4713.1		3387.48
403.98		4642.57		3370.65
403.88		4597.67		3354.98
403.78		4578.51		3339.69
403.68		4336.24		3325.47
403.58		4256.62		3312.48
403.48		4058.37		3301.44
403.38		3932.41		3291.92
403.28		3880.69		3283.81
403.18		3628.03		3277.35
403.08		3640.37		3272.01
402.98		3598.91		3267.74
402.88		3485.94		3264
402.78		3373.47		3261.3
402.68		3441.3		3259.21
402.58		3163.45		3258.4
402.48		3275.65		3257.97
402.38		3334.81		3257.74
402.28		3434.45		3257.3
402.18		3766.05		3256.48
402.08		3921.57		3255.22
401.98		4252.83		3253.33
401.88		4756.95		3250.69
401.78		5243.62		3247.04
401.68		5887.94		3242.15
401.58		6470.42		3235.94
401.48		7321.84		3228.15
401.38		7832.01		3218.87
401.28		8225.45		3208.23
401.18		8977.13		3196.33
401.08		9112.56		3183.42
400.98		9076.31		3169.84
400.88		9103.28		3156.14
400.78		9321.22		3142.25
400.68		9326.79		3128.14
400.58		9354.79		3113.81
400.48		9668.73		3099.18
400.38		9977.94		3084.03
400.28		10217.4		3068.2
400.18		10779.4		3051.48
400.08		11884.1		3033.29
399.98		12706.1		3013.18
399.88		13699.7		2990.81
399.78		15219.8		2965.87
399.68		17026.9		2937.6
399.58		18663.5		2905.52
399.48		20851.4		2869.11
399.38		23461.4		2827.74
399.28		26394.4		2780.44
399.18		29385.6		2726.58
399.08		32505.5		2665.76
398.98		35721.5		2597.75
398.88		38654.9		2522.58
398.78		40517.7		2441.19
398.68		42059		2354.83
398.58		41891.5		2265.84
398.48		40224.9		2176.88
398.38		37164.8		2091.44
398.28		33230.4		2012.39
398.18		28514.7		1942.02
398.08		23869.8		1881.58
397.98		19131.2		1831.68
397.88		14662.8		1792.16
397.78		11117.8		1762.22
397.68		8394.38		1740.33
397.58		6533.81		1724.56
397.48		5136.81		1713.28
397.38		4037.6		1705.27
397.28		3426.51		1699.6
397.18		2939.86		1695.58
397.08		2570.67		1692.66
396.98		2416.89		1690.5
396.88		2283.4		1688.84
396.78		2139.95		1687.49
396.68		2085.57		1686.39
396.58		2084.25		1685.45
396.48		2007.07		1684.6
396.38		1974.56		1683.83
396.28		1980.42		1683.14
396.18		1812.39		1682.59
396.08		1852.15		1682.14
395.98		1866.03		1681.77
395.88		1836.16		1681.39
395.78		1839.38		1681.01
395.68		1853.44		1680.64
395.58		1874.04		1680.24
395.48		1879.45		1679.81
395.38		1788.57		1679.43
395.28		1789.76		1679.11
395.18		1821.48		1678.84
395.08		1830.98		1678.53
394.98		1738.96		1678.26
394.88		1696.79		1678.08
394.78		1751.84		1677.97
394.68		1766.91		1677.83
394.58		1794.43		1677.62
394.48		1769.75		1677.39
394.38		1734.6		1677.19
394.28		1772.35		1677
394.18		1774.02		1676.81
394.08		1749.96		1676.61
393.98		1725.42		1676.45
393.88		1763.76		1676.29
393.78		1749.46		1676.13
393.68		1704.71		1675.99
393.58		1672.39		1675.91
393.48		1650.64		1685.06
393.38		1771.07		1694.21
393.28		1909.74		1703.37
393.18		1789.34		1712.52
393.08		1712.64		1721.67
392.98		1719.14		1730.82
392.88		1730.06		1739.97
392.78		1770.72		0

## Sheet: C1s Scan
﻿
Axis	Energy	Elements=	171
C:\Users\engineer\AppData\Local\Temp\VGD{DEFADEFA-BC5D-41E9-8F11-17F548BF037F}.vgd
Binding Energy (E)				Backgnd.
eV		Counts / s		Counts / s
296.78		1106.32		0
296.68		1173.14		1150.46
296.58		1171.92		1149.32
296.48		1209.22		1147.77
296.38		1283.62		1145.13
296.28		1216.32		1141.99
296.18		1234.18		1138.5
296.08		1266.55		1135.04
295.98		1160.44		1131.96
295.88		1210.36		1128.98
295.78		1190.38		1126.58
295.68		1225.84		1123.49
295.58		1202.6		1120.34
295.48		1166.32		1117.3
295.38		1184.61		1114.51
295.28		1160.49		1112
295.18		1199.97		1109.07
295.08		1195		1105.93
294.98		1186.55		1102.42
294.88		1340.97		1097.51
294.78		1393.14		1090.63
294.68		1459.45		1081.05
294.58		1505.29		1069.7
294.48		1606		1056.11
294.38		1660.18		1040.33
294.28		1585.46		1023.4
294.18		1624.17		1005.88
294.08		1667.43		987.847
293.98		1578.96		969.417
293.88		1601.48		950.731
293.78		1566.41		932.498
293.68		1583.25		913.772
293.58		1650.59		894.135
293.48		1519.01		874.448
293.38		1502.89		855.012
293.28		1512.12		836.364
293.18		1434.41		818.034
293.08		1390.85		800.282
292.98		1389.29		783.221
292.88		1284.09		767.12
292.78		1182.99		752.528
292.68		1081.59		740.389
292.58		1204.84		728.682
292.48		1133.86		717.142
292.38		944.805		706.575
292.28		1079.22		696.901
292.18		960.058		688.582
292.08		873.457		680.716
291.98		865.992		674.608
291.88		873.361		669.146
291.78		775.084		664.452
291.68		747.358		660.729
291.58		711.973		658.389
291.48		771.315		656.028
291.38		708.511		653.967
291.28		694.962		652.012
291.18		682.956		650.818
291.08		616.559		650.433
290.98		651.785		650.393
290.88		705.229		650.344
290.78		751.735		650.237
290.68		755.854		650.085
290.58		761.096		649.908
290.48		677.04		649.763
290.38		648.856		649.664
290.28		644.635		649.614
290.18		715.994		649.548
290.08		695.646		649.461
289.98		817.177		649.3
289.88		841.357		649.084
289.78		974.527		648.749
289.68		1199.95		648.25
289.58		1306.94		647.55
289.48		1521.85		646.614
289.38		1968.23		645.348
289.28		2551.72		643.547
289.18		3184.64		641.031
289.08		4111.33		637.593
288.98		5417.53		632.923
288.88		7232.81		626.512
288.78		9251.56		617.89
288.68		11881.5		606.488
288.58		14445.5		591.981
288.48		17084		574.1
288.38		20044.5		552.698
288.28		21851.5		528.098
288.18		23744.3		500.613
288.08		23786		471.492
287.98		22823.4		441.92
287.88		21134.3		413.432
287.78		18222.3		387.293
287.68		15132.1		364.421
287.58		12189.4		345.354
287.48		9044.46		330.198
287.38		6770.51		318.608
287.28		4907.26		310.125
287.18		3521.77		303.999
287.08		2648.22		299.632
286.98		2019.15		296.498
286.88		1583		294.191
286.78		1326.1		292.447
286.68		1180.16		291.062
286.58		1161.7		289.855
286.48		1141.13		288.726
286.38		1081.29		287.638
286.28		1165.32		286.547
286.18		1101.11		285.471
286.08		1279.13		284.31
285.98		1238.16		283.116
285.88		1363.66		281.808
285.78		1458.39		280.422
285.68		1761.25		278.81
285.58		1986.27		276.929
285.48		2454.19		274.619
285.38		2930.19		271.806
285.28		3247.18		268.448
285.18		3693.67		264.555
285.08		4123.37		260.147
284.98		4525.99		255.185
284.88		4959.89		249.674
284.78		5348.93		243.632
284.68		5471.29		237.177
284.58		5080.81		230.663
284.48		4675.98		224.429
284.38		4164.54		218.748
284.28		3607.6		213.692
284.18		3243.96		209.243
284.08		2628.56		205.447
283.98		2057.17		202.312
283.88		1571.38		199.889
283.78		1159.13		198.094
283.68		924.431		196.781
283.58		727.085		195.829
283.48		559.297		195.133
283.38		449.204		194.64
283.28		431.992		194.272
283.18		411.57		193.968
283.08		355.492		193.703
282.98		295.442		193.497
282.88		244.831		193.361
282.78		277.286		193.26
282.68		288.078		193.161
282.58		280.756		193.046
282.48		240.86		192.947
282.38		240.234		192.869
282.28		250.479		192.803
282.18		296.316		192.714
282.08		235.183		192.626
281.98		236.68		192.545
281.88		201.505		192.503
281.78		241.978		192.459
281.68		221.156		192.422
281.58		238.07		192.369
281.48		221.188		192.324
281.38		226.65		192.278
281.28		200.883		192.247
281.18		257.292		192.201
281.08		193.722		192.168
280.98		193.297		192.139
280.88		206.682		192.132
280.78		194.851		192.124
280.68		205.541		192.111
280.58		212.804		192.095
280.48		202.313		192.076
280.38		251.639		192.037
280.28		230.076		191.991
280.18		245.076		191.926
280.08		161.548		191.9
279.98		222.206		191.877
279.88		219.712		222.878
279.78		226.716		0

## Sheet: Survey
﻿
Axis	Energy	Elements=	1376
C:\Users\engineer\AppData\Local\Temp\VGD{D2F89015-9355-4946-B0E9-808533C93FC1}.vgd
Binding Energy (E)
eV		Counts / s
1366.08		106835
1365.08		106374
1364.08		105614
1363.08		106784
1362.08		103634
1361.08		104046
1360.08		104482
1359.08		103518
1358.08		103893
1357.08		104921
1356.08		105759
1355.08		104185
1354.08		104306
1353.08		104929
1352.08		102698
1351.08		105365
1350.08		104708
1349.08		103659
1348.08		103269
1347.08		103894
1346.08		104441
1345.08		102933
1344.08		102912
1343.08		103361
1342.08		102911
1341.08		102625
1340.08		103863
1339.08		104358
1338.08		104458
1337.08		105159
1336.08		105814
1335.08		104789
1334.08		105146
1333.08		103972
1332.08		104842
1331.08		104404
1330.08		102562
1329.08		102749
1328.08		105145
1327.08		104225
1326.08		104443
1325.08		103552
1324.08		106583
1323.08		107006
1322.08		104949
1321.08		104107
1320.08		107198
1319.08		107207
1318.08		106913
1317.08		105367
1316.08		105644
1315.08		105205
1314.08		104489
1313.08		105919
1312.08		105514
1311.08		105420
1310.08		107237
1309.08		106082
1308.08		107188
1307.08		108427
1306.08		107258
1305.08		107437
1304.08		107296
1303.08		108297
1302.08		109189
1301.08		107758
1300.08		108355
1299.08		108956
1298.08		107496
1297.08		108240
1296.08		108276
1295.08		108488
1294.08		108151
1293.08		105677
1292.08		107808
1291.08		108835
1290.08		107629
1289.08		107469
1288.08		109377
1287.08		110600
1286.08		111340
1285.08		111376
1284.08		109800
1283.08		108335
1282.08		109241
1281.08		109452
1280.08		110973
1279.08		110086
1278.08		110204
1277.08		109872
1276.08		111201
1275.08		111776
1274.08		114061
1273.08		111504
1272.08		109669
1271.08		111400
1270.08		112698
1269.08		113246
1268.08		112465
1267.08		113052
1266.08		114810
1265.08		114925
1264.08		113182
1263.08		112599
1262.08		114610
1261.08		116026
1260.08		113992
1259.08		113314
1258.08		114354
1257.08		114870
1256.08		118377
1255.08		118853
1254.08		116701
1253.08		116831
1252.08		119022
1251.08		120826
1250.08		119319
1249.08		120961
1248.08		119934
1247.08		120275
1246.08		119619
1245.08		122725
1244.08		123637
1243.08		121416
1242.08		122208
1241.08		123529
1240.08		123620
1239.08		123516
1238.08		124452
1237.08		124215
1236.08		124659
1235.08		125590
1234.08		127533
1233.08		127158
1232.08		128661
1231.08		127548
1230.08		129809
1229.08		130078
1228.08		129355
1227.08		130603
1226.08		130771
1225.08		131440
1224.08		131548
1223.08		131801
1222.08		128429
1221.08		127092
1220.08		126381
1219.08		125062
1218.08		122309
1217.08		116924
1216.08		114656
1215.08		112949
1214.08		111444
1213.08		109234
1212.08		109126
1211.08		107993
1210.08		104957
1209.08		104760
1208.08		106758
1207.08		104452
1206.08		104137
1205.08		102214
1204.08		103613
1203.08		103363
1202.08		103070
1201.08		102769
1200.08		103099
1199.08		103575
1198.08		100405
1197.08		101974
1196.08		103582
1195.08		103246
1194.08		102487
1193.08		101691
1192.08		103673
1191.08		103174
1190.08		103474
1189.08		103509
1188.08		104525
1187.08		104141
1186.08		104021
1185.08		104049
1184.08		105210
1183.08		105484
1182.08		105856
1181.08		106362
1180.08		106752
1179.08		105878
1178.08		105358
1177.08		107139
1176.08		105522
1175.08		105854
1174.08		108000
1173.08		106653
1172.08		109645
1171.08		108887
1170.08		108110
1169.08		108689
1168.08		109802
1167.08		110830
1166.08		109441
1165.08		106412
1164.08		109670
1163.08		110257
1162.08		112381
1161.08		109952
1160.08		110149
1159.08		112105
1158.08		111115
1157.08		110510
1156.08		111246
1155.08		110823
1154.08		111733
1153.08		112309
1152.08		110172
1151.08		111516
1150.08		113343
1149.08		114398
1148.08		112555
1147.08		111669
1146.08		113447
1145.08		115214
1144.08		114366
1143.08		116581
1142.08		114825
1141.08		115598
1140.08		116490
1139.08		115037
1138.08		114070
1137.08		115765
1136.08		116209
1135.08		114042
1134.08		114305
1133.08		116416
1132.08		114210
1131.08		117687
1130.08		118098
1129.08		119253
1128.08		118557
1127.08		118223
1126.08		120990
1125.08		122675
1124.08		124673
1123.08		120915
1122.08		118449
1121.08		120251
1120.08		119747
1119.08		117344
1118.08		114253
1117.08		113993
1116.08		114251
1115.08		112827
1114.08		111851
1113.08		112514
1112.08		115071
1111.08		116856
1110.08		119109
1109.08		120094
1108.08		122920
1107.08		128484
1106.08		129830
1105.08		126729
1104.08		124132
1103.08		117756
1102.08		110298
1101.08		103967
1100.08		98909.8
1099.08		92514.1
1098.08		86274.1
1097.08		78778.4
1096.08		71569
1095.08		66802.3
1094.08		65208.8
1093.08		62193.3
1092.08		62399.6
1091.08		62939.2
1090.08		61851.3
1089.08		62074.8
1088.08		61347.3
1087.08		61143
1086.08		62333
1085.08		61736.6
1084.08		61677.7
1083.08		63037.7
1082.08		62927.6
1081.08		62485.8
1080.08		62327.9
1079.08		61186.4
1078.08		61920
1077.08		63434.7
1076.08		62150.7
1075.08		62401.2
1074.08		63519
1073.08		63276.4
1072.08		61117.7
1071.08		61557.5
1070.08		62877.6
1069.08		62020.3
1068.08		63792.9
1067.08		62695.9
1066.08		64399.7
1065.08		64453.9
1064.08		63350.7
1063.08		64170.5
1062.08		65668.4
1061.08		64752.7
1060.08		63720.5
1059.08		64492.9
1058.08		65256.8
1057.08		63292.8
1056.08		63742
1055.08		62953.1
1054.08		64572.5
1053.08		64500.6
1052.08		64047.9
1051.08		65834.1
1050.08		65323.5
1049.08		64176.7
1048.08		64924.7
1047.08		64776.8
1046.08		64508.7
1045.08		65450.1
1044.08		66376.9
1043.08		66690
1042.08		66393.2
1041.08		64877.9
1040.08		63680.3
1039.08		64154.9
1038.08		64906.4
1037.08		64851.4
1036.08		65558.8
1035.08		65003.4
1034.08		65704
1033.08		65567
1032.08		65555.8
1031.08		66625.8
1030.08		66372
1029.08		66305.7
1028.08		67889.9
1027.08		66387.9
1026.08		66446.1
1025.08		66787.8
1024.08		67744.4
1023.08		67388.5
1022.08		66713.8
1021.08		68074.4
1020.08		68160.7
1019.08		68382.1
1018.08		69130
1017.08		67557.4
1016.08		67359.5
1015.08		69186.9
1014.08		68302
1013.08		68925.8
1012.08		69519.8
1011.08		67743.6
1010.08		68553.3
1009.08		70024.8
1008.08		70588.6
1007.08		71434
1006.08		70135.4
1005.08		70395.1
1004.08		70404.5
1003.08		68313.8
1002.08		69497.1
1001.08		72227.3
1000.08		71107.4
999.08		70987.5
998.08		70788.9
997.08		71187.6
996.08		73589.4
995.08		72484.9
994.08		70739.3
993.08		71558.7
992.08		70399
991.08		70732.9
990.08		70652.7
989.08		70585.7
988.08		71584.8
987.08		72341.9
986.08		71506.4
985.08		70719.7
984.08		72385
983.08		73960.6
982.08		72894.3
981.08		73913
980.08		76024.2
979.08		75364.8
978.08		77597.2
977.08		78115.2
976.08		76699.2
975.08		74903.6
974.08		75620.4
973.08		76567
972.08		74572.5
971.08		72027.9
970.08		72268.8
969.08		72235.8
968.08		70770.2
967.08		69815.5
966.08		70572
965.08		69354.2
964.08		67237
963.08		68805.8
962.08		69626.3
961.08		69428.9
960.08		68386
959.08		69035.2
958.08		69530.9
957.08		69349.6
956.08		69326.7
955.08		69620.9
954.08		70103.1
953.08		69359.1
952.08		69970.3
951.08		70090.6
950.08		69099.1
949.08		70354.1
948.08		70167.7
947.08		68532.5
946.08		69180.3
945.08		68952.1
944.08		67798.9
943.08		67350
942.08		71053.7
941.08		69703
940.08		70137.1
939.08		71225.1
938.08		69951.6
937.08		67719.8
936.08		71139.6
935.08		72855.6
934.08		71832
933.08		71275.4
932.08		70948.7
931.08		71139.9
930.08		71943.6
929.08		70621.2
928.08		70874.7
927.08		72144.2
926.08		70746.9
925.08		72391
924.08		72392.5
923.08		72093.5
922.08		70912.6
921.08		72757.7
920.08		72604.6
919.08		72609.7
918.08		72300.5
917.08		72748.4
916.08		72510.5
915.08		73780.3
914.08		73137.7
913.08		71176.1
912.08		72342.5
911.08		71700.1
910.08		71337.8
909.08		72090.2
908.08		72722.7
907.08		74795.1
906.08		74184.5
905.08		73676.9
904.08		72538.2
903.08		72614.2
902.08		73876.2
901.08		72951.3
900.08		73369.3
899.08		72708.1
898.08		73612.1
897.08		74180.4
896.08		73547.9
895.08		73192.1
894.08		74654.1
893.08		74830.9
892.08		72907.2
891.08		73836.9
890.08		74379
889.08		73221.1
888.08		73344.4
887.08		73217.5
886.08		72767.5
885.08		75656
884.08		74726.2
883.08		74661.3
882.08		75937.6
881.08		74673.9
880.08		74527.3
879.08		74529.1
878.08		75091.5
877.08		74054
876.08		76484.7
875.08		76256.7
874.08		75866.3
873.08		75345.3
872.08		73319.1
871.08		74846.7
870.08		76455.6
869.08		75839.8
868.08		73987.6
867.08		75342.2
866.08		76350.9
865.08		73952.9
864.08		76321.6
863.08		77534.4
862.08		78952.1
861.08		77640.8
860.08		79095.8
859.08		78151.5
858.08		78057.7
857.08		77261.6
856.08		77624
855.08		76854.4
854.08		77399.5
853.08		77695.7
852.08		77408.6
851.08		76807.5
850.08		78953.9
849.08		79526.7
848.08		77757.6
847.08		77397.1
846.08		76724.5
845.08		77181.8
844.08		78090.6
843.08		77623
842.08		78475.1
841.08		78131.1
840.08		76948.5
839.08		75094.7
838.08		76495.5
837.08		78031.8
836.08		78294.3
835.08		78413.9
834.08		78528.7
833.08		80546.7
832.08		79567.2
831.08		78861.7
830.08		79444.9
829.08		79589.3
828.08		79101.1
827.08		81870.8
826.08		79745.7
825.08		80531.1
824.08		77416.2
823.08		79230
822.08		79597.9
821.08		80257.3
820.08		79468.7
819.08		78502.3
818.08		80725.7
817.08		81475.5
816.08		79973
815.08		78653
814.08		78770.8
813.08		81337.8
812.08		81237.9
811.08		79662.6
810.08		79925.3
809.08		82107.7
808.08		79492.8
807.08		81389.9
806.08		81643.3
805.08		78463.7
804.08		80972.7
803.08		81480.2
802.08		81398.2
801.08		81144.7
800.08		82126.5
799.08		80714
798.08		79408.6
797.08		80137.5
796.08		82229.1
795.08		81808.9
794.08		82072.8
793.08		81941.2
792.08		82371.5
791.08		82375.1
790.08		82037.2
789.08		83086.9
788.08		81834.6
787.08		81572.9
786.08		82683
785.08		83528.8
784.08		82795
783.08		82620.2
782.08		81178.7
781.08		83275.8
780.08		81864.1
779.08		81902
778.08		82851.1
777.08		83389.4
776.08		83575
775.08		82716.2
774.08		82916.1
773.08		83928.8
772.08		83596.6
771.08		82904.1
770.08		82721.8
769.08		82277.7
768.08		82268.2
767.08		82319.7
766.08		82819.3
765.08		83087.3
764.08		85776.7
763.08		85133.8
762.08		83617.4
761.08		83717.6
760.08		84703.3
759.08		84588.1
758.08		85544.8
757.08		84859.8
756.08		85196
755.08		85769.5
754.08		85354.5
753.08		85220.8
752.08		85812.4
751.08		87056.2
750.08		85520.9
749.08		85674.4
748.08		83485.5
747.08		84593.4
746.08		86094.9
745.08		86648.4
744.08		87187.6
743.08		84755.8
742.08		85987.2
741.08		87734.6
740.08		85572.5
739.08		84993.1
738.08		87084.9
737.08		88574.3
736.08		87152
735.08		88062.6
734.08		87345.4
733.08		84679.8
732.08		85705.6
731.08		87517.4
730.08		88642.1
729.08		87676.5
728.08		87079.4
727.08		86613.2
726.08		89072.2
725.08		87433.3
724.08		86837
723.08		89080.3
722.08		88798.2
721.08		88727.1
720.08		87212
719.08		88835.3
718.08		89526.4
717.08		87889.8
716.08		88075.4
715.08		89208.5
714.08		88207.1
713.08		88768.9
712.08		87178
711.08		87386.3
710.08		89146.1
709.08		89078.7
708.08		90431.9
707.08		87975.5
706.08		90076.2
705.08		91144.6
704.08		90426.5
703.08		90199.9
702.08		90014.1
701.08		90135.8
700.08		90875.6
699.08		88876.5
698.08		91124.2
697.08		89505.8
696.08		88468.6
695.08		88816.8
694.08		90041.5
693.08		89357.9
692.08		90602.5
691.08		90968.4
690.08		90257.7
689.08		90907.2
688.08		90515.4
687.08		93088.7
686.08		91513.6
685.08		91358.2
684.08		93014
683.08		92325
682.08		92405.6
681.08		92933.4
680.08		90736.6
679.08		90719.3
678.08		91345.2
677.08		91597.4
676.08		91253.1
675.08		90380.4
674.08		91019.1
673.08		92998.8
672.08		94103.3
671.08		93626.2
670.08		92437.2
669.08		91863.1
668.08		92011.3
667.08		94045.2
666.08		93723.2
665.08		92821.4
664.08		93448.6
663.08		93042.1
662.08		91340.7
661.08		92887.3
660.08		94546.2
659.08		94317
658.08		93019.1
657.08		94103.1
656.08		92465.3
655.08		92587
654.08		92910.9
653.08		93285.7
652.08		93047.9
651.08		92053.5
650.08		93288.7
649.08		93314.6
648.08		93979.4
647.08		94926.5
646.08		92358
645.08		95001.7
644.08		94299.6
643.08		94781.3
642.08		96715.5
641.08		96543.6
640.08		94776.2
639.08		97132.2
638.08		95498.3
637.08		92960
636.08		94699.9
635.08		95921.8
634.08		97131
633.08		97346.6
632.08		97073.8
631.08		96115.4
630.08		96315.7
629.08		97231.5
628.08		96869.1
627.08		96316.2
626.08		96014.8
625.08		96744.9
624.08		97724.6
623.08		96456.1
622.08		97500.6
621.08		97556.9
620.08		95100.4
619.08		97119.7
618.08		96182.1
617.08		96085.9
616.08		96583
615.08		96010
614.08		97486.9
613.08		98331.5
612.08		99942.2
611.08		100252
610.08		97766.6
609.08		100133
608.08		100230
607.08		97652
606.08		97389.5
605.08		99878.8
604.08		99458.4
603.08		100823
602.08		99783.6
601.08		99323.5
600.08		99509.2
599.08		99964.4
598.08		100702
597.08		99356.3
596.08		101224
595.08		102499
594.08		101163
593.08		100149
592.08		100550
591.08		100579
590.08		100878
589.08		101298
588.08		102399
587.08		101538
586.08		100608
585.08		100193
584.08		99932
583.08		101219
582.08		101172
581.08		100927
580.08		102066
579.08		104726
578.08		103430
577.08		104604
576.08		103642
575.08		103255
574.08		102465
573.08		103262
572.08		103073
571.08		104269
570.08		103383
569.08		103295
568.08		103282
567.08		103699
566.08		102862
565.08		105287
564.08		104570
563.08		104414
562.08		105493
561.08		106011
560.08		106689
559.08		107000
558.08		104807
557.08		104880
556.08		106833
555.08		105893
554.08		104851
553.08		106478
552.08		105651
551.08		104941
550.08		106394
549.08		106290
548.08		105024
547.08		103913
546.08		105715
545.08		105410
544.08		107255
543.08		108377
542.08		108307
541.08		107212
540.08		107439
539.08		107282
538.08		108386
537.08		109339
536.08		110076
535.08		116729
534.08		127244
533.08		134324
532.08		131511
531.08		120015
530.08		110930
529.08		107851
528.08		107032
527.08		104936
526.08		106427
525.08		106815
524.08		107778
523.08		108578
522.08		106385
521.08		107543
520.08		108923
519.08		108954
518.08		108575
517.08		108365
516.08		106674
515.08		107526
514.08		107770
513.08		110985
512.08		106433
511.08		107292
510.08		110242
509.08		109400
508.08		110120
507.08		109894
506.08		108706
505.08		109753
504.08		109372
503.08		108571
502.08		109446
501.08		109924
500.08		112529
499.08		112195
498.08		109406
497.08		109724
496.08		109855
495.08		110250
494.08		112379
493.08		111875
492.08		111555
491.08		109934
490.08		110793
489.08		110268
488.08		111171
487.08		113100
486.08		111905
485.08		110898
484.08		112009
483.08		111155
482.08		112697
481.08		113489
480.08		112999
479.08		112087
478.08		112276
477.08		113641
476.08		114762
475.08		113210
474.08		112514
473.08		113585
472.08		112853
471.08		112175
470.08		112846
469.08		113339
468.08		114226
467.08		113182
466.08		114297
465.08		113489
464.08		112980
463.08		114654
462.08		116586
461.08		114391
460.08		115089
459.08		116991
458.08		116903
457.08		114695
456.08		116628
455.08		115146
454.08		116630
453.08		114542
452.08		112237
451.08		114336
450.08		112794
449.08		113076
448.08		114207
447.08		115091
446.08		116227
445.08		116926
444.08		113805
443.08		114385
442.08		114391
441.08		115429
440.08		116681
439.08		115992
438.08		116828
437.08		118357
436.08		118597
435.08		119882
434.08		118318
433.08		117773
432.08		119614
431.08		118462
430.08		117987
429.08		119074
428.08		121275
427.08		120874
426.08		120889
425.08		120402
424.08		120921
423.08		118647
422.08		113277
421.08		110227
420.08		106622
419.08		102253
418.08		98563
417.08		97933.7
416.08		94351
415.08		92370.8
414.08		91890.5
413.08		90706.6
412.08		89465
411.08		86853.6
410.08		83865.1
409.08		83653
408.08		86091.9
407.08		89483.8
406.08		93943.7
405.08		94874.4
404.08		96412.6
403.08		109738
402.08		158772
401.08		261210
400.08		380963
399.08		410432
398.08		298634
397.08		150383
396.08		67395.6
395.08		43353.1
394.08		40297.2
393.08		38219.3
392.08		37044.6
391.08		36451.4
390.08		35006.5
389.08		35047.7
388.08		35769.2
387.08		34685.2
386.08		35030.8
385.08		35464.8
384.08		34986.6
383.08		34950.5
382.08		33980.7
381.08		34493.1
380.08		34401.8
379.08		34894.9
378.08		34105.3
377.08		34624
376.08		35373.1
375.08		34639.4
374.08		34998.9
373.08		33911.2
372.08		34843.7
371.08		36193.8
370.08		34765.5
369.08		33349.7
368.08		34977
367.08		35380.2
366.08		36189.8
365.08		34446.7
364.08		34918.5
363.08		34761.1
362.08		35769.3
361.08		36332.5
360.08		35621.9
359.08		36618.2
358.08		35525.9
357.08		37024.7
356.08		36787.8
355.08		36165.1
354.08		36970
353.08		36865.8
352.08		36265.9
351.08		37281.5
350.08		36551.7
349.08		37254.5
348.08		37865.7
347.08		38783.7
346.08		37687.5
345.08		39103
344.08		37487
343.08		36982.6
342.08		37763.5
341.08		37634.5
340.08		37609.9
339.08		36856.5
338.08		37563.3
337.08		38803.5
336.08		38143.7
335.08		37920.8
334.08		38452.4
333.08		37201.4
332.08		37107.9
331.08		37343
330.08		38457.9
329.08		38714.5
328.08		38643.4
327.08		38131.3
326.08		40006
325.08		39199.5
324.08		38866.5
323.08		38782.8
322.08		39424.4
321.08		39084.6
320.08		41025.5
319.08		41061
318.08		40857.8
317.08		41499.8
316.08		43079.7
315.08		41443.4
314.08		41562.3
313.08		41505.6
312.08		40811.6
311.08		37822.4
310.08		36553
309.08		34918.7
308.08		33593
307.08		31649.1
306.08		30890.6
305.08		28889
304.08		27754.5
303.08		29061.3
302.08		29884
301.08		29377.3
300.08		30191.1
299.08		29689.7
298.08		27970.6
297.08		26852.9
296.08		27224.4
295.08		28252
294.08		29171.1
293.08		26232.4
292.08		25796.6
291.08		46123.1
290.08		107076
289.08		172472
288.08		174513
287.08		122327
286.08		74956.8
285.08		54175.4
284.08		37783.4
283.08		20004.9
282.08		9064.81
281.08		5445.72
280.08		5209.18
279.08		4698.97
278.08		4432.48
277.08		4371.01
276.08		4330.41
275.08		4432.79
274.08		4510.84
273.08		4508.33
272.08		4198.19
271.08		4016.71
270.08		4177.79
269.08		4311.17
268.08		4303.42
267.08		4179.84
266.08		4258.94
265.08		4340.37
264.08		4759.83
263.08		4567.23
262.08		4486.62
261.08		4865.29
260.08		4447.83
259.08		4493.25
258.08		4578.23
257.08		4366.93
256.08		4935.01
255.08		4541.06
254.08		4443.03
253.08		4617.26
252.08		3883.91
251.08		4247.14
250.08		4433.7
249.08		4749.56
248.08		4479.85
247.08		4271.18
246.08		4383.06
245.08		4234.81
244.08		4094.27
243.08		4331.57
242.08		4699.1
241.08		4630.83
240.08		4156.83
239.08		4059.4
238.08		4541.74
237.08		4119.5
236.08		4290.97
235.08		4063.49
234.08		4371.39
233.08		4557.16
232.08		4591.76
231.08		4288.73
230.08		4572.89
229.08		4486.82
228.08		4671.43
227.08		4315.14
226.08		4524.07
225.08		4423.89
224.08		4833.81
223.08		4441.07
222.08		4393.84
221.08		4518.1
220.08		4449.97
219.08		4477.24
218.08		4158.55
217.08		4882.86
216.08		4447.03
215.08		4387.75
214.08		4459.93
213.08		4752.64
212.08		4509.61
211.08		4635.76
210.08		4413.86
209.08		4396.04
208.08		4418.78
207.08		4355.01
206.08		4280.9
205.08		4199.04
204.08		4436.14
203.08		4735.95
202.08		4768.81
201.08		4262.77
200.08		4412.03
199.08		4643.6
198.08		4534.52
197.08		4566.47
196.08		4512.87
195.08		4902.69
194.08		5332.94
193.08		5196.69
192.08		4716.99
191.08		4503.44
190.08		4513
189.08		3970.35
188.08		4537.21
187.08		4849.16
186.08		4835.97
185.08		4616.07
184.08		4443.13
183.08		4826.4
182.08		4690.3
181.08		4927.17
180.08		4610.48
179.08		4319.95
178.08		4248.21
177.08		4483.23
176.08		4724.69
175.08		4603.51
174.08		4723.52
173.08		4523.35
172.08		4612.01
171.08		4739.2
170.08		4606.59
169.08		4581.45
168.08		4754.14
167.08		4717.87
166.08		4680.83
165.08		4687.71
164.08		5032.09
163.08		4659.91
162.08		4633.45
161.08		4860.3
160.08		4599.68
159.08		4374.8
158.08		4542.24
157.08		4614.06
156.08		4861.54
155.08		4837.8
154.08		4869.77
153.08		4661
152.08		4703.43
151.08		4621.18
150.08		4921.11
149.08		4880.32
148.08		4861.92
147.08		4615.9
146.08		4804.97
145.08		4630.82
144.08		4419.9
143.08		4702.78
142.08		4753.9
141.08		4453.63
140.08		4679.07
139.08		4710.4
138.08		4385.66
137.08		5081.05
136.08		5052.83
135.08		4394.59
134.08		3834.02
133.08		4020.49
132.08		4996.81
131.08		4589.3
130.08		4279.42
129.08		4627.99
128.08		4866.01
127.08		5031.7
126.08		4954.15
125.08		4854.11
124.08		4865.08
123.08		4970.36
122.08		4954.34
121.08		5149.4
120.08		5573.28
119.08		5553.07
118.08		5314.7
117.08		5205.04
116.08		5510.2
115.08		5082.96
114.08		5077.82
113.08		5580.62
112.08		4956.4
111.08		4659.79
110.08		4243.84
109.08		4653.71
108.08		5070.22
107.08		5169.01
106.08		5203.67
105.08		5246.63
104.08		4490.15
103.08		4682.03
102.08		5203.95
101.08		5486.31
100.08		5698.93
99.08		4892.97
98.08		5151.4
97.08		5133.25
96.08		5195.5
95.08		5205.64
94.08		5531.61
93.08		5060.82
92.08		5263.04
91.08		4927.29
90.08		5064.8
89.08		5253.43
88.08		5316.64
87.08		5228.97
86.08		5359.7
85.08		5466
84.08		4799.59
83.08		4691.7
82.08		4910.33
81.08		5323.58
80.08		5240.91
79.08		5355.78
78.08		5227.35
77.08		5309.66
76.08		5175.86
75.08		5498.68
74.08		5940.54
73.08		5370.41
72.08		4925.01
71.08		5227.75
70.08		5362.81
69.08		5164.88
68.08		5263.65
67.08		5457.19
66.08		5728.61
65.08		5181.86
64.08		5367.99
63.08		5633.52
62.08		5296.54
61.08		5571.96
60.08		6075.84
59.08		6397.62
58.08		6046.19
57.08		5731.28
56.08		5676.44
55.08		5456.9
54.08		5507.76
53.08		5330.42
52.08		5893.25
51.08		6292.56
50.08		6205.68
49.08		5946.16
48.08		5652.6
47.08		5763.92
46.08		5540.99
45.08		5856.29
44.08		5753.37
43.08		4700.82
42.08		5117.57
41.08		5570.47
40.08		5280.64
39.08		5310.08
38.08		4911.69
37.08		4892.85
36.08		5000.64
35.08		5273.49
34.08		5215.58
33.08		4762.02
32.08		4786.47
31.08		5560.5
30.08		6118.59
29.08		6263.25
28.08		7213.67
27.08		8775.24
26.08		9025.34
25.08		10397.6
24.08		10782.8
23.08		10483.5
22.08		10486.8
21.08		9245.65
20.08		7316.81
19.08		5693.04
18.08		5377.02
17.08		5346.01
16.08		5134.26
15.08		4824.49
14.08		4721.35
13.08		3734.78
12.08		3439.24
11.08		2881.13
10.08		2496.65
9.08		2324.54
8.08		2999.88
7.08		4052.36
6.08		4313.5
5.08		3555.74
4.08		3024.29
3.08		1714.58
2.08		679.371
1.08		198.059
0.08		94.3778
-0.92		67.9462
-1.92		38.9836
-2.92		2.2519
-3.92		0
-4.92		17.7561
-5.92		20.008
-6.92		32.8431
-7.92		9.42477
-8.92		0

## Sheet: Peak Table
Peak Table :
	Name	Start BE	Peak BE	End BE	Height CPS	FWHM eV	Area (P) CPS.eV	Area (N) TPP-2M	Atomic %	Peak Type	Q	SF ALTHERMO1	TXFN	Backgnd	PP Height CPS	PP Hgt (N)	PP At. %	Title	File Name
	C1s	296.68	288.1	279.88	23166.1	1.1	37240.3	0.85	43.55	Standard	1	1	616.57	Smart	23624.5	0.13	31.87	C1s Scan	C:\Users\engineer\AppData\Local\Temp\VGD{DEFADEFA-BC5D-41E9-8F11-17F548BF037F}.vgd
	N1s	410.68	398.67	392.88	39201.7	1.39	73623	1.03	52.78	Standard	1	1.676	646.24	Smart	40408.4	0.28	66.83	N1s Scan	C:\Users\engineer\AppData\Local\Temp\VGD{844B553E-E5E9-4F21-8F6A-C4060A014031}.vgd
	O1s	545.68	532.37	525.88	2549.35	2.25	8484.49	0.07	3.68	Standard	1	2.881	686.64	Smart	2599.36	0.01	1.3	O1s Scan	C:\Users\engineer\AppData\Local\Temp\VGD{FCF066E7-8A4E-4C49-A219-9996C30CC2B7}.vgd

## Sheet: Titles
14:30:59 Monday, October 23, 2017
D:\20171023\CHENLEI\7.xls
7
Data Files :	Title	File Name	Comment
	O1s Scan	C:\...\Local\Temp\VGD{FCF066E7-8A4E-4C49-A219-9996C30CC2B7}.vgd
	N1s Scan	C:\...\Local\Temp\VGD{844B553E-E5E9-4F21-8F6A-C4060A014031}.vgd
	C1s Scan	C:\...\Local\Temp\VGD{DEFADEFA-BC5D-41E9-8F11-17F548BF037F}.vgd
	Survey	C:\...\Local\Temp\VGD{D2F89015-9355-4946-B0E9-808533C93FC1}.vgd
	O1s Scan	D:\20171023\CHENLEI\7.DATA\O1s Scan.VGD
	N1s Scan	D:\20171023\CHENLEI\7.DATA\N1s Scan.VGD
	C1s Scan	D:\20171023\CHENLEI\7.DATA\C1s Scan.VGD
	Survey	D:\20171023\CHENLEI\7.DATA\Survey.VGD
