# Supplementary material for: Dataset of emission and excitation spectra, UV–vis absorption spectra, and XPS spectra of graphitic C3N4
Source: Data Brief. 2018 Oct 3;21:501–10. doi: 10.1016/j.dib.2018.09.123 (PMC6199237; doi:10.1016/j.dib.2018.09.123)
Supplement: Supplementary file 2 — Supplementary material [file mmc2.zip › Raw Data/Fig 4/Fig 4a/N2 550íμ.xls]

## Sheet: O1s Scan
﻿
Axis	Energy	Elements=	201
C:\Users\engineer\AppData\Local\Temp\VGD{794F8D89-D890-45C4-A20F-A952BE13C4F0}.vgd
Binding Energy (E)				Backgnd.
eV		Counts / s		Counts / s
545.58		5236.94		0
545.48		5327.96		5280.09
545.38		5275.38		5225.92
545.28		5083.37		5218.44
545.18		5296.57		5218.14
545.08		5364.28		5215.2
544.98		5290.58		5206.06
544.88		5134.27		5200.79
544.78		5223.99		5199.07
544.68		5289.69		5197.17
544.58		5351.47		5188.87
544.48		5246.56		5179.25
544.38		5402.63		5165.63
544.28		5308.64		5152.19
544.18		5100.54		5141.89
544.08		5188.26		5136.94
543.98		5122.02		5136.94
543.88		5238.91		5136.91
543.78		5212.37		5136.87
543.68		5099.79		5136.84
543.58		5189.39		5136.82
543.48		5220.24		5136.8
543.38		5461.98		5136.7
543.28		5337.83		5136.58
543.18		5226.8		5136.45
543.08		5173.24		5136.38
542.98		5369.85		5136.31
542.88		5412.93		5136.19
542.78		5379.37		5136.04
542.68		5340.15		5135.89
542.58		5451.35		5135.73
542.48		5381.7		5135.58
542.38		5256.4		5135.44
542.28		5406.24		5135.31
542.18		5375.19		5135.18
542.08		5259.1		5135.04
541.98		5207.85		5134.95
541.88		5255.83		5134.89
541.78		5067.1		5134.86
541.68		5287.16		5134.82
541.58		5076		5134.81
541.48		5134.09		5134.79
541.38		5206.34		5134.78
541.28		5269.6		5134.74
541.18		5511.74		5134.62
541.08		5643.19		5134.41
540.98		5275.39		5134.2
540.88		5337.57		5134.03
540.78		5320.68		5133.92
540.68		5277.49		5133.81
540.58		5492.41		5133.66
540.48		5209.22		5133.55
540.38		5099.16		5133.46
540.28		5270.92		5133.42
540.18		5304.28		5133.37
540.08		5243.58		5133.28
539.98		5241.29		5133.2
539.88		5508.27		5133.08
539.78		5315.62		5132.94
539.68		5071.12		5132.84
539.58		5330.72		5132.77
539.48		5250.29		5132.72
539.38		5354.33		5132.61
539.28		5280.74		5132.51
539.18		5220.43		5132.41
539.08		5455.36		5132.3
538.98		5337.3		5132.17
538.88		5519.21		5131.98
538.78		5367.58		5131.81
538.68		5276.28		5131.65
538.58		5240.15		5131.55
538.48		5225.98		5131.48
538.38		5311.6		5131.4
538.28		5246.77		5131.32
538.18		5359.28		5131.21
538.08		5277.53		5131.11
537.98		5344.32		5130.99
537.88		5371.41		5130.87
537.78		5392.03		5130.72
537.68		5395.41		5130.56
537.58		5243.4		5130.43
537.48		5289.27		5130.32
537.38		5413.78		5130.21
537.28		5103.31		5130.12
537.18		5383.3		5130.01
537.08		5319.22		5129.93
536.98		5366.04		5129.79
536.88		5456.23		5129.63
536.78		5216.03		5129.5
536.68		5091.95		5129.42
536.58		5133.89		5129.41
536.48		5360.24		5129.37
536.38		4985.39		5129.35
536.28		5344.27		5129.29
536.18		5470.81		5129.2
536.08		5261.64		5129.06
535.98		5122.38		5128.96
535.88		5238.94		5128.91
535.78		5183.48		5128.88
535.68		5165.77		5128.84
535.58		5243.47		5128.79
535.48		5312.61		5128.72
535.38		5187.13		5128.65
535.28		5402.08		5128.54
535.18		5143.46		5128.47
535.08		5356.92		5128.36
534.98		5269.82		5128.28
534.88		5390.62		5128.15
534.78		5441.73		5128
534.68		5444.78		5127.82
534.58		5335.73		5127.65
534.48		5415.14		5127.48
534.38		5263.15		5127.35
534.28		5673.51		5127.16
534.18		5689.57		5126.9
534.08		5699.74		5126.56
533.98		5661.37		5126.22
533.88		5877.81		5125.84
533.78		6028.28		5125.39
533.68		5956.35		5124.89
533.58		6036.79		5124.35
533.48		6258.91		5123.76
533.38		6376.47		5123.09
533.28		6349.82		5122.36
533.18		6656.39		5121.54
533.08		6468.54		5120.7
532.98		6630.1		5119.81
532.88		6690.62		5118.91
532.78		6962.11		5117.91
532.68		6793.93		5116.88
532.58		7095.02		5115.76
532.48		7146.87		5114.6
532.38		7362.45		5113.33
532.28		7239.58		5112.03
532.18		7307.81		5110.7
532.08		7304.52		5109.37
531.98		7622.16		5107.97
531.88		7714.82		5106.49
531.78		7447.26		5104.97
531.68		7225.04		5103.54
531.58		7199.7		5102.2
531.48		6944.24		5100.97
531.38		6738.1		5099.84
531.28		6628.19		5098.83
531.18		6544.57		5097.89
531.08		6102.51		5097.08
530.98		6208.38		5096.36
530.88		6249.43		5095.69
530.78		5951.03		5095.06
530.68		6159.61		5094.44
530.58		5923.11		5093.88
530.48		5803.31		5093.35
530.38		5615.5		5092.93
530.28		5577.03		5092.58
530.18		5454.47		5092.3
530.08		5507.05		5092.05
529.98		5371.49		5091.83
529.88		5609.1		5091.59
529.78		5560.41		5091.33
529.68		5327.77		5091.08
529.58		5356.19		5090.89
529.48		5213.02		5090.76
529.38		5296.61		5090.64
529.28		5454.66		5090.5
529.18		5445.02		5090.31
529.08		5176.58		5090.15
528.98		5019		5090.07
528.88		5372.05		5090.01
528.78		5349.77		5089.92
528.68		5295.9		5089.76
528.58		5099.81		5089.67
528.48		5034.14		5089.63
528.38		5186.35		5089.62
528.28		5048.38		5090.75
528.18		5256.91		5091.87
528.08		5307.64		5092.99
527.98		5191.17		5094.12
527.88		5352.6		5095.24
527.78		5508.5		5096.36
527.68		5135.37		5097.49
527.58		5300.12		5098.61
527.48		5229.23		5099.73
527.38		5273.24		5100.86
527.28		5222.63		5101.98
527.18		5285.17		5103.1
527.08		5219.78		5104.22
526.98		5017.37		5105.35
526.88		5121.29		5106.47
526.78		5180.75		5126.98
526.68		5167.82		5147.48
526.58		5335.95		5167.99
526.48		5167.56		5188.5
526.38		5237.58		5209
526.28		5514.51		5229.51
526.18		5409.53		5250.02
526.08		5063.08		5270.53
525.98		5338.97		5301.75
525.88		5527.34		5332.97
525.78		5591.78		5364.19
525.68		5319.08		5395.42
525.58		5275.39		0

## Sheet: N1s Scan
﻿
Axis	Energy	Elements=	181
C:\Users\engineer\AppData\Local\Temp\VGD{F071C079-853F-4972-8876-56C401CF6F51}.vgd
Binding Energy (E)				Backgnd.
eV		Counts / s		Counts / s
410.58		4113.46		0
410.48		4219.84		4159.66
410.38		4145.67		4146.65
410.28		4147.92		4132.32
410.18		4186.31		4115.64
410.08		4172.49		4085.79
409.98		3977.21		4069.72
409.88		4083.05		4061.83
409.78		4162.65		4050
409.68		4100.43		4011.2
409.58		4017.23		3966.19
409.48		3875.38		3949.42
409.38		3955.64		3949.34
409.28		4022.18		3949.26
409.18		4014.45		3948.93
409.08		3957.47		3948.59
408.98		3899.11		3948.47
408.88		4061.83		3948.26
408.78		4022.39		3947.94
408.68		3992.46		3947.45
408.58		4020.33		3947.02
408.48		4035.11		3946.58
408.38		4016.13		3946.08
408.28		3902.94		3945.79
408.18		3953.03		3945.65
408.08		4000.83		3945.53
407.98		3910.47		3945.39
407.88		3954.58		3945.25
407.78		4075.68		3944.97
407.68		4153.09		3944.27
407.58		4326.26		3942.9
407.48		4344.03		3941.04
407.38		4334.68		3938.86
407.28		4423.81		3936.49
407.18		4429.34		3933.95
407.08		4477.88		3931.15
406.98		4475.19		3928.25
406.88		4506.18		3925.19
406.78		4508.38		3922.07
406.68		4395.63		3919.06
406.58		4435.3		3916.17
406.48		4428.19		3913.41
406.38		4489.93		3910.46
406.28		4268.72		3907.8
406.18		4489.94		3905.01
406.08		4352.53		3902.45
405.98		4471.79		3899.52
405.88		4513.45		3896.53
405.78		4557.18		3893.16
405.68		4529.96		3889.67
405.58		4471.98		3886.24
405.48		4603.77		3882.71
405.38		4581.39		3879.07
405.28		4688.02		3875.03
405.18		4853.62		3870.53
405.08		4923.27		3865.4
404.98		4920.58		3859.83
404.88		4910.15		3854.13
404.78		4858.71		3848.52
404.68		5062.03		3842.63
404.58		5243.34		3836.13
404.48		5266.3		3828.87
404.38		5369.88		3821.02
404.28		5437.24		3812.8
404.18		5441.24		3804.23
404.08		5572.26		3795.26
403.98		5504.01		3786.12
403.88		5541.94		3776.77
403.78		5300.13		3767.85
403.68		5245.84		3759.34
403.58		5126.23		3751.53
403.48		4968.57		3744.27
403.38		5009.91		3737.4
403.28		4820.21		3731.03
403.18		4617.51		3725.25
403.08		4412.42		3720.51
402.98		4233.41		3716.78
402.88		4099.02		3713.95
402.78		3924.73		3711.97
402.68		3883.87		3710.6
402.58		3857.27		3709.66
402.48		3766.26		3708.98
402.38		3678.52		3708.67
402.28		3681.23		3708.32
402.18		3827.78		3707.91
402.08		3932.64		3707.27
401.98		4279.12		3706.07
401.88		4449.97		3704.3
401.78		4992.43		3701.55
401.68		5473.64		3697.7
401.58		6122.46		3692.31
401.48		6906.06		3685.15
401.38		7547.28		3676.07
401.28		8128.05		3665.14
401.18		8775.64		3652.47
401.08		9640.44		3637.84
400.98		10160.4		3621.32
400.88		10656.2		3603.04
400.78		10853.6		3583.6
400.68		10905.1		3563.42
400.58		10846.7		3543.02
400.48		10802.8		3522.61
400.38		10996.2		3502.07
400.28		11312		3481.04
400.18		11469.7		3459.35
400.08		12031.7		3436.65
399.98		12538.8		3412.78
399.88		13003.2		3387.44
399.78		13438.8		3360.74
399.68		13568.9		3333.04
399.58		14294.5		3304.08
399.48		15060.7		3273.56
399.38		16601.6		3240.2
399.28		18664.2		3202.75
399.18		21665.9		3159.16
399.08		25343.6		3107.47
398.98		28501.4		3046.66
398.88		32856.9		2975.46
398.78		37095.1		2893.33
398.68		41329.1		2799.27
398.58		44251.5		2694.55
398.48		46505.3		2580.97
398.38		46244.1		2462.6
398.28		44653.5		2343.57
398.18		40806.1		2229.44
398.08		35757.4		2124.62
397.98		30542.1		2032.43
397.88		24464.3		1954.96
397.78		18622		1892.95
397.68		13850.6		1846.05
397.58		10272		1812
397.48		7710.81		1787.85
397.38		5853.21		1770.94
397.28		4775.96		1759.02
397.18		3949.24		1750.51
397.08		3139.87		1744.45
396.98		2777.23		1740.21
396.88		2762.95		1737.04
396.78		2597.46		1734.36
396.68		2319.58		1732.1
396.58		2266.69		1730.27
396.48		2095.8		1728.91
396.38		2021.93		1727.81
396.28		1899.47		1727.05
396.18		2025.21		1726.34
396.08		2055.67		1725.61
395.98		1972.63		1724.81
395.88		1871.45		1724.14
395.78		1867.91		1723.65
395.68		1994.44		1723.13
395.58		1964.27		1722.53
395.48		1982.43		1721.82
395.38		1818.48		1721.27
395.28		1748.26		1720.92
395.18		1846.87		1720.69
395.08		1787.4		1720.48
394.98		1860.67		1720.18
394.88		1819.67		1719.9
394.78		1762.12		1719.64
394.68		1849.04		1719.39
394.58		1858.56		1719.1
394.48		1858		1718.73
394.38		1807.22		1718.39
394.28		1798.49		1718.11
394.18		1635.28		1718.03
394.08		1692.43		1718.03
393.98		1821.93		1718.03
393.88		1850.82		1717.84
393.78		1823.18		1717.52
393.68		1780.37		1717.25
393.58		1736.42		1717.08
393.48		1824.42		1716.9
393.38		1742.69		1716.76
393.28		1679.05		1716.67
393.18		1727.17		1716.67
393.08		1727.15		1716.67
392.98		1724.75		1716.65
392.88		1717.06		1716.63
392.78		1686.84		1716.63
392.68		1744.05		1716.63
392.58		1719		0

## Sheet: C1s Scan
﻿
Axis	Energy	Elements=	171
C:\Users\engineer\AppData\Local\Temp\VGD{1AB97ADC-8741-43E2-8AB1-ED5C56F7E2EB}.vgd
Binding Energy (E)				Backgnd.
eV		Counts / s		Counts / s
296.58		1289.72		0
296.48		1179.11		1203.38
296.38		1141.31		1202.88
296.28		1241.75		1202.36
296.18		1267.7		1201.38
296.08		1236.12		1199.52
295.98		1257.77		1197.45
295.88		1284.82		1195.14
295.78		1288.82		1192.28
295.68		1225.9		1189.59
295.58		1170.34		1187.78
295.48		1250.1		1186.22
295.38		1213.39		1184.68
295.28		1272.93		1182.19
295.18		1219.54		1179.86
295.08		1345.9		1176.3
294.98		1301.83		1172.37
294.88		1287.98		1167.72
294.78		1343.96		1162.94
294.68		1351.2		1157.59
294.58		1462.47		1150.58
294.48		1502.95		1142.02
294.38		1542.84		1131.58
294.28		1514.45		1120.43
294.18		1731.58		1107.03
294.08		1650.47		1092.39
293.98		1596.14		1076.68
293.88		1634.4		1061.42
293.78		1772.2		1044.75
293.68		1759.63		1026.28
293.58		1752.04		1006.37
293.48		1716.84		986.468
293.38		1682.03		966.764
293.28		1585.51		948.027
293.18		1726.61		928.771
293.08		1685.75		909.039
292.98		1756.25		887.394
292.88		1677.11		865.681
292.78		1486.72		845.179
292.68		1581.4		825.71
292.58		1571.16		806.71
292.48		1506.36		787.116
292.38		1332.05		769.217
292.28		1290.44		753.323
292.18		1185.48		739.82
292.08		1140.13		727.659
291.98		1005.47		717.667
291.88		997.578		709.062
291.78		935.402		702.018
291.68		916.771		695.578
291.58		874.356		690.05
291.48		801.709		685.545
291.38		700.375		682.793
291.28		718.808		681.312
291.18		626.549		681.296
291.08		698.532		681.247
290.98		764.437		681.176
290.88		700.655		681.068
290.78		710.608		680.954
290.68		704.284		680.869
290.58		659.725		680.803
290.48		724.843		680.731
290.38		714.932		680.653
290.28		762.253		680.524
290.18		688.796		680.413
290.08		733.946		680.292
289.98		787.359		680.158
289.88		792.728		679.973
289.78		874.823		679.719
289.68		951.931		679.384
289.58		1071.41		678.912
289.48		1110.86		678.324
289.38		1340.43		677.546
289.28		1712.44		676.453
289.18		2018.87		674.916
289.08		2579.15		672.771
288.98		3273.72		669.86
288.88		4526.35		665.722
288.78		6050.77		659.882
288.68		8015.83		651.719
288.58		10088		640.83
288.48		12847.1		626.607
288.38		16271.1		608.334
288.28		20032.9		585.181
288.18		22689.9		557.191
288.08		25464.3		524.674
287.98		26822.3		488.798
287.88		27137		450.702
287.78		26023.1		412.282
287.68		23077		375.639
287.58		19405.9		342.72
287.48		15188.9		315.047
287.38		11631.5		292.924
287.28		8515.43		276.089
287.18		5955.71		263.738
287.08		4253.27		254.974
286.98		2959.49		248.91
286.88		2212.02		244.666
286.78		1678.18		241.674
286.68		1372.41		239.452
286.58		1312.54		237.666
286.48		1035.67		236.192
286.38		950.134		234.921
286.28		976.369		233.814
286.18		959.42		232.741
286.08		933.959		231.676
285.98		959.898		230.617
285.88		934.138		229.568
285.78		923.665		228.524
285.68		1086.33		227.416
285.58		1132.3		226.21
285.48		1270.44		224.833
285.38		1275.08		223.362
285.28		1509.95		221.704
285.18		1565.88		219.9
285.08		1614.53		217.928
284.98		1855.32		215.785
284.88		2160.27		213.348
284.78		2242.89		210.601
284.68		2257.47		207.655
284.58		2436.66		204.569
284.48		2232.68		201.484
284.38		1976.54		198.532
284.28		1817.66		195.878
284.18		1664.32		193.498
284.08		1437.19		191.379
283.98		1215.52		189.55
283.88		991.681		188.048
283.78		769.576		186.869
283.68		724.573		185.928
283.58		566.496		185.194
283.48		572.226		184.555
283.38		407.745		184.07
283.28		329.064		183.7
283.18		285.15		183.47
283.08		269.014		183.307
282.98		282.776		183.167
282.88		274.698		183.032
282.78		197.301		182.931
282.68		223.221		182.859
282.58		271.589		182.789
282.48		245.931		182.695
282.38		259.211		182.583
282.28		251.441		182.481
282.18		293.14		182.356
282.08		245.816		182.237
281.98		230.968		182.128
281.88		208.601		182.06
281.78		183.571		182.022
281.68		206.992		181.996
281.58		212.36		181.968
281.48		182.981		181.941
281.38		232.47		181.901
281.28		255.562		181.839
281.18		224.338		181.758
281.08		215.753		181.684
280.98		260.474		181.608
280.88		207.601		181.54
280.78		211.617		181.474
280.68		205.603		181.435
280.58		253.478		181.373
280.48		176.034		181.329
280.38		179.403		181.297
280.28		188.455		183.727
280.18		205.076		186.157
280.08		193.483		188.587
279.98		240.253		191.016
279.88		189.271		193.446
279.78		215.199		195.876
279.68		199.405		198.306
279.58		180.313		0

## Sheet: Survey
﻿
Axis	Energy	Elements=	1376
C:\Users\engineer\AppData\Local\Temp\VGD{ED9134E2-527D-45D8-87B9-A8CDA132F9BC}.vgd
Binding Energy (E)
eV		Counts / s
1366.08		129971
1365.08		129881
1364.08		129689
1363.08		129679
1362.08		128301
1361.08		130258
1360.08		129540
1359.08		130186
1358.08		128848
1357.08		128519
1356.08		127930
1355.08		128281
1354.08		129006
1353.08		128240
1352.08		126170
1351.08		126419
1350.08		129015
1349.08		128147
1348.08		129508
1347.08		130403
1346.08		130610
1345.08		129142
1344.08		125301
1343.08		127497
1342.08		128004
1341.08		124058
1340.08		124317
1339.08		126073
1338.08		126946
1337.08		127089
1336.08		127165
1335.08		126634
1334.08		124112
1333.08		124885
1332.08		124166
1331.08		125095
1330.08		125304
1329.08		128195
1328.08		127528
1327.08		126320
1326.08		125434
1325.08		124918
1324.08		125309
1323.08		125206
1322.08		125351
1321.08		124355
1320.08		125271
1319.08		125421
1318.08		124309
1317.08		125944
1316.08		125861
1315.08		126579
1314.08		125900
1313.08		125091
1312.08		125163
1311.08		126099
1310.08		125614
1309.08		125005
1308.08		126202
1307.08		126457
1306.08		126653
1305.08		127444
1304.08		125325
1303.08		125782
1302.08		126209
1301.08		123837
1300.08		125907
1299.08		126035
1298.08		124273
1297.08		125969
1296.08		127772
1295.08		128440
1294.08		127953
1293.08		127863
1292.08		126727
1291.08		128009
1290.08		125665
1289.08		125227
1288.08		127143
1287.08		127172
1286.08		128169
1285.08		126979
1284.08		128798
1283.08		130051
1282.08		128139
1281.08		130240
1280.08		128745
1279.08		129171
1278.08		128152
1277.08		129053
1276.08		130364
1275.08		131206
1274.08		128979
1273.08		130070
1272.08		130504
1271.08		129655
1270.08		129889
1269.08		130638
1268.08		130801
1267.08		129911
1266.08		132635
1265.08		132131
1264.08		132159
1263.08		133670
1262.08		133047
1261.08		133726
1260.08		134339
1259.08		132261
1258.08		133666
1257.08		133905
1256.08		134000
1255.08		134030
1254.08		133643
1253.08		135912
1252.08		133754
1251.08		135662
1250.08		135488
1249.08		134624
1248.08		136247
1247.08		137705
1246.08		138458
1245.08		140159
1244.08		138501
1243.08		137434
1242.08		138332
1241.08		140171
1240.08		142224
1239.08		142148
1238.08		142338
1237.08		141861
1236.08		142265
1235.08		143173
1234.08		141810
1233.08		143750
1232.08		144217
1231.08		145386
1230.08		145760
1229.08		145241
1228.08		144795
1227.08		145764
1226.08		146567
1225.08		146601
1224.08		145786
1223.08		146541
1222.08		149875
1221.08		148322
1220.08		144285
1219.08		141571
1218.08		139544
1217.08		137079
1216.08		133828
1215.08		132314
1214.08		130020
1213.08		127865
1212.08		127312
1211.08		126245
1210.08		124688
1209.08		123903
1208.08		123644
1207.08		119544
1206.08		120434
1205.08		122084
1204.08		118601
1203.08		117551
1202.08		117474
1201.08		119366
1200.08		120246
1199.08		121042
1198.08		119059
1197.08		119827
1196.08		120494
1195.08		118323
1194.08		120552
1193.08		119867
1192.08		119748
1191.08		120738
1190.08		119603
1189.08		119611
1188.08		120831
1187.08		121615
1186.08		118358
1185.08		119457
1184.08		121829
1183.08		120778
1182.08		119239
1181.08		120419
1180.08		121554
1179.08		122081
1178.08		123640
1177.08		121796
1176.08		121176
1175.08		121023
1174.08		121328
1173.08		122492
1172.08		123898
1171.08		125101
1170.08		122620
1169.08		123561
1168.08		124733
1167.08		124046
1166.08		123153
1165.08		124960
1164.08		124899
1163.08		125381
1162.08		125598
1161.08		124779
1160.08		127315
1159.08		128885
1158.08		126467
1157.08		127886
1156.08		126798
1155.08		126987
1154.08		126363
1153.08		128560
1152.08		129781
1151.08		127451
1150.08		129193
1149.08		131612
1148.08		130369
1147.08		130591
1146.08		130712
1145.08		131767
1144.08		133081
1143.08		133481
1142.08		132992
1141.08		132243
1140.08		134224
1139.08		133555
1138.08		131084
1137.08		131668
1136.08		133555
1135.08		133373
1134.08		133328
1133.08		133377
1132.08		134274
1131.08		133290
1130.08		135726
1129.08		137775
1128.08		140790
1127.08		139341
1126.08		141426
1125.08		142215
1124.08		141689
1123.08		145646
1122.08		143609
1121.08		141369
1120.08		139323
1119.08		137407
1118.08		137863
1117.08		137486
1116.08		135433
1115.08		133573
1114.08		133857
1113.08		133513
1112.08		138236
1111.08		141725
1110.08		143527
1109.08		147005
1108.08		155122
1107.08		157762
1106.08		157376
1105.08		156799
1104.08		154262
1103.08		143592
1102.08		133782
1101.08		130307
1100.08		124428
1099.08		115932
1098.08		107564
1097.08		98735.9
1096.08		90820.9
1095.08		82827.8
1094.08		76447.2
1093.08		74296
1092.08		71916.7
1091.08		73685.7
1090.08		72507.4
1089.08		71767.1
1088.08		70561.1
1087.08		71439.8
1086.08		71080
1085.08		71790.1
1084.08		71939.8
1083.08		70946.3
1082.08		71397.6
1081.08		71755.3
1080.08		72926.5
1079.08		73845.6
1078.08		71541.5
1077.08		71726.6
1076.08		72258.6
1075.08		72740.4
1074.08		72081.7
1073.08		72406.9
1072.08		71700.2
1071.08		73236.9
1070.08		74107.6
1069.08		73461.4
1068.08		72490.2
1067.08		71896.5
1066.08		72634.1
1065.08		72752.5
1064.08		73273.3
1063.08		73359
1062.08		72985.6
1061.08		73823.1
1060.08		73903.7
1059.08		72230.7
1058.08		74156.1
1057.08		72905.7
1056.08		73317.2
1055.08		74174.8
1054.08		74333.1
1053.08		73615.5
1052.08		74183.6
1051.08		74353.4
1050.08		72689.6
1049.08		72965.6
1048.08		73796.5
1047.08		75440.5
1046.08		75134.4
1045.08		75089.3
1044.08		74963.3
1043.08		75543.7
1042.08		74643.6
1041.08		74232.1
1040.08		73395.6
1039.08		73870.4
1038.08		74836.2
1037.08		74880.5
1036.08		74622.9
1035.08		75706.1
1034.08		75047.1
1033.08		75221.1
1032.08		76092.4
1031.08		76993.3
1030.08		75949.2
1029.08		75989.3
1028.08		75959.2
1027.08		74906.4
1026.08		76719.9
1025.08		75290.6
1024.08		76656.8
1023.08		75742
1022.08		77004.5
1021.08		76253.1
1020.08		76595.7
1019.08		76734.3
1018.08		76009
1017.08		75872.2
1016.08		75917.9
1015.08		77703.3
1014.08		77879.6
1013.08		79000.1
1012.08		79958.5
1011.08		78497.4
1010.08		77504.8
1009.08		78384
1008.08		78113.6
1007.08		78232
1006.08		78617.7
1005.08		79672.1
1004.08		79069.9
1003.08		79802.2
1002.08		79315.7
1001.08		77945.5
1000.08		78993.8
999.08		80064.7
998.08		79916.4
997.08		79359
996.08		79500.6
995.08		79398.6
994.08		78494.9
993.08		79827
992.08		78504.5
991.08		80351
990.08		80169.4
989.08		78204.9
988.08		81332.5
987.08		81512.9
986.08		81185.8
985.08		80426.4
984.08		80729.4
983.08		82577.9
982.08		84599.7
981.08		82823.8
980.08		83589.5
979.08		83059.9
978.08		83611.2
977.08		85731.3
976.08		84924.7
975.08		83986.2
974.08		83816
973.08		84153.2
972.08		83822.6
971.08		82442.7
970.08		80490.8
969.08		81229.9
968.08		79398.4
967.08		80046.8
966.08		78123.9
965.08		78805.2
964.08		79369.3
963.08		78628
962.08		75501.5
961.08		76555
960.08		78214.8
959.08		80248.5
958.08		76789.7
957.08		77753.2
956.08		78216.6
955.08		76307.5
954.08		77105.3
953.08		78443.6
952.08		76676.3
951.08		76051.4
950.08		77066.5
949.08		78480.7
948.08		78367.9
947.08		79860
946.08		77409.1
945.08		77328.3
944.08		78539
943.08		78938.5
942.08		78228.6
941.08		79923.6
940.08		79603.5
939.08		78627.9
938.08		81015.4
937.08		79495.6
936.08		78940.4
935.08		79097
934.08		78672
933.08		79990.1
932.08		78854
931.08		78236.4
930.08		79927.2
929.08		79578.7
928.08		79585.3
927.08		80496.7
926.08		81099
925.08		79548.4
924.08		79959
923.08		81399.8
922.08		80726.5
921.08		80075.6
920.08		80383.1
919.08		81224.1
918.08		79082.6
917.08		80849.5
916.08		80607.2
915.08		81193.3
914.08		82659.1
913.08		81201
912.08		80596.6
911.08		80251.3
910.08		82739.2
909.08		80118.7
908.08		81810.2
907.08		81232.3
906.08		80701.7
905.08		80821.4
904.08		80984.3
903.08		80917.5
902.08		81070.5
901.08		81637.4
900.08		81807.1
899.08		81572.8
898.08		82951.2
897.08		81976.2
896.08		82302.7
895.08		81890.7
894.08		82141.5
893.08		82832.5
892.08		84437.1
891.08		82592.9
890.08		82020.6
889.08		83567.2
888.08		82193.2
887.08		83277.2
886.08		83550.9
885.08		83035.5
884.08		82474.6
883.08		82395.2
882.08		81079.7
881.08		83157.3
880.08		83693.2
879.08		84615
878.08		84523.3
877.08		84481
876.08		84232.2
875.08		82985.5
874.08		84723
873.08		85174.6
872.08		85090.5
871.08		83885.4
870.08		83849.5
869.08		83986.8
868.08		84146.4
867.08		85374.1
866.08		84332.2
865.08		85652.5
864.08		86528.8
863.08		85897.3
862.08		86088.9
861.08		84195.8
860.08		86098.9
859.08		86306.2
858.08		86629.3
857.08		87007.8
856.08		85187.7
855.08		85971.5
854.08		84733.6
853.08		85161.3
852.08		84807.5
851.08		85928.7
850.08		84482.4
849.08		85051.4
848.08		84277.9
847.08		83377.5
846.08		85475
845.08		87247.5
844.08		85406.6
843.08		84650.5
842.08		85400.9
841.08		85946.6
840.08		87814.2
839.08		87507.3
838.08		85921.2
837.08		86118.1
836.08		86539.8
835.08		87525.1
834.08		88632.5
833.08		88253.1
832.08		87310.1
831.08		87338.6
830.08		88217.5
829.08		89430.2
828.08		88363.2
827.08		87832.9
826.08		86600.8
825.08		88195.5
824.08		88902.7
823.08		87372.1
822.08		88819.5
821.08		87750
820.08		87121.1
819.08		89259.3
818.08		89840.4
817.08		88649.2
816.08		88641.9
815.08		89170.8
814.08		88078.4
813.08		87310.4
812.08		88431.7
811.08		90417.2
810.08		87469.8
809.08		87923.3
808.08		89679.1
807.08		90790.5
806.08		91450.2
805.08		90058.5
804.08		86884.7
803.08		88750.5
802.08		90363.1
801.08		89860.6
800.08		89161.4
799.08		90091.7
798.08		89107.5
797.08		89967.1
796.08		88737.7
795.08		89951.4
794.08		89225.7
793.08		89934.4
792.08		90505.2
791.08		90984.7
790.08		90261.3
789.08		91202.5
788.08		90841.7
787.08		90000
786.08		90286.1
785.08		90340.3
784.08		90281.8
783.08		91205.7
782.08		90741
781.08		90728.3
780.08		92353.4
779.08		92494.9
778.08		91795.5
777.08		92507.9
776.08		92603
775.08		91791.1
774.08		92191.7
773.08		92396.4
772.08		91254.2
771.08		93604.2
770.08		94553.1
769.08		92389.2
768.08		92255.4
767.08		92998.6
766.08		91823.8
765.08		92882.9
764.08		91929.9
763.08		92000.3
762.08		92320.1
761.08		91535
760.08		93035.2
759.08		93700.2
758.08		90684.2
757.08		89701.1
756.08		93266.5
755.08		93203.3
754.08		91554.8
753.08		94239.5
752.08		93945.7
751.08		96045.9
750.08		94197.8
749.08		93799.4
748.08		94324.4
747.08		94852.3
746.08		93062.7
745.08		93958.6
744.08		92820.7
743.08		93679
742.08		92834.6
741.08		92817
740.08		93365.4
739.08		94433.3
738.08		96255.6
737.08		94548.5
736.08		94565.4
735.08		95227.2
734.08		94963.6
733.08		94846
732.08		96153.9
731.08		96782
730.08		95333
729.08		96371
728.08		96798.6
727.08		96028
726.08		96384.1
725.08		96591.7
724.08		96120.7
723.08		95876.2
722.08		95894
721.08		96723.8
720.08		96341.8
719.08		95614.6
718.08		96871.6
717.08		97674.9
716.08		97221.2
715.08		97971
714.08		96556.7
713.08		96212.6
712.08		96637.5
711.08		96085.8
710.08		96084.9
709.08		97114
708.08		96530.4
707.08		98443.8
706.08		97714.3
705.08		97196.2
704.08		97547.7
703.08		99353.6
702.08		97253.3
701.08		97380.8
700.08		99667.3
699.08		98133
698.08		98491.9
697.08		98064.2
696.08		97343.9
695.08		98255.2
694.08		98263
693.08		97821
692.08		99728.4
691.08		100382
690.08		97158.2
689.08		96695.4
688.08		98387.7
687.08		99181.5
686.08		97418.9
685.08		98392.7
684.08		98379.1
683.08		100815
682.08		100129
681.08		99150.8
680.08		100334
679.08		100087
678.08		99600.1
677.08		99371.6
676.08		99183.9
675.08		102202
674.08		102689
673.08		99788.6
672.08		99833.5
671.08		99229.8
670.08		100667
669.08		101523
668.08		102151
667.08		103385
666.08		101100
665.08		100711
664.08		101747
663.08		101655
662.08		100487
661.08		99858.1
660.08		102071
659.08		102930
658.08		105077
657.08		103581
656.08		102150
655.08		103667
654.08		102912
653.08		102277
652.08		103700
651.08		102678
650.08		103076
649.08		102519
648.08		104380
647.08		103111
646.08		102614
645.08		101232
644.08		102109
643.08		103203
642.08		105464
641.08		106014
640.08		102140
639.08		103808
638.08		103540
637.08		102514
636.08		103193
635.08		106346
634.08		105458
633.08		103013
632.08		104627
631.08		105356
630.08		105584
629.08		105095
628.08		104323
627.08		107154
626.08		108230
625.08		104545
624.08		106053
623.08		105994
622.08		106852
621.08		107943
620.08		106281
619.08		106477
618.08		107941
617.08		107071
616.08		107317
615.08		106534
614.08		106084
613.08		107512
612.08		107900
611.08		108154
610.08		107294
609.08		110126
608.08		106967
607.08		107583
606.08		108358
605.08		109722
604.08		109503
603.08		108682
602.08		108701
601.08		106941
600.08		106027
599.08		110011
598.08		110916
597.08		108954
596.08		109125
595.08		109844
594.08		109809
593.08		110717
592.08		109520
591.08		111052
590.08		109586
589.08		110097
588.08		110154
587.08		111134
586.08		110781
585.08		110768
584.08		111655
583.08		111433
582.08		112088
581.08		111543
580.08		113767
579.08		112432
578.08		112452
577.08		112326
576.08		110727
575.08		111705
574.08		112763
573.08		112751
572.08		111054
571.08		110706
570.08		111464
569.08		114107
568.08		112972
567.08		110565
566.08		112682
565.08		114620
564.08		115565
563.08		114729
562.08		116049
561.08		115851
560.08		114707
559.08		113341
558.08		113363
557.08		113149
556.08		116301
555.08		116398
554.08		112022
553.08		114137
552.08		116713
551.08		116083
550.08		115099
549.08		116905
548.08		113745
547.08		113900
546.08		114711
545.08		115720
544.08		117502
543.08		116768
542.08		115053
541.08		115093
540.08		116367
539.08		114149
538.08		115606
537.08		115768
536.08		116877
535.08		123082
534.08		131352
533.08		143050
532.08		145414
531.08		135827
530.08		124064
529.08		118634
528.08		116736
527.08		115792
526.08		116524
525.08		117884
524.08		116630
523.08		116880
522.08		117772
521.08		115976
520.08		114820
519.08		115242
518.08		112911
517.08		114807
516.08		117690
515.08		119168
514.08		116882
513.08		115537
512.08		115222
511.08		116864
510.08		117653
509.08		117787
508.08		118326
507.08		119743
506.08		117939
505.08		118479
504.08		120185
503.08		119062
502.08		116673
501.08		117302
500.08		117086
499.08		120245
498.08		121984
497.08		120911
496.08		120080
495.08		120445
494.08		120622
493.08		120608
492.08		119320
491.08		120091
490.08		120048
489.08		119449
488.08		119898
487.08		121151
486.08		120270
485.08		121220
484.08		123985
483.08		123944
482.08		124095
481.08		123149
480.08		123040
479.08		121256
478.08		121516
477.08		122504
476.08		122870
475.08		123894
474.08		123643
473.08		123730
472.08		125690
471.08		125378
470.08		124145
469.08		123887
468.08		125670
467.08		123023
466.08		124256
465.08		126477
464.08		124233
463.08		125394
462.08		127405
461.08		125494
460.08		125680
459.08		127105
458.08		124888
457.08		126188
456.08		128981
455.08		125499
454.08		126312
453.08		127919
452.08		127570
451.08		126762
450.08		123814
449.08		125402
448.08		125258
447.08		124472
446.08		126137
445.08		126107
444.08		125513
443.08		126718
442.08		128112
441.08		128275
440.08		127883
439.08		129548
438.08		129881
437.08		129452
436.08		131800
435.08		130679
434.08		131194
433.08		131423
432.08		130418
431.08		131675
430.08		131378
429.08		132561
428.08		132963
427.08		135738
426.08		133441
425.08		134015
424.08		133392
423.08		128715
422.08		127537
421.08		120563
420.08		115031
419.08		111788
418.08		108774
417.08		105075
416.08		100867
415.08		99795.6
414.08		101405
413.08		101182
412.08		97187.4
411.08		95471.8
410.08		93364.2
409.08		92534.4
408.08		95652.6
407.08		101035
406.08		107957
405.08		110665
404.08		112088
403.08		121406
402.08		163423
401.08		255404
400.08		402240
399.08		494157
398.08		398992
397.08		212744
396.08		86132.7
395.08		49755.1
394.08		45874.2
393.08		44188.1
392.08		41267.4
391.08		40389
390.08		40124.6
389.08		39327.9
388.08		39470.6
387.08		38388.5
386.08		39461.9
385.08		39761.6
384.08		39007.6
383.08		38818.4
382.08		37920.4
381.08		38773.3
380.08		38867.4
379.08		38092.1
378.08		39281.7
377.08		40226.1
376.08		38910
375.08		37977.9
374.08		38928.1
373.08		39428.6
372.08		39581.8
371.08		39081.9
370.08		38658.6
369.08		38936.4
368.08		39666.4
367.08		39788.7
366.08		39164.1
365.08		39580.9
364.08		39531.8
363.08		40418.4
362.08		38902.4
361.08		38394.6
360.08		38949
359.08		39089
358.08		39480.8
357.08		40072.4
356.08		40149.1
355.08		40587.5
354.08		40858.7
353.08		41977
352.08		40105.4
351.08		40385.4
350.08		40541.2
349.08		40457.9
348.08		39623.7
347.08		40186.5
346.08		40011.5
345.08		41125.4
344.08		40840.1
343.08		40171
342.08		39336.3
341.08		41747.4
340.08		42203.4
339.08		41983.5
338.08		42700.3
337.08		40725
336.08		40865.7
335.08		43039.3
334.08		42960.7
333.08		42069
332.08		40732.5
331.08		42575.3
330.08		43347.3
329.08		43363.8
328.08		42794.1
327.08		44782.9
326.08		44352
325.08		43358.9
324.08		43433.9
323.08		44227.9
322.08		44819.4
321.08		43944.8
320.08		43364
319.08		42475.7
318.08		44659.1
317.08		44111.4
316.08		44681.5
315.08		46159.2
314.08		44978.6
313.08		45084.6
312.08		44336.7
311.08		42833.4
310.08		40839.1
309.08		38638.2
308.08		35511.4
307.08		34089.8
306.08		32422.4
305.08		31969.5
304.08		30557.6
303.08		28773.7
302.08		29687.2
301.08		31226.2
300.08		32932.4
299.08		32053.3
298.08		29188.9
297.08		29024.4
296.08		29494.1
295.08		32064.1
294.08		35193.8
293.08		33839.2
292.08		28142.5
291.08		39125.4
290.08		97000.1
289.08		190263
288.08		223462
287.08		160262
286.08		74544.3
285.08		37621.3
284.08		25553.1
283.08		15724.5
282.08		8450.12
281.08		5724.32
280.08		5460.54
279.08		5384.1
278.08		5191.22
277.08		4491.83
276.08		4480.25
275.08		4520.07
274.08		4506.11
273.08		4623.18
272.08		4604.79
271.08		5016.63
270.08		5051.94
269.08		4807.79
268.08		4838.31
267.08		4956.04
266.08		4969.14
265.08		4798.03
264.08		4821.82
263.08		4861.48
262.08		4606.94
261.08		4228.59
260.08		4675.99
259.08		5275.06
258.08		5008.76
257.08		4585.57
256.08		4733.02
255.08		4288.43
254.08		4550.51
253.08		4337.13
252.08		4522.64
251.08		4554.24
250.08		4529.7
249.08		4467.37
248.08		4048.04
247.08		4328.48
246.08		4901.13
245.08		4920.15
244.08		4715.48
243.08		4395.44
242.08		4836.01
241.08		4509.58
240.08		4540.89
239.08		4693.52
238.08		5186.79
237.08		4592.8
236.08		4350.36
235.08		4785.9
234.08		5012.72
233.08		4758.95
232.08		4997.14
231.08		5037.08
230.08		5155.53
229.08		4843.35
228.08		4949.24
227.08		4952.76
226.08		4493.47
225.08		4637.76
224.08		5072.76
223.08		5229.62
222.08		4603.38
221.08		4665.06
220.08		5041.61
219.08		5040.37
218.08		4967.15
217.08		5093.74
216.08		5069.27
215.08		5102.84
214.08		5411.89
213.08		5356.58
212.08		5290.66
211.08		4825.25
210.08		4671.06
209.08		5197.98
208.08		4969.78
207.08		4933.95
206.08		4897.42
205.08		4531.73
204.08		4768.2
203.08		5088.97
202.08		5137.3
201.08		5054.17
200.08		5001.51
199.08		5333.06
198.08		5252.06
197.08		4865.83
196.08		4513.73
195.08		5087.29
194.08		5131.22
193.08		5098.78
192.08		5063.03
191.08		5379.61
190.08		5103.78
189.08		5176.78
188.08		5391.32
187.08		4890.9
186.08		4737.61
185.08		5496.85
184.08		4770.79
183.08		5045.12
182.08		5433.38
181.08		5361.25
180.08		5337.83
179.08		4706.23
178.08		5078.21
177.08		5313.44
176.08		4698.37
175.08		4801.22
174.08		4888.46
173.08		5158.03
172.08		4976.32
171.08		5245.89
170.08		5203.61
169.08		5003.92
168.08		4911.79
167.08		4891.72
166.08		4857.93
165.08		5010.91
164.08		5250.84
163.08		5235.02
162.08		5364.8
161.08		5487.44
160.08		5342.37
159.08		5234.07
158.08		5135.85
157.08		5031.15
156.08		4928.9
155.08		4945.87
154.08		5539.38
153.08		5236.22
152.08		5176.65
151.08		4926.8
150.08		5041.46
149.08		5563.79
148.08		5136.08
147.08		4905.95
146.08		5248.45
145.08		5138.18
144.08		5041.47
143.08		4853.36
142.08		5205.56
141.08		5324.21
140.08		4998.92
139.08		4877.6
138.08		5518.9
137.08		5340.76
136.08		4932.87
135.08		4838.1
134.08		5011.8
133.08		5093.98
132.08		4962.97
131.08		5130.55
130.08		5252.3
129.08		5450.36
128.08		5031.11
127.08		5357.81
126.08		5579.69
125.08		5027.91
124.08		5213.51
123.08		5018.65
122.08		5019.72
121.08		5469.96
120.08		6131.65
119.08		5551.59
118.08		5620.05
117.08		5822.4
116.08		5787.97
115.08		5490.77
114.08		5556.15
113.08		5294.66
112.08		4910.81
111.08		5405.97
110.08		5459.88
109.08		5607.37
108.08		5579.79
107.08		5844.21
106.08		5440.92
105.08		5420.84
104.08		5337.48
103.08		5477.65
102.08		5398.78
101.08		5601.47
100.08		6091.93
99.08		5440.71
98.08		5396.66
97.08		5433.22
96.08		5693.65
95.08		5382.4
94.08		5664.02
93.08		5408.73
92.08		5431.31
91.08		6148.3
90.08		6002.57
89.08		5470.85
88.08		5273.38
87.08		5618.91
86.08		5951.11
85.08		5774.33
84.08		5690.39
83.08		5833.92
82.08		5613.85
81.08		5628.03
80.08		5561.63
79.08		5619.62
78.08		5845.38
77.08		5702.95
76.08		6135.14
75.08		6384.36
74.08		6366.64
73.08		6013.24
72.08		5965.55
71.08		5931.6
70.08		5739.31
69.08		5989.96
68.08		5653.11
67.08		5591.79
66.08		5912.98
65.08		6495.12
64.08		6412.56
63.08		6734.01
62.08		6225.31
61.08		5790.37
60.08		6106.36
59.08		6414.57
58.08		6274.21
57.08		6242.21
56.08		6558.81
55.08		7037.48
54.08		6816.14
53.08		6809.99
52.08		6521.17
51.08		6587.47
50.08		6621.72
49.08		6306.65
48.08		6189.95
47.08		5939.62
46.08		6399.89
45.08		6422.07
44.08		6423.82
43.08		5734.35
42.08		5238.64
41.08		5550.12
40.08		5719.46
39.08		5592.54
38.08		5384.44
37.08		5199.81
36.08		5639.15
35.08		5141.79
34.08		5547.72
33.08		5472.87
32.08		6103.53
31.08		6011.86
30.08		6735.02
29.08		7318.3
28.08		8234.05
27.08		9424.29
26.08		10886.3
25.08		11452.4
24.08		11806.5
23.08		11986.1
22.08		11856.3
21.08		11261.5
20.08		9048.48
19.08		6638.91
18.08		5809.49
17.08		5718.83
16.08		5291.7
15.08		5021.31
14.08		4675.91
13.08		3967.67
12.08		4225.23
11.08		3678.79
10.08		2900.47
9.08		3032.51
8.08		3016.52
7.08		4332.96
6.08		4932.28
5.08		4452.43
4.08		3669.39
3.08		2275.5
2.08		1008.01
1.08		429.386
0.08		74.2847
-0.92		22.7071
-1.92		73.8615
-2.92		43.4874
-3.92		12.3229
-4.92		45.9274
-5.92		14.0966
-6.92		0
-7.92		0
-8.92		0

## Sheet: Peak Table
Peak Table :
	Name	Start BE	Peak BE	End BE	Height CPS	FWHM eV	Area (P) CPS.eV	Area (N) TPP-2M	Atomic %	Peak Type	Q	SF ALTHERMO1	TXFN	Backgnd	PP Height CPS	PP Hgt (N)	PP At. %	Title	File Name
	C1s	296.48	287.92	279.68	26717.3	1.01	35897.5	0.82	41.81	Standard	1	1	616.52	Smart	26961	0.15	32.5	C1s Scan	C:\Users\engineer\AppData\Local\Temp\VGD{1AB97ADC-8741-43E2-8AB1-ED5C56F7E2EB}.vgd
	N1s	410.48	398.44	392.68	43587.2	1.22	76582.5	1.07	54.68	Standard	1	1.676	646.18	Smart	44870	0.31	66.32	N1s Scan	C:\Users\engineer\AppData\Local\Temp\VGD{F071C079-853F-4972-8876-56C401CF6F51}.vgd
	O1s	545.48	532.02	525.68	2380.91	2.26	8130.24	0.07	3.51	Standard	1	2.881	686.53	Smart	2636.77	0.01	1.18	O1s Scan	C:\Users\engineer\AppData\Local\Temp\VGD{794F8D89-D890-45C4-A20F-A952BE13C4F0}.vgd

## Sheet: Titles
14:31:34 Monday, October 23, 2017
D:\20171023\CHENLEI\8.xls
8
Data Files :	Title	File Name	Comment
	O1s Scan	C:\...\Local\Temp\VGD{794F8D89-D890-45C4-A20F-A952BE13C4F0}.vgd
	N1s Scan	C:\...\Local\Temp\VGD{F071C079-853F-4972-8876-56C401CF6F51}.vgd
	C1s Scan	C:\...\Local\Temp\VGD{1AB97ADC-8741-43E2-8AB1-ED5C56F7E2EB}.vgd
	Survey	C:\...\Local\Temp\VGD{ED9134E2-527D-45D8-87B9-A8CDA132F9BC}.vgd
	O1s Scan	D:\20171023\CHENLEI\8.DATA\O1s Scan.VGD
	N1s Scan	D:\20171023\CHENLEI\8.DATA\N1s Scan.VGD
	C1s Scan	D:\20171023\CHENLEI\8.DATA\C1s Scan.VGD
	Survey	D:\20171023\CHENLEI\8.DATA\Survey.VGD
