# Supplementary material for: Dataset of emission and excitation spectra, UV–vis absorption spectra, and XPS spectra of graphitic C3N4
Source: Data Brief. 2018 Oct 3;21:501–10. doi: 10.1016/j.dib.2018.09.123 (PMC6199237; doi:10.1016/j.dib.2018.09.123)
Supplement: Supplementary file 2 — Supplementary material [file mmc2.zip › Raw Data/Fig 4/Fig 4a/N2 600íμ.xls]

## Sheet: O1s Scan
﻿
Axis	Energy	Elements=	201
C:\Users\engineer\AppData\Local\Temp\VGD{1A2204F8-DF99-401C-8188-46E4366FC40F}.vgd
Binding Energy (E)				Backgnd.
eV		Counts / s		Counts / s
545.78		4966.05		0
545.68		5158.55		5148.74
545.58		5321.61		5128.11
545.48		5343.62		5095.54
545.38		5227.64		5051.36
545.28		4909.84		5027.64
545.18		5037.82		5020.96
545.08		5115.22		5020.9
544.98		5105.15		5018.29
544.88		5130.91		5014.38
544.78		5198.83		5009.22
544.68		5075.49		5004.27
544.58		5071.17		4999.92
544.48		4977.94		4998.28
544.38		5069.22		4996.67
544.28		5020.17		4995.66
544.18		4897.58		4995.58
544.08		5089.64		4995.34
543.98		5208.08		4993.57
543.88		5204.42		4989.28
543.78		5407.56		4982.32
543.68		5206.88		4975.22
543.58		5401.69		4966.37
543.48		5144.47		4959.44
543.38		5196.26		4952.44
543.28		4940.95		4949.01
543.18		4951.66		4947.05
543.08		5099.57		4945.83
542.98		4786.26		4945.83
542.88		5096.42		4945.82
542.78		5010.81		4945.82
542.68		5014.26		4945.8
542.58		4983.96		4945.79
542.48		5102.34		4945.78
542.38		5248.15		4945.75
542.28		5174.37		4945.71
542.18		5154.13		4945.67
542.08		5205.75		4945.63
541.98		5129.25		4945.59
541.88		5023.29		4945.56
541.78		5114.63		4945.54
541.68		4952.64		4945.52
541.58		5026.38		4945.51
541.48		4916.46		4945.5
541.38		5045.25		4945.49
541.28		4908.08		4945.49
541.18		5010.74		4945.49
541.08		5046.25		4945.48
540.98		5146.82		4945.46
540.88		5102.2		4945.43
540.78		5045.24		4945.4
540.68		5072.98		4945.38
540.58		5175.8		4945.36
540.48		4950.15		4945.34
540.38		5273.93		4945.3
540.28		5048		4945.28
540.18		5083.75		4945.25
540.08		5250.33		4945.22
539.98		5162.65		4945.18
539.88		5153.49		4945.14
539.78		5016.34		4945.11
539.68		5258.24		4945.07
539.58		5287.33		4945.03
539.48		5115.77		4944.99
539.38		5018.23		4944.95
539.28		5003.15		4944.94
539.18		5121.74		4944.92
539.08		5026.27		4944.9
538.98		5067.5		4944.88
538.88		4799.01		4944.87
538.78		5251.07		4944.86
538.68		5126.17		4944.84
538.58		5357.59		4944.79
538.48		5248.07		4944.74
538.38		5034.85		4944.69
538.28		4935.38		4944.67
538.18		4944.4		4944.66
538.08		5051.7		4944.66
537.98		4968.88		4944.65
537.88		5146.11		4944.63
537.78		5208.06		4944.6
537.68		5073.9		4944.57
537.58		5082.82		4944.54
537.48		5106.02		4944.52
537.38		5032.45		4944.49
537.28		5026.24		4944.47
537.18		5050.38		4944.46
537.08		5077.45		4944.44
536.98		5109.67		4944.42
536.88		5205.39		4944.39
536.78		5014.87		4944.36
536.68		4975.09		4944.34
536.58		5023.5		4944.33
536.48		5033.6		4944.32
536.38		5121.55		4944.3
536.28		5201.06		4944.27
536.18		5387.98		4944.22
536.08		5144.99		4944.16
535.98		5054.93		4944.12
535.88		5089.32		4944.1
535.78		4905.41		4944.08
535.68		5041.57		4944.07
535.58		5101.87		4944.06
535.48		5090.69		4944.04
535.38		4887.67		4944.02
535.28		5232.67		4944
535.18		5067.96		4943.98
535.08		5082.25		4943.95
534.98		5397.58		4943.91
534.88		5300.46		4943.85
534.78		5215.73		4943.79
534.68		5363.45		4943.73
534.58		5406.44		4943.67
534.48		5344.9		4943.59
534.38		5179.3		4943.53
534.28		5417.17		4943.47
534.18		5552.51		4943.39
534.08		5540.12		4943.3
533.98		5690.07		4943.19
533.88		5753.84		4943.07
533.78		5720.37		4942.93
533.68		5866.73		4942.79
533.58		5925.95		4942.64
533.48		5973.97		4942.47
533.38		5919.74		4942.3
533.28		6043.22		4942.13
533.18		5971.25		4941.95
533.08		6314.05		4941.75
532.98		6524.63		4941.53
532.88		6696.5		4941.26
532.78		6848.76		4940.96
532.68		6662.93		4940.66
532.58		6833.02		4940.34
532.48		6909.26		4940.03
532.38		7275.77		4939.68
532.28		7086.71		4939.31
532.18		6932.49		4938.94
532.08		6828.6		4938.6
531.98		6870.14		4938.27
531.88		7179.87		4937.93
531.78		6962.88		4937.58
531.68		6809.55		4937.23
531.58		6612.79		4936.91
531.48		6421.87		4936.63
531.38		6309.67		4936.37
531.28		6244.27		4936.13
531.18		5973.59		4935.92
531.08		5815.13		4935.74
530.98		5872.85		4935.58
530.88		5737.68		4935.43
530.78		5605.26		4935.29
530.68		5594.8		4935.17
530.58		5371.97		4935.07
530.48		5373.6		4934.99
530.38		5201.19		4934.92
530.28		5298.45		4934.86
530.18		5302.65		4934.8
530.08		5175.22		4934.75
529.98		4971.83		4934.71
529.88		5344.52		4934.67
529.78		5316.99		4934.63
529.68		5230.67		4934.56
529.58		5015.15		4934.52
529.48		5082.5		4934.49
529.38		5037.31		4934.47
529.28		5070		4934.45
529.18		5151.58		4934.42
529.08		5023.66		4934.4
528.98		5043.75		4934.38
528.88		5111.88		4934.35
528.78		4955.79		4934.34
528.68		4893.73		4934.33
528.58		5024.13		4934.32
528.48		5057.41		4934.31
528.38		5205.85		4934.29
528.28		5133.52		4934.25
528.18		4996.52		4934.22
528.08		4983.3		4934.21
527.98		5151.57		4934.19
527.88		5039.42		4934.17
527.78		5149.35		4934.14
527.68		5211.43		4934.1
527.58		5155.91		4934.06
527.48		5178.34		4934.02
527.38		5169.84		4933.98
527.28		4908.63		4933.95
527.18		4998.36		4933.94
527.08		5154.61		4933.92
526.98		5193.94		4933.89
526.88		4904.8		4933.87
526.78		4921.35		4933.85
526.68		4975.41		4944.68
526.58		5289.88		4955.51
526.48		5136.33		4966.34
526.38		5027.87		4977.17
526.28		5071.27		4988
526.18		4969.64		4998.83
526.08		5244.22		5009.66
525.98		5059.2		5020.49
525.88		4942.19		5031.32
525.78		5092.57		0

## Sheet: N1s Scan
﻿
Axis	Energy	Elements=	181
C:\Users\engineer\AppData\Local\Temp\VGD{24415DB0-0F32-4393-921F-A3318D3C7C83}.vgd
Binding Energy (E)				Backgnd.
eV		Counts / s		Counts / s
410.78		3961.71		0
410.68		3770.66		3909.93
410.58		3997.42		3901.72
410.48		3864.92		3894.61
410.38		3804.83		3836.87
410.28		3840.85		3836.62
410.18		3943.69		3834.7
410.08		4002.36		3828.57
409.98		3957.61		3819.68
409.88		3824.81		3812.7
409.78		3873.32		3807.96
409.68		3846.83		3805.2
409.58		3974.89		3799.18
409.48		3947.95		3791.28
409.38		3854.53		3782.76
409.28		3821.33		3776.91
409.18		3889.9		3771.92
409.08		3973.35		3764.21
408.98		3795.76		3756.59
408.88		3800.11		3750.4
408.78		3662.67		3750.25
408.68		3787.97		3749.9
408.58		3956.28		3749.39
408.48		3821.81		3748.73
408.38		3833.91		3748.01
408.28		3856.63		3747.38
408.18		3739.08		3746.83
408.08		3840.15		3746.27
407.98		3773.12		3745.79
407.88		3862.56		3745.18
407.78		3893.57		3744.52
407.68		4099.49		3743.53
407.58		4113.92		3742.29
407.48		4239.48		3740.71
407.38		4211.07		3739.01
407.28		4203.51		3737.22
407.18		4243.33		3735.41
407.08		4175.36		3733.63
406.98		4173.65		3731.87
406.88		4188.61		3730.16
406.78		4300.23		3728.32
406.68		4259.54		3726.39
406.58		4177.93		3724.46
406.48		4177.41		3722.64
406.38		4244.91		3720.83
406.28		4360.93		3718.83
406.18		4309.6		3716.69
406.08		4399.98		3714.39
405.98		4486.38		3711.96
405.88		4282.88		3709.55
405.78		4529.63		3707
405.68		4446.15		3704.49
405.58		4493.19		3701.75
405.48		4594.56		3698.94
405.38		4541.75		3696.03
405.28		4630.61		3692.98
405.18		4783.23		3689.73
405.08		4848.99		3686.16
404.98		4860.7		3682.36
404.88		4916.34		3678.42
404.78		5064.46		3674.25
404.68		5032.68		3669.9
404.58		5078.41		3665.38
404.48		5151.83		3660.76
404.38		5340.94		3655.82
404.28		5183.35		3650.77
404.18		5218.35		3645.63
404.08		5095.09		3640.71
403.98		4992.27		3635.97
403.88		4998.43		3631.43
403.78		4864.74		3627.09
403.68		4650.5		3623.07
403.58		4613.44		3619.42
403.48		4358.58		3616.25
403.38		4312.76		3613.39
403.28		4093.4		3611.03
403.18		4025.18		3608.99
403.08		3926.1		3607.32
402.98		3768.33		3605.95
402.88		3720.82		3604.88
402.78		3738.91		3603.98
402.68		3626.99		3603.22
402.58		3533.84		3602.63
402.48		3708.65		3602.07
402.38		3869.47		3601.27
402.28		4037.42		3599.97
402.18		4385.97		3598
402.08		4773.27		3595.14
401.98		5057.49		3591.28
401.88		5618.82		3586.2
401.78		6359.3		3579.55
401.68		7027.76		3570.96
401.58		7759.42		3560.26
401.48		8250.53		3547.68
401.38		8852.77		3533.29
401.28		9334.71		3517.31
401.18		9953.53		3499.63
401.08		9991.52		3480.79
400.98		10281.9		3460.97
400.88		10228		3440.83
400.78		10283.9		3420.35
400.68		10597.5		3399.5
400.58		10578.8		3378.25
400.48		10913		3356.33
400.38		11496.8		3333.47
400.28		11849.1		3309.31
400.18		12298.6		3283.74
400.08		12793		3256.82
399.98		13091.9		3228.62
399.88		13311.7		3199.36
399.78		14306.9		3168.54
399.68		15287.6		3135.49
399.58		16919.3		3098.84
399.48		19200.3		3057.31
399.38		22432.9		3008.69
399.28		25641.8		2951.44
399.18		29521.9		2883.96
399.08		33645		2805.36
398.98		37719.6		2714.76
398.88		40705.2		2613.02
398.78		42483.7		2502.37
398.68		42823.1		2386.46
398.58		42018.1		2268.96
398.48		39164.6		2154.39
398.38		34988.2		2047.17
398.28		29645.2		1951.74
398.18		24245.7		1870.62
398.08		19490.6		1804.4
397.98		14543.3		1752.75
397.88		11008		1713.88
397.78		8182.32		1685.95
397.68		6157.89		1666.12
397.58		4731.77		1652.37
397.48		3899.44		1642.76
397.38		3166.83		1636.05
397.28		2842.01		1631.16
397.18		2604.91		1627.52
397.08		2431.53		1624.59
396.98		2242.38		1622.24
396.88		2091.68		1620.38
396.78		2100.56		1618.84
396.68		2072.61		1617.46
396.58		1941.94		1616.22
396.48		1978.4		1615.1
396.38		1934.41		1614.11
396.28		1952.54		1613.11
396.18		1885.04		1612.2
396.08		1812.35		1611.4
395.98		1784.23		1610.77
395.88		1804.58		1610.21
395.78		1757.53		1609.71
395.68		1777.41		1609.21
395.58		1701.81		1608.81
395.48		1742.11		1608.42
395.38		1784.86		1608.03
395.28		1810.08		1607.52
395.18		1708.43		1607.05
395.08		1777.42		1606.59
394.98		1747.55		1606.18
394.88		1762.71		1605.73
394.78		1622.92		1605.42
394.68		1637.86		1605.21
394.58		1669.65		1605.1
394.48		1611.03		1605
394.38		1622.1		1604.91
394.28		1622.56		1604.87
394.18		1751.03		1604.7
394.08		1739.29		1604.41
393.98		1631.5		1604.1
393.88		1658.39		1603.89
393.78		1619.31		1603.8
393.68		1585.24		1603.75
393.58		1620.47		1603.73
393.48		1605.48		1604.72
393.38		1677.83		1605.72
393.28		1648.49		1606.71
393.18		1666.5		1607.7
393.08		1652.77		1608.69
392.98		1612.4		1609.68
392.88		1610.91		1610.67
392.78		1608.71		0

## Sheet: C1s Scan
﻿
Axis	Energy	Elements=	171
C:\Users\engineer\AppData\Local\Temp\VGD{63C4AAAE-871F-433D-B1AE-981562464E3C}.vgd
Binding Energy (E)				Backgnd.
eV		Counts / s		Counts / s
296.78		1177.97		0
296.68		1168.45		1155.56
296.58		1120.25		1155.08
296.48		1186.79		1154.47
296.38		1149.11		1153.94
296.28		1118.31		1153.39
296.18		1165.78		1152.86
296.08		1207.47		1151.92
295.98		1185.21		1150.37
295.88		1244.66		1148.09
295.78		1198.24		1145.79
295.68		1261.57		1142.78
295.58		1209.58		1139.95
295.48		1267.43		1136.44
295.38		1239.71		1133.01
295.28		1201.43		1129.53
295.18		1234.53		1126.2
295.08		1326.82		1122.04
294.98		1369.65		1116.35
294.88		1298.28		1109.97
294.78		1335.9		1103.34
294.68		1476.37		1095.64
294.58		1412.46		1086.79
294.48		1448.49		1076.77
294.38		1566.85		1065.75
294.28		1602.05		1052.89
294.18		1575.14		1038.65
294.08		1645.09		1023.44
293.98		1666.57		1007.32
293.88		1709.56		989.719
293.78		1536.85		972.611
293.68		1591.26		955.738
293.58		1697.54		938.579
293.48		1619.05		920.347
293.38		1596.72		901.658
293.28		1664.83		882.823
293.18		1654.45		863.274
293.08		1562.7		843.575
292.98		1603.97		823.948
292.88		1483.88		805.309
292.78		1413.29		787.506
292.68		1472.76		770.405
292.58		1351.35		754.035
292.48		1269.07		738.511
292.38		1126.79		725.529
292.28		1178.83		713.702
292.18		933.937		704.408
292.08		866.789		697.078
291.98		867.784		692.177
291.88		934.731		687.163
291.78		833.382		682.32
291.68		824.523		677.733
291.58		706.324		674.948
291.48		750.006		672.797
291.38		716.392		671.5
291.28		659.364		670.566
291.18		710.533		669.941
291.08		694.683		669.483
290.98		620.304		669.34
290.88		706.515		669.227
290.78		680.862		669.179
290.68		705.234		669.087
290.58		659.246		669.019
290.48		735.869		668.923
290.38		713.514		668.823
290.28		677.531		668.713
290.18		736.358		668.603
290.08		811.666		668.443
289.98		908.499		668.167
289.88		979.993		667.768
289.78		1098.4		667.225
289.68		1280.46		666.494
289.58		1385.11		665.56
289.48		1821.15		664.262
289.38		2413.55		662.394
289.28		3182.27		659.624
289.18		4062.63		655.726
289.08		5357.11		650.349
288.98		6691.66		643.207
288.88		8844.99		633.659
288.78		11477.5		621.033
288.68		14001.8		604.727
288.58		17051.9		584.288
288.48		20304.5		559.4
288.38		23017.9		529.962
288.28		24519.6		496.742
288.18		25151.7		461.048
288.08		24134		424.746
287.98		22227.6		389.541
287.88		19316.1		357.209
287.78		16185		328.814
287.68		12804.6		305.099
287.58		9650.02		286.193
287.48		6612.35		272.054
287.38		4590.58		262.01
287.28		3221.08		255.171
287.18		2545.1		250.36
287.08		1800.27		246.94
286.98		1435.93		244.409
286.88		1232.3		242.533
286.78		1087.88		241.01
286.68		987.505		239.71
286.58		935.385		238.557
286.48		990.142		237.451
286.38		962.377		236.356
286.28		929.145		235.262
286.18		872.24		234.226
286.08		864.824		233.238
285.98		921.402		232.252
285.88		1055.49		231.173
285.78		1084.3		229.982
285.68		1185.99		228.657
285.58		1234.97		227.241
285.48		1507.8		225.61
285.38		1596.05		223.772
285.28		1711.38		221.693
285.18		1812.73		219.458
285.08		1939.16		217.048
284.98		2031.68		214.474
284.88		2098.93		211.753
284.78		2262.05		208.867
284.68		2116		205.934
284.58		1963.16		203.066
284.48		1776.22		200.436
284.38		1562.46		198.081
284.28		1208.87		196.1
284.18		1077.79		194.466
284.08		906.386		193.158
283.98		811.395		192.047
283.88		630.784		191.159
283.78		459.903		190.493
283.68		456.482		190.004
283.58		432.408		189.614
283.48		392.796		189.257
283.38		330.696		188.962
283.28		286.34		188.74
283.18		253.551		188.588
283.08		245.56		188.478
282.98		233.216		188.394
282.88		218.902		188.327
282.78		229.667		188.269
282.68		232.627		188.211
282.58		240.762		188.141
282.48		240.202		188.066
282.38		251.685		187.982
282.28		206.233		187.915
282.18		171.74		187.882
282.08		185.673		187.884
281.98		234.651		187.886
281.88		213.64		187.888
281.78		268.295		187.89
281.68		238.516		187.893
281.58		187.674		187.895
281.48		185.809		187.897
281.38		222.682		187.899
281.28		244.043		187.901
281.18		227.858		187.903
281.08		187.974		187.905
280.98		206.29		187.908
280.88		233.132		187.91
280.78		232.476		187.912
280.68		224.303		187.914
280.58		211.962		187.916
280.48		199.302		187.918
280.38		201.818		187.92
280.28		163.848		187.923
280.18		198.102		188.642
280.08		203.975		205.987
279.98		235.768		223.331
279.88		255.884		240.676
279.78		230.376		0

## Sheet: Survey
﻿
Axis	Energy	Elements=	1376
C:\Users\engineer\AppData\Local\Temp\VGD{323EEBB4-D35F-44B7-A519-0A274C384F08}.vgd
Binding Energy (E)
eV		Counts / s
1366.08		129062
1365.08		126426
1364.08		124283
1363.08		125254
1362.08		125540
1361.08		124801
1360.08		123985
1359.08		124252
1358.08		122797
1357.08		120080
1356.08		121522
1355.08		124228
1354.08		123722
1353.08		123839
1352.08		121552
1351.08		121017
1350.08		123445
1349.08		124079
1348.08		124932
1347.08		122018
1346.08		121614
1345.08		121985
1344.08		120905
1343.08		122027
1342.08		123360
1341.08		120272
1340.08		119438
1339.08		122358
1338.08		119412
1337.08		118763
1336.08		119542
1335.08		120067
1334.08		118561
1333.08		119961
1332.08		120347
1331.08		119304
1330.08		120592
1329.08		119992
1328.08		119961
1327.08		118861
1326.08		119673
1325.08		119155
1324.08		119473
1323.08		121282
1322.08		122136
1321.08		120294
1320.08		118412
1319.08		118268
1318.08		117814
1317.08		118014
1316.08		117953
1315.08		119396
1314.08		117803
1313.08		117779
1312.08		119694
1311.08		116385
1310.08		118145
1309.08		116150
1308.08		116889
1307.08		118171
1306.08		117625
1305.08		120118
1304.08		119076
1303.08		117312
1302.08		118586
1301.08		120189
1300.08		117046
1299.08		117241
1298.08		120061
1297.08		118632
1296.08		117395
1295.08		118391
1294.08		117799
1293.08		119972
1292.08		117455
1291.08		118413
1290.08		119413
1289.08		119581
1288.08		120172
1287.08		117432
1286.08		117302
1285.08		119633
1284.08		121086
1283.08		120358
1282.08		120133
1281.08		120246
1280.08		119961
1279.08		119273
1278.08		122216
1277.08		120234
1276.08		119361
1275.08		122672
1274.08		122607
1273.08		120990
1272.08		119416
1271.08		119289
1270.08		120802
1269.08		121141
1268.08		121048
1267.08		120496
1266.08		122617
1265.08		121460
1264.08		122882
1263.08		121290
1262.08		121309
1261.08		121630
1260.08		121654
1259.08		122792
1258.08		124142
1257.08		124519
1256.08		123036
1255.08		121500
1254.08		124188
1253.08		124758
1252.08		123334
1251.08		127127
1250.08		126150
1249.08		124989
1248.08		126097
1247.08		127890
1246.08		126949
1245.08		126405
1244.08		128420
1243.08		128835
1242.08		129133
1241.08		131236
1240.08		131010
1239.08		132356
1238.08		130720
1237.08		130746
1236.08		130632
1235.08		129591
1234.08		129506
1233.08		131469
1232.08		131923
1231.08		130312
1230.08		132536
1229.08		133355
1228.08		131560
1227.08		132166
1226.08		135258
1225.08		133532
1224.08		133133
1223.08		134216
1222.08		132542
1221.08		133638
1220.08		131259
1219.08		129014
1218.08		125237
1217.08		125108
1216.08		120830
1215.08		119991
1214.08		117185
1213.08		114637
1212.08		114514
1211.08		114175
1210.08		112448
1209.08		109330
1208.08		109796
1207.08		111623
1206.08		108596
1205.08		107660
1204.08		107276
1203.08		108903
1202.08		108432
1201.08		109388
1200.08		108744
1199.08		107737
1198.08		108939
1197.08		109143
1196.08		108558
1195.08		108535
1194.08		108330
1193.08		109804
1192.08		110164
1191.08		111788
1190.08		111114
1189.08		111685
1188.08		108768
1187.08		109019
1186.08		109438
1185.08		108836
1184.08		109252
1183.08		110542
1182.08		110476
1181.08		110771
1180.08		110497
1179.08		111464
1178.08		110248
1177.08		107030
1176.08		109414
1175.08		111805
1174.08		110456
1173.08		109443
1172.08		113050
1171.08		111026
1170.08		112840
1169.08		113647
1168.08		113796
1167.08		112641
1166.08		112990
1165.08		112325
1164.08		114202
1163.08		112668
1162.08		115225
1161.08		115219
1160.08		113888
1159.08		114810
1158.08		116006
1157.08		114505
1156.08		114703
1155.08		113391
1154.08		116223
1153.08		114934
1152.08		115588
1151.08		115284
1150.08		117568
1149.08		117930
1148.08		117541
1147.08		121258
1146.08		118155
1145.08		117602
1144.08		119174
1143.08		120263
1142.08		118761
1141.08		120026
1140.08		120876
1139.08		121519
1138.08		123898
1137.08		122587
1136.08		121307
1135.08		121687
1134.08		121406
1133.08		121317
1132.08		120759
1131.08		122425
1130.08		120204
1129.08		124644
1128.08		126276
1127.08		126462
1126.08		127168
1125.08		129315
1124.08		128323
1123.08		127027
1122.08		127003
1121.08		124654
1120.08		126559
1119.08		123174
1118.08		123048
1117.08		124131
1116.08		120134
1115.08		118850
1114.08		122349
1113.08		123099
1112.08		123309
1111.08		127341
1110.08		130377
1109.08		133322
1108.08		137636
1107.08		140119
1106.08		140126
1105.08		139988
1104.08		133536
1103.08		125201
1102.08		118789
1101.08		111204
1100.08		105847
1099.08		99775.1
1098.08		93539.7
1097.08		85963.9
1096.08		77787.4
1095.08		71365.3
1094.08		71089.5
1093.08		68967.5
1092.08		68749
1091.08		67425.9
1090.08		66760.5
1089.08		66367.6
1088.08		64764.7
1087.08		65368.4
1086.08		63822.2
1085.08		65083.3
1084.08		66794.9
1083.08		66400.2
1082.08		64902.6
1081.08		64130.8
1080.08		65985.2
1079.08		65870.5
1078.08		64755.8
1077.08		64593.7
1076.08		66129.5
1075.08		67758.4
1074.08		66209.6
1073.08		67364.1
1072.08		66015.3
1071.08		67487.2
1070.08		67667.7
1069.08		67477.4
1068.08		66726.9
1067.08		66965.5
1066.08		68375
1065.08		67432
1064.08		66355.6
1063.08		65816.8
1062.08		65600.3
1061.08		65691.7
1060.08		66321.3
1059.08		67057.5
1058.08		68301.6
1057.08		67518.5
1056.08		66763.9
1055.08		67147.9
1054.08		68359.3
1053.08		68216.6
1052.08		66237.5
1051.08		66854.3
1050.08		69079.3
1049.08		68250
1048.08		66936.2
1047.08		68153.1
1046.08		68339.4
1045.08		67662.5
1044.08		68547.4
1043.08		68496.4
1042.08		68318.6
1041.08		69187.2
1040.08		69879
1039.08		69516.7
1038.08		68574
1037.08		68834.6
1036.08		68635.3
1035.08		69769.6
1034.08		69037.5
1033.08		68056.2
1032.08		69592.7
1031.08		69485.2
1030.08		69396.4
1029.08		69497.7
1028.08		69041.1
1027.08		68321.7
1026.08		70032.5
1025.08		69050.9
1024.08		67676.1
1023.08		68660.4
1022.08		69951
1021.08		69799.4
1020.08		68999.8
1019.08		69913.1
1018.08		69311.4
1017.08		69735.8
1016.08		71320.3
1015.08		71219.1
1014.08		70868.4
1013.08		71893
1012.08		71938.5
1011.08		71247.4
1010.08		71312.7
1009.08		70674.8
1008.08		69634.9
1007.08		71020.7
1006.08		72494.5
1005.08		70676.5
1004.08		73025
1003.08		72197.7
1002.08		73079.2
1001.08		74397.3
1000.08		71569.5
999.08		71894.9
998.08		72295.7
997.08		73809.3
996.08		73863.5
995.08		72300.8
994.08		72871.6
993.08		72422
992.08		71676.2
991.08		72386.9
990.08		72845
989.08		71332.5
988.08		71165.4
987.08		70205.9
986.08		72384.6
985.08		72485.1
984.08		72901.8
983.08		72531.1
982.08		73731.3
981.08		77156.5
980.08		78051.9
979.08		76825.9
978.08		75828.5
977.08		75464
976.08		77381.1
975.08		75924.4
974.08		75218
973.08		75757.1
972.08		74526.1
971.08		74333.2
970.08		71840.5
969.08		70397
968.08		69997.6
967.08		71016.8
966.08		71550.6
965.08		71777.8
964.08		71017.1
963.08		71817.2
962.08		72015.7
961.08		72049.6
960.08		70380.9
959.08		69185.3
958.08		71365.4
957.08		69898.9
956.08		71319.1
955.08		72144
954.08		72373.7
953.08		70146.4
952.08		70561.2
951.08		71658.9
950.08		70629.2
949.08		70109
948.08		71809.1
947.08		70394.7
946.08		68669.3
945.08		70936.7
944.08		70175.8
943.08		69003.5
942.08		71126.8
941.08		72761
940.08		71607.1
939.08		72027.4
938.08		72011.1
937.08		72810.7
936.08		70786.5
935.08		71006.1
934.08		70957.4
933.08		71189.9
932.08		70749.1
931.08		71552.2
930.08		72271.9
929.08		72058.8
928.08		72729.2
927.08		72704.4
926.08		72592.1
925.08		74056.4
924.08		73372.2
923.08		72442.3
922.08		72026
921.08		72439.1
920.08		73872.5
919.08		72246.2
918.08		72973.7
917.08		73757.2
916.08		72291.9
915.08		71742.6
914.08		73876.5
913.08		73417.1
912.08		72032.7
911.08		73648.3
910.08		72374.5
909.08		73442.1
908.08		73493
907.08		76258.9
906.08		74493
905.08		72115.7
904.08		73060.4
903.08		74235.6
902.08		73179.8
901.08		72415.4
900.08		73952.8
899.08		75701.5
898.08		74622.1
897.08		75429.4
896.08		76156.9
895.08		75705.5
894.08		74456.4
893.08		72196.4
892.08		74590.5
891.08		76127.1
890.08		75002.8
889.08		74654.2
888.08		74854.7
887.08		75252.6
886.08		75289
885.08		75749.8
884.08		75132.7
883.08		74741.9
882.08		75587.4
881.08		74499.3
880.08		73929.5
879.08		74605.4
878.08		75579.1
877.08		75122.4
876.08		74887.8
875.08		76427.6
874.08		75629.9
873.08		76193
872.08		76174.5
871.08		76219.8
870.08		74986
869.08		75189.4
868.08		75941.8
867.08		76166.1
866.08		76527.3
865.08		77380.2
864.08		77689.5
863.08		77292.9
862.08		75487
861.08		75179.2
860.08		76299.5
859.08		75095.8
858.08		75138.5
857.08		74499.8
856.08		75912.8
855.08		77152.4
854.08		77956.8
853.08		77027
852.08		77086.9
851.08		78495.2
850.08		77126.2
849.08		76529.9
848.08		76273.2
847.08		76920.5
846.08		78568.5
845.08		77387.6
844.08		76984.5
843.08		76819.1
842.08		77369.4
841.08		78260.5
840.08		77836
839.08		76716.6
838.08		77273.6
837.08		78276.1
836.08		77258.4
835.08		79178
834.08		77890.4
833.08		77944
832.08		78062.7
831.08		78164.4
830.08		76951.9
829.08		76107.7
828.08		78399.8
827.08		77391.7
826.08		77915.8
825.08		77642.5
824.08		77923.4
823.08		77074
822.08		76857.8
821.08		77406.2
820.08		78396.4
819.08		78652
818.08		78487.3
817.08		78976.3
816.08		76044.3
815.08		76202.5
814.08		78568.3
813.08		79656.7
812.08		78650.2
811.08		78270.6
810.08		79170.9
809.08		77858.6
808.08		79598
807.08		81013.8
806.08		79484.1
805.08		78347.1
804.08		78756.1
803.08		79235.8
802.08		80936.3
801.08		80299.5
800.08		79012.8
799.08		79296
798.08		78718
797.08		77415.8
796.08		80456.6
795.08		79313
794.08		80152.5
793.08		80418.1
792.08		80900.7
791.08		80810.1
790.08		81442
789.08		81191.4
788.08		79127.2
787.08		79820.1
786.08		81842
785.08		80609.4
784.08		81026.6
783.08		79440.9
782.08		80987.5
781.08		80618.8
780.08		80510.4
779.08		79495.5
778.08		82174.3
777.08		81491.9
776.08		81185.3
775.08		81769.6
774.08		81904.3
773.08		81446.4
772.08		81751.1
771.08		81224.4
770.08		81350.8
769.08		82021.3
768.08		82167.2
767.08		81410.5
766.08		81699.3
765.08		83200.5
764.08		83206.4
763.08		82691
762.08		82116.9
761.08		82670.8
760.08		83034.8
759.08		83842.2
758.08		82898.1
757.08		81817.4
756.08		82921.1
755.08		82957.2
754.08		84380.8
753.08		84270.6
752.08		83806.2
751.08		83302.9
750.08		83474.9
749.08		83503.8
748.08		82865.5
747.08		82010.9
746.08		82761.4
745.08		81052
744.08		81582.3
743.08		82679.8
742.08		83339.4
741.08		82291.3
740.08		82288.2
739.08		82627.2
738.08		83312
737.08		84144.1
736.08		83936.3
735.08		84228.3
734.08		84235
733.08		84371.2
732.08		86087.2
731.08		84304.4
730.08		84802.2
729.08		84187.5
728.08		84528.6
727.08		85450.5
726.08		84278.6
725.08		84886.5
724.08		86702.5
723.08		85469.1
722.08		84466.8
721.08		85292.3
720.08		86122.9
719.08		85535.5
718.08		84588.6
717.08		84704.3
716.08		84502.1
715.08		85378.8
714.08		84280
713.08		84897.1
712.08		85257.9
711.08		86599.6
710.08		86879.3
709.08		88363.5
708.08		86902.7
707.08		85551.8
706.08		86547.3
705.08		87147.9
704.08		86446.1
703.08		83911.6
702.08		86906.7
701.08		84413.7
700.08		85867.9
699.08		87736.5
698.08		86822
697.08		88096.6
696.08		88254.8
695.08		87850.6
694.08		87327.1
693.08		87702.9
692.08		87258.8
691.08		88641.2
690.08		87879.7
689.08		89039.8
688.08		86569.6
687.08		87751.8
686.08		87466.4
685.08		86704.4
684.08		87343.6
683.08		87126
682.08		88656.9
681.08		90735
680.08		88395.7
679.08		88662.8
678.08		87823.7
677.08		88270.3
676.08		90415.5
675.08		90784
674.08		89466.4
673.08		89984.7
672.08		90433
671.08		89872.6
670.08		89263.4
669.08		89329.8
668.08		88164.3
667.08		89385.8
666.08		89586.6
665.08		88759.1
664.08		89942.8
663.08		90635
662.08		89493.1
661.08		91230.7
660.08		91184.8
659.08		89031.5
658.08		91415.6
657.08		91562.8
656.08		89714.2
655.08		90159
654.08		91713.7
653.08		89900.6
652.08		88972.4
651.08		89639.4
650.08		90037.4
649.08		92239.1
648.08		91485.6
647.08		91127.1
646.08		92425
645.08		93279.5
644.08		91751.7
643.08		90207.4
642.08		92045.4
641.08		91651.3
640.08		90821.4
639.08		90697.3
638.08		90915.3
637.08		92041.3
636.08		92841.8
635.08		92543.5
634.08		92308.7
633.08		93434.5
632.08		94182.5
631.08		94205.8
630.08		93091.1
629.08		91716.4
628.08		91990.2
627.08		93490.1
626.08		92974.9
625.08		93931.1
624.08		91712.1
623.08		92208.5
622.08		93402.3
621.08		92642.4
620.08		92814.2
619.08		93519.3
618.08		93030.8
617.08		93818.9
616.08		93521
615.08		93119.7
614.08		93502.2
613.08		94518.9
612.08		93095.7
611.08		94905.2
610.08		94856.9
609.08		95485.4
608.08		93464.8
607.08		93785.9
606.08		96407.4
605.08		96459.7
604.08		96810.5
603.08		93214.6
602.08		95443.9
601.08		95928.5
600.08		96034.9
599.08		95536.2
598.08		95157.4
597.08		96938.3
596.08		95374.4
595.08		96016.7
594.08		94003.4
593.08		96315.5
592.08		95340.3
591.08		94746.7
590.08		95488.6
589.08		96620
588.08		95419.1
587.08		96849
586.08		98424.1
585.08		97287.7
584.08		96319.4
583.08		97656.3
582.08		99156.1
581.08		97938
580.08		97287.7
579.08		97006.8
578.08		98315.3
577.08		98699.4
576.08		97786.4
575.08		98153.2
574.08		99237.4
573.08		99664.8
572.08		98807
571.08		99521.4
570.08		100387
569.08		98346.3
568.08		99322.6
567.08		100878
566.08		99134.8
565.08		98912.6
564.08		98473.3
563.08		98929.4
562.08		100678
561.08		100086
560.08		99359
559.08		99480.6
558.08		100579
557.08		101445
556.08		99656.2
555.08		99692.2
554.08		101386
553.08		100837
552.08		101824
551.08		102150
550.08		101220
549.08		99933.3
548.08		102715
547.08		102330
546.08		100129
545.08		100923
544.08		100168
543.08		100796
542.08		100334
541.08		101561
540.08		101557
539.08		102351
538.08		101315
537.08		100763
536.08		104591
535.08		110403
534.08		119677
533.08		124385
532.08		122261
531.08		113549
530.08		104974
529.08		102995
528.08		100640
527.08		100078
526.08		100100
525.08		103000
524.08		101080
523.08		101200
522.08		101251
521.08		100212
520.08		100364
519.08		101271
518.08		104234
517.08		103719
516.08		101598
515.08		101918
514.08		100458
513.08		102668
512.08		102486
511.08		100959
510.08		100314
509.08		101169
508.08		104853
507.08		102950
506.08		101509
505.08		101533
504.08		102808
503.08		103953
502.08		101699
501.08		102246
500.08		102373
499.08		105470
498.08		104077
497.08		104731
496.08		103338
495.08		102423
494.08		103404
493.08		104442
492.08		104331
491.08		104341
490.08		106896
489.08		107634
488.08		106224
487.08		109144
486.08		107269
485.08		105603
484.08		106229
483.08		107454
482.08		106567
481.08		104923
480.08		105764
479.08		105887
478.08		106847
477.08		107796
476.08		106940
475.08		108880
474.08		109405
473.08		108884
472.08		109069
471.08		107002
470.08		107431
469.08		107191
468.08		107075
467.08		108279
466.08		108553
465.08		107728
464.08		107227
463.08		106331
462.08		108490
461.08		109746
460.08		108692
459.08		111762
458.08		111515
457.08		108531
456.08		108566
455.08		110631
454.08		109357
453.08		108219
452.08		112471
451.08		110192
450.08		109813
449.08		109064
448.08		110579
447.08		108950
446.08		108316
445.08		108766
444.08		110135
443.08		111145
442.08		110597
441.08		112827
440.08		112189
439.08		111568
438.08		112883
437.08		114682
436.08		113357
435.08		113872
434.08		114152
433.08		113821
432.08		111365
431.08		113600
430.08		114702
429.08		116393
428.08		115711
427.08		117893
426.08		117023
425.08		114385
424.08		114601
423.08		111121
422.08		106658
421.08		103250
420.08		97425.9
419.08		97761.5
418.08		91804.3
417.08		90559.1
416.08		87978.4
415.08		86692.5
414.08		85445.6
413.08		86710.6
412.08		85022.9
411.08		84143.7
410.08		82537.1
409.08		82149
408.08		86607
407.08		89596
406.08		96206.3
405.08		96716.9
404.08		100124
403.08		120778
402.08		170345
401.08		267313
400.08		377550
399.08		392177
398.08		280681
397.08		138099
396.08		60697.2
395.08		41829.4
394.08		39451
393.08		36728.5
392.08		35115.2
391.08		34183
390.08		33757.9
389.08		33465.8
388.08		34268
387.08		33700.5
386.08		32469.4
385.08		33646.9
384.08		33751.5
383.08		34073
382.08		34252.3
381.08		33157.7
380.08		34464
379.08		34164.8
378.08		34662.3
377.08		35406.9
376.08		34485.5
375.08		33789.8
374.08		34272.6
373.08		34292.7
372.08		34350.1
371.08		33780.1
370.08		33697.7
369.08		34605.3
368.08		34343.6
367.08		34026
366.08		34183
365.08		34550.1
364.08		35070.6
363.08		34366.5
362.08		34407.3
361.08		35124.7
360.08		35389.4
359.08		34545.9
358.08		35019.7
357.08		34603.8
356.08		36455.7
355.08		35756.1
354.08		35739.2
353.08		35150
352.08		35698.4
351.08		35237.2
350.08		35582.6
349.08		36154.8
348.08		35598.9
347.08		35943.2
346.08		35173.6
345.08		35432.2
344.08		35274.5
343.08		36029.4
342.08		37516
341.08		35927.4
340.08		35654.9
339.08		36333.4
338.08		35943.2
337.08		35815.4
336.08		35911.1
335.08		35879.7
334.08		36552
333.08		36991.2
332.08		35978
331.08		36460.6
330.08		36616.9
329.08		36216.8
328.08		36802
327.08		36708.9
326.08		37691.7
325.08		37012.9
324.08		37008.8
323.08		37411.3
322.08		37614.2
321.08		38188.8
320.08		39193
319.08		39183.7
318.08		39354
317.08		39704.8
316.08		40032.5
315.08		39284.9
314.08		39336.2
313.08		38136.1
312.08		36882.1
311.08		35531.3
310.08		34593.2
309.08		33270.6
308.08		31500.8
307.08		30362.6
306.08		28072.5
305.08		26146.7
304.08		26937.7
303.08		26333.3
302.08		26210.2
301.08		26218.2
300.08		25912.1
299.08		26475.8
298.08		25807
297.08		25622.4
296.08		26750.5
295.08		28476.9
294.08		29974.5
293.08		28521
292.08		28217.2
291.08		50043
290.08		114552
289.08		181595
288.08		174006
287.08		108847
286.08		51519.7
285.08		29557.8
284.08		19392.9
283.08		10955.3
282.08		6592.09
281.08		4942.94
280.08		4673.55
279.08		4439.61
278.08		4095.8
277.08		4127.67
276.08		4672.11
275.08		4312.37
274.08		4306.62
273.08		4166.68
272.08		3661.9
271.08		3822.45
270.08		3874.53
269.08		3826.84
268.08		3965.34
267.08		4078.77
266.08		3838.06
265.08		4032.99
264.08		4235.99
263.08		4318.9
262.08		4032.19
261.08		4138.75
260.08		4138.39
259.08		4208.55
258.08		4174.82
257.08		4309.07
256.08		4367.93
255.08		4090.29
254.08		4002.58
253.08		4362.61
252.08		4356.95
251.08		3991.31
250.08		4296.71
249.08		4417.03
248.08		4486.01
247.08		4200.74
246.08		3839.08
245.08		4091.97
244.08		4241.23
243.08		4281.2
242.08		3759.44
241.08		3646.47
240.08		3805.27
239.08		3990.66
238.08		4196.75
237.08		4298.25
236.08		3956.98
235.08		3940.81
234.08		4321.76
233.08		4672.41
232.08		4333.01
231.08		4125.51
230.08		4033.4
229.08		4168.86
228.08		3960.75
227.08		4297.78
226.08		4181.83
225.08		4072.35
224.08		3835.07
223.08		4175.78
222.08		4227.9
221.08		4320.51
220.08		4116.81
219.08		3919.35
218.08		3944.99
217.08		4083.6
216.08		4192.51
215.08		3949.11
214.08		3776.9
213.08		4089.07
212.08		4124.33
211.08		4421.5
210.08		4276.46
209.08		4131.53
208.08		4073.34
207.08		4221.81
206.08		4391.08
205.08		4647.82
204.08		4414.97
203.08		4208.91
202.08		4124.7
201.08		4069.8
200.08		4403.37
199.08		4396.36
198.08		4325.61
197.08		4289.1
196.08		4051.79
195.08		4091.97
194.08		4676.13
193.08		4672.46
192.08		4258.67
191.08		4203.16
190.08		4182.7
189.08		4137.71
188.08		4417.59
187.08		4208.59
186.08		4183.12
185.08		4660.52
184.08		4466.59
183.08		4147.26
182.08		4334.06
181.08		4724.99
180.08		4869.8
179.08		4472.4
178.08		4482.51
177.08		4106.87
176.08		4113.9
175.08		4121.59
174.08		4243.46
173.08		4115.5
172.08		4174.97
171.08		4502.01
170.08		4255.59
169.08		4761.86
168.08		4768.8
167.08		4638.76
166.08		4456.53
165.08		4383.39
164.08		4093.69
163.08		4544.37
162.08		4240.84
161.08		4371.9
160.08		4390.17
159.08		4187.12
158.08		4784.43
157.08		4957.51
156.08		4309.58
155.08		4460.64
154.08		4584.65
153.08		4503.61
152.08		4365.29
151.08		4332.73
150.08		4266.14
149.08		4485.31
148.08		4734.88
147.08		4634.3
146.08		4546.96
145.08		4022.87
144.08		4212.61
143.08		4522.51
142.08		4795.48
141.08		4256.21
140.08		4394.05
139.08		4117.34
138.08		4521.81
137.08		4726.14
136.08		4498.09
135.08		4213.05
134.08		4616.18
133.08		4479.82
132.08		4655.53
131.08		4451.8
130.08		4658.61
129.08		4540.95
128.08		4475.62
127.08		4656.56
126.08		4576.33
125.08		4444.96
124.08		4348.56
123.08		4954.22
122.08		5328.36
121.08		4974.74
120.08		4944.34
119.08		4540.39
118.08		4638.32
117.08		4348.91
116.08		4643.18
115.08		4564.39
114.08		4507.5
113.08		4497
112.08		5022.95
111.08		4414.12
110.08		4511.76
109.08		4623.2
108.08		4420.7
107.08		4640.14
106.08		4363.83
105.08		4721.42
104.08		4434.03
103.08		4640.22
102.08		4744.44
101.08		5022.06
100.08		4348.78
99.08		4621.21
98.08		5094.02
97.08		4770.47
96.08		4432.66
95.08		4428.83
94.08		4715.85
93.08		5348.22
92.08		5075.89
91.08		5021.61
90.08		4791.99
89.08		4199.91
88.08		4543.02
87.08		4829.18
86.08		4480.14
85.08		4863.52
84.08		4936.2
83.08		4912.85
82.08		4542.84
81.08		4586.05
80.08		4957.12
79.08		5421.74
78.08		5204.88
77.08		5461.78
76.08		5130.44
75.08		5091.34
74.08		5077.14
73.08		5029.6
72.08		5188.48
71.08		5233.93
70.08		4800.66
69.08		4939.27
68.08		4838.01
67.08		5222.47
66.08		5485.74
65.08		5288.29
64.08		5241.5
63.08		4749.87
62.08		5374.04
61.08		5149.66
60.08		4979.96
59.08		5081.93
58.08		5676.35
57.08		5395.92
56.08		5235.49
55.08		5028.88
54.08		5098.88
53.08		4979.5
52.08		4930.41
51.08		6000.61
50.08		6150.44
49.08		5812.18
48.08		5996.65
47.08		5983.63
46.08		5607.01
45.08		5790.13
44.08		5466.6
43.08		5093.96
42.08		5179.96
41.08		4599.89
40.08		4564.44
39.08		4867.82
38.08		4413.86
37.08		4577.21
36.08		4355.17
35.08		4414.16
34.08		4689.54
33.08		5049.11
32.08		5269.59
31.08		5189.85
30.08		6055.72
29.08		6516.55
28.08		7038.85
27.08		8539.46
26.08		9532.04
25.08		9615.08
24.08		9971.03
23.08		10713.5
22.08		10052.1
21.08		8473.54
20.08		6809.22
19.08		5119.78
18.08		4825.22
17.08		4462.38
16.08		4796.31
15.08		5002.5
14.08		4659.33
13.08		3703.37
12.08		2996.18
11.08		2886.25
10.08		2710.27
9.08		2096.82
8.08		2676.75
7.08		3558.99
6.08		4110.63
5.08		3613.35
4.08		2606.52
3.08		1572.87
2.08		769.186
1.08		218.465
0.08		51.1805
-0.92		32.614
-1.92		32.3309
-2.92		9.93697
-3.92		12.3229
-4.92		12.8351
-5.92		7.17287
-6.92		17.7561
-7.92		2.2519
-8.92		7.68507

## Sheet: Peak Table
Peak Table :
	Name	Start BE	Peak BE	End BE	Height CPS	FWHM eV	Area (P) CPS.eV	Area (N) TPP-2M	Atomic %	Peak Type	Q	SF ALTHERMO1	TXFN	Backgnd	PP Height CPS	PP Hgt (N)	PP At. %	Title	File Name
	C1s	296.68	288.19	279.88	24360.7	1.06	33792.2	0.77	41.91	Standard	1	1	616.59	Smart	24987.8	0.14	32.73	C1s Scan	C:\Users\engineer\AppData\Local\Temp\VGD{63C4AAAE-871F-433D-B1AE-981562464E3C}.vgd
	N1s	410.68	398.71	392.88	40486.8	1.22	71893.7	1	54.66	Standard	1	1.676	646.25	Smart	41237.9	0.29	66.23	N1s Scan	C:\Users\engineer\AppData\Local\Temp\VGD{24415DB0-0F32-4393-921F-A3318D3C7C83}.vgd
	O1s	545.68	532.19	525.88	2095.1	2.12	7447.65	0.06	3.43	Standard	1	2.881	686.58	Smart	2146.22	0	1.04	O1s Scan	C:\Users\engineer\AppData\Local\Temp\VGD{1A2204F8-DF99-401C-8188-46E4366FC40F}.vgd

## Sheet: Titles
14:32:05 Monday, October 23, 2017
D:\20171023\CHENLEI\9.xls
9
Data Files :	Title	File Name	Comment
	O1s Scan	C:\...\Local\Temp\VGD{1A2204F8-DF99-401C-8188-46E4366FC40F}.vgd
	N1s Scan	C:\...\Local\Temp\VGD{24415DB0-0F32-4393-921F-A3318D3C7C83}.vgd
	C1s Scan	C:\...\Local\Temp\VGD{63C4AAAE-871F-433D-B1AE-981562464E3C}.vgd
	Survey	C:\...\Local\Temp\VGD{323EEBB4-D35F-44B7-A519-0A274C384F08}.vgd
	O1s Scan	D:\20171023\CHENLEI\9.DATA\O1s Scan.VGD
	N1s Scan	D:\20171023\CHENLEI\9.DATA\N1s Scan.VGD
	C1s Scan	D:\20171023\CHENLEI\9.DATA\C1s Scan.VGD
	Survey	D:\20171023\CHENLEI\9.DATA\Survey.VGD
