# Supplementary material for: Dataset of emission and excitation spectra, UV–vis absorption spectra, and XPS spectra of graphitic C3N4
Source: Data Brief. 2018 Oct 3;21:501–10. doi: 10.1016/j.dib.2018.09.123 (PMC6199237; doi:10.1016/j.dib.2018.09.123)
Supplement: Supplementary file 2 — Supplementary material [file mmc2.zip › Raw Data/Fig 4/Fig 4a/N2 650íμ.xls]

## Sheet: O1s Scan
﻿
Axis	Energy	Elements=	201
C:\Users\engineer\AppData\Local\Temp\VGD{99CA3F96-CF82-45F2-B354-99E9D1836CD8}.vgd
Binding Energy (E)				Backgnd.
eV		Counts / s		Counts / s
545.68		4870.26		0
545.58		4903.62		4794
545.48		4608.13		4782.17
545.38		4815.17		4708.42
545.28		4701.96		4708.42
545.18		4688.06		4708.33
545.08		5022.84		4708
544.98		4907.7		4707.45
544.88		4899.97		4706.66
544.78		4755.66		4706.16
544.68		5009.8		4705.55
544.58		4944.68		4704.89
544.48		4857.58		4704.11
544.38		4976.43		4703.37
544.28		4906.17		4702.67
544.18		4772.83		4702.06
544.08		4876.92		4701.56
543.98		4942.66		4701.01
543.88		4883.61		4700.34
543.78		4985.34		4699.55
543.68		4801.97		4698.92
543.58		4714.98		4698.46
543.48		4758.57		4698.26
543.38		4912.68		4697.94
543.28		4840.93		4697.47
543.18		5048.46		4696.68
543.08		4788.32		4696.03
542.98		4740.07		4695.49
542.88		4677.09		4695.35
542.78		4668.9		4695.35
542.68		4799.79		4695.33
542.58		4632.87		4695.33
542.48		4784.93		4695.29
542.38		4831.73		4695.25
542.28		4748.86		4695.18
542.18		4761.12		4695.11
542.08		4832.6		4695.04
541.98		4822.27		4694.96
541.88		4981		4694.82
541.78		4697.25		4694.71
541.68		4839.85		4694.6
541.58		4808.3		4694.53
541.48		4909.67		4694.41
541.38		4995.59		4694.25
541.28		4918.07		4694.06
541.18		4887.15		4693.88
541.08		5086.29		4693.68
540.98		4807.85		4693.5
540.88		4694.93		4693.37
540.78		4798.38		4693.31
540.68		5051.31		4693.2
540.58		5076.78		4692.98
540.48		4859.76		4692.75
540.38		4821.39		4692.58
540.28		4948.37		4692.44
540.18		4823.66		4692.31
540.08		4786.53		4692.19
539.98		4893.97		4692.08
539.88		4901.56		4691.95
539.78		4803.1		4691.82
539.68		4656.34		4691.74
539.58		4798.17		4691.7
539.48		4841.13		4691.64
539.38		4730.35		4691.56
539.28		4636.95		4691.53
539.18		4807.5		4691.5
539.08		4865.19		4691.44
538.98		4991.12		4691.29
538.88		4553.31		4691.2
538.78		4796.12		4691.13
538.68		4911.2		4691.08
538.58		5019.15		4690.92
538.48		5000.74		4690.7
538.38		4973.16		4690.47
538.28		4958.45		4690.25
538.18		4720.19		4690.11
538.08		4673.57		4690.03
537.98		4751.2		4690.01
537.88		5004.85		4689.92
537.78		4598.92		4689.85
537.68		4900.36		4689.73
537.58		5100.89		4689.6
537.48		4992.64		4689.37
537.38		4964.95		4689.12
537.28		4866.68		4688.93
537.18		4986.64		4688.74
537.08		4865.75		4688.57
536.98		4726.91		4688.44
536.88		4786.28		4688.36
536.78		4879.97		4688.28
536.68		4756.68		4688.18
536.58		4809.92		4688.09
536.48		4982.65		4687.96
536.38		4993.87		4687.78
536.28		5047.08		4687.54
536.18		4914.58		4687.31
536.08		5156.49		4687.05
535.98		5057.44		4686.78
535.88		4930.54		4686.51
535.78		4749.5		4686.34
535.68		4899.81		4686.2
535.58		4894.51		4686.08
535.48		5131.66		4685.86
535.38		4851.3		4685.66
535.28		4808.25		4685.47
535.18		4849.56		4685.35
535.08		4809.59		4685.25
534.98		4831.73		4685.14
534.88		4895.15		4685.02
534.78		4929.25		4684.86
534.68		4945.15		4684.68
534.58		4946.16		4684.49
534.48		5003.23		4684.28
534.38		5182.77		4684.01
534.28		5131.46		4683.69
534.18		5147.63		4683.34
534.08		5344.14		4682.94
533.98		5235.61		4682.52
533.88		5065.58		4682.12
533.78		5161.33		4681.77
533.68		5605.36		4681.32
533.58		5775.06		4680.69
533.48		5553.37		4679.97
533.38		5531.28		4679.27
533.28		5742.91		4678.57
533.18		5989.23		4677.77
533.08		6018.25		4676.84
532.98		6226.46		4675.79
532.88		6231.8		4674.68
532.78		6526.71		4673.44
532.68		6583.23		4672.11
532.58		6663.22		4670.68
532.48		6585.21		4669.23
532.38		6662.04		4667.76
532.28		6714.2		4666.27
532.18		6589.52		4664.78
532.08		6691.67		4663.29
531.98		7018.93		4661.72
531.88		6888.74		4660.07
531.78		6516.9		4658.46
531.68		6402.38		4657.01
531.58		6616.51		4655.62
531.48		6622.11		4654.21
531.38		6520.79		4652.76
531.28		6097.22		4651.45
531.18		5847.24		4650.32
531.08		5876.81		4649.36
530.98		5708.57		4648.49
530.88		5771.43		4647.64
530.78		5478.94		4646.89
530.68		5202.48		4646.26
530.58		5348.42		4645.74
530.48		5417.69		4645.24
530.38		5187.06		4644.73
530.28		5129.91		4644.28
530.18		4987.79		4643.94
530.08		5070.67		4643.63
529.98		4842.54		4643.39
529.88		4931.6		4643.16
529.78		4729.93		4643.02
529.68		4915.01		4642.86
529.58		4933.11		4642.69
529.48		5036.02		4642.46
529.38		4955.32		4642.21
529.28		4899.48		4641.97
529.18		4916.79		4641.76
529.08		4967.33		4641.54
528.98		4953.46		4641.32
528.88		4728.07		4641.13
528.78		4531.49		4641.06
528.68		4716.72		4641.05
528.58		4674.93		4646.27
528.48		4926.83		4651.5
528.38		4715.8		4656.72
528.28		4653.81		4661.94
528.18		4810.61		4667.17
528.08		4809.12		4672.39
527.98		4908.76		4677.62
527.88		4834.25		4682.84
527.78		4771.42		4688.06
527.68		4917.62		4693.29
527.58		4961.03		4698.51
527.48		4759.16		4703.73
527.38		4820.05		4708.96
527.28		5076.03		4714.18
527.18		5063.28		4719.41
527.08		4959.56		4724.63
526.98		4901.62		4729.85
526.88		4958.66		4735.08
526.78		4710.62		4740.3
526.68		4944.81		4745.52
526.58		4785.81		4750.75
526.48		4774.08		4755.97
526.38		4818.19		4761.19
526.28		4934.99		4766.42
526.18		4798.25		4771.64
526.08		4743.02		4776.87
525.98		4799.42		4782.09
525.88		4803.83		4799.23
525.78		4880.13		4816.36
525.68		4765.14		0

## Sheet: N1s Scan
﻿
Axis	Energy	Elements=	181
C:\Users\engineer\AppData\Local\Temp\VGD{E1BD7B59-802D-4AFE-925F-3F48CED9C0DA}.vgd
Binding Energy (E)				Backgnd.
eV		Counts / s		Counts / s
410.68		3933.52		0
410.58		3840.47		3919.83
410.48		3985.5		3900.05
410.38		3874.17		3880.93
410.28		3783.11		3792.67
410.18		3720.72		3765.74
410.08		3793.39		3742.75
409.98		3714.13		3741.31
409.88		3758.36		3721.14
409.78		3710.76		3709.21
409.68		3723.71		3678.33
409.58		3648.39		3657.07
409.48		3605.86		3654.23
409.38		3710.19		3652.92
409.28		3650.73		3648.23
409.18		3611.97		3635.61
409.08		3644.14		3635.3
408.98		3850.28		3634.79
408.88		3860.96		3634.05
408.78		3690.69		3633.26
408.68		3652.08		3632.65
408.58		3795.11		3632.1
408.48		3684.38		3631.55
408.38		3681.33		3630.96
408.28		3643.89		3630.52
408.18		3611.53		3630.14
408.08		3708.93		3629.73
407.98		3788.92		3629.18
407.88		3726.91		3628.52
407.78		3627.6		3627.93
407.68		3845.51		3627.28
407.58		3861.2		3626.51
407.48		3887.97		3625.48
407.38		4006.23		3624.3
407.28		4075.04		3622.92
407.18		4077.34		3621.35
407.08		4098.39		3619.69
406.98		4094.52		3618
406.88		4237.91		3616.16
406.78		4200.78		3614.22
406.68		4183.65		3612.18
406.58		4054.78		3610.31
406.48		4078.81		3608.54
406.38		4209.4		3606.74
406.28		4236.83		3604.77
406.18		4034.18		3602.83
406.08		4119.84		3600.96
405.98		4219.4		3599.1
405.88		4069.68		3597.21
405.78		4374.61		3595.06
405.68		4342.71		3592.8
405.58		4313.72		3590.3
405.48		4410.86		3587.75
405.38		4377.62		3585.17
405.28		4236.17		3582.64
405.18		4348.75		3580.17
405.08		4487.73		3577.58
404.98		4675.52		3574.58
404.88		4671.89		3571.26
404.78		4759.31		3567.68
404.68		4959.55		3563.82
404.58		4963.68		3559.68
404.48		5051.43		3555.25
404.38		5138.23		3550.64
404.28		5188.89		3545.8
404.18		5187.98		3540.82
404.08		5137.4		3535.83
403.98		5004.25		3531
403.88		5036.97		3526.29
403.78		5036.71		3521.66
403.68		4953.14		3517.07
403.58		4649.91		3512.82
403.48		4575.39		3508.99
403.38		4353.31		3505.7
403.28		4299		3502.74
403.18		4201.81		3500.11
403.08		3902.65		3497.89
402.98		3866.66		3496.07
402.88		3875.8		3494.55
402.78		3729.24		3493.18
402.68		3686.63		3491.97
402.58		3494.84		3491.11
402.48		3555.47		3490.42
402.38		3633.82		3489.76
402.28		3613.62		3488.99
402.18		3781.3		3488.01
402.08		3947.31		3486.72
401.98		4234.25		3484.85
401.88		4661.76		3482.15
401.78		5206.52		3478.27
401.68		5798.28		3472.92
401.58		6507.24		3465.82
401.48		7088.05		3456.95
401.38		7797.23		3446.18
401.28		8445.12		3433.58
401.18		9161.65		3419.01
401.08		9544.87		3402.77
400.98		9866.29		3385.15
400.88		10001.4		3366.71
400.78		10007.8		3347.78
400.68		10127.9		3328.56
400.58		10282.3		3309.03
400.48		10450.8		3289.03
400.38		10431.2		3268.7
400.28		10541.9		3248.07
400.18		11098.5		3226.78
400.08		11536.1		3204.4
399.98		11822.3		3180.77
399.88		11869.8		3156.36
399.78		12122.4		3131.34
399.68		12526		3105.59
399.58		13627.8		3078.14
399.48		14538.2		3048.36
399.38		16871.3		3014.45
399.28		19311.4		2975.15
399.18		23080.7		2927.76
399.08		26921.1		2870.88
398.98		30650.5		2803.26
398.88		35476.5		2723.9
398.78		39729.5		2632.38
398.68		42292		2529.76
398.58		43775.7		2419.13
398.48		43872.3		2304.36
398.38		41881.7		2189.68
398.28		38091.9		2080.02
398.18		33227.3		1980.03
398.08		27529.6		1893.18
397.98		22150.6		1821
397.88		16601		1764.15
397.78		12089.5		1721.58
397.68		8868.51		1691.31
397.58		6667.5		1670.23
397.48		4901.96		1655.81
397.38		3881.83		1646.01
397.28		3326.29		1639.31
397.18		2842.29		1634.51
397.08		2596.48		1630.9
396.98		2448.82		1628.09
396.88		2270.44		1625.82
396.78		2174.71		1623.93
396.68		1977.24		1622.48
396.58		1922.36		1621.35
396.48		1967.25		1620.42
396.38		1796.49		1619.64
396.28		1825.69		1618.96
396.18		1834.1		1618.4
396.08		1732.94		1617.9
395.98		1702.44		1617.51
395.88		1747.6		1617.2
395.78		1718.55		1616.9
395.68		1683.73		1616.62
395.58		1725.95		1616.36
395.48		1632.29		1616.18
395.38		1696.32		1615.98
395.28		1665.18		1615.85
395.18		1747.34		1615.6
395.08		1699.58		1615.35
394.98		1686.4		1615.09
394.88		1537.69		1615.01
394.78		1675.48		1614.96
394.68		1628.9		1614.96
394.58		1665.58		1614.84
394.48		1662.51		1614.74
394.38		1713.49		1614.55
394.28		1665.07		1614.37
394.18		1682.86		1614.16
394.08		1635.56		1614.03
393.98		1628.3		1613.93
393.88		1705.84		1613.82
393.78		1660.05		1613.67
393.68		1592.29		1613.56
393.58		1648.78		1613.51
393.48		1543.96		1613.51
393.38		1672.97		1613.48
393.28		1622.49		1613.48
393.18		1593.62		1613.44
393.08		1597.68		1613.44
392.98		1667.3		1613.42
392.88		1528.47		1613.42
392.78		1666.89		1613.42
392.68		1644.9		0

## Sheet: C1s Scan
﻿
Axis	Energy	Elements=	171
C:\Users\engineer\AppData\Local\Temp\VGD{2280DDE2-5857-4B98-9A84-02AE97BC030A}.vgd
Binding Energy (E)				Backgnd.
eV		Counts / s		Counts / s
296.68		1137.91		0
296.58		1111.3		1132.53
296.48		1148.37		1132.47
296.38		1188.57		1131.52
296.28		1209.52		1128.83
296.18		1298.6		1123.44
296.08		1251.64		1116.71
295.98		1115.83		1111.27
295.88		1085.7		1109.22
295.78		1126.12		1108.75
295.68		1149.73		1107.99
295.58		1083.72		1107.2
295.48		1154.35		1106.14
295.38		1268.93		1104.14
295.28		1351.7		1100.04
295.18		1176.76		1095.66
295.08		1327.96		1090.72
294.98		1322.93		1085.87
294.88		1316.38		1079.84
294.78		1304.08		1073.84
294.68		1387.71		1067.19
294.58		1414.71		1059.65
294.48		1382.32		1051.34
294.38		1494.07		1042.03
294.28		1593.25		1031.16
294.18		1656.7		1017.98
294.08		1674.8		1003.16
293.98		1542.98		988.393
293.88		1609.62		973.665
293.78		1647.71		958.826
293.68		1590.51		943.313
293.58		1635.61		927.277
293.48		1744.58		910.173
293.38		1620.91		892.484
293.28		1417.78		876.069
293.18		1633.72		860.147
293.08		1705.75		843.258
292.98		1547.69		825.043
292.88		1635.48		806.443
292.78		1588.61		788.348
292.68		1491.07		770.314
292.58		1430.54		753.459
292.48		1282.63		738.569
292.38		1283.52		724.943
292.28		1294.39		712.07
292.18		1147.39		699.957
292.08		976.789		689.913
291.98		950.801		682.256
291.88		967.726		675.8
291.78		811.756		670.458
291.68		780.13		666.296
291.58		756.328		663.643
291.48		682.274		661.912
291.38		711.972		660.66
291.28		691.777		659.869
291.18		729.059		658.711
291.08		629.685		658.149
290.98		615.703		658.102
290.88		761.451		658.039
290.78		621.464		657.98
290.68		597.805		657.93
290.58		793.441		657.863
290.48		701.822		657.757
290.38		666.599		657.615
290.28		725.814		657.507
290.18		749.441		657.375
290.08		771.425		657.191
289.98		775.438		656.981
289.88		810.274		656.741
289.78		830.859		656.471
289.68		897.252		656.139
289.58		1132.36		655.648
289.48		1380.44		654.883
289.38		1580.03		653.778
289.28		1945.93		652.267
289.18		2449.56		650.224
289.08		3174.49		647.387
288.98		4416.24		643.321
288.88		5783.4		637.595
288.78		7600.13		629.666
288.68		10033.9		618.939
288.58		12953.7		604.641
288.48		15667.3		586.321
288.38		19195.3		563.431
288.28		22029.9		536.008
288.18		24466.5		504.183
288.08		25763.1		469.055
287.98		25901.3		431.959
287.88		24142.1		394.972
287.78		21464		360.068
287.68		18055.8		329.006
287.58		13781.9		303.041
287.48		10132.6		282.661
287.38		7183.2		267.647
287.28		5090.3		256.922
287.18		3407.88		249.519
287.08		2516.36		244.421
286.98		1694.23		241
286.88		1339.77		238.6
286.78		1169.17		236.865
286.68		1012.26		235.466
286.58		977.018		234.245
286.48		869.278		233.171
286.38		878.441		232.162
286.28		823.64		231.227
286.18		775.118		230.338
286.08		863.091		229.455
285.98		839.705		228.563
285.88		885.02		227.616
285.78		944.726		226.626
285.68		974.944		225.568
285.58		984.565		224.46
285.48		1061.44		223.292
285.38		1171.91		222.024
285.28		1363.29		220.567
285.18		1464.47		218.908
285.08		1544.09		217.062
284.98		1629.76		215.081
284.88		1576.24		213.042
284.78		1730.8		210.908
284.68		1927.41		208.623
284.58		1758.84		206.245
284.48		1638.28		203.909
284.38		1398.52		201.832
284.28		1225.04		200.017
284.18		1053.43		198.49
284.08		929.139		197.193
283.98		799.83		196.106
283.88		695.557		195.194
283.78		641.26		194.424
283.68		475.051		193.814
283.58		334.96		193.383
283.48		376.199		193.082
283.38		389.517		192.823
283.28		317.796		192.572
283.18		236.594		192.39
283.08		208.262		192.298
282.98		233.162		192.248
282.88		256.07		192.187
282.78		243.077		192.11
282.68		226.522		192.036
282.58		216.904		191.981
282.48		205.812		191.944
282.38		233.701		191.904
282.28		271.334		191.837
282.18		218.461		191.764
282.08		220.617		191.696
281.98		219.902		191.655
281.88		229.192		191.608
281.78		239.541		191.551
281.68		249.196		191.48
281.58		247.188		191.4
281.48		241.252		191.318
281.38		237.338		191.243
281.28		226.053		191.178
281.18		230.499		191.118
281.08		247.405		191.053
280.98		207.934		190.997
280.88		239.114		190.937
280.78		248.114		190.876
280.68		229.245		190.805
280.58		196.104		190.755
280.48		214.461		190.721
280.38		287.37		190.659
280.28		198.373		190.595
280.18		174.45		190.551
280.08		198.832		191.175
279.98		200.245		197.091
279.88		211.173		203.008
279.78		228.085		208.924
279.68		187.513		0

## Sheet: Survey
﻿
Axis	Energy	Elements=	1376
C:\Users\engineer\AppData\Local\Temp\VGD{602D9B2C-F0D0-49C9-98DC-4FA6F479C01D}.vgd
Binding Energy (E)
eV		Counts / s
1366.08		140149
1365.08		138585
1364.08		139848
1363.08		141735
1362.08		141914
1361.08		139718
1360.08		138612
1359.08		138135
1358.08		136186
1357.08		136616
1356.08		137357
1355.08		137097
1354.08		136120
1353.08		135634
1352.08		137078
1351.08		136991
1350.08		136804
1349.08		135818
1348.08		135249
1347.08		134798
1346.08		137612
1345.08		136515
1344.08		135278
1343.08		137063
1342.08		137470
1341.08		136445
1340.08		134027
1339.08		134637
1338.08		133787
1337.08		133771
1336.08		135095
1335.08		133618
1334.08		134423
1333.08		134085
1332.08		133258
1331.08		134471
1330.08		132683
1329.08		132507
1328.08		136714
1327.08		134520
1326.08		133521
1325.08		132941
1324.08		130945
1323.08		132334
1322.08		132033
1321.08		132738
1320.08		133099
1319.08		132732
1318.08		133137
1317.08		132724
1316.08		133170
1315.08		133347
1314.08		134174
1313.08		135822
1312.08		134320
1311.08		132305
1310.08		130853
1309.08		132073
1308.08		134011
1307.08		134907
1306.08		133457
1305.08		133313
1304.08		135987
1303.08		134624
1302.08		133906
1301.08		133690
1300.08		135587
1299.08		134656
1298.08		132391
1297.08		134062
1296.08		132300
1295.08		132900
1294.08		133859
1293.08		133292
1292.08		131751
1291.08		132874
1290.08		134191
1289.08		134949
1288.08		135017
1287.08		135681
1286.08		136185
1285.08		134110
1284.08		133994
1283.08		137520
1282.08		135922
1281.08		137707
1280.08		137193
1279.08		139222
1278.08		137510
1277.08		136389
1276.08		135978
1275.08		133688
1274.08		136765
1273.08		137980
1272.08		135382
1271.08		138710
1270.08		138727
1269.08		137526
1268.08		138355
1267.08		136407
1266.08		134059
1265.08		137892
1264.08		139612
1263.08		138154
1262.08		138667
1261.08		138248
1260.08		138775
1259.08		139581
1258.08		137943
1257.08		140078
1256.08		141374
1255.08		140472
1254.08		139735
1253.08		142383
1252.08		142413
1251.08		142576
1250.08		139907
1249.08		141800
1248.08		143607
1247.08		143477
1246.08		143110
1245.08		144718
1244.08		144343
1243.08		143106
1242.08		143378
1241.08		146032
1240.08		148195
1239.08		148411
1238.08		147828
1237.08		149018
1236.08		151102
1235.08		149935
1234.08		148197
1233.08		149760
1232.08		150094
1231.08		150389
1230.08		149125
1229.08		150342
1228.08		150383
1227.08		150952
1226.08		149600
1225.08		150654
1224.08		150152
1223.08		153218
1222.08		153937
1221.08		150386
1220.08		149642
1219.08		145121
1218.08		144355
1217.08		141128
1216.08		139508
1215.08		138424
1214.08		135164
1213.08		133284
1212.08		132844
1211.08		131664
1210.08		130825
1209.08		127270
1208.08		126270
1207.08		125801
1206.08		125179
1205.08		125381
1204.08		124027
1203.08		123013
1202.08		123098
1201.08		123853
1200.08		126613
1199.08		122363
1198.08		125504
1197.08		124572
1196.08		124218
1195.08		123149
1194.08		124350
1193.08		125026
1192.08		125298
1191.08		124919
1190.08		124696
1189.08		125735
1188.08		124954
1187.08		123387
1186.08		125953
1185.08		124540
1184.08		125591
1183.08		127092
1182.08		125376
1181.08		124045
1180.08		124761
1179.08		127025
1178.08		126662
1177.08		126287
1176.08		125871
1175.08		128102
1174.08		127201
1173.08		128227
1172.08		126532
1171.08		127903
1170.08		126524
1169.08		129662
1168.08		131009
1167.08		127264
1166.08		128143
1165.08		128085
1164.08		128521
1163.08		129538
1162.08		132620
1161.08		132848
1160.08		131358
1159.08		131666
1158.08		131505
1157.08		128829
1156.08		129307
1155.08		133128
1154.08		132508
1153.08		133161
1152.08		134381
1151.08		135089
1150.08		135845
1149.08		135699
1148.08		136097
1147.08		134983
1146.08		136506
1145.08		137746
1144.08		138017
1143.08		137987
1142.08		136898
1141.08		138656
1140.08		137392
1139.08		137708
1138.08		139201
1137.08		136711
1136.08		137853
1135.08		137880
1134.08		137339
1133.08		139828
1132.08		141825
1131.08		139013
1130.08		143101
1129.08		143735
1128.08		145235
1127.08		148054
1126.08		149423
1125.08		148386
1124.08		150564
1123.08		149536
1122.08		147787
1121.08		147093
1120.08		142835
1119.08		143327
1118.08		145305
1117.08		141599
1116.08		142126
1115.08		141211
1114.08		140082
1113.08		142661
1112.08		143950
1111.08		146510
1110.08		150136
1109.08		152771
1108.08		158241
1107.08		162850
1106.08		166734
1105.08		166222
1104.08		159567
1103.08		150443
1102.08		141168
1101.08		132404
1100.08		127561
1099.08		120089
1098.08		110931
1097.08		102212
1096.08		94630.6
1095.08		83926.5
1094.08		78870.9
1093.08		79356.5
1092.08		77513.7
1091.08		77020.2
1090.08		74639.7
1089.08		75438.6
1088.08		76257.7
1087.08		73513.2
1086.08		74670.2
1085.08		73407.6
1084.08		73804.7
1083.08		77051.5
1082.08		77183.6
1081.08		74763
1080.08		75670.1
1079.08		74484.1
1078.08		75575.3
1077.08		74546.3
1076.08		76060.2
1075.08		76685.9
1074.08		75832.1
1073.08		76298.7
1072.08		76097
1071.08		75927.7
1070.08		75608.6
1069.08		77556.3
1068.08		77722.1
1067.08		77099.9
1066.08		76058.1
1065.08		76168
1064.08		74742
1063.08		76813.9
1062.08		75396
1061.08		76058.5
1060.08		76179.7
1059.08		76203.2
1058.08		76026.2
1057.08		75962.8
1056.08		75973.5
1055.08		78460.4
1054.08		78045.7
1053.08		77070.7
1052.08		76952.8
1051.08		75358.4
1050.08		77055.5
1049.08		78997.8
1048.08		77849
1047.08		77723.5
1046.08		77025.1
1045.08		78512
1044.08		77265.5
1043.08		76751.6
1042.08		77516.2
1041.08		77443.7
1040.08		78378.6
1039.08		78113.4
1038.08		77945.9
1037.08		77534.1
1036.08		78114.2
1035.08		75984.7
1034.08		75958.4
1033.08		77499.1
1032.08		78466.1
1031.08		78657.7
1030.08		79938.3
1029.08		79421.2
1028.08		78135
1027.08		78670.1
1026.08		79417.7
1025.08		78441.1
1024.08		78813
1023.08		79111.1
1022.08		79133.5
1021.08		79188.9
1020.08		78823.2
1019.08		79391.3
1018.08		79611.8
1017.08		78184
1016.08		78974.6
1015.08		79174.9
1014.08		79553.6
1013.08		79460.2
1012.08		79167
1011.08		79149.4
1010.08		79849.2
1009.08		81251.4
1008.08		79451.2
1007.08		81778.7
1006.08		82261.3
1005.08		81699.6
1004.08		81776.8
1003.08		81958
1002.08		82404.2
1001.08		82920.2
1000.08		82240.3
999.08		82147
998.08		82453.7
997.08		80929.6
996.08		82540.8
995.08		83719
994.08		82760.4
993.08		82150.6
992.08		81940.4
991.08		81322.2
990.08		81975.4
989.08		82360.7
988.08		82212.7
987.08		83685.1
986.08		82657.7
985.08		82654.2
984.08		83159.1
983.08		84349.1
982.08		85688.9
981.08		85273.8
980.08		86039.7
979.08		86502.8
978.08		86924.7
977.08		87576.4
976.08		86033.6
975.08		87116.4
974.08		87085.7
973.08		85310.9
972.08		83626.5
971.08		85165.7
970.08		83485.1
969.08		82585.1
968.08		81660.1
967.08		82038.2
966.08		81253.6
965.08		79716.2
964.08		78358.1
963.08		77813
962.08		80524
961.08		79668
960.08		78886.3
959.08		79181.1
958.08		79915.5
957.08		79592.6
956.08		79239.7
955.08		79903.5
954.08		80105.8
953.08		79540.1
952.08		78915.1
951.08		79727
950.08		79065
949.08		81021.1
948.08		81526.7
947.08		79973.5
946.08		81662.8
945.08		82721.5
944.08		82295
943.08		80871.8
942.08		80258
941.08		78941.7
940.08		79642.7
939.08		79501.3
938.08		83054.9
937.08		82119.8
936.08		80501.5
935.08		82061.8
934.08		81656.1
933.08		80043.6
932.08		81157.3
931.08		81805.9
930.08		81469.2
929.08		82503.6
928.08		81813.3
927.08		81039.2
926.08		83167.2
925.08		81945
924.08		82580.5
923.08		83031.5
922.08		83673.2
921.08		82837.9
920.08		82890.6
919.08		83688.1
918.08		83402
917.08		83129.8
916.08		81993.1
915.08		81734.9
914.08		83374.6
913.08		82260.2
912.08		82963.3
911.08		82881.3
910.08		82049.2
909.08		81991.1
908.08		83267.7
907.08		83160
906.08		84302.8
905.08		85181
904.08		84434.4
903.08		83324.6
902.08		83512.9
901.08		84436.3
900.08		82396.8
899.08		81086.3
898.08		82427.8
897.08		85416.1
896.08		83814.2
895.08		82965.6
894.08		83533.2
893.08		83845.1
892.08		84176.2
891.08		84610.9
890.08		83836.6
889.08		83463.2
888.08		83111.1
887.08		85126.1
886.08		84923.2
885.08		83977
884.08		84293.9
883.08		84931.1
882.08		83715.4
881.08		83419.3
880.08		84635.3
879.08		83936.3
878.08		84164.5
877.08		84580.1
876.08		84753
875.08		84752.9
874.08		84139.5
873.08		86653.4
872.08		85269.9
871.08		84281.4
870.08		83310.9
869.08		84943.9
868.08		84456.1
867.08		84686.7
866.08		85555.8
865.08		85025.3
864.08		86830.4
863.08		85311.8
862.08		85948.6
861.08		85913.9
860.08		86418.2
859.08		86390.2
858.08		86272.3
857.08		84764.7
856.08		84785.2
855.08		84642.3
854.08		84907.2
853.08		86565.8
852.08		85280.4
851.08		86575.7
850.08		84687.8
849.08		85374.7
848.08		86902.9
847.08		86273.5
846.08		87201.6
845.08		85113.6
844.08		85269
843.08		86744.7
842.08		87007.5
841.08		85938.7
840.08		86645.1
839.08		86498.7
838.08		86968.8
837.08		87289.8
836.08		85553.3
835.08		85938.6
834.08		87912.7
833.08		87961
832.08		86444.3
831.08		86641.4
830.08		89203.7
829.08		88029
828.08		88352.8
827.08		88000.4
826.08		86682.1
825.08		87499.9
824.08		87984.4
823.08		87661.4
822.08		87030
821.08		89156.4
820.08		88310.4
819.08		87374.5
818.08		87117
817.08		89670.7
816.08		90317.8
815.08		90287.1
814.08		87268.2
813.08		85830.5
812.08		87346.8
811.08		88889.6
810.08		90326.2
809.08		89442
808.08		88815.3
807.08		88072.2
806.08		88935.3
805.08		88628.5
804.08		88004.4
803.08		88970.3
802.08		88290
801.08		88491.3
800.08		89911.2
799.08		89903.5
798.08		89079.6
797.08		87946.1
796.08		88612
795.08		89363.5
794.08		89194.8
793.08		89095.3
792.08		89650
791.08		91103.6
790.08		89233.4
789.08		89982.2
788.08		90592.4
787.08		88559.3
786.08		89260.5
785.08		88385.1
784.08		89630.8
783.08		90577.1
782.08		89686.3
781.08		90260
780.08		89865.9
779.08		89574.2
778.08		89100.4
777.08		89469.5
776.08		91928.3
775.08		91691.6
774.08		88638.3
773.08		88272
772.08		89632.5
771.08		88658
770.08		89371.8
769.08		90943.1
768.08		90733
767.08		90737.8
766.08		90195.1
765.08		92064.5
764.08		93388
763.08		92821.3
762.08		93386.4
761.08		92445
760.08		93094.6
759.08		91220.3
758.08		91326.3
757.08		92596.5
756.08		92832.3
755.08		92732.6
754.08		92168.7
753.08		91896.6
752.08		92141.3
751.08		91789.6
750.08		91682.7
749.08		92188.2
748.08		93269.2
747.08		92482.8
746.08		93686.1
745.08		93684.6
744.08		92105
743.08		92179
742.08		91512.5
741.08		93194.2
740.08		95498.4
739.08		93186.9
738.08		92572.6
737.08		93270.6
736.08		93108.4
735.08		93476.8
734.08		93497.8
733.08		92887.6
732.08		93491.1
731.08		93406.7
730.08		93553.4
729.08		94446
728.08		94998.7
727.08		95141.7
726.08		95530.4
725.08		94624
724.08		94721.3
723.08		94390.3
722.08		95504
721.08		96759.4
720.08		95079.1
719.08		94904.4
718.08		95700.8
717.08		94005.9
716.08		94857.2
715.08		95308.6
714.08		95039.6
713.08		95350.3
712.08		93609.8
711.08		97190.1
710.08		93866
709.08		93383.8
708.08		94984.4
707.08		94361
706.08		95577.2
705.08		95788.6
704.08		97051.9
703.08		95257.2
702.08		93313.7
701.08		94632.7
700.08		94388.5
699.08		95086.3
698.08		95784.1
697.08		95238.9
696.08		95569.9
695.08		96242.5
694.08		97751.7
693.08		98007.8
692.08		96106.7
691.08		98035.1
690.08		98155.3
689.08		97437.6
688.08		97608.4
687.08		97597.4
686.08		98067.9
685.08		99325.5
684.08		97297.3
683.08		96514.2
682.08		96616.8
681.08		98667.7
680.08		97654.8
679.08		97104.9
678.08		98271.3
677.08		98800.3
676.08		97669.8
675.08		96687.4
674.08		99492.9
673.08		99414.5
672.08		97550.1
671.08		99037.6
670.08		98718.6
669.08		98373.5
668.08		99328.3
667.08		100581
666.08		97837.7
665.08		98518.2
664.08		98691.4
663.08		99129.5
662.08		100002
661.08		100381
660.08		102573
659.08		101352
658.08		101009
657.08		100920
656.08		99482.5
655.08		99140.7
654.08		99170.5
653.08		99300.4
652.08		99336.4
651.08		101954
650.08		101612
649.08		101044
648.08		100701
647.08		101459
646.08		100965
645.08		100263
644.08		100047
643.08		101834
642.08		102124
641.08		100204
640.08		102333
639.08		103463
638.08		102300
637.08		100612
636.08		101665
635.08		103109
634.08		104591
633.08		102905
632.08		102897
631.08		101730
630.08		102046
629.08		101138
628.08		101623
627.08		102452
626.08		102878
625.08		102199
624.08		102835
623.08		103207
622.08		102481
621.08		102329
620.08		102775
619.08		104832
618.08		104956
617.08		104101
616.08		104463
615.08		102318
614.08		102419
613.08		103067
612.08		102705
611.08		102983
610.08		105364
609.08		104094
608.08		104587
607.08		104355
606.08		106580
605.08		107726
604.08		104898
603.08		105021
602.08		104424
601.08		103950
600.08		105481
599.08		105871
598.08		104677
597.08		104408
596.08		107765
595.08		105692
594.08		108302
593.08		107255
592.08		105997
591.08		108050
590.08		107035
589.08		106686
588.08		108519
587.08		107024
586.08		105692
585.08		108722
584.08		109242
583.08		106781
582.08		106487
581.08		107713
580.08		108565
579.08		109140
578.08		109070
577.08		108178
576.08		109120
575.08		106918
574.08		107651
573.08		109882
572.08		108021
571.08		108360
570.08		107489
569.08		107547
568.08		108292
567.08		108618
566.08		110475
565.08		110088
564.08		107623
563.08		109813
562.08		110790
561.08		111267
560.08		112597
559.08		111243
558.08		110452
557.08		110571
556.08		110847
555.08		110790
554.08		112121
553.08		111161
552.08		110458
551.08		111277
550.08		111737
549.08		109529
548.08		109380
547.08		111636
546.08		113508
545.08		110803
544.08		109828
543.08		110278
542.08		111097
541.08		111969
540.08		111317
539.08		110932
538.08		110707
537.08		111542
536.08		110815
535.08		116292
534.08		126795
533.08		137107
532.08		137484
531.08		131534
530.08		120639
529.08		114532
528.08		111515
527.08		111627
526.08		110628
525.08		111542
524.08		112900
523.08		111195
522.08		110632
521.08		111817
520.08		112274
519.08		112089
518.08		112576
517.08		111420
516.08		111816
515.08		111017
514.08		112351
513.08		110932
512.08		112693
511.08		112318
510.08		112517
509.08		114366
508.08		115263
507.08		113011
506.08		112696
505.08		114680
504.08		114770
503.08		113099
502.08		111448
501.08		113249
500.08		113360
499.08		112489
498.08		112457
497.08		114029
496.08		115475
495.08		115618
494.08		114654
493.08		114602
492.08		114155
491.08		117446
490.08		116011
489.08		116989
488.08		115459
487.08		115569
486.08		116355
485.08		116143
484.08		115876
483.08		116806
482.08		116001
481.08		115298
480.08		115641
479.08		118269
478.08		117124
477.08		117525
476.08		117311
475.08		119058
474.08		119012
473.08		118253
472.08		119083
471.08		119348
470.08		120438
469.08		119947
468.08		118285
467.08		117341
466.08		119028
465.08		119006
464.08		119132
463.08		117877
462.08		119971
461.08		120446
460.08		119784
459.08		119470
458.08		119709
457.08		121241
456.08		119836
455.08		119447
454.08		118932
453.08		118312
452.08		119163
451.08		120999
450.08		121604
449.08		120380
448.08		119958
447.08		121218
446.08		119779
445.08		120657
444.08		120842
443.08		121611
442.08		122439
441.08		123120
440.08		122524
439.08		123374
438.08		124973
437.08		124896
436.08		126015
435.08		126926
434.08		127695
433.08		123567
432.08		124030
431.08		127463
430.08		127779
429.08		127501
428.08		127548
427.08		127680
426.08		127041
425.08		126711
424.08		125810
423.08		122059
422.08		120192
421.08		116511
420.08		112510
419.08		108492
418.08		102673
417.08		98276
416.08		96254.2
415.08		96485.7
414.08		95554.5
413.08		94048.6
412.08		94507
411.08		92705.6
410.08		90149.9
409.08		89852.2
408.08		93395.6
407.08		96674.2
406.08		103631
405.08		107998
404.08		110010
403.08		119994
402.08		158311
401.08		246584
400.08		386152
399.08		469861
398.08		388206
397.08		206092
396.08		80816.4
395.08		47704.8
394.08		42902.5
393.08		42218.5
392.08		40573.2
391.08		37502.7
390.08		37013.3
389.08		36263.8
388.08		36555.6
387.08		38231.7
386.08		37405.8
385.08		37189.7
384.08		37300.9
383.08		37138.4
382.08		37411.4
381.08		37466.6
380.08		37170.5
379.08		37688.2
378.08		36791.2
377.08		37906
376.08		37029.1
375.08		37347.5
374.08		37226.5
373.08		37511
372.08		37899.9
371.08		38461.9
370.08		38026.5
369.08		39058.6
368.08		38658
367.08		38924.2
366.08		37847.2
365.08		37436.8
364.08		38452.7
363.08		38475.5
362.08		37483.5
361.08		39247.1
360.08		38393.4
359.08		39034.1
358.08		39082.2
357.08		39223
356.08		38255.7
355.08		38594.9
354.08		38126.3
353.08		39608.9
352.08		39791.1
351.08		40052.5
350.08		39518.1
349.08		39783.4
348.08		40211
347.08		39226.6
346.08		38417
345.08		37838.7
344.08		39164.1
343.08		39166.5
342.08		40120.7
341.08		39913.4
340.08		37835.3
339.08		38628.4
338.08		39300.3
337.08		38775.9
336.08		38893.9
335.08		39906.1
334.08		40643
333.08		40995.1
332.08		40118.8
331.08		38612.5
330.08		41097.5
329.08		41017.1
328.08		40870.2
327.08		41459.3
326.08		42595.9
325.08		41131.7
324.08		41275
323.08		42670.3
322.08		43046.5
321.08		42620.2
320.08		42945.6
319.08		42028.3
318.08		42660.9
317.08		42908.9
316.08		44327.8
315.08		44992.1
314.08		45058.3
313.08		41831.9
312.08		41778.1
311.08		40073.1
310.08		38289
309.08		35904.4
308.08		34086.6
307.08		31730.7
306.08		31710.1
305.08		29288.2
304.08		27203.3
303.08		27172.2
302.08		29076.1
301.08		29503.9
300.08		30229.1
299.08		29687.6
298.08		28539.4
297.08		28227.8
296.08		29036.4
295.08		31922.9
294.08		34479.3
293.08		33445.7
292.08		28505.9
291.08		37555.3
290.08		94348.4
289.08		187744
288.08		217979
287.08		151586
286.08		68182.1
285.08		32107.1
284.08		20643.5
283.08		13750.9
282.08		8562.05
281.08		5770.44
280.08		5428.91
279.08		5039.45
278.08		4724.3
277.08		5007.61
276.08		4946.67
275.08		4722.32
274.08		5303.91
273.08		4789.53
272.08		4735.72
271.08		4783.02
270.08		4753.91
269.08		5063.66
268.08		5187.94
267.08		4954.47
266.08		4954.16
265.08		5004.15
264.08		5233.88
263.08		5068.01
262.08		5055.17
261.08		5241.9
260.08		5109.09
259.08		5075.05
258.08		5005.54
257.08		5274.41
256.08		5114.29
255.08		4778.74
254.08		4761.98
253.08		4506.21
252.08		4769.7
251.08		4497.69
250.08		4788.96
249.08		4624.21
248.08		5061.9
247.08		5045.67
246.08		5166.74
245.08		4715.51
244.08		4715.66
243.08		4591.53
242.08		4453.07
241.08		4993.79
240.08		4999.98
239.08		5450.36
238.08		4979.32
237.08		5118.85
236.08		4528.23
235.08		4510.76
234.08		5076.53
233.08		4792.05
232.08		4487.87
231.08		4907.53
230.08		4946.94
229.08		5374.6
228.08		4996.49
227.08		5186.05
226.08		5078.79
225.08		4494.89
224.08		4830.38
223.08		4909.83
222.08		4377.78
221.08		4640.17
220.08		4766.76
219.08		4846.36
218.08		4903.87
217.08		4925.92
216.08		4934.35
215.08		4723.29
214.08		4910.76
213.08		5029.53
212.08		5213.04
211.08		5095.47
210.08		4833.29
209.08		5186.72
208.08		5044
207.08		4631.42
206.08		4951.63
205.08		4978.24
204.08		4844.36
203.08		4541.38
202.08		5036.01
201.08		4915.92
200.08		4562.87
199.08		4782.12
198.08		4991.21
197.08		4911.41
196.08		5012.11
195.08		5060.91
194.08		5729.73
193.08		5564.42
192.08		4894.31
191.08		5183.3
190.08		5579.79
189.08		5413.11
188.08		5379.8
187.08		5398.66
186.08		5068.26
185.08		5130.12
184.08		5376.76
183.08		5030.31
182.08		5298.47
181.08		5561.61
180.08		4933.87
179.08		4861.67
178.08		4912.45
177.08		4955.77
176.08		4856.41
175.08		5076.48
174.08		5041.02
173.08		5188.89
172.08		4896.71
171.08		4593.92
170.08		5159.74
169.08		5045.76
168.08		5073.34
167.08		5653.83
166.08		5559.56
165.08		5256.1
164.08		5144.59
163.08		5042.49
162.08		5117.66
161.08		5216.63
160.08		5081.35
159.08		5041.39
158.08		4852.08
157.08		5106.43
156.08		5368.52
155.08		5117.81
154.08		5223.22
153.08		5307.91
152.08		5146.88
151.08		5366.02
150.08		4976.52
149.08		5366.27
148.08		5448.2
147.08		5142.67
146.08		5331.27
145.08		5087.76
144.08		4984.88
143.08		5193.42
142.08		5276.17
141.08		5407.14
140.08		5465.76
139.08		5581.36
138.08		5456.93
137.08		5540.33
136.08		5247.2
135.08		5510.32
134.08		5495.29
133.08		5355.68
132.08		5023.45
131.08		4992.98
130.08		4967.58
129.08		4924.03
128.08		5362.34
127.08		5269.73
126.08		4806.95
125.08		5098.65
124.08		5043.24
123.08		5328.88
122.08		5805.14
121.08		5739.25
120.08		5885.22
119.08		5429.26
118.08		5169.02
117.08		5375.16
116.08		5208.03
115.08		5269.58
114.08		5451.46
113.08		5497.05
112.08		5347.21
111.08		5287.13
110.08		5406.68
109.08		5154.74
108.08		5843.57
107.08		5786.14
106.08		4963.56
105.08		4952.51
104.08		5655.64
103.08		5648.41
102.08		5468.03
101.08		5580.3
100.08		5774.78
99.08		5571.98
98.08		5273.22
97.08		5387.92
96.08		5136.88
95.08		5447.68
94.08		5528.24
93.08		5270.98
92.08		5370.89
91.08		5070.96
90.08		4966.15
89.08		5152.46
88.08		5211.24
87.08		5529.53
86.08		5359.04
85.08		5469.17
84.08		5626.59
83.08		5376.6
82.08		5645.17
81.08		5647.98
80.08		5387.48
79.08		5566.16
78.08		5463.33
77.08		5458.76
76.08		5725.9
75.08		6335.4
74.08		5949.99
73.08		5188.83
72.08		5404.78
71.08		5861.3
70.08		5369.9
69.08		5194.61
68.08		5735.34
67.08		5669.41
66.08		5377.46
65.08		5718.65
64.08		5103.7
63.08		5651.18
62.08		5723.26
61.08		5517.79
60.08		5611.6
59.08		5447.3
58.08		5301.66
57.08		6105.04
56.08		6448.44
55.08		6199.09
54.08		6302.61
53.08		6275.68
52.08		6331.1
51.08		5890.07
50.08		6046.59
49.08		6198.65
48.08		6073.89
47.08		5898.55
46.08		5802.15
45.08		6008.83
44.08		6240.32
43.08		5939.48
42.08		5459.32
41.08		5132.93
40.08		5436.82
39.08		5378.17
38.08		5621.02
37.08		5926.12
36.08		4877.27
35.08		4631.46
34.08		4831.01
33.08		4706.43
32.08		5507.14
31.08		5817.19
30.08		6240.74
29.08		6927.55
28.08		7640.79
27.08		8524.98
26.08		9804.28
25.08		10937.7
24.08		11673.5
23.08		10923.5
22.08		11015
21.08		10870.8
20.08		8852.26
19.08		6240.57
18.08		4913.98
17.08		5076.45
16.08		5215.58
15.08		5211.27
14.08		5076.12
13.08		4163.57
12.08		3430.56
11.08		2869.65
10.08		2600.2
9.08		2447.05
8.08		2588.51
7.08		3840.53
6.08		4621.07
5.08		4415.04
4.08		3424.64
3.08		2461.34
2.08		1144.83
1.08		318.052
0.08		151.711
-0.92		84.5048
-1.92		66.3635
-2.92		14.5748
-3.92		0
-4.92		7.68507
-5.92		12.3229
-6.92		15.3701
-7.92		42.402
-8.92		27.6931

## Sheet: Peak Table
Peak Table :
	Name	Start BE	Peak BE	End BE	Height CPS	FWHM eV	Area (P) CPS.eV	Area (N) TPP-2M	Atomic %	Peak Type	Q	SF ALTHERMO1	TXFN	Backgnd	PP Height CPS	PP Hgt (N)	PP At. %	Title	File Name
	C1s	296.58	288.04	279.78	25328.4	1.01	33257.8	0.76	41.83	Standard	1	1	616.55	Smart	25588.6	0.15	32.73	C1s Scan	C:\Users\engineer\AppData\Local\Temp\VGD{2280DDE2-5857-4B98-9A84-02AE97BC030A}.vgd
	N1s	410.58	398.55	392.78	41420.9	1.18	70621.4	0.99	54.45	Standard	1	1.676	646.21	Smart	42247.2	0.3	66.25	N1s Scan	C:\Users\engineer\AppData\Local\Temp\VGD{E1BD7B59-802D-4AFE-925F-3F48CED9C0DA}.vgd
	O1s	545.58	532.08	525.78	2058.83	2.24	7978.88	0.07	3.72	Standard	1	2.881	686.54	Smart	2160.17	0	1.02	O1s Scan	C:\Users\engineer\AppData\Local\Temp\VGD{99CA3F96-CF82-45F2-B354-99E9D1836CD8}.vgd

## Sheet: Titles
14:32:40 Monday, October 23, 2017
D:\20171023\CHENLEI\10.xls
10
Data Files :	Title	File Name	Comment
	O1s Scan	C:\...\Local\Temp\VGD{99CA3F96-CF82-45F2-B354-99E9D1836CD8}.vgd
	N1s Scan	C:\...\Local\Temp\VGD{E1BD7B59-802D-4AFE-925F-3F48CED9C0DA}.vgd
	C1s Scan	C:\...\Local\Temp\VGD{2280DDE2-5857-4B98-9A84-02AE97BC030A}.vgd
	Survey	C:\...\Local\Temp\VGD{602D9B2C-F0D0-49C9-98DC-4FA6F479C01D}.vgd
	O1s Scan	D:\20171023\CHENLEI\10.DATA\O1s Scan.VGD
	N1s Scan	D:\20171023\CHENLEI\10.DATA\N1s Scan.VGD
	C1s Scan	D:\20171023\CHENLEI\10.DATA\C1s Scan.VGD
	Survey	D:\20171023\CHENLEI\10.DATA\Survey.VGD
