# Supplementary material for: Dataset of emission and excitation spectra, UV–vis absorption spectra, and XPS spectra of graphitic C3N4
Source: Data Brief. 2018 Oct 3;21:501–10. doi: 10.1016/j.dib.2018.09.123 (PMC6199237; doi:10.1016/j.dib.2018.09.123)
Supplement: Supplementary file 2 — Supplementary material [file mmc2.zip › Raw Data/Fig 4/Fig 4b/Air 500íμ .txt]

296.68	1009.56
296.58	1007.55
296.48	966.984
296.38	1054.15
296.28	987.171
296.18	924.233
296.08	981.435
295.98	1021.22
295.88	1031.98
295.78	959.08
295.68	994.154
295.58	919.035
295.48	974.276
295.38	1074.57
295.28	1033.1
295.18	1039.25
295.08	1144.46
294.98	1113.72
294.88	1155.4
294.78	1220.93
294.68	1338.92
294.58	1217.71
294.48	1247.01
294.38	1304.79
294.28	1293.45
294.18	1516.75
294.08	1469.39
293.98	1445.29
293.88	1470.75
293.78	1438.42
293.68	1361.21
293.58	1447.46
293.48	1419.8
293.38	1348.44
293.28	1411.75
293.18	1326.11
293.08	1411.96
292.98	1385.74
292.88	1377.11
292.78	1219.82
292.68	1197.45
292.58	1184.3
292.48	1140.19
292.38	1101.38
292.28	1063.65
292.18	954.151
292.08	861.955
291.98	830.705
291.88	749.084
291.78	746.474
291.68	740.11
291.58	616.41
291.48	671.941
291.38	634.706
291.28	590.014
291.18	582.687
291.08	595.071
290.98	599.573
290.88	626.674
290.78	647.24
290.68	613.014
290.58	625.749
290.48	598.643
290.38	581.806
290.28	630.056
290.18	663.937
290.08	723.345
289.98	748.276
289.88	867.293
289.78	783.415
289.68	802.304
289.58	992.026
289.48	1253.44
289.38	1351.52
289.28	1808.65
289.18	2172.56
289.08	2895
288.98	3839.39
288.88	4742.08
288.78	6192.88
288.68	8037.19
288.58	10488.2
288.48	12580.4
288.38	14961.3
288.28	17689.2
288.18	19755.1
288.08	20612.9
287.98	20846.6
287.88	20537.4
287.78	18370.5
287.68	15846
287.58	13067.5
287.48	10189.4
287.38	7611.59
287.28	5438.01
287.18	3996.1
287.08	2866.9
286.98	2193.46
286.88	1524.78
286.78	1276.42
286.68	1110.91
286.58	945.765
286.48	920.716
286.38	897.385
286.28	865.104
286.18	1004.9
286.08	1005.91
285.98	1088.29
285.88	1107.36
285.78	1042.58
285.68	1231.65
285.58	1378.81
285.48	1529.05
285.38	1679.89
285.28	1841.09
285.18	1986.06
285.08	2298.09
284.98	2542.54
284.88	2563.21
284.78	2652.43
284.68	2704.75
284.58	2634.81
284.48	2448.12
284.38	2151.68
284.28	2007.72
284.18	1745.35
284.08	1538.7
283.98	1169.62
283.88	879.694
283.78	784.411
283.68	544.283
283.58	510.843
283.48	456.538
283.38	350.628
283.28	333.076
283.18	281.398
283.08	292.499
282.98	274.796
282.88	251.838
282.78	227.196
282.68	212.934
282.58	259.269
282.48	226.66
282.38	199.131
282.28	251.654
282.18	229.707
282.08	211.836
281.98	205.208
281.88	244.823
281.78	213.723
281.68	202.457
281.58	162.391
281.48	152.91
281.38	224.876
281.28	201.984
281.18	167.565
281.08	204.01
280.98	195.783
280.88	167.092
280.78	202.756
280.68	175.352
280.58	193.963
280.48	174.677
280.38	152.224
280.28	182.953
280.18	212.305
280.08	227.803
279.98	205.979
279.88	201.184
279.78	210.14
279.68	211.748
--	--
--	--
--	--
--	--
--	--
--	--
--	--
--	--
--	--
--	--
