# Supplementary material for: Dataset of emission and excitation spectra, UV–vis absorption spectra, and XPS spectra of graphitic C3N4
Source: Data Brief. 2018 Oct 3;21:501–10. doi: 10.1016/j.dib.2018.09.123 (PMC6199237; doi:10.1016/j.dib.2018.09.123)
Supplement: Supplementary file 2 — Supplementary material [file mmc2.zip › Raw Data/Fig 4/Fig 4b/Air 550íμ.txt]

296.78	1219.45
296.68	1332.09
296.58	1356.34
296.48	1297.04
296.38	1272.27
296.28	1383.2
296.18	1228.72
296.08	1176.19
295.98	1222.09
295.88	1329.01
295.78	1334.75
295.68	1234.03
295.58	1304.3
295.48	1401.42
295.38	1306.44
295.28	1349.45
295.18	1245.4
295.08	1406.59
294.98	1399.2
294.88	1486.03
294.78	1335.33
294.68	1399.92
294.58	1605.54
294.48	1617.76
294.38	1622.82
294.28	1821.52
294.18	1799.72
294.08	1821.18
293.98	1794.25
293.88	1709.78
293.78	1826.57
293.68	1883.38
293.58	1917.91
293.48	1795.29
293.38	1857.98
293.28	1760.5
293.18	1677.16
293.08	1762.58
292.98	1712.47
292.88	1667.9
292.78	1611.62
292.68	1643.63
292.58	1477.81
292.48	1389.99
292.38	1340.3
292.28	1179.51
292.18	1085.18
292.08	1093.31
291.98	1047.08
291.88	985.952
291.78	856.035
291.68	797.593
291.58	837.93
291.48	907.384
291.38	740.528
291.28	771.243
291.18	752.655
291.08	740.386
290.98	741.179
290.88	770.664
290.78	743.93
290.68	696.887
290.58	774.608
290.48	779.061
290.38	758.927
290.28	777.632
290.18	813.902
290.08	815.601
289.98	887.846
289.88	973.499
289.78	1071.5
289.68	1244.36
289.58	1406.68
289.48	1831.44
289.38	2292.88
289.28	2729.01
289.18	3468.46
289.08	4422.11
288.98	6255.51
288.88	8265.87
288.78	10555.4
288.68	13177.1
288.58	16182.1
288.48	19638.5
288.38	22649.6
288.28	25213.7
288.18	26105.1
288.08	26071.5
287.98	25233.4
287.88	23163.6
287.78	20247.9
287.68	16245.5
287.58	12734.4
287.48	9426.65
287.38	7088.43
287.28	4951.77
287.18	3619.1
287.08	2613.57
286.98	1964.13
286.88	1596.07
286.78	1381.3
286.68	1261.98
286.58	1229.01
286.48	1140.76
286.38	1060.06
286.28	1092.66
286.18	1162.33
286.08	1035.67
285.98	1125.99
285.88	1179.28
285.78	1267.4
285.68	1406.84
285.58	1711.9
285.48	1898.74
285.38	2113.8
285.28	2208.31
285.18	2449.39
285.08	2557.03
284.98	2993.19
284.88	2942.79
284.78	3007.07
284.68	3040.44
284.58	3004.68
284.48	2776.61
284.38	2417.1
284.28	2168.12
284.18	2000.57
284.08	1544.68
283.98	1260.97
283.88	987.137
283.78	829.872
283.68	712.189
283.58	531.35
283.48	453.485
283.38	417.717
283.28	386.212
283.18	336.159
283.08	296.377
282.98	268.194
282.88	301.825
282.78	267.008
282.68	269.898
282.58	279.677
282.48	293.782
282.38	296.447
282.28	240.162
282.18	233.111
282.08	243.305
281.98	290.611
281.88	317.472
281.78	243.346
281.68	230.027
281.58	190.723
281.48	221.438
281.38	219.132
281.28	233.144
281.18	244.363
281.08	258.4
280.98	251.486
280.88	273.153
280.78	284.89
280.68	199.117
280.58	225.031
280.48	164.687
280.38	243.19
280.28	245.355
280.18	196.679
280.08	193.416
279.98	169.625
279.88	254.046
279.78	253.62
--	--
--	--
--	--
--	--
--	--
--	--
--	--
--	--
--	--
--	--
--	--
--	--
--	--
--	--
--	--
--	--
--	--
--	--
--	--
--	--
--	--
--	--
--	--
--	--
--	--
--	--
--	--
--	--
--	--
--	--
