# Supplementary material for: Dataset of emission and excitation spectra, UV–vis absorption spectra, and XPS spectra of graphitic C3N4
Source: Data Brief. 2018 Oct 3;21:501–10. doi: 10.1016/j.dib.2018.09.123 (PMC6199237; doi:10.1016/j.dib.2018.09.123)
Supplement: Supplementary file 2 — Supplementary material [file mmc2.zip › Raw Data/Fig 4/Fig 4b/N2 600íμ.txt]

296.78	1177.97
296.68	1168.45
296.58	1120.25
296.48	1186.79
296.38	1149.11
296.28	1118.31
296.18	1165.78
296.08	1207.47
295.98	1185.21
295.88	1244.66
295.78	1198.24
295.68	1261.57
295.58	1209.58
295.48	1267.43
295.38	1239.71
295.28	1201.43
295.18	1234.53
295.08	1326.82
294.98	1369.65
294.88	1298.28
294.78	1335.9
294.68	1476.37
294.58	1412.46
294.48	1448.49
294.38	1566.85
294.28	1602.05
294.18	1575.14
294.08	1645.09
293.98	1666.57
293.88	1709.56
293.78	1536.85
293.68	1591.26
293.58	1697.54
293.48	1619.05
293.38	1596.72
293.28	1664.83
293.18	1654.45
293.08	1562.7
292.98	1603.97
292.88	1483.88
292.78	1413.29
292.68	1472.76
292.58	1351.35
292.48	1269.07
292.38	1126.79
292.28	1178.83
292.18	933.937
292.08	866.789
291.98	867.784
291.88	934.731
291.78	833.382
291.68	824.523
291.58	706.324
291.48	750.006
291.38	716.392
291.28	659.364
291.18	710.533
291.08	694.683
290.98	620.304
290.88	706.515
290.78	680.862
290.68	705.234
290.58	659.246
290.48	735.869
290.38	713.514
290.28	677.531
290.18	736.358
290.08	811.666
289.98	908.499
289.88	979.993
289.78	1098.4
289.68	1280.46
289.58	1385.11
289.48	1821.15
289.38	2413.55
289.28	3182.27
289.18	4062.63
289.08	5357.11
288.98	6691.66
288.88	8844.99
288.78	11477.5
288.68	14001.8
288.58	17051.9
288.48	20304.5
288.38	23017.9
288.28	24519.6
288.18	25151.7
288.08	24134
287.98	22227.6
287.88	19316.1
287.78	16185
287.68	12804.6
287.58	9650.02
287.48	6612.35
287.38	4590.58
287.28	3221.08
287.18	2545.1
287.08	1800.27
286.98	1435.93
286.88	1232.3
286.78	1087.88
286.68	987.505
286.58	935.385
286.48	990.142
286.38	962.377
286.28	929.145
286.18	872.24
286.08	864.824
285.98	921.402
285.88	1055.49
285.78	1084.3
285.68	1185.99
285.58	1234.97
285.48	1507.8
285.38	1596.05
285.28	1711.38
285.18	1812.73
285.08	1939.16
284.98	2031.68
284.88	2098.93
284.78	2262.05
284.68	2116
284.58	1963.16
284.48	1776.22
284.38	1562.46
284.28	1208.87
284.18	1077.79
284.08	906.386
283.98	811.395
283.88	630.784
283.78	459.903
283.68	456.482
283.58	432.408
283.48	392.796
283.38	330.696
283.28	286.34
283.18	253.551
283.08	245.56
282.98	233.216
282.88	218.902
282.78	229.667
282.68	232.627
282.58	240.762
282.48	240.202
282.38	251.685
282.28	206.233
282.18	171.74
282.08	185.673
281.98	234.651
281.88	213.64
281.78	268.295
281.68	238.516
281.58	187.674
281.48	185.809
281.38	222.682
281.28	244.043
281.18	227.858
281.08	187.974
280.98	206.29
280.88	233.132
280.78	232.476
280.68	224.303
280.58	211.962
280.48	199.302
280.38	201.818
280.28	163.848
280.18	198.102
280.08	203.975
279.98	235.768
279.88	255.884
279.78	230.376
--	--
--	--
--	--
--	--
--	--
--	--
--	--
--	--
--	--
--	--
--	--
--	--
--	--
--	--
--	--
--	--
--	--
--	--
--	--
--	--
--	--
--	--
--	--
--	--
--	--
--	--
--	--
--	--
--	--
--	--
