# Supplementary material for: Dataset of emission and excitation spectra, UV–vis absorption spectra, and XPS spectra of graphitic C3N4
Source: Data Brief. 2018 Oct 3;21:501–10. doi: 10.1016/j.dib.2018.09.123 (PMC6199237; doi:10.1016/j.dib.2018.09.123)
Supplement: Supplementary file 2 — Supplementary material [file mmc2.zip › Raw Data/Fig 4/Fig 4c/Air 450íμ.txt]

410.88	4323.7
410.78	4294.65
410.68	4293.27
410.58	4317.18
410.48	4343.98
410.38	4150.92
410.28	4218.01
410.18	4056.6
410.08	4252.7
409.98	4175.48
409.88	4050.35
409.78	4097.06
409.68	4116.52
409.58	4091.87
409.48	4080.47
409.38	4131.07
409.28	4061.47
409.18	4015.09
409.08	4081.74
408.98	4018.13
408.88	4018.22
408.78	4080.09
408.68	4124.18
408.58	3992.86
408.48	3951.53
408.38	4048.93
408.28	3973.9
408.18	3994.15
408.08	4077.33
407.98	4228.43
407.88	4212.24
407.78	4163.94
407.68	4182.07
407.58	4461.19
407.48	4416.02
407.38	4335.26
407.28	4350.41
407.18	4488.1
407.08	4326.54
406.98	4357.42
406.88	4345.21
406.78	4426.8
406.68	4421.35
406.58	4374.48
406.48	4484.32
406.38	4461.52
406.28	4309.05
406.18	4425.46
406.08	4652.83
405.98	4564.57
405.88	4557.13
405.78	4619.62
405.68	4635.95
405.58	4785.92
405.48	4866.89
405.38	5048.6
405.28	4852.27
405.18	5046.62
405.08	5113.59
404.98	5219.01
404.88	5283.83
404.78	5196
404.68	5309.27
404.58	5256.16
404.48	5340.08
404.38	5309.91
404.28	5061.08
404.18	4982.43
404.08	4730.61
403.98	4781.51
403.88	4678.15
403.78	4377.01
403.68	4361.94
403.58	4161.47
403.48	4055.77
403.38	3950.68
403.28	3768.22
403.18	3746.14
403.08	3686.21
402.98	3409.95
402.88	3480.48
402.78	3360.77
402.68	3310.2
402.58	3397.9
402.48	3453.7
402.38	3615.3
402.28	3721.5
402.18	4023.34
402.08	4360.75
401.98	4819.33
401.88	5184.33
401.78	5888.45
401.68	6398.58
401.58	7070.99
401.48	7694.63
401.38	8236.75
401.28	8655.32
401.18	9004.52
401.08	9151.75
400.98	9467.87
400.88	9570.63
400.78	9632.63
400.68	9724.65
400.58	9895.19
400.48	10234.5
400.38	10414.1
400.28	11285.7
400.18	11673.8
400.08	12845.6
399.98	14082.5
399.88	15584.2
399.78	17434.8
399.68	18986.3
399.58	21556
399.48	23823.6
399.38	26479.6
399.28	29292.3
399.18	32636.3
399.08	35632.4
398.98	38465
398.88	40787.4
398.78	42224.4
398.68	42350.7
398.58	41628.3
398.48	39243.3
398.38	35703.5
398.28	31678
398.18	26940.2
398.08	21824.3
397.98	17283.1
397.88	13448.2
397.78	10455.7
397.68	7922.54
397.58	6175.26
397.48	4985.26
397.38	4045.4
397.28	3395.25
397.18	2911.82
397.08	2663.74
396.98	2547.39
396.88	2418.47
396.78	2291.84
396.68	2147.92
396.58	2162.17
396.48	2107.2
396.38	2115.46
396.28	2086.93
396.18	2034.63
396.08	1944.28
395.98	1927.45
395.88	1936.84
395.78	1941.74
395.68	2024.32
395.58	1908.12
395.48	1960.62
395.38	1863.13
395.28	1829.18
395.18	1764.11
395.08	1962.12
394.98	1918.57
394.88	1910.07
394.78	1894.24
394.68	1908.24
394.58	1819.84
394.48	1866.06
394.38	1870.37
394.28	1850.45
394.18	1849.64
394.08	1801.39
393.98	1815.95
393.88	1856.93
393.78	1883.12
393.68	2002.12
393.58	1819.87
393.48	1869.71
393.38	1930.92
393.28	1928.65
393.18	1833.9
393.08	1900.31
392.98	1838.92
392.88	1804.75
