# Supplementary material for: Dataset of emission and excitation spectra, UV–vis absorption spectra, and XPS spectra of graphitic C3N4
Source: Data Brief. 2018 Oct 3;21:501–10. doi: 10.1016/j.dib.2018.09.123 (PMC6199237; doi:10.1016/j.dib.2018.09.123)
Supplement: Supplementary file 2 — Supplementary material [file mmc2.zip › Raw Data/Fig 4/Fig 4c/Air 500íμ .txt]

410.68	3473.85
410.58	3352.93
410.48	3355.04
410.38	3305.48
410.28	3255.41
410.18	3397.24
410.08	3416.95
409.98	3268.33
409.88	3277.68
409.78	3252.27
409.68	3341.73
409.58	3296.63
409.48	3339.72
409.38	3297.9
409.28	3299.59
409.18	3292.11
409.08	3333.08
408.98	3329.7
408.88	3163.1
408.78	3300.95
408.68	3209.85
408.58	3158.53
408.48	3211.51
408.38	3176.67
408.28	3301.14
408.18	3301.58
408.08	3368.53
407.98	3292.98
407.88	3264.62
407.78	3397.05
407.68	3258.05
407.58	3252.46
407.48	3431.34
407.38	3525.75
407.28	3486.66
407.18	3672.74
407.08	3536.74
406.98	3591.83
406.88	3696.9
406.78	3606.8
406.68	3587.53
406.58	3552.71
406.48	3575.51
406.38	3590.26
406.28	3624.63
406.18	3559.38
406.08	3582.83
405.98	3539.75
405.88	3573.65
405.78	3603.42
405.68	3652.02
405.58	3790.7
405.48	3750.78
405.38	3668.65
405.28	3779.09
405.18	3917.97
405.08	4020.25
404.98	4014.59
404.88	4039.68
404.78	4123.31
404.68	4199.56
404.58	4271.58
404.48	4318.93
404.38	4416.21
404.28	4476.74
404.18	4490.57
404.08	4363.99
403.98	4485.04
403.88	4324.12
403.78	4233.95
403.68	4262.72
403.58	3951.63
403.48	3707.91
403.38	3819.84
403.28	3694.59
403.18	3548.91
403.08	3373.27
402.98	3413.3
402.88	3286.25
402.78	3077.16
402.68	3022.72
402.58	3062.22
402.48	2992.21
402.38	2927.68
402.28	3038.05
402.18	3251.94
402.08	3348.38
401.98	3535.54
401.88	3892.1
401.78	4211.49
401.68	4747.85
401.58	5524.38
401.48	5967.51
401.38	6511.63
401.28	6880.77
401.18	7318.6
401.08	7755.18
400.98	7946.43
400.88	8164.95
400.78	8292.7
400.68	8400.38
400.58	8491.81
400.48	8484.82
400.38	8946.66
400.28	9098.92
400.18	9460.97
400.08	9801.43
399.98	10222.1
399.88	10566.2
399.78	10981.7
399.68	11568.6
399.58	12159.4
399.48	13230.8
399.38	14824.2
399.28	16975.9
399.18	19584.3
399.08	22190.5
398.98	25619.1
398.88	28560.9
398.78	31524.5
398.68	33893.7
398.58	35552.1
398.48	35999.4
398.38	34498.5
398.28	31884.7
398.18	28497.7
398.08	24334.3
397.98	20290.1
397.88	16036.7
397.78	12273.5
397.68	9143.31
397.58	6743.28
397.48	5203.18
397.38	3985.39
397.28	3341.21
397.18	2840.22
397.08	2452.81
396.98	2271
396.88	2098.69
396.78	2008.02
396.68	1932.45
396.58	1766.46
396.48	1733.35
396.38	1639.75
396.28	1624.27
396.18	1578.63
396.08	1662.95
395.98	1657.42
395.88	1571.56
395.78	1527.93
395.68	1496.11
395.58	1410.52
395.48	1462.26
395.38	1474.35
395.28	1563.98
395.18	1494.53
395.08	1419.93
394.98	1542.32
394.88	1571.76
394.78	1493.58
394.68	1463.88
394.58	1448.78
394.48	1561.81
394.38	1480.94
394.28	1543.57
394.18	1527.51
394.08	1439.37
393.98	1427.82
393.88	1450.46
393.78	1460.19
393.68	1509.72
393.58	1467.54
393.48	1490.26
393.38	1487.3
393.28	1450.43
393.18	1432.26
393.08	1346.28
392.98	1309.12
392.88	1470.82
392.78	1471.47
392.68	1481.89
