# Supplementary material for: Dataset of emission and excitation spectra, UV–vis absorption spectra, and XPS spectra of graphitic C3N4
Source: Data Brief. 2018 Oct 3;21:501–10. doi: 10.1016/j.dib.2018.09.123 (PMC6199237; doi:10.1016/j.dib.2018.09.123)
Supplement: Supplementary file 2 — Supplementary material [file mmc2.zip › Raw Data/Fig 4/Fig 4c/Air 550íμ.txt]

410.78	4327.36
410.68	4428.74
410.58	4387.41
410.48	4216.35
410.38	4324.57
410.28	4219.86
410.18	4259.75
410.08	4357.97
409.98	4277.78
409.88	4315.14
409.78	4342.26
409.68	4188
409.58	4192.87
409.48	4189.38
409.38	4252.05
409.28	4211.72
409.18	4234.36
409.08	4186.97
408.98	4115.12
408.88	4151.02
408.78	4166.49
408.68	4104.79
408.58	4093.19
408.48	4174.71
408.38	4283.53
408.28	4272.38
408.18	4201.83
408.08	4222.92
407.98	4263.25
407.88	4292.46
407.78	4348.66
407.68	4447.64
407.58	4529.33
407.48	4548.51
407.38	4607.9
407.28	4545.5
407.18	4569.54
407.08	4820.74
406.98	4643.33
406.88	4809.22
406.78	4829.89
406.68	4575.07
406.58	4750.37
406.48	4696.75
406.38	4843.38
406.28	4841.46
406.18	4652.78
406.08	4798.14
405.98	4800.73
405.88	4837.88
405.78	4734.5
405.68	4826.56
405.58	4767.59
405.48	4846.99
405.38	4918.79
405.28	4918.88
405.18	5187.65
405.08	5085.16
404.98	5198.8
404.88	5306.9
404.78	5531.33
404.68	5492.36
404.58	5565.14
404.48	5712.02
404.38	5704.86
404.28	5754.49
404.18	5704.86
404.08	5750.15
403.98	5753.45
403.88	5549.52
403.78	5284.77
403.68	5312.06
403.58	5068.59
403.48	5019.85
403.38	4913.05
403.28	4858.93
403.18	4614.37
403.08	4461.24
402.98	4362.78
402.88	4242.25
402.78	4012.53
402.68	4118.32
402.58	4017.28
402.48	4060.04
402.38	4180.75
402.28	4428.33
402.18	4550.17
402.08	4996.62
401.98	5328.14
401.88	5791.25
401.78	6438.52
401.68	7078.53
401.58	7978.22
401.48	8833.06
401.38	9285.32
401.28	9870.79
401.18	10337.6
401.08	10556.2
400.98	11120.8
400.88	10999.4
400.78	11194.8
400.68	11300.6
400.58	11540.3
400.48	11726.5
400.38	12290
400.28	12564.6
400.18	12907.6
400.08	13493
399.98	14009.3
399.88	14129.8
399.78	14778.7
399.68	15817.9
399.58	17407.6
399.48	19386.6
399.38	21787.1
399.28	25497.6
399.18	29237.5
399.08	33548.2
398.98	38104
398.88	41795.1
398.78	44937.6
398.68	46396.1
398.58	46329.7
398.48	44481.3
398.38	41636.3
398.28	36530.3
398.18	31297.1
398.08	25602.6
397.98	20280.9
397.88	15627.2
397.78	11777
397.68	8920.59
397.58	6569.96
397.48	5212.53
397.38	4236.4
397.28	3656.13
397.18	3216.04
397.08	2783.46
396.98	2667.52
396.88	2445.1
396.78	2313.02
396.68	2307.62
396.58	2228.21
396.48	2143.7
396.38	2065.86
396.28	2030.37
396.18	2112.46
396.08	2058.1
395.98	2043.38
395.88	2090.74
395.78	2031.38
395.68	1907.07
395.58	1903.99
395.48	1949.04
395.38	1947.65
395.28	1972.71
395.18	1972.15
395.08	2004.24
394.98	1927.89
394.88	1956.93
394.78	1926.09
394.68	1856.2
394.58	1822.73
394.48	1830.07
394.38	1896.81
394.28	1847.79
394.18	1868.16
394.08	1871.7
393.98	1827.12
393.88	1821.17
393.78	1779.08
393.68	1862.41
393.58	1841.46
393.48	1948.14
393.38	1897.48
393.28	1848.11
393.18	1863.93
393.08	1896.24
392.98	1841.05
392.88	1884.79
392.78	1842.99
