# Supplementary material for: Dataset of emission and excitation spectra, UV–vis absorption spectra, and XPS spectra of graphitic C3N4
Source: Data Brief. 2018 Oct 3;21:501–10. doi: 10.1016/j.dib.2018.09.123 (PMC6199237; doi:10.1016/j.dib.2018.09.123)
Supplement: Supplementary file 2 — Supplementary material [file mmc2.zip › Raw Data/Fig 4/Fig 4c/Air 600íμ.txt]

410.78	4775.81
410.68	4687.94
410.58	4705.18
410.48	4579.02
410.38	4675.48
410.28	4788.95
410.18	4793.09
410.08	4539.42
409.98	4596.18
409.88	4656.67
409.78	4536.86
409.68	4567.13
409.58	4498.74
409.48	4527.72
409.38	4582.36
409.28	4636.02
409.18	4639.81
409.08	4553.04
408.98	4520.21
408.88	4547.23
408.78	4638.09
408.68	4545.56
408.58	4541.56
408.48	4601.73
408.38	4527.48
408.28	4552.88
408.18	4444.11
408.08	4630.25
407.98	4686.28
407.88	4626.34
407.78	4671.94
407.68	4750.65
407.58	4744.55
407.48	4843.75
407.38	4866.46
407.28	4934.4
407.18	5009.4
407.08	4890.47
406.98	4862.63
406.88	4892.55
406.78	4909.88
406.68	5123.76
406.58	5047.65
406.48	4971.49
406.38	5056.3
406.28	5068.64
406.18	5083.57
406.08	5012.97
405.98	5134.06
405.88	5222.86
405.78	5149.78
405.68	5212.4
405.58	5276.03
405.48	5419.59
405.38	5336.57
405.28	5419.8
405.18	5457.5
405.08	5492.32
404.98	5607.13
404.88	5668.41
404.78	5785.45
404.68	5921.81
404.58	6134.17
404.48	6327.15
404.38	6324.28
404.28	6214.74
404.18	6209.84
404.08	5969.83
403.98	6030.95
403.88	6025.68
403.78	5741.61
403.68	5688.93
403.58	5364.21
403.48	5362.69
403.38	5036.72
403.28	5021.79
403.18	4779.88
403.08	4555.76
402.98	4583.17
402.88	4310.65
402.78	4291.16
402.68	4239.25
402.58	4210.1
402.48	4273.05
402.38	4241.26
402.28	4665.83
402.18	4764.53
402.08	5225.29
401.98	5630.81
401.88	6304.91
401.78	6975.9
401.68	7660.41
401.58	8431
401.48	9475.81
401.38	10059.1
401.28	10771.2
401.18	11424.6
401.08	11911.1
400.98	12056.5
400.88	12113
400.78	11788.4
400.68	12293.6
400.58	12391.1
400.48	12653.6
400.38	13142.2
400.28	13549.6
400.18	13800.6
400.08	14072.2
399.98	14792.1
399.88	15238.2
399.78	15729.1
399.68	17200
399.58	18332.8
399.48	20684.6
399.38	23665.7
399.28	27592.7
399.18	32165.2
399.08	36590
398.98	41348.1
398.88	45353.7
398.78	48979.1
398.68	50606.4
398.58	51273.7
398.48	48979.2
398.38	44831.6
398.28	39117.1
398.18	33122.3
398.08	27259.7
397.98	21078.2
397.88	16038.2
397.78	11819.5
397.68	8841.25
397.58	6646
397.48	5359.57
397.38	4498.52
397.28	3881.17
397.18	3319
397.08	3020.93
396.98	2822.84
396.88	2662.05
396.78	2502.02
396.68	2394.48
396.58	2373.91
396.48	2387.19
396.38	2317.57
396.28	2327.51
396.18	2307.46
396.08	2267.98
395.98	2153.72
395.88	2148.94
395.78	2205.83
395.68	2204.2
395.58	2059.84
395.48	2089.47
395.38	2045.81
395.28	2065.43
395.18	1953.66
395.08	2079.25
394.98	1991.78
394.88	2009.22
394.78	1989.19
394.68	2121.12
394.58	2060.84
394.48	2047.26
394.38	2110.34
394.28	1961.99
394.18	2065.46
394.08	2014.15
393.98	2022.71
393.88	2062.48
393.78	2041
393.68	2009.21
393.58	2003.5
393.48	1934.73
393.38	1911.64
393.28	1949.09
393.18	2159.02
393.08	2012.24
392.98	2000.92
392.88	1998.78
392.78	1987.98
