# Supplementary material for: Dataset of emission and excitation spectra, UV–vis absorption spectra, and XPS spectra of graphitic C3N4
Source: Data Brief. 2018 Oct 3;21:501–10. doi: 10.1016/j.dib.2018.09.123 (PMC6199237; doi:10.1016/j.dib.2018.09.123)
Supplement: Supplementary file 2 — Supplementary material [file mmc2.zip › Raw Data/Fig 4/Fig 4c/Air 650íμ.txt]

410.78	4864.89
410.68	4806.2
410.58	4684.7
410.48	4659.63
410.38	4701.79
410.28	4820.26
410.18	4654.18
410.08	4781.99
409.98	4671.14
409.88	4572.66
409.78	4563.98
409.68	4668.78
409.58	4714.21
409.48	4511.7
409.38	4613.37
409.28	4680.99
409.18	4623.07
409.08	4500.85
408.98	4607.6
408.88	4715.72
408.78	4455.39
408.68	4393.92
408.58	4531.21
408.48	4638.07
408.38	4504.5
408.28	4500.78
408.18	4492.82
408.08	4643.89
407.98	4670.84
407.88	4873.57
407.78	4810.16
407.68	4705
407.58	4903.09
407.48	4923.62
407.38	5019.55
407.28	5128.52
407.18	5120.32
407.08	5122.75
406.98	5159.36
406.88	5130.59
406.78	5138.15
406.68	5075.07
406.58	5004.82
406.48	5009.92
406.38	5143.34
406.28	5110.66
406.18	5107.9
406.08	5206.22
405.98	5040.23
405.88	5190.14
405.78	5256.58
405.68	5279.78
405.58	5459.68
405.48	5294.36
405.38	5542.96
405.28	5524.81
405.18	5535.61
405.08	5565.95
404.98	5727
404.88	5932.36
404.78	6003.79
404.68	6028.22
404.58	6023.86
404.48	6198.39
404.38	6199.63
404.28	6306.64
404.18	6337.59
404.08	6382.79
403.98	6195.46
403.88	6022.87
403.78	5986.46
403.68	5916.84
403.58	5807.01
403.48	5534.8
403.38	5276.16
403.28	5039.68
403.18	4964.67
403.08	4878.51
402.98	4767.07
402.88	4555.53
402.78	4514.32
402.68	4458.51
402.58	4281.34
402.48	4390.09
402.38	4504.22
402.28	4662.29
402.18	5145.7
402.08	5470.36
401.98	5913.74
401.88	6438.08
401.78	7163.51
401.68	7928.86
401.58	8926.85
401.48	9927.13
401.38	10707.9
401.28	11194.4
401.18	11639.3
401.08	11964.6
400.98	12108.6
400.88	12438.6
400.78	12329
400.68	12856.3
400.58	12763.7
400.48	13281.4
400.38	13667.4
400.28	14118.3
400.18	14175.1
400.08	14474.4
399.98	14867.5
399.88	15574.8
399.78	16282.8
399.68	17106.6
399.58	18981.5
399.48	21532.6
399.38	24933.4
399.28	28358.1
399.18	32889
399.08	37928.1
398.98	43053.1
398.88	47754.7
398.78	51111.3
398.68	53546
398.58	52597.6
398.48	50309.5
398.38	46739.4
398.28	40674
398.18	33995.1
398.08	27152.7
397.98	20889.2
397.88	15774.7
397.78	12004.5
397.68	9039.42
397.58	6825.4
397.48	5456.19
397.38	4468.44
397.28	3753.42
397.18	3170.94
397.08	3015.96
396.98	2769.13
396.88	2647.25
396.78	2570.81
396.68	2402.81
396.58	2432.86
396.48	2452.79
396.38	2328.67
396.28	2237.38
396.18	2279.05
396.08	2249.95
395.98	2138.55
395.88	2151.38
395.78	2167.3
395.68	2136.88
395.58	2094.86
395.48	2043.71
395.38	2119.59
395.28	2028.62
395.18	2055.3
395.08	2136.19
394.98	2152.37
394.88	2080.58
394.78	2080.76
394.68	1970.75
394.58	1988.83
394.48	1937.55
394.38	2007.26
394.28	2013.86
394.18	2037.12
394.08	2029.37
393.98	2045.38
393.88	1913.5
393.78	1964.61
393.68	2037.53
393.58	2039.25
393.48	2051.22
393.38	2013.63
393.28	1953.09
393.18	2039.16
393.08	2009.86
392.98	1988.75
392.88	1991.02
392.78	1983.49
