# Supplementary material for: Dataset of emission and excitation spectra, UV–vis absorption spectra, and XPS spectra of graphitic C3N4
Source: Data Brief. 2018 Oct 3;21:501–10. doi: 10.1016/j.dib.2018.09.123 (PMC6199237; doi:10.1016/j.dib.2018.09.123)
Supplement: Supplementary file 2 — Supplementary material [file mmc2.zip › Raw Data/Fig 4/Fig 4c/N2 450íμ.txt]

410.48	4019.71
410.38	3979.62
410.28	3893.54
410.18	3782.22
410.08	3862.97
409.98	3827.14
409.88	3771.2
409.78	3639.34
409.68	3582.74
409.58	3742.67
409.48	3560.31
409.38	3659.07
409.28	3661.57
409.18	3762.22
409.08	3702.62
408.98	3626.73
408.88	3667.11
408.78	3640.28
408.68	3641.88
408.58	3587.94
408.48	3615.6
408.38	3546
408.28	3625.14
408.18	3666.15
408.08	3530.57
407.98	3681.01
407.88	3755.39
407.78	3866.75
407.68	3810.66
407.58	3792.5
407.48	3734.63
407.38	3871.95
407.28	3897.27
407.18	3863.01
407.08	4067.51
406.98	4133.19
406.88	3948.4
406.78	3953.45
406.68	3976.74
406.58	3958
406.48	4020.55
406.38	4119.3
406.28	3984.71
406.18	3919.75
406.08	4066.38
405.98	4105.58
405.88	4050.22
405.78	4050.26
405.68	4158.56
405.58	4147.78
405.48	4317.4
405.38	4248.83
405.28	4326.5
405.18	4400.44
405.08	4769.44
404.98	4850.5
404.88	4787.19
404.78	4807.62
404.68	4964.6
404.58	5111.39
404.48	5201.78
404.38	5125.15
404.28	5039.83
404.18	4753.47
404.08	4735.08
403.98	4662.32
403.88	4657.82
403.78	4412.07
403.68	4301.68
403.58	4197.42
403.48	3941.14
403.38	3873.9
403.28	3860.87
403.18	3793.88
403.08	3606.6
402.98	3362.15
402.88	3237.99
402.78	3105.47
402.68	3067.95
402.58	2972.1
402.48	2990.71
402.38	2873.57
402.28	2973.07
402.18	3071.13
402.08	3123.65
401.98	3321.33
401.88	3530.55
401.78	3921.62
401.68	4145.1
401.58	4823.28
401.48	5313.48
401.38	5968.01
401.28	6588.03
401.18	7009.93
401.08	7251.21
400.98	7881.96
400.88	8323.96
400.78	8307.82
400.68	8370.71
400.58	8262.87
400.48	8398.8
400.38	8567.08
400.28	8695.18
400.18	9055.7
400.08	9541.38
399.98	10044.3
399.88	10966.8
399.78	11946
399.68	13545.2
399.58	15171
399.48	17041.5
399.38	18772.7
399.28	21174.2
399.18	24190.1
399.08	26940.5
398.98	29713
398.88	32237
398.78	34787.7
398.68	37683.3
398.58	38782.4
398.48	39988.4
398.38	39194.8
398.28	37972.8
398.18	35747.6
398.08	32585.3
397.98	27553.8
397.88	23759.1
397.78	19513.2
397.68	15430.1
397.58	12097
397.48	9310.91
397.38	7271.15
397.28	5666.29
397.18	4417.35
397.08	3783.37
396.98	3147.04
396.88	2721.42
396.78	2350.94
396.68	2228.39
396.58	2071.75
396.48	2054.19
396.38	1903.35
396.28	1887.31
396.18	1871.69
396.08	1788.54
395.98	1799.41
395.88	1718.66
395.78	1809.73
395.68	1734.34
395.58	1714.45
395.48	1637.07
395.38	1737.69
395.28	1690.88
395.18	1711.76
395.08	1704.26
394.98	1655.5
394.88	1602.9
394.78	1676.61
394.68	1696.07
394.58	1612.93
394.48	1538.06
394.38	1679.89
394.28	1698.68
394.18	1703.58
394.08	1563.22
393.98	1569.52
393.88	1574.9
393.78	1567.44
393.68	1661.09
393.58	1581.31
393.48	1634.26
393.38	1555.07
393.28	1573.93
393.18	1610.08
393.08	1594.15
392.98	1585.21
392.88	1586.9
392.78	1647.22
392.68	1602.63
392.58	1640.43
392.48	1599.97
