# Supplementary material for: Dataset of emission and excitation spectra, UV–vis absorption spectra, and XPS spectra of graphitic C3N4
Source: Data Brief. 2018 Oct 3;21:501–10. doi: 10.1016/j.dib.2018.09.123 (PMC6199237; doi:10.1016/j.dib.2018.09.123)
Supplement: Supplementary file 2 — Supplementary material [file mmc2.zip › Raw Data/Fig 4/Fig 4c/N2 500íμ.txt]

410.78	4195.37
410.68	4095.19
410.58	3977.79
410.48	4029.52
410.38	3937.12
410.28	3971.92
410.18	4014.88
410.08	3891.73
409.98	3992.2
409.88	4077.31
409.78	4027.66
409.68	3935.06
409.58	3831.1
409.48	3868.1
409.38	3819.24
409.28	3890.41
409.18	3838.18
409.08	3896.51
408.98	3847.51
408.88	3855.27
408.78	3894.59
408.68	3752.95
408.58	3873.78
408.48	3845.64
408.38	3869.42
408.28	3774.12
408.18	3757.54
408.08	3840.15
407.98	4088.79
407.88	4002.78
407.78	4014.25
407.68	4125.2
407.58	4047.63
407.48	4140.02
407.38	4207.17
407.28	4223.8
407.18	4263.24
407.08	4321.52
406.98	4254.65
406.88	4191.52
406.78	4360.04
406.68	4156.11
406.58	4129.51
406.48	4215.05
406.38	4239.29
406.28	4313.38
406.18	4298.22
406.08	4277.13
405.98	4208.02
405.88	4313.07
405.78	4384.94
405.68	4357.45
405.58	4510.99
405.48	4567.64
405.38	4599.3
405.28	4816.62
405.18	4773.37
405.08	4806
404.98	4810.49
404.88	5011.75
404.78	5131.65
404.68	5072.86
404.58	4970.98
404.48	5043.82
404.38	5170.45
404.28	5176.75
404.18	4931.87
404.08	4713.1
403.98	4642.57
403.88	4597.67
403.78	4578.51
403.68	4336.24
403.58	4256.62
403.48	4058.37
403.38	3932.41
403.28	3880.69
403.18	3628.03
403.08	3640.37
402.98	3598.91
402.88	3485.94
402.78	3373.47
402.68	3441.3
402.58	3163.45
402.48	3275.65
402.38	3334.81
402.28	3434.45
402.18	3766.05
402.08	3921.57
401.98	4252.83
401.88	4756.95
401.78	5243.62
401.68	5887.94
401.58	6470.42
401.48	7321.84
401.38	7832.01
401.28	8225.45
401.18	8977.13
401.08	9112.56
400.98	9076.31
400.88	9103.28
400.78	9321.22
400.68	9326.79
400.58	9354.79
400.48	9668.73
400.38	9977.94
400.28	10217.4
400.18	10779.4
400.08	11884.1
399.98	12706.1
399.88	13699.7
399.78	15219.8
399.68	17026.9
399.58	18663.5
399.48	20851.4
399.38	23461.4
399.28	26394.4
399.18	29385.6
399.08	32505.5
398.98	35721.5
398.88	38654.9
398.78	40517.7
398.68	42059
398.58	41891.5
398.48	40224.9
398.38	37164.8
398.28	33230.4
398.18	28514.7
398.08	23869.8
397.98	19131.2
397.88	14662.8
397.78	11117.8
397.68	8394.38
397.58	6533.81
397.48	5136.81
397.38	4037.6
397.28	3426.51
397.18	2939.86
397.08	2570.67
396.98	2416.89
396.88	2283.4
396.78	2139.95
396.68	2085.57
396.58	2084.25
396.48	2007.07
396.38	1974.56
396.28	1980.42
396.18	1812.39
396.08	1852.15
395.98	1866.03
395.88	1836.16
395.78	1839.38
395.68	1853.44
395.58	1874.04
395.48	1879.45
395.38	1788.57
395.28	1789.76
395.18	1821.48
395.08	1830.98
394.98	1738.96
394.88	1696.79
394.78	1751.84
394.68	1766.91
394.58	1794.43
394.48	1769.75
394.38	1734.6
394.28	1772.35
394.18	1774.02
394.08	1749.96
393.98	1725.42
393.88	1763.76
393.78	1749.46
393.68	1704.71
393.58	1672.39
393.48	1650.64
393.38	1771.07
393.28	1909.74
393.18	1789.34
393.08	1712.64
392.98	1719.14
392.88	1730.06
392.78	1770.72
