# Supplementary material for: Dataset of emission and excitation spectra, UV–vis absorption spectra, and XPS spectra of graphitic C3N4
Source: Data Brief. 2018 Oct 3;21:501–10. doi: 10.1016/j.dib.2018.09.123 (PMC6199237; doi:10.1016/j.dib.2018.09.123)
Supplement: Supplementary file 2 — Supplementary material [file mmc2.zip › Raw Data/Fig 4/Fig 4c/N2 550íμ.txt]

410.58	4113.46
410.48	4219.84
410.38	4145.67
410.28	4147.92
410.18	4186.31
410.08	4172.49
409.98	3977.21
409.88	4083.05
409.78	4162.65
409.68	4100.43
409.58	4017.23
409.48	3875.38
409.38	3955.64
409.28	4022.18
409.18	4014.45
409.08	3957.47
408.98	3899.11
408.88	4061.83
408.78	4022.39
408.68	3992.46
408.58	4020.33
408.48	4035.11
408.38	4016.13
408.28	3902.94
408.18	3953.03
408.08	4000.83
407.98	3910.47
407.88	3954.58
407.78	4075.68
407.68	4153.09
407.58	4326.26
407.48	4344.03
407.38	4334.68
407.28	4423.81
407.18	4429.34
407.08	4477.88
406.98	4475.19
406.88	4506.18
406.78	4508.38
406.68	4395.63
406.58	4435.3
406.48	4428.19
406.38	4489.93
406.28	4268.72
406.18	4489.94
406.08	4352.53
405.98	4471.79
405.88	4513.45
405.78	4557.18
405.68	4529.96
405.58	4471.98
405.48	4603.77
405.38	4581.39
405.28	4688.02
405.18	4853.62
405.08	4923.27
404.98	4920.58
404.88	4910.15
404.78	4858.71
404.68	5062.03
404.58	5243.34
404.48	5266.3
404.38	5369.88
404.28	5437.24
404.18	5441.24
404.08	5572.26
403.98	5504.01
403.88	5541.94
403.78	5300.13
403.68	5245.84
403.58	5126.23
403.48	4968.57
403.38	5009.91
403.28	4820.21
403.18	4617.51
403.08	4412.42
402.98	4233.41
402.88	4099.02
402.78	3924.73
402.68	3883.87
402.58	3857.27
402.48	3766.26
402.38	3678.52
402.28	3681.23
402.18	3827.78
402.08	3932.64
401.98	4279.12
401.88	4449.97
401.78	4992.43
401.68	5473.64
401.58	6122.46
401.48	6906.06
401.38	7547.28
401.28	8128.05
401.18	8775.64
401.08	9640.44
400.98	10160.4
400.88	10656.2
400.78	10853.6
400.68	10905.1
400.58	10846.7
400.48	10802.8
400.38	10996.2
400.28	11312
400.18	11469.7
400.08	12031.7
399.98	12538.8
399.88	13003.2
399.78	13438.8
399.68	13568.9
399.58	14294.5
399.48	15060.7
399.38	16601.6
399.28	18664.2
399.18	21665.9
399.08	25343.6
398.98	28501.4
398.88	32856.9
398.78	37095.1
398.68	41329.1
398.58	44251.5
398.48	46505.3
398.38	46244.1
398.28	44653.5
398.18	40806.1
398.08	35757.4
397.98	30542.1
397.88	24464.3
397.78	18622
397.68	13850.6
397.58	10272
397.48	7710.81
397.38	5853.21
397.28	4775.96
397.18	3949.24
397.08	3139.87
396.98	2777.23
396.88	2762.95
396.78	2597.46
396.68	2319.58
396.58	2266.69
396.48	2095.8
396.38	2021.93
396.28	1899.47
396.18	2025.21
396.08	2055.67
395.98	1972.63
395.88	1871.45
395.78	1867.91
395.68	1994.44
395.58	1964.27
395.48	1982.43
395.38	1818.48
395.28	1748.26
395.18	1846.87
395.08	1787.4
394.98	1860.67
394.88	1819.67
394.78	1762.12
394.68	1849.04
394.58	1858.56
394.48	1858
394.38	1807.22
394.28	1798.49
394.18	1635.28
394.08	1692.43
393.98	1821.93
393.88	1850.82
393.78	1823.18
393.68	1780.37
393.58	1736.42
393.48	1824.42
393.38	1742.69
393.28	1679.05
393.18	1727.17
393.08	1727.15
392.98	1724.75
392.88	1717.06
392.78	1686.84
392.68	1744.05
392.58	1719
