# Supplementary material for: Dataset of emission and excitation spectra, UV–vis absorption spectra, and XPS spectra of graphitic C3N4
Source: Data Brief. 2018 Oct 3;21:501–10. doi: 10.1016/j.dib.2018.09.123 (PMC6199237; doi:10.1016/j.dib.2018.09.123)
Supplement: Supplementary file 2 — Supplementary material [file mmc2.zip › Raw Data/Fig 4/Fig 4c/N2 600íμ.txt]

410.78	3961.71
410.68	3770.66
410.58	3997.42
410.48	3864.92
410.38	3804.83
410.28	3840.85
410.18	3943.69
410.08	4002.36
409.98	3957.61
409.88	3824.81
409.78	3873.32
409.68	3846.83
409.58	3974.89
409.48	3947.95
409.38	3854.53
409.28	3821.33
409.18	3889.9
409.08	3973.35
408.98	3795.76
408.88	3800.11
408.78	3662.67
408.68	3787.97
408.58	3956.28
408.48	3821.81
408.38	3833.91
408.28	3856.63
408.18	3739.08
408.08	3840.15
407.98	3773.12
407.88	3862.56
407.78	3893.57
407.68	4099.49
407.58	4113.92
407.48	4239.48
407.38	4211.07
407.28	4203.51
407.18	4243.33
407.08	4175.36
406.98	4173.65
406.88	4188.61
406.78	4300.23
406.68	4259.54
406.58	4177.93
406.48	4177.41
406.38	4244.91
406.28	4360.93
406.18	4309.6
406.08	4399.98
405.98	4486.38
405.88	4282.88
405.78	4529.63
405.68	4446.15
405.58	4493.19
405.48	4594.56
405.38	4541.75
405.28	4630.61
405.18	4783.23
405.08	4848.99
404.98	4860.7
404.88	4916.34
404.78	5064.46
404.68	5032.68
404.58	5078.41
404.48	5151.83
404.38	5340.94
404.28	5183.35
404.18	5218.35
404.08	5095.09
403.98	4992.27
403.88	4998.43
403.78	4864.74
403.68	4650.5
403.58	4613.44
403.48	4358.58
403.38	4312.76
403.28	4093.4
403.18	4025.18
403.08	3926.1
402.98	3768.33
402.88	3720.82
402.78	3738.91
402.68	3626.99
402.58	3533.84
402.48	3708.65
402.38	3869.47
402.28	4037.42
402.18	4385.97
402.08	4773.27
401.98	5057.49
401.88	5618.82
401.78	6359.3
401.68	7027.76
401.58	7759.42
401.48	8250.53
401.38	8852.77
401.28	9334.71
401.18	9953.53
401.08	9991.52
400.98	10281.9
400.88	10228
400.78	10283.9
400.68	10597.5
400.58	10578.8
400.48	10913
400.38	11496.8
400.28	11849.1
400.18	12298.6
400.08	12793
399.98	13091.9
399.88	13311.7
399.78	14306.9
399.68	15287.6
399.58	16919.3
399.48	19200.3
399.38	22432.9
399.28	25641.8
399.18	29521.9
399.08	33645
398.98	37719.6
398.88	40705.2
398.78	42483.7
398.68	42823.1
398.58	42018.1
398.48	39164.6
398.38	34988.2
398.28	29645.2
398.18	24245.7
398.08	19490.6
397.98	14543.3
397.88	11008
397.78	8182.32
397.68	6157.89
397.58	4731.77
397.48	3899.44
397.38	3166.83
397.28	2842.01
397.18	2604.91
397.08	2431.53
396.98	2242.38
396.88	2091.68
396.78	2100.56
396.68	2072.61
396.58	1941.94
396.48	1978.4
396.38	1934.41
396.28	1952.54
396.18	1885.04
396.08	1812.35
395.98	1784.23
395.88	1804.58
395.78	1757.53
395.68	1777.41
395.58	1701.81
395.48	1742.11
395.38	1784.86
395.28	1810.08
395.18	1708.43
395.08	1777.42
394.98	1747.55
394.88	1762.71
394.78	1622.92
394.68	1637.86
394.58	1669.65
394.48	1611.03
394.38	1622.1
394.28	1622.56
394.18	1751.03
394.08	1739.29
393.98	1631.5
393.88	1658.39
393.78	1619.31
393.68	1585.24
393.58	1620.47
393.48	1605.48
393.38	1677.83
393.28	1648.49
393.18	1666.5
393.08	1652.77
392.98	1612.4
392.88	1610.91
392.78	1608.71
