# Supplementary material for: Dataset of emission and excitation spectra, UV–vis absorption spectra, and XPS spectra of graphitic C3N4
Source: Data Brief. 2018 Oct 3;21:501–10. doi: 10.1016/j.dib.2018.09.123 (PMC6199237; doi:10.1016/j.dib.2018.09.123)
Supplement: Supplementary file 2 — Supplementary material [file mmc2.zip › Raw Data/Fig 4/Fig 4c/N2 650íμ.txt]

410.68	3933.52
410.58	3840.47
410.48	3985.5
410.38	3874.17
410.28	3783.11
410.18	3720.72
410.08	3793.39
409.98	3714.13
409.88	3758.36
409.78	3710.76
409.68	3723.71
409.58	3648.39
409.48	3605.86
409.38	3710.19
409.28	3650.73
409.18	3611.97
409.08	3644.14
408.98	3850.28
408.88	3860.96
408.78	3690.69
408.68	3652.08
408.58	3795.11
408.48	3684.38
408.38	3681.33
408.28	3643.89
408.18	3611.53
408.08	3708.93
407.98	3788.92
407.88	3726.91
407.78	3627.6
407.68	3845.51
407.58	3861.2
407.48	3887.97
407.38	4006.23
407.28	4075.04
407.18	4077.34
407.08	4098.39
406.98	4094.52
406.88	4237.91
406.78	4200.78
406.68	4183.65
406.58	4054.78
406.48	4078.81
406.38	4209.4
406.28	4236.83
406.18	4034.18
406.08	4119.84
405.98	4219.4
405.88	4069.68
405.78	4374.61
405.68	4342.71
405.58	4313.72
405.48	4410.86
405.38	4377.62
405.28	4236.17
405.18	4348.75
405.08	4487.73
404.98	4675.52
404.88	4671.89
404.78	4759.31
404.68	4959.55
404.58	4963.68
404.48	5051.43
404.38	5138.23
404.28	5188.89
404.18	5187.98
404.08	5137.4
403.98	5004.25
403.88	5036.97
403.78	5036.71
403.68	4953.14
403.58	4649.91
403.48	4575.39
403.38	4353.31
403.28	4299
403.18	4201.81
403.08	3902.65
402.98	3866.66
402.88	3875.8
402.78	3729.24
402.68	3686.63
402.58	3494.84
402.48	3555.47
402.38	3633.82
402.28	3613.62
402.18	3781.3
402.08	3947.31
401.98	4234.25
401.88	4661.76
401.78	5206.52
401.68	5798.28
401.58	6507.24
401.48	7088.05
401.38	7797.23
401.28	8445.12
401.18	9161.65
401.08	9544.87
400.98	9866.29
400.88	10001.4
400.78	10007.8
400.68	10127.9
400.58	10282.3
400.48	10450.8
400.38	10431.2
400.28	10541.9
400.18	11098.5
400.08	11536.1
399.98	11822.3
399.88	11869.8
399.78	12122.4
399.68	12526
399.58	13627.8
399.48	14538.2
399.38	16871.3
399.28	19311.4
399.18	23080.7
399.08	26921.1
398.98	30650.5
398.88	35476.5
398.78	39729.5
398.68	42292
398.58	43775.7
398.48	43872.3
398.38	41881.7
398.28	38091.9
398.18	33227.3
398.08	27529.6
397.98	22150.6
397.88	16601
397.78	12089.5
397.68	8868.51
397.58	6667.5
397.48	4901.96
397.38	3881.83
397.28	3326.29
397.18	2842.29
397.08	2596.48
396.98	2448.82
396.88	2270.44
396.78	2174.71
396.68	1977.24
396.58	1922.36
396.48	1967.25
396.38	1796.49
396.28	1825.69
396.18	1834.1
396.08	1732.94
395.98	1702.44
395.88	1747.6
395.78	1718.55
395.68	1683.73
395.58	1725.95
395.48	1632.29
395.38	1696.32
395.28	1665.18
395.18	1747.34
395.08	1699.58
394.98	1686.4
394.88	1537.69
394.78	1675.48
394.68	1628.9
394.58	1665.58
394.48	1662.51
394.38	1713.49
394.28	1665.07
394.18	1682.86
394.08	1635.56
393.98	1628.3
393.88	1705.84
393.78	1660.05
393.68	1592.29
393.58	1648.78
393.48	1543.96
393.38	1672.97
393.28	1622.49
393.18	1593.62
393.08	1597.68
392.98	1667.3
392.88	1528.47
392.78	1666.89
392.68	1644.9
