# Supplementary material for: Dataset of emission and excitation spectra, UV–vis absorption spectra, and XPS spectra of graphitic C3N4
Source: Data Brief. 2018 Oct 3;21:501–10. doi: 10.1016/j.dib.2018.09.123 (PMC6199237; doi:10.1016/j.dib.2018.09.123)
Supplement: Supplementary file 2 — Supplementary material [file mmc2.zip › Raw Data/Fig 4/Fig 4d/Air 450íμ.txt]

545.88	5896.55286
545.78	5670.27057
545.68	5586.72114
545.58	5655.40829
545.48	5786.898
545.38	5847.44257
545.28	5845.43771
545.18	5868.03486
545.08	5800.60971
544.98	5766.46657
544.88	5736.14829
544.78	5709.07686
544.68	5633.40857
544.58	5750.37029
544.48	5868.97086
544.38	5934.54657
544.28	5812.31657
544.18	5797.61
544.08	5818.00771
543.98	5851.23571
543.88	5868.77514
543.78	5920.86743
543.68	5784.29629
543.58	5618.068
543.48	5601.59629
543.38	5752.528
543.28	5780.35171
543.18	5708.35714
543.08	5705.36457
542.98	5770.13371
542.88	5857.758
542.78	5775.58286
542.68	5743.33
542.58	5708.05543
542.48	5768.55657
542.38	5764.11714
542.28	5751.21857
542.18	5707.73057
542.08	5617.006
541.98	5568.86771
541.88	5569.27257
541.78	5637.49057
541.68	5621.19943
541.58	5677.85314
541.48	5815.18486
541.38	5897.71257
541.28	5838.90857
541.18	5795.87743
541.08	5865.92829
540.98	5831.67314
540.88	5868.98229
540.78	5772.38
540.68	5706.99571
540.58	5640.99229
540.48	5717.70114
540.38	5631.51543
540.28	5632.87229
540.18	5707.508
540.08	5737.22771
539.98	5613.31514
539.88	5709.90143
539.78	5850.85114
539.68	5898.21257
539.58	5713.89543
539.48	5748.88771
539.38	5950.40914
539.28	5962.48114
539.18	5741.86857
539.08	5658.25686
538.98	5682.50914
538.88	5612.08686
538.78	5542.11971
538.68	5569.88743
538.58	5675.36971
538.48	5693.16829
538.38	5660.23171
538.28	5631.14686
538.18	5708.31743
538.08	5678.518
537.98	5654.29057
537.88	5653.89543
537.78	5719.46543
537.68	5757.718
537.58	5873.71029
537.48	5852.36
537.38	5742.54171
537.28	5604.75486
537.18	5624.646
537.08	5709.93829
536.98	5757.46971
536.88	5703.57857
536.78	5664.50286
536.68	5693.14086
536.58	5754.94286
536.48	5803.45057
536.38	5777.06086
536.28	5754.33714
536.18	5698.14886
536.08	5653.16857
535.98	5545.59343
535.88	5531.71457
535.78	5651.60171
535.68	5790.58943
535.58	5830.83829
535.48	5679.08257
535.38	5564.04543
535.28	5576.72114
535.18	5733.63886
535.08	5677.70514
534.98	5745.32171
534.88	5935.10771
534.78	6030.21857
534.68	5908.21457
534.58	5783.05343
534.48	5882.84229
534.38	6062.78229
534.28	6242.47114
534.18	6279.73829
534.08	6402.69257
533.98	6689.258
533.88	6959.14714
533.78	7055.684
533.68	7122.91971
533.58	7326.34286
533.48	7638.04714
533.38	7958.61514
533.28	8279.92114
533.18	8586.91514
533.08	8772.05429
532.98	8994.08886
532.88	9356.75086
532.78	9952.25229
532.68	10574.45286
532.58	10949.69657
532.48	11175.24286
532.38	11382.39714
532.28	11492.73429
532.18	11516.27714
532.08	11680.34857
531.98	11702.70857
531.88	11273.70286
531.78	10716.00571
531.68	10439.02029
531.58	10141.07914
531.48	9605.55514
531.38	9124.93943
531.28	8594.78314
531.18	8040.03571
531.08	7557.97029
530.98	7307.13457
530.88	7026.81943
530.78	6646.326
530.68	6364.41657
530.58	6222.45657
530.48	6205.15943
530.38	6110.61657
530.28	6051.88943
530.18	6077.50514
530.08	6034.69114
529.98	5834.74571
529.88	5709.35029
529.78	5709.55829
529.68	5710.44229
529.58	5622.71343
529.48	5717.57257
529.38	5688.08629
529.28	5709.42657
529.18	5663.76086
529.08	5723.70886
528.98	5626.36029
528.88	5689.77343
528.78	5712.70229
528.68	5713.02829
528.58	5696.32743
528.48	5796.44714
528.38	5779.32914
528.28	5648.18057
528.18	5529.46286
528.08	5641.68771
527.98	5782.36229
527.88	5716.96943
527.78	5628.00543
527.68	5662.21057
527.58	5657.354
527.48	5562.95971
527.38	5486.57743
527.28	5557.822
527.18	5543.44886
527.08	5553.44057
526.98	5618.30886
526.88	5721.36143
526.78	5766.19286
526.68	5633.27029
526.58	5571.20314
526.48	5631.66714
526.38	5781.38286
526.28	5737.802
526.18	5579.20543
526.08	5581.80514
525.98	5581.09057
525.88	5621.25886
