# Supplementary material for: Dataset of emission and excitation spectra, UV–vis absorption spectra, and XPS spectra of graphitic C3N4
Source: Data Brief. 2018 Oct 3;21:501–10. doi: 10.1016/j.dib.2018.09.123 (PMC6199237; doi:10.1016/j.dib.2018.09.123)
Supplement: Supplementary file 2 — Supplementary material [file mmc2.zip › Raw Data/Fig 4/Fig 4d/Air 500íμ .txt]

545.68	5566.138
545.58	5558.772
545.48	5551.456
545.38	5522.25314
545.28	5543.00886
545.18	5592.42143
545.08	5656.24629
544.98	5594.754
544.88	5529.27971
544.78	5590.37371
544.68	5629.07743
544.58	5544.868
544.48	5448.80857
544.38	5529.26114
544.28	5562.05229
544.18	5449.37257
544.08	5383.23029
543.98	5501.73286
543.88	5643.91457
543.78	5550.57657
543.68	5548.58114
543.58	5625.79229
543.48	5622.14743
543.38	5530.98571
543.28	5423.13943
543.18	5494.63143
543.08	5493.12286
542.98	5474.54286
542.88	5422.416
542.78	5367.70257
542.68	5382.80143
542.58	5525.55771
542.48	5565.94429
542.38	5449.44343
542.28	5341.33057
542.18	5456.66371
542.08	5462.11743
541.98	5455.35
541.88	5342.148
541.78	5297.19114
541.68	5287.14114
541.58	5362.97914
541.48	5439.86514
541.38	5512.97171
541.28	5492.90257
541.18	5411.62571
541.08	5364.33771
540.98	5411.3
540.88	5478.78971
540.78	5461.29857
540.68	5392.82
540.58	5372.628
540.48	5426.31429
540.38	5465.33086
540.28	5458.53486
540.18	5406.32
540.08	5396.88629
539.98	5419.65229
539.88	5398.92343
539.78	5270.81714
539.68	5196.32657
539.58	5205.198
539.48	5387.948
539.38	5463.76057
539.28	5496.98743
539.18	5504.32229
539.08	5430.13714
538.98	5343.07429
538.88	5344.09486
538.78	5450.81371
538.68	5410.426
538.58	5343.77029
538.48	5420.56943
538.38	5502.45886
538.28	5539.59457
538.18	5490.762
538.08	5489.69543
537.98	5472.54171
537.88	5462.88343
537.78	5492.33457
537.68	5488.01457
537.58	5567.54029
537.48	5555.94714
537.38	5472.40914
537.28	5422.06543
537.18	5528.37371
537.08	5507.56971
536.98	5537.48686
536.88	5591.30029
536.78	5606.56829
536.68	5495.22457
536.58	5461.03514
536.48	5445.32029
536.38	5556.47343
536.28	5671.98343
536.18	5608.97743
536.08	5428.48114
535.98	5420.572
535.88	5482.45829
535.78	5458.43371
535.68	5418.49
535.58	5392.28886
535.48	5356.40029
535.38	5334.812
535.28	5420.28771
535.18	5426.526
535.08	5397.75714
534.98	5405.80029
534.88	5472.59343
534.78	5451.72829
534.68	5447.23457
534.58	5555.94486
534.48	5651.87429
534.38	5726.66486
534.28	5714.03886
534.18	5797.15171
534.08	5820.55371
533.98	5857.34743
533.88	5944.426
533.78	6112.556
533.68	6257.096
533.58	6364.11229
533.48	6479.63143
533.38	6622.36257
533.28	6760.89486
533.18	6982.97286
533.08	7176.09
532.98	7273.38886
532.88	7360.83914
532.78	7577.30771
532.68	7832.26857
532.58	7905.26371
532.48	7954.80629
532.38	8121.85971
532.28	8294.65914
532.18	8376.92257
532.08	8371.67171
531.98	8241.09657
531.88	8213.51543
531.78	8066.956
531.68	7884.31057
531.58	7596.14543
531.48	7498.33429
531.38	7312.45286
531.28	7028.638
531.18	6784.48829
531.08	6617.43657
530.98	6565.19171
530.88	6363.09371
530.78	6072.97886
530.68	5842.38857
530.58	5861.30143
530.48	5850.738
530.38	5780.14486
530.28	5674.77457
530.18	5644.28143
530.08	5464.17429
529.98	5311.88343
529.88	5332.56343
529.78	5450.80086
529.68	5527.06657
529.58	5459.88171
529.48	5516.75629
529.38	5507.92914
529.28	5499.378
529.18	5432.31029
529.08	5501.13629
528.98	5464.076
528.88	5372.924
528.78	5379.08343
528.68	5374.55057
528.58	5381.50686
528.48	5307.60229
528.38	5344.55886
528.28	5242.73114
528.18	5254.14714
528.08	5224.132
527.98	5293.63829
527.88	5435.99514
527.78	5555.46371
527.68	5522.34429
527.58	5375.22543
527.48	5402.67171
527.38	5485.43571
527.28	5539.16343
527.18	5468.11514
527.08	5420.54857
526.98	5374.52429
526.88	5335.03686
526.78	5270.29914
526.68	5334.11629
526.58	5479.68
526.48	5582.09429
526.38	5547.93457
526.28	5520.47457
526.18	5395.96714
526.08	5311.57114
525.98	5238.84543
525.88	5312.00086
525.78	5404.15143
525.68	5531.64914
