# Supplementary material for: Dataset of emission and excitation spectra, UV–vis absorption spectra, and XPS spectra of graphitic C3N4
Source: Data Brief. 2018 Oct 3;21:501–10. doi: 10.1016/j.dib.2018.09.123 (PMC6199237; doi:10.1016/j.dib.2018.09.123)
Supplement: Supplementary file 2 — Supplementary material [file mmc2.zip › Raw Data/Fig 4/Fig 4d/Air 550íμ.txt]

545.78	5591.04914
545.68	5583.00543
545.58	5590.38886
545.48	5618.12571
545.38	5680.61314
545.28	5688.10286
545.18	5739.94086
545.08	5778.45314
544.98	5773.76743
544.88	5726.46486
544.78	5589.13543
544.68	5628.548
544.58	5655.09886
544.48	5637.80571
544.38	5600.19029
544.28	5621.06371
544.18	5662.82971
544.08	5676.18743
543.98	5687.49029
543.88	5588.13743
543.78	5478.14829
543.68	5557.82457
543.58	5609.55771
543.48	5579.16829
543.38	5604.36629
543.28	5751.19286
543.18	5732.21657
543.08	5457.10943
542.98	5428.37314
542.88	5672.31971
542.78	5757.67629
542.68	5547.02829
542.58	5413.53543
542.48	5499.89286
542.38	5517.30943
542.28	5521.30457
542.18	5595.904
542.08	5683.448
541.98	5638.506
541.88	5610.45086
541.78	5596.30371
541.68	5629.70143
541.58	5549.87
541.48	5627.47457
541.38	5665.45286
541.28	5734.428
541.18	5711.62429
541.08	5679.75343
540.98	5546.15714
540.88	5496.39314
540.78	5613.96943
540.68	5755.90143
540.58	5773.47286
540.48	5705.42829
540.38	5701.64686
540.28	5705.60771
540.18	5594.14086
540.08	5544.84571
539.98	5680.066
539.88	5742.71571
539.78	5566.73086
539.68	5462.00914
539.58	5485.884
539.48	5566.27286
539.38	5572.88057
539.28	5677.15857
539.18	5721.06914
539.08	5793.63629
538.98	5690.65857
538.88	5584.832
538.78	5508.48371
538.68	5666.23943
538.58	5788.76657
538.48	5683.59
538.38	5524.68
538.28	5445.14171
538.18	5598.99229
538.08	5655.92971
537.98	5716.83057
537.88	5548.38286
537.78	5482.41143
537.68	5543.69914
537.58	5731.49629
537.48	5687.98
537.38	5639.73171
537.28	5714.64743
537.18	5737.43771
537.08	5681.48171
536.98	5599.46886
536.88	5657.05743
536.78	5670.87257
536.68	5731.228
536.58	5764.05657
536.48	5787.40514
536.38	5760.90286
536.28	5599.98343
536.18	5576.54314
536.08	5631.67943
535.98	5703.34114
535.88	5678.01429
535.78	5704.89886
535.68	5643.93571
535.58	5494.49229
535.48	5515.48457
535.38	5652.75057
535.28	5753.07429
535.18	5604.498
535.08	5556.93429
534.98	5694.30686
534.88	5897.45057
534.78	5867.76886
534.68	5689.17743
534.58	5556.66257
534.48	5583.92029
534.38	5716.00314
534.28	6001.93029
534.18	6142.68857
534.08	6253.12343
533.98	6312.52257
533.88	6405.53286
533.78	6460.85314
533.68	6594.83771
533.58	6627.85486
533.48	6647.93657
533.38	6687.15286
533.28	6991.79914
533.18	7185.11743
533.08	7397.51257
532.98	7364.81971
532.88	7523.68629
532.78	7665.162
532.68	7834.476
532.58	7948.95
532.48	8014.65571
532.38	8106.71143
532.28	8159.71743
532.18	8192.26314
532.08	8024.262
531.98	7868.70543
531.88	7838.42886
531.78	7756.74657
531.68	7677.25029
531.58	7560.67629
531.48	7492.75457
531.38	7309.576
531.28	7064.51543
531.18	6954.70229
531.08	6800.04486
530.98	6675.52171
530.88	6532.47371
530.78	6448.65457
530.68	6143.58971
530.58	6000.09457
530.48	5901.50057
530.38	5931.872
530.28	5910.87371
530.18	5947.37514
530.08	5877.68486
529.98	5772.49286
529.88	5742.33257
529.78	5711.23086
529.68	5676.02457
529.58	5635.61886
529.48	5585.63
529.38	5565.29143
529.28	5603.90857
529.18	5622.95943
529.08	5556.33686
528.98	5540.69829
528.88	5561.66543
528.78	5578.20686
528.68	5586.84229
528.58	5600.52429
528.48	5427.92486
528.38	5352.59086
528.28	5403.09943
528.18	5490.58629
528.08	5609.94086
527.98	5702.77314
527.88	5679.76743
527.78	5596.75057
527.68	5636.22143
527.58	5622.45514
527.48	5481.35314
527.38	5376.64143
527.28	5475.78514
527.18	5692.33629
527.08	5787.55629
526.98	5685.97543
526.88	5542.54686
526.78	5594.11543
526.68	5797.31657
526.58	5755.45429
526.48	5595.8
526.38	5516.03486
526.28	5548.43486
526.18	5582.12514
526.08	5621.05914
525.98	5657.81229
525.88	5590.44914
525.78	5431.56171
