# Supplementary material for: Dataset of emission and excitation spectra, UV–vis absorption spectra, and XPS spectra of graphitic C3N4
Source: Data Brief. 2018 Oct 3;21:501–10. doi: 10.1016/j.dib.2018.09.123 (PMC6199237; doi:10.1016/j.dib.2018.09.123)
Supplement: Supplementary file 2 — Supplementary material [file mmc2.zip › Raw Data/Fig 4/Fig 4d/Air 600íμ.txt]

545.78	6431.46
545.68	6124.74
545.58	5964.37
545.48	5936.342
545.38	6130.85171
545.28	6260.63457
545.18	6266.80771
545.08	6185.76629
544.98	6159.224
544.88	6085.58457
544.78	5993.90257
544.68	5969.18314
544.58	6062.83086
544.48	6257.07086
544.38	6158.72714
544.28	6040.70029
544.18	6035.07257
544.08	6126.09943
543.98	6088.48714
543.88	6099.99571
543.78	6117.71143
543.68	6054.01
543.58	5923.61657
543.48	5908.49914
543.38	6002.71914
543.28	6094.55429
543.18	6138.51971
543.08	6206.27229
542.98	6302.07743
542.88	6202.91657
542.78	6012.754
542.68	5836.53829
542.58	5944.70057
542.48	6080.71286
542.38	6168.13429
542.28	6061.84514
542.18	6047.106
542.08	6062.80057
541.98	6124.81514
541.88	6072.158
541.78	5995.84714
541.68	6065.13229
541.58	6129.99886
541.48	6091.73229
541.38	5880.17086
541.28	5894.82743
541.18	6010.342
541.08	6108.71343
540.98	6038.97971
540.88	6142.71657
540.78	6275.66029
540.68	6242.52114
540.58	6086.186
540.48	6010.29371
540.38	6092.74029
540.28	6090.00114
540.18	6068.09229
540.08	6052.82486
539.98	6236.16571
539.88	6299.97543
539.78	6292.83514
539.68	6228.53057
539.58	6233.97029
539.48	6141.248
539.38	6047.74886
539.28	6105.05857
539.18	6230.518
539.08	6307.65686
538.98	6194.33514
538.88	6142.55971
538.78	6110.32657
538.68	6112.62114
538.58	6064.26143
538.48	5950.08429
538.38	6007.63029
538.28	6129.458
538.18	6297.28343
538.08	6187.916
537.98	6144.22343
537.88	6060.24571
537.78	6225.272
537.68	6250.33771
537.58	6118.75971
537.48	6027.03943
537.38	6143.13429
537.28	6225.73057
537.18	6112.39229
537.08	6079.178
536.98	6152.20514
536.88	6135.43914
536.78	6004.52114
536.68	5920.00057
536.58	5999.84514
536.48	6058.11514
536.38	6076.69029
536.28	6125.936
536.18	6181.14114
536.08	6188.44571
535.98	6170.73114
535.88	6148.094
535.78	6111.00029
535.68	6024.54914
535.58	5882.66343
535.48	5950.14457
535.38	6084.88371
535.28	6191.592
535.18	6084.926
535.08	5968.05743
534.98	5943.16543
534.88	6051.38457
534.78	6144.41
534.68	6092.23343
534.58	6181.558
534.48	6363.016
534.38	6520.9
534.28	6481.59229
534.18	6468.85429
534.08	6495.17229
533.98	6501.07686
533.88	6545.90829
533.78	6750.22571
533.68	6973.288
533.58	7222.74714
533.48	7380.28657
533.38	7539.48514
533.28	7613.73114
533.18	7779.08857
533.08	7928.01229
532.98	7999.41657
532.88	8182.62143
532.78	8492.24657
532.68	8830.80829
532.58	8988.476
532.48	9151.82971
532.38	9185.24743
532.28	9249.12143
532.18	9457.93543
532.08	9472.16229
531.98	9239.91686
531.88	9060.68514
531.78	9070.22371
531.68	8936.34886
531.58	8727.126
531.48	8400.086
531.38	8083.98771
531.28	7918.66143
531.18	7746.94914
531.08	7566.94086
530.98	7482.91543
530.88	7344.826
530.78	7102.43429
530.68	6894.63514
530.58	6822.974
530.48	6620.20429
530.38	6569.372
530.28	6476.312
530.18	6407.22971
530.08	6253.692
529.98	6225.19229
529.88	6187.12086
529.78	6200.12543
529.68	6164.82657
529.58	6081.10314
529.48	6003.25286
529.38	5861.56857
529.28	5779.69657
529.18	5875.814
529.08	6067.21
528.98	6084.48343
528.88	6081.94057
528.78	6165.26229
528.68	6244.67857
528.58	6174.48057
528.48	6027.18571
528.38	6043.45029
528.28	6078.448
528.18	6084.68114
528.08	5964.924
527.98	6081.03914
527.88	6183.53114
527.78	6194.11314
527.68	6066.694
527.58	6090.33229
527.48	6126.87971
527.38	6040.65743
527.28	5947.42457
527.18	5949.528
527.08	5992.24229
526.98	5926.49943
526.88	5973.91343
526.78	6036.57914
526.68	6132.17543
526.58	6069.74914
526.48	5998.88029
526.38	5972.00314
526.28	6052.39686
526.18	5989.69429
526.08	5906.83429
525.98	5966.22771
525.88	5978.13286
525.78	5999.37229
