# Supplementary material for: Dataset of emission and excitation spectra, UV–vis absorption spectra, and XPS spectra of graphitic C3N4
Source: Data Brief. 2018 Oct 3;21:501–10. doi: 10.1016/j.dib.2018.09.123 (PMC6199237; doi:10.1016/j.dib.2018.09.123)
Supplement: Supplementary file 2 — Supplementary material [file mmc2.zip › Raw Data/Fig 4/Fig 4d/Air 650íμ.txt]

545.78	6057.35257
545.68	6032.25371
545.58	6056.40343
545.48	6146.56886
545.38	6223.34629
545.28	6132.86914
545.18	5980.59429
545.08	6024.68143
544.98	6115.29343
544.88	6060.82771
544.78	6006.97771
544.68	5971.90914
544.58	5850.69057
544.48	5835.96629
544.38	5985.47543
544.28	6087.44943
544.18	6115.58971
544.08	6062.05571
543.98	6085.97857
543.88	6002.12
543.78	6129.06714
543.68	6072.96886
543.58	6068.90571
543.48	5949.07571
543.38	5970.86286
543.28	5844.43886
543.18	5841.40686
543.08	5964.06829
542.98	6078.73314
542.88	6120.15057
542.78	6133.95971
542.68	6104.876
542.58	6088.36771
542.48	6040.53
542.38	5942.36286
542.28	5877.02314
542.18	5992.56829
542.08	6123.96657
541.98	6266.83257
541.88	6133.95943
541.78	6012.39543
541.68	5858.93486
541.58	6022.77829
541.48	5986.82171
541.38	6001.47914
541.28	5906.52029
541.18	5938.156
541.08	6044.102
540.98	6199.98657
540.88	6156.59771
540.78	5985.71371
540.68	5905.78
540.58	5995.59286
540.48	5988.46514
540.38	6039.92229
540.28	6087.87429
540.18	6097.22057
540.08	6031.93029
539.98	6064.58771
539.88	6106.42629
539.78	6088.41829
539.68	6002.66743
539.58	5916.21543
539.48	5963.242
539.38	6082.80743
539.28	5929.14657
539.18	5798.29429
539.08	5868.37514
538.98	6109.70714
538.88	6107.93314
538.78	6046.10143
538.68	5979.286
538.58	5938.51029
538.48	5931.29943
538.38	5923.20943
538.28	5959.52257
538.18	5960.62914
538.08	6049.022
537.98	6173.48543
537.88	6327.35743
537.78	6290.81143
537.68	6198.06514
537.58	6096.72229
537.48	6115.39771
537.38	6084.68029
537.28	6064.13114
537.18	6066.186
537.08	6099.70143
536.98	6135.35571
536.88	6193.22771
536.78	6164.82971
536.68	6077.15543
536.58	6092.00657
536.48	6092.13657
536.38	6115.52743
536.28	6135.06514
536.18	6095.24286
536.08	5970.95686
535.98	5977.92914
535.88	6024.16429
535.78	6004.34829
535.68	5997.926
535.58	6112.24343
535.48	6165.32429
535.38	6114.91971
535.28	6033.10257
535.18	6010.45743
535.08	5986.27829
534.98	6025.02829
534.88	6205.42114
534.78	6171.89629
534.68	6065.83114
534.58	6075.00714
534.48	6265.056
534.38	6412.86829
534.28	6621.532
534.18	6692.636
534.08	6758.96086
533.98	6806.53571
533.88	6938.81257
533.78	7035.49143
533.68	7227.24657
533.58	7397.56714
533.48	7561.234
533.38	7536.68971
533.28	7590.34229
533.18	7811.01
533.08	8115.21229
532.98	8463.35371
532.88	8558.48029
532.78	8626.60771
532.68	8700.68686
532.58	8920.50629
532.48	8951.12571
532.38	9081.95714
532.28	9154.72343
532.18	9136.49486
532.08	8917.18686
531.98	8923.73743
531.88	8965.886
531.78	8965.20714
531.68	8650.64686
531.58	8440.01486
531.48	8274.174
531.38	7923.99086
531.28	7526.23914
531.18	7422.324
531.08	7448.55429
530.98	7266.37257
530.88	6879.69971
530.78	6587.69114
530.68	6470.638
530.58	6586.84886
530.48	6679.40114
530.38	6534.88314
530.28	6212.846
530.18	6028.31371
530.08	6169.93857
529.98	6282.46486
529.88	6210.532
529.78	6038.842
529.68	6098.49
529.58	6154.79543
529.48	6030.05543
529.38	5852.37771
529.28	5782.60343
529.18	5873.23914
529.08	5966.52143
528.98	5994.31714
528.88	6018.54
528.78	5974.852
528.68	5911.57629
528.58	5929.16457
528.48	6084.57429
528.38	5970.28114
528.28	5847.12886
528.18	5917.33029
528.08	6019.25686
527.98	5967.83914
527.88	5940.80257
527.78	6007.114
527.68	5995.73486
527.58	5907.84886
527.48	5960.70971
527.38	6023.75229
527.28	5971.77343
527.18	5898.86629
527.08	6006.928
526.98	6081.96857
526.88	6096.96829
526.78	6072.69771
526.68	5942.29657
526.58	5745.42543
526.48	5828.58143
526.38	5952.98314
526.28	6035.09171
526.18	6068.33143
526.08	6188.46229
525.98	6074.66771
525.88	6039.19886
525.78	6001.61429
