# Supplementary material for: Dataset of emission and excitation spectra, UV–vis absorption spectra, and XPS spectra of graphitic C3N4
Source: Data Brief. 2018 Oct 3;21:501–10. doi: 10.1016/j.dib.2018.09.123 (PMC6199237; doi:10.1016/j.dib.2018.09.123)
Supplement: Supplementary file 2 — Supplementary material [file mmc2.zip › Raw Data/Fig 4/Fig 4d/N2 450íμ.txt]

545.48	5206.47371
545.38	5044.69114
545.28	4966.49429
545.18	4957.44971
545.08	5001.84457
544.98	5056.10371
544.88	5092.15571
544.78	5213.818
544.68	5269.98771
544.58	5127.24686
544.48	5005.05829
544.38	4968.72857
544.28	5029.80543
544.18	5040.938
544.08	5053.662
543.98	5139.63486
543.88	5216.44571
543.78	5120.088
543.68	5020.41343
543.58	5021.186
543.48	5044.13143
543.38	5110.566
543.28	5160.212
543.18	5162.49914
543.08	4988.076
542.98	5002.13371
542.88	5131.19686
542.78	5188.13657
542.68	5166.61
542.58	5095.092
542.48	5093.08743
542.38	5091.33429
542.28	5142.72657
542.18	5037.096
542.08	5019.32457
541.98	5040.84514
541.88	5097.02286
541.78	5017.06114
541.68	5020.93371
541.58	4973.36429
541.48	4916.42286
541.38	4866.42971
541.28	4932.276
541.18	5015.11057
541.08	5147.74886
540.98	5262.61257
540.88	5233.28971
540.78	5064.70514
540.68	5007.71686
540.58	4975.232
540.48	4990.54
540.38	5045.75943
540.28	5053.17886
540.18	5013.846
540.08	4977.95457
539.98	4965.06229
539.88	4974.81543
539.78	5039.51857
539.68	5097.12629
539.58	5152.03486
539.48	5181.61743
539.38	5047.24886
539.28	4965.19829
539.18	5012.86514
539.08	5158.47743
538.98	5147.85229
538.88	5029.26314
538.78	4984.64857
538.68	5066.98829
538.58	5093.21343
538.48	5158.74486
538.38	5165.01429
538.28	5127.20571
538.18	5026.75514
538.08	5122.42029
537.98	5070.37657
537.88	5098.32686
537.78	5127.02429
537.68	5174.36514
537.58	5105.26686
537.48	4969.45343
537.38	4934.05086
537.28	4909.22714
537.18	4941.07829
537.08	4983.764
536.98	5077.75286
536.88	5134.41029
536.78	5057.74029
536.68	4989.45943
536.58	4922.89429
536.48	5026.95143
536.38	5188.288
536.28	5091.79543
536.18	4943.23086
536.08	4918.47771
535.98	5114.11629
535.88	5101.52371
535.78	5060.00343
535.68	5033.66943
535.58	5026.606
535.48	5064.27171
535.38	5104.05143
535.28	5082.72657
535.18	5031.876
535.08	5086.11543
534.98	5204.61771
534.88	5265.96286
534.78	5281.744
534.68	5184.16829
534.58	5218.31857
534.48	5272.58314
534.38	5322.47629
534.28	5342.18771
534.18	5359.16114
534.08	5366.70971
533.98	5496.23343
533.88	5655.71514
533.78	5723.31371
533.68	5844.52343
533.58	6099.89086
533.48	6283.29886
533.38	6384.65371
533.28	6419.908
533.18	6458.36514
533.08	6651.27486
532.98	6914.07429
532.88	7073.71943
532.78	7232.14143
532.68	7541.22029
532.58	7786.19057
532.48	7934.21771
532.38	8097.22514
532.28	8116.37171
532.18	8048.72086
532.08	8072.56229
531.98	8062.12943
531.88	7893.15143
531.78	7695.86457
531.68	7653.53314
531.58	7518.016
531.48	7352.40486
531.38	7140.43143
531.28	6910.54571
531.18	6573.04829
531.08	6268.53343
530.98	6171.67543
530.88	6074.52629
530.78	5919.94
530.68	5810.86857
530.58	5755.87971
530.48	5703.83057
530.38	5645.22886
530.28	5542.94171
530.18	5276.08657
530.08	5130.72371
529.98	5115.594
529.88	5122.66657
529.78	5097.15029
529.68	5086.05857
529.58	5029.81086
529.48	5089.88171
529.38	5049.36971
529.28	5022.11714
529.18	4998.80514
529.08	5143.84286
528.98	5115.74343
528.88	5084.19743
528.78	5084.42857
528.68	5091.76514
528.58	5094.67114
528.48	5047.33086
528.38	5076.72629
528.28	4981.19286
528.18	5038.55971
528.08	5089.73429
527.98	5156.13543
527.88	5049.95343
527.78	4965.47657
527.68	5019.82057
527.58	5077.256
527.48	5121.74686
527.38	5018.92114
527.28	4994.19257
527.18	4980.86571
527.08	4960.43514
526.98	4857.15943
526.88	4899.87743
526.78	4985.06743
526.68	5063.85229
526.58	5055.40057
526.48	5031.54657
526.38	4983.32514
526.28	5000.95457
526.18	5028.75057
526.08	4946.12457
525.98	4896.12543
525.88	4838.51771
525.78	4909.24743
525.68	4997.30029
525.58	5161.76714
525.48	5398.15971
