# Supplementary material for: Dataset of emission and excitation spectra, UV–vis absorption spectra, and XPS spectra of graphitic C3N4
Source: Data Brief. 2018 Oct 3;21:501–10. doi: 10.1016/j.dib.2018.09.123 (PMC6199237; doi:10.1016/j.dib.2018.09.123)
Supplement: Supplementary file 2 — Supplementary material [file mmc2.zip › Raw Data/Fig 4/Fig 4d/N2 500íμ.txt]

545.78	5386.888
545.68	5372.798
545.58	5387.278
545.48	5433.63
545.38	5473.68114
545.28	5422.958
545.18	5354.46114
545.08	5288.40286
544.98	5380.73286
544.88	5502.81743
544.78	5723.77486
544.68	5709.696
544.58	5542.44514
544.48	5368.494
544.38	5288.65743
544.28	5274.61229
544.18	5326.25571
544.08	5337.55686
543.98	5394.60857
543.88	5439.60371
543.78	5426.72829
543.68	5340.068
543.58	5329.41829
543.48	5400.24886
543.38	5376.03114
543.28	5388.44914
543.18	5383.03057
543.08	5386.96343
542.98	5324.16229
542.88	5355.69914
542.78	5335.29429
542.68	5248.93486
542.58	5184.75286
542.48	5229.904
542.38	5337.12857
542.28	5348.306
542.18	5282.39971
542.08	5266.48886
541.98	5345.29371
541.88	5423.44657
541.78	5418.67486
541.68	5429.73543
541.58	5388.06257
541.48	5336.31229
541.38	5251.898
541.28	5251.622
541.18	5324.37029
541.08	5405.48857
540.98	5441.86657
540.88	5396.35114
540.78	5364.46686
540.68	5321.17714
540.58	5339.40486
540.48	5364.05029
540.38	5353.14429
540.28	5357.93029
540.18	5415.512
540.08	5475.69029
539.98	5416.84571
539.88	5393.642
539.78	5475.75543
539.68	5493.39314
539.58	5419.56686
539.48	5285.89629
539.38	5260.09686
539.28	5259.39429
539.18	5328.42343
539.08	5321.21086
538.98	5311.20171
538.88	5301.17257
538.78	5270.28886
538.68	5365.24714
538.58	5478.96257
538.48	5508.742
538.38	5258.78686
538.28	5187.49086
538.18	5306.62143
538.08	5399.27886
537.98	5382.87057
537.88	5425.70829
537.78	5457.20429
537.68	5398.56314
537.58	5344.66514
537.48	5447.90971
537.38	5521.63229
537.28	5504.26057
537.18	5532.01657
537.08	5547.40029
536.98	5500.13514
536.88	5352.06343
536.78	5397.83629
536.68	5401.02886
536.58	5360.39429
536.48	5387.014
536.38	5506.07257
536.28	5663.68314
536.18	5528.13914
536.08	5347.08171
535.98	5242.31171
535.88	5309.77857
535.78	5384.44143
535.68	5361.25143
535.58	5395.77057
535.48	5523.79829
535.38	5514.67057
535.28	5443.78286
535.18	5366.14086
535.08	5511.746
534.98	5537.46943
534.88	5562.09229
534.78	5702.23743
534.68	5803.58086
534.58	5866.99743
534.48	5873.60657
534.38	5870.82171
534.28	5781.59143
534.18	5764.50429
534.08	5967.62514
533.98	6089.63857
533.88	6154.98486
533.78	6213.50029
533.68	6430.53657
533.58	6590.77429
533.48	6649.57114
533.38	6521.75286
533.28	6593.99543
533.18	6877.86886
533.08	7235.30371
532.98	7343.45543
532.88	7377.49657
532.78	7496.70857
532.68	7676.65771
532.58	7728.714
532.48	7700.82857
532.38	7648.65629
532.28	7750.01714
532.18	7793.66829
532.08	7880.45571
531.98	7720.22457
531.88	7428.364
531.78	7134.41029
531.68	7039.22771
531.58	7008.52314
531.48	6863.70686
531.38	6683.50771
531.28	6483.18
531.18	6418.31343
531.08	6235.29086
530.98	6105.27171
530.88	5914.15029
530.78	5861.07914
530.68	5886.78343
530.58	6028.22457
530.48	5880.85457
530.38	5578.634
530.28	5481.028
530.18	5488.97457
530.08	5466.88371
529.98	5366.88257
529.88	5359.35829
529.78	5354.57914
529.68	5306.15114
529.58	5232.52943
529.48	5276.43914
529.38	5453.78514
529.28	5542.00314
529.18	5486.15143
529.08	5387.812
528.98	5400.91314
528.88	5477.01
528.78	5517.06286
528.68	5465.57343
528.58	5384.83629
528.48	5410.104
528.38	5505.248
528.28	5523.13171
528.18	5357.02114
528.08	5295.09829
527.98	5361.75971
527.88	5389.534
527.78	5351.93543
527.68	5289.31943
527.58	5297.67943
527.48	5377.82886
527.38	5553.72286
527.28	5635.47857
527.18	5561.03229
527.08	5525.00571
526.98	5518.026
526.88	5464.76686
526.78	5402.77829
526.68	5410.48143
526.58	5422.54857
526.48	5284.66229
526.38	5235.72714
526.28	5290.03686
526.18	5381.64114
526.08	5493.136
525.98	5432.83714
525.88	5373.18857
525.78	5267.42286
