# Supplementary material for: Dataset of emission and excitation spectra, UV–vis absorption spectra, and XPS spectra of graphitic C3N4
Source: Data Brief. 2018 Oct 3;21:501–10. doi: 10.1016/j.dib.2018.09.123 (PMC6199237; doi:10.1016/j.dib.2018.09.123)
Supplement: Supplementary file 2 — Supplementary material [file mmc2.zip › Raw Data/Fig 4/Fig 4d/N2 550íμ.txt]

545.58	5284.1
545.48	5249.082
545.38	5229.054
545.28	5177.25629
545.18	5249.01743
545.08	5359.58971
544.98	5267.45086
544.88	5185.58629
544.78	5199.12
544.68	5305.36457
544.58	5300.86086
544.48	5327.02086
544.38	5347.17371
544.28	5285.156
544.18	5174.22943
544.08	5120.814
543.98	5178.90429
543.88	5206
543.78	5192.58457
543.68	5146.86
543.58	5143.91257
543.48	5292.79029
543.38	5380.05514
543.28	5366.51514
543.18	5214.08429
543.08	5224.36
542.98	5328.65657
542.88	5413.43657
542.78	5372.07571
542.68	5381.92286
542.58	5412.224
542.48	5364.078
542.38	5323.84171
542.28	5358.936
542.18	5370.55886
542.08	5268.99914
541.98	5239.59257
541.88	5171.70657
541.78	5194.42943
541.68	5155.11886
541.58	5157.90514
541.48	5114.20943
541.38	5188.25257
541.28	5310.52343
541.18	5520.22486
541.08	5530.23657
540.98	5398.67114
540.88	5289.414
540.78	5300.82514
540.68	5366.68686
540.58	5370.05629
540.48	5257.43857
540.38	5144.49514
540.28	5231.10057
540.18	5295.01171
540.08	5238.57514
539.98	5321.84086
539.88	5410.84029
539.78	5302.91971
539.68	5191.12686
539.58	5213.40886
539.48	5326.28429
539.38	5306.92914
539.28	5272.93571
539.18	5300.16057
539.08	5343.82943
538.98	5447.56886
538.88	5431.14886
538.78	5401.78257
538.68	5278.68429
538.58	5230.63229
538.48	5254.10029
538.38	5262.05457
538.28	5306.71771
538.18	5298.04571
538.08	5323.04771
537.98	5325.33686
537.88	5375.18143
537.78	5402.94829
537.68	5353.28829
537.58	5283.90086
537.48	5323.074
537.38	5281.86057
537.28	5271.30743
537.18	5264.2
537.08	5364.00571
536.98	5392.28829
536.88	5385.92114
536.78	5250.02514
536.68	5094.65086
536.58	5202.80429
536.48	5178.47943
536.38	5182.61857
536.28	5270.32429
536.18	5427.18229
536.08	5280.47229
535.98	5174.98714
535.88	5184.28771
535.78	5196.518
535.68	5179.624
535.58	5250.50629
535.48	5250.80057
535.38	5302.76286
535.28	5251.25286
535.18	5290.742
535.08	5247.11143
534.98	5337.19571
534.88	5364.97257
534.78	5449.07314
534.68	5413.52857
534.58	5397.48029
534.48	5311.11629
534.38	5413.18429
534.28	5558.21914
534.18	5726.518
534.08	5670.08286
533.98	5714.86686
533.88	5863.72286
533.78	5982.74857
533.68	5989.38943
533.58	6056.98
533.48	6241.20229
533.38	6332.14886
533.28	6461.68314
533.18	6513.12114
533.08	6579.47829
532.98	6564.74629
532.88	6773.13286
532.78	6828.43171
532.68	6933.42571
532.58	6998.036
532.48	7225.31143
532.38	7274.016
532.28	7307.48029
532.18	7251.66114
532.08	7384.95086
531.98	7586.95971
531.88	7668.46571
531.78	7469.03314
531.68	7274.62914
531.58	7139.148
531.48	6964.17114
531.38	6748.11571
531.28	6655.172
531.18	6433.90429
531.08	6232.72029
530.98	6179.39829
530.88	6153.33914
530.78	6105.18629
530.68	6029.85229
530.58	5987.09486
530.48	5768.84771
530.38	5654.13829
530.28	5534.802
530.18	5507.828
530.08	5427.79943
529.98	5476.12829
529.88	5543.80114
529.78	5531.03914
529.68	5402.998
529.58	5284.96143
529.48	5260.21857
529.38	5304.31143
529.28	5441.71371
529.18	5405.52543
529.08	5173.99914
528.98	5129.20543
528.88	5266.64714
528.78	5388.716
528.68	5263.04829
528.58	5115.68257
528.48	5085.18457
528.38	5088.22943
528.28	5146.17829
528.18	5214.49
528.08	5268.68286
527.98	5253.61543
527.88	5373.17743
527.78	5372.17914
527.68	5293.12114
527.58	5203.772
527.48	5277.23514
527.38	5237.47229
527.28	5261.10286
527.18	5265.28514
527.08	5180.99943
526.98	5085.43914
526.88	5093.61629
526.78	5156.63171
526.68	5233.90829
526.58	5242.30629
526.48	5219.53971
526.38	5285.35029
526.28	5452.002
526.18	5347.52686
526.08	5197.966
525.98	5281.24571
525.88	5542.49429
525.78	5524.97771
525.68	5434.20286
525.58	5228.96229
