# Supplementary material for: Dataset of emission and excitation spectra, UV–vis absorption spectra, and XPS spectra of graphitic C3N4
Source: Data Brief. 2018 Oct 3;21:501–10. doi: 10.1016/j.dib.2018.09.123 (PMC6199237; doi:10.1016/j.dib.2018.09.123)
Supplement: Supplementary file 2 — Supplementary material [file mmc2.zip › Raw Data/Fig 4/Fig 4d/N2 600íμ.txt]

545.78	4953.55686
545.68	5186.81257
545.58	5311.78114
545.48	5349.35343
545.38	5166.66029
545.28	5007.89371
545.18	4998.43686
545.08	5101.48943
544.98	5115.176
544.88	5151.46
544.78	5152.22714
544.68	5119.908
544.58	5029.91143
544.48	5029.21943
544.38	5035.65171
544.28	4992.62143
544.18	4964.13371
544.08	5060.51514
543.98	5175.73314
543.88	5284.95029
543.78	5286.70886
543.68	5348.03686
543.58	5263.81343
543.48	5262.51143
543.38	5094.326
543.28	5001.11629
543.18	4991.91143
543.08	4955.30343
542.98	4966.59686
542.88	4967.49971
542.78	5062.89343
542.68	4988.09657
542.58	5009.98971
542.48	5113.12029
542.38	5203.56571
542.28	5196.21086
542.18	5172.84143
542.08	5180.15229
541.98	5118.27
541.88	5081.352
541.78	5034.08514
541.68	5030.50714
541.58	4954.22914
541.48	4995.92057
541.38	4958.63914
541.28	4977.746
541.18	4973.09514
541.08	5075.60371
540.98	5117.41143
540.88	5105.26943
540.78	5054.38229
540.68	5106.74543
540.58	5065.96143
540.48	5119.61057
540.38	5110.17029
540.28	5128.76343
540.18	5105.542
540.08	5188.79829
539.98	5208.87486
539.88	5092.32857
539.78	5110.53143
539.68	5206.46686
539.58	5264.82914
539.48	5138.58971
539.38	5014.564
539.28	5037.34486
539.18	5061.86943
539.08	5094.59971
538.98	4940.92657
538.88	4998.534
538.78	5059.85943
538.68	5265.93057
538.58	5277.49
538.48	5249.76629
538.38	5053.93943
538.28	4935.80429
538.18	4968.24486
538.08	4988.394
537.98	5039.63714
537.88	5120.86714
537.78	5172.05829
537.68	5114.01343
537.58	5081.29857
537.48	5082.43314
537.38	5049.69057
537.28	5025.418
537.18	5047.83943
537.08	5072.63886
536.98	5144.64914
536.88	5137.95686
536.78	5057.68686
536.68	4980.57143
536.58	5002.70057
536.48	5050.95286
536.38	5104.22371
536.28	5257.046
536.18	5291.96629
536.08	5197.38886
535.98	5081.86743
535.88	5013.79543
535.78	4985.49286
535.68	5007.25771
535.58	5112.562
535.48	5016.95686
535.38	5041.74914
535.28	5082.97514
535.18	5116.53171
535.08	5153.86686
534.98	5300.00886
534.88	5318.01257
534.78	5263.49343
534.68	5334.53171
534.58	5406.41686
534.48	5301.43771
534.38	5266.174
534.28	5377.67286
534.18	5522.05829
534.08	5587.99914
533.98	5669.71629
533.88	5729.14314
533.78	5767.002
533.68	5837.33771
533.58	5940.26343
533.48	5942.16914
533.38	5975.72171
533.28	5958.93029
533.18	6070.43943
533.08	6259.15
532.98	6531.008
532.88	6725.43543
532.78	6761.97514
532.68	6760.96829
532.58	6761.54371
532.48	7014.68514
532.38	7152.66286
532.28	7135.98886
532.18	6925.66629
532.08	6826.22914
531.98	6948.79743
531.88	7061.13086
531.78	7022.66314
531.68	6796.14771
531.58	6610.76629
531.48	6430.85286
531.38	6328.54086
531.28	6195.44886
531.18	5991.89343
531.08	5859.104
530.98	5821.01771
530.88	5744.23114
530.78	5644.13486
530.68	5528.70057
530.58	5443.56971
530.48	5301.41057
530.38	5270.31343
530.28	5270.66486
530.18	5294.57229
530.08	5124.10257
529.98	5111.402
529.88	5231.57171
529.78	5352.29057
529.68	5189.31457
529.58	5084.36257
529.48	5032.286
529.38	5056.11657
529.28	5089.66286
529.18	5098.78857
529.08	5062.87257
528.98	5058.51771
528.88	5061.26486
528.78	4974.63171
528.68	4926.988
528.58	4981.11343
528.48	5104.39943
528.38	5163.676
528.28	5130.74714
528.18	5007.72629
528.08	5027.83886
527.98	5068.90629
527.88	5105.62829
527.78	5132.19171
527.68	5188.69
527.58	5182.004
527.48	5188.01714
527.38	5099.08886
527.28	4984.75029
527.18	4989.70457
527.08	5157.01943
526.98	5121.45057
526.88	4982.14343
526.78	4879.25743
526.68	5056.95257
526.58	5183.46229
526.48	5171.15914
526.38	5062.46943
526.28	5001.14457
526.18	5085.95857
526.08	5127.35543
525.98	5087.334
525.88	5068.832
525.78	5024.56
