# Supplementary material for: Dataset of emission and excitation spectra, UV–vis absorption spectra, and XPS spectra of graphitic C3N4
Source: Data Brief. 2018 Oct 3;21:501–10. doi: 10.1016/j.dib.2018.09.123 (PMC6199237; doi:10.1016/j.dib.2018.09.123)
Supplement: Supplementary file 2 — Supplementary material [file mmc2.zip › Raw Data/Fig 4/Fig 4d/N2 650íμ.txt]

545.68	4894.75086
545.58	4807.37657
545.48	4749.91514
545.38	4708.68371
545.28	4716.54771
545.18	4777.886
545.08	4906.61743
544.98	4976.38457
544.88	4833.19686
544.78	4863.03771
544.68	4922.80086
544.58	4950.62429
544.48	4910.97914
544.38	4931.76514
544.28	4891.21457
544.18	4822.22629
544.08	4860.69086
543.98	4910.77343
543.88	4946.30571
543.78	4914.42343
543.68	4831.73686
543.58	4719.63086
543.48	4785.68314
543.38	4840.54971
543.28	4948.252
543.18	4926.18771
543.08	4865.99257
542.98	4714.68657
542.88	4675.824
542.78	4713.57257
542.68	4709.47457
542.58	4722.10114
542.48	4750.65886
542.38	4810.36914
542.28	4771.20657
542.18	4770.13029
542.08	4799.00857
541.98	4896.19086
541.88	4854.11114
541.78	4823.19257
541.68	4762.05829
541.58	4847.33771
541.48	4909.63743
541.38	4964.90171
541.28	4920.34829
541.18	4963.53
541.08	4970.51229
540.98	4858.61429
540.88	4705.022
540.78	4824.95571
540.68	5020.28914
540.58	5039.394
540.48	4896.99771
540.38	4855.99629
540.28	4883.54343
540.18	4847.85543
540.08	4812.36514
539.98	4873.55114
539.88	4896.07857
539.78	4779.17371
539.68	4718.42714
539.58	4769.66229
539.48	4821.75943
539.38	4723.88286
539.28	4690.38257
539.18	4759.67914
539.08	4934.88257
538.98	4830.29086
538.88	4729.25657
538.78	4716.49571
538.68	4931.75686
538.58	4998.88543
538.48	5008.89571
538.38	4995.31371
538.28	4902.59771
538.18	4761.554
538.08	4663.35629
537.98	4827.26029
537.88	4816.06
537.78	4785.36829
537.68	4848.89629
537.58	5049.70057
537.48	5038.96686
537.38	4927.24
537.28	4930.78486
537.18	4928.18457
537.08	4866.32771
536.98	4759.48571
536.88	4793.77229
536.78	4824.70057
536.68	4795.29857
536.58	4829.11657
536.48	4941.12143
536.38	5030.83
536.28	4979.55257
536.18	5023.90771
536.08	5068.33457
535.98	5086.53143
535.88	4895.24457
535.78	4824.28143
535.68	4823.95114
535.58	4993.76886
535.48	5001.82171
535.38	4929.10886
535.28	4809.33771
535.18	4823.07171
535.08	4823.666
534.98	4835.996
534.88	4888.14543
534.78	4929.91943
534.68	4939.35229
534.58	4946.54914
534.48	5039.20686
534.38	5126.91429
534.28	5147.35743
534.18	5198.90771
534.08	5281.66114
533.98	5228.43229
533.88	5086.56114
533.78	5221.768
533.68	5562.02714
533.58	5714.37
533.48	5601.10171
533.38	5551.26429
533.28	5747.44943
533.18	5933.646
533.08	6084.98286
532.98	6151.50286
532.88	6319.26286
532.78	6459.01114
532.68	6621.22971
532.58	6620.85057
532.48	6627.41143
532.38	6659.69657
532.28	6666.55657
532.18	6624.26771
532.08	6750.02771
531.98	6941.92771
531.88	6864.46829
531.78	6553.55486
531.68	6454.538
531.58	6561.75657
531.48	6649.27629
531.38	6459.83257
531.28	6130.63829
531.18	5897.23886
531.08	5799.12971
530.98	5795.60086
530.88	5689.33029
530.78	5475.94086
530.68	5280.08914
530.58	5324.77657
530.48	5357.98057
530.38	5249.78829
530.28	5081.18829
530.18	5060.30257
530.08	4970.88057
529.98	4948.49314
529.88	4821.42286
529.78	4835.46229
529.68	4845.96543
529.58	4977.69943
529.48	4995.14371
529.38	4969.04971
529.28	4907.04086
529.18	4921.73743
529.08	4971.57029
528.98	4920.25086
528.88	4718.41257
528.78	4613.93257
528.68	4619.90229
528.58	4784.41543
528.48	4809.52229
528.38	4762.276
528.28	4692.10971
528.18	4756.05286
528.08	4854.95143
527.98	4869.23629
527.88	4833.26257
527.78	4815.06314
527.68	4903.106
527.58	4905.27029
527.48	4808.50657
527.38	4854.00571
527.28	5021.03743
527.18	5066.79514
527.08	4965.35
526.98	4943.55657
526.88	4855.17114
526.78	4853.13971
526.68	4823.44886
526.58	4839.972
526.48	4764.79886
526.38	4847.59686
526.28	4878.30886
526.18	4824.38686
526.08	4759.62629
525.98	4774.77714
525.88	4837.00657
525.78	4830.15229
525.68	4784.59943
