# Supplementary material for: Dataset of emission and excitation spectra, UV–vis absorption spectra, and XPS spectra of graphitic C3N4
Source: Data Brief. 2018 Oct 3;21:501–10. doi: 10.1016/j.dib.2018.09.123 (PMC6199237; doi:10.1016/j.dib.2018.09.123)
Supplement: Supplementary file 2 — Supplementary material [file mmc2.zip › Raw Data/Fig 5/Fig 5a/Air 450íμ fitting-C1s/1#C1s.dat]

B.E.(eV)           Raw Intensity       Peak Sum            Background          Peak 1              Peak 2              Peak 3              difference
 296.88             1342.25             917.3594            665.0295            886.587             691.6713            669.1602            424.8906 
 296.78             1268.59             931.1962            661.3827            899.7339            688.6453            665.5823            337.3938 
 296.68             1294.82             946.5457            657.724             914.37              685.6293            661.9944            348.2742 
 296.58             1303.32             963.4962            654.0537            930.5822            682.6246            658.3967            339.8238 
 296.48             1356.05             982.1226            650.3721            948.4447            679.6325            654.7895            373.9275 
 296.38             1330.33             1002.513            646.6799            968.0443            676.6553            651.1737            327.8165 
 296.28             1362.86             1024.726            642.9771            989.4367            673.6939            647.5492            338.1343 
 296.18             1292.59             1048.811            639.2642            1012.672            670.7502            643.9167            243.7792 
 296.08             1245.36             1074.803            635.5404            1037.783            667.825             640.2756            170.5573 
 295.98             1230.46             1102.708            631.8058            1064.774            664.9193            636.6257            127.7524 
 295.88             1285.72             1132.538            628.0599            1093.656            662.0349            632.967             153.1821 
 295.78             1350.17             1164.252            624.3039            1124.385            659.1744            629.3004            185.9182 
 295.68             1298.47             1197.786            620.5386            1156.896            656.3404            625.627             100.6836 
 295.58             1220.42             1233.039            616.7632            1191.085            653.5341            621.946            -12.61902 
 295.48             1271.71             1269.853            612.9779            1226.793            650.7573            618.2579            1.857178 
 295.38             1241.34             1308.057            609.1825            1263.847            648.0128            614.5624           -66.71692 
 295.28             1389.7              1347.385            605.3774            1301.977            645.3029            610.86              42.3147 
 295.18             1370.53             1387.518            601.5643            1340.862            642.632             607.1526           -16.98755 
 295.08             1296.23             1428.056            597.7434            1380.099            640.0029            603.4406           -131.8256 
 294.98             1346.84             1468.501            593.9136            1419.188            637.4169            599.7227           -121.6608 
 294.88             1490.35             1508.309            590.0762            1457.582            634.8795            596.0006           -17.95947 
 294.78             1567.01             1546.806            586.2325            1494.601            632.3947            592.2757            20.20374 
 294.68             1448.2              1583.247            582.384             1529.497            629.9678            588.5496           -135.0466 
 294.58             1508.93             1616.816            578.5294            1561.452            627.6013            584.8211           -107.8856 
 294.48             1603.58             1646.653            574.6696            1589.601            625.2998            581.0913           -43.07336 
 294.38             1696.77             1671.931            570.8057            1613.111            623.0701            577.3616            24.83899 
 294.28             1769.29             1691.842            566.9392            1631.169            620.9179            573.6335            77.44824 
 294.18             1775.5              1705.698            563.071             1643.082            618.8495            569.9081            69.80237 
 294.08             1687.57             1712.976            559.2014            1648.322            616.871             566.1858           -25.40637 
 293.98             1609.41             1713.366            555.3297            1646.572            614.9873            562.4662           -103.9564 
 293.88             1740.11             1706.802            551.4551            1637.758            613.2057            558.7489            33.30798 
 293.78             1716.81             1693.464            547.5795            1622.052            611.5348            555.0358            23.34619 
 293.68             1746.69             1673.766            543.7027            1599.863            609.9825            551.3268            72.92346 
 293.58             1689.1              1648.321            539.8253            1571.79             608.5583            547.6231            40.77893 
 293.48             1548.76             1617.89             535.9468            1538.589            607.2704            543.9243           -69.12976 
 293.38             1584.56             1583.296            532.066             1501.069            606.1298            540.2294            1.263672 
 293.28             1531.58             1545.422            528.1837            1460.102            605.1481            536.5394           -13.84192 
 293.18             1471.05             1505.124            524.2991            1416.53             604.3372            532.8542           -34.07349 
 293.08             1393.49             1463.208            520.4119            1371.147            603.7108            529.1736           -69.71802 
 292.98             1383.45             1420.421            516.5217            1324.684            603.2828            525.4975           -36.9707 
 292.88             1314.51             1377.386            512.6286            1277.744            603.0726            521.8264           -62.87585 
 292.78             1376.18             1334.673            508.7319            1230.88             603.0972            518.16              41.50659 
 292.68             1230.95             1292.757            504.8324            1184.544            603.3784            514.4996           -61.80737 
 292.58             1176.6              1252.03             500.9291            1139.105            603.9384            510.8447           -75.43005 
 292.48             1130.92             1212.824            497.0214            1094.871            604.8011            507.1948           -81.90405 
 292.38             1030.55             1175.38             493.1092            1052.049            605.9982            503.5507           -144.8295 
 292.28             1022.46             1139.915            489.1914            1010.827            607.5596            499.9117           -117.4554 
 292.18             990.424             1106.598            485.2684            971.3337            609.522             496.2788           -116.1739 
 292.08             950.723             1075.556            481.3399            933.6571            611.9262            492.6523           -124.8329 
 291.98             852.824             1046.897            477.4058            897.8595            614.816             489.0327           -194.0728 
 291.88             794.846             1020.681            473.4652            863.9443            618.2468            485.42             -225.8348 
 291.78             817.347             996.9744            469.5179            831.9199            622.2756            481.8146           -179.6274 
 291.68             795.285             975.8238            465.5642            801.7643            626.9703            478.2176           -180.5388 
 291.58             754.375             957.2667            461.6041            773.4371            632.408             474.6299           -202.8917 
 291.48             778.683             941.3408            457.6376            746.8903            638.6734            471.0523           -162.6578 
 291.38             774.515             928.0746            453.6651            722.0436            645.8749            467.4865           -153.5596 
 291.28             834.09              917.5149            449.6869            698.8281            654.127             463.9336           -83.42487 
 291.18             827.208             909.7158            445.7038            677.1614            663.5663            460.3957           -82.50775 
 291.08             806.057             904.7488            441.7161            656.9552            674.3514            456.8744           -98.69177 
 290.98             767.879             902.7073            437.7238            638.1221            686.662             453.3707           -134.8282 
 290.88             727.902             903.7179            433.7267            620.5596            700.7253            449.8863           -175.8159 
 290.78             766.782             907.9459            429.7247            604.1792            716.7935            446.4225           -141.1639 
 290.68             792.515             915.6074            425.7184            588.8893            735.1731            442.9818           -123.0923 
 290.58             805.801             926.9841            421.7085            574.6011            756.2336            439.5664           -121.1831 
 290.48             781.509             942.4375            417.6953            561.2314            780.4181            436.1787           -160.9285 
 290.38             783.894             962.4691            413.6789            548.692             808.3137            432.8213           -178.5751 
 290.28             770.579             987.7507            409.6595            536.9085            840.6647            429.4966           -217.1717 
 290.18             850.502             1019.268            405.6374            525.8082            878.5268            426.2074           -168.7656 
 290.08             906.106             1058.547            401.6135            515.3246            923.4919            422.9576           -152.4411 
 289.98             1065.8              1108.065            397.589             505.398             978.0939            419.7513           -42.26514 
 289.88             1046.48             1172.064            393.5658            495.9697            1046.632            416.5941           -125.5845 
 289.78             1135.31             1257.678            389.5439            486.9896            1136.287            413.4898           -122.3682 
 289.68             1364.7              1376.831            385.5247            478.412             1259.025            410.4438           -12.13147 
 289.58             1551.68             1548.698            381.511             470.1974            1434.059            407.4634            2.982178 
 289.48             1858.86             1802.463            377.5051            462.3116            1690.606            404.5556            56.39673 
 289.38             2389                2180.231            373.5107            454.7221            2070.8              401.7305            208.7686 
 289.28             3047.65             2737.629            369.534             447.4064            2630.291            398.9998            310.0205 
 289.18             3826.98             3541.985            365.5827            440.3458            3436.426            396.3783            284.9949 
 289.08             5218.18             4665.349            361.6656            433.5257            4561.272            393.8824            552.8315 
 288.98             6627.99             6171.345            357.7985            426.9423            6068.464            391.5357            456.645 
 288.88             8738.4              8099.408            353.9974            420.5917            7997.447            389.3647            638.9922 
 288.78             10701.5             10441.77            350.2859            414.4827            10340.45            387.4034            259.7344 
 288.68             13728.7             13126.06            346.6862            408.6234            13025.12            385.6856            602.6406 
 288.58             16178.8             16000.3             343.2321            403.0356            15899.47            384.2587            178.4951 
 288.48             18587.2             18823.51            339.9512            397.7367            18722.52            383.1647           -236.3145 
 288.38             20921.1             21271.52            336.8704            392.7427            21170.07            382.4491           -350.4219 
 288.28             23162.5             22965.52            334.0159            388.0723            22863.32            382.1569            196.9844 
 288.18             23634.7             23574.71            331.4128            383.7432            23471.46            382.3355            59.99219 
 288.08             22693               22963.01            329.0666            379.7542            22858.37            383.0157           -270.0059 
 287.98             21325.5             21267.19            326.9669            376.0895            21160.82            384.2154            58.31055 
 287.88             20035.1             18816.97            325.0987            372.7279            18708.49            385.9555            1218.125 
 287.78             16902.8             15990.71            323.4478            369.6511            15879.69            388.2603            912.0947 
 287.68             14151.8             13114.42            321.9796            366.8199            13000.42            391.1418            1037.382 
 287.58             10784.4             10428.33            320.6634            364.2001            10310.83            394.6263            356.0723 
 287.48             8634.62             8085.138            319.462             361.751             7963.566            398.7454            549.4819 
 287.38             6418.74             6155.854            318.3516            359.445             6029.542            403.5701            262.8867 
 287.28             4530.41             4648.753            317.3076            357.2549            4516.914            409.1992           -118.3428 
 287.18             3293.98             3525.482            316.3092            355.1571            3387.153            415.7905           -231.5017 
 287.08             2635.91             2722.146            315.3426            353.1353            2576.1              423.5956           -86.23584 
 286.98             2062.03             2167.22             314.4005            351.1801            2011.832            433.01             -105.1904 
 286.88             1622.49             1793.663            313.4768            349.2827            1626.674            444.6599           -171.1729 
 286.78             1432.32             1546.918            312.5666            347.4362            1365.115            459.5004           -114.5983 
 286.68             1339.4              1386.454            311.6677            345.637             1185.168            478.9845           -47.0542 
 286.58             1404.34             1285.098            310.7794            343.882             1057.522            505.2531            119.2416 
 286.48             1346.11             1226.702            309.9022            342.1708            962.9934            541.3417            119.4084 
 286.38             1261.55             1203.428            309.0357            340.5008            889.5603            591.4382            58.12207 
 286.28             1340.29             1213.538            308.179             338.8696            830.0574            660.9686            126.7523 
 286.18             1397.23             1259.489            307.333             337.2771            780.2224            756.6553            137.7411 
 286.08             1435.97             1346.524            306.4984            335.7225            737.5035            886.2952            89.44568 
 285.98             1516.14             1481.357            305.6757            334.2052            700.3208            1058.183            34.78271 
 285.88             1746.8              1671.05             304.8658            332.7248            667.5977            1280.459            75.75 
 285.78             1858.74             1921.316            304.0714            331.2829            638.5965            1559.58            -62.57629 
 285.68             2255.24             2235.069            303.2938            329.8798            612.7484            1899.029            20.17065 
 285.58             2445.92             2610.768            302.5374            328.519             589.6062            2297.717           -164.8477 
 285.48             2814.65             3040.807            301.8044            327.2019            568.809             2748.405           -226.1567 
 285.38             3260.86             3510.943            301.099             325.9314            550.0426            3237.167           -250.0828 
 285.28             3708.45             3998.81             300.4262            324.7119            533.0615            3741.889           -290.3601 
 285.18             4211.67             4474.262            299.7909            323.5477            517.6534            4232.643           -262.5918 
 285.08             4718.65             4899.922            299.1989            322.4436            503.6389            4672.238           -181.2725 
 284.98             4998.22             5233.677            298.6558            321.4048            490.8691            5018.714           -235.4565 
 284.88             5384.73             5435.204            298.1648            320.4334            479.2038            5231.896           -50.47412 
 284.78             5430.02             5475.391            297.7301            319.5332            468.5339            5282.784           -45.37109 
 284.68             5188.57             5346.678            297.3524            318.7044            458.7585            5163.919           -158.1079 
 284.58             5208.46             5065.875            297.0289            317.9434            449.7866            4892.203            142.5845 
 284.48             4669                4667.875            296.76              317.2504            441.5439            4502.601            1.124512 
 284.38             4067.19             4194.362            296.5396            316.6183            433.9519            4036.871           -127.1724 
 284.28             3632.62             3685.884            296.361             316.0403            426.9474            3535.618           -53.26392 
 284.18             3104.63             3176.844            296.2195            315.511             420.4732            3033.299           -72.2146 
 284.08             2682.43             2693.969            296.1092            315.0242            414.4774            2556.686           -11.53906 
 283.98             2274.57             2256.165            296.0254            314.5748            408.916             2124.725            18.40503 
 283.88             1882.42             1874.38             295.9636            314.1577            403.7448            1748.405            8.040039 
 283.78             1485.89             1553.261            295.9194            313.7682            398.9286            1432.403           -67.37134 
 283.68             1105.47             1291.856            295.8884            313.4016            394.4344            1175.797           -186.3857 
 283.58             814.597             1085.257            295.8664            313.0533            390.2317            973.7048           -270.66 
 283.48             711.064             926.201             295.8502            312.7198            386.2953            818.8863           -215.137 
 283.38             609.522             806.2784            295.8386            312.3995            382.6008            702.9553           -196.7565 
 283.28             501.954             717.3089            295.8305            312.091             379.1294            617.7495           -215.3549 
 283.18             405.049             651.864             295.8246            311.7928            375.8627            555.8578           -246.815 
 283.08             393.456             603.7087            295.82              311.5036            372.7844            511.0607           -210.2527 
 282.98             394.619             567.9203            295.8165            311.223             369.8811            478.4492           -173.3014 
 282.88             390.527             540.7688            295.8141            310.9507            367.1385            454.3077           -150.2418 
 282.78             353.248             519.5956            295.8127            310.6864            364.5457            435.9889           -166.3476 
 282.68             333.176             502.5479            295.812             310.4295            362.0917            421.6505           -169.3719 
 282.58             286.478             488.3786            295.8116            310.1796            359.7669            410.0554           -201.9006 
 282.48             323.541             476.2697            295.8112            309.9359            357.5624            400.3939           -152.7287 
 282.38             360.576             465.6795            295.8111            309.6985            355.4693            392.1339           -105.1035 
 282.28             330.102             456.2629            295.8117            309.4677            353.4813            384.9373           -126.1609 
 282.18             265.926             447.7868            295.8127            309.243             351.5912            378.5779           -181.8608 
 282.08             294.52              440.0902            295.8133            309.0235            349.792             372.9013           -145.5702 
 281.98             282.747             433.0598            295.814             308.8094            348.0789            367.7996           -150.3128 
 281.88             294.127             426.6037            295.8145            308.6002            346.4453            363.1872           -132.4767 
 281.78             281.681             420.6545            295.8149            308.396             344.8868            359.0016           -138.9735 
 281.68             302.173             415.1554            295.8153            308.1965            343.3991            355.1903           -112.9824 
 281.58             321.078             410.0583            295.8157            308.0018            341.9779            351.7099           -88.98029 
 281.48             313.745             405.3238            295.8163            307.812             340.62              348.5245           -91.57877 
 281.38             283.906             400.9132            295.8172            307.6267            339.321             345.6001           -117.0072 
 281.28             306.446             396.7967            295.818             307.4455            338.0774            342.9097           -90.35068 
 281.18             264.077             392.9471            295.8188            307.2686            336.8865            340.4296           -128.8701 
 281.08             289.834             389.3397            295.8193            307.0955            335.7448            338.1381           -99.50571 
 280.98             311.322             385.9546            295.8198            306.9261            334.6504            336.0176           -74.6326 
 280.88             346.715             382.7709            295.8204            306.7607            333.6001            334.0508           -36.05591 
 280.78             284.21              379.7731            295.8216            306.5995            332.5924            332.2243           -95.56314 
 280.68             290.23              376.9456            295.8226            306.4418            331.6245            330.5246           -86.71558 
 280.58             281.934             374.2746            295.8236            306.2875            330.6941            328.9402           -92.34061 
 280.48             298.806             371.7489            295.8245            306.1364            329.7997            327.4616           -72.9429 
 280.38             260.571             369.3559            295.8253            305.9886            328.9391            326.0788           -108.7849 
 280.28             286.162             367.0862            295.8258            305.8436            328.1104            324.7838           -80.92422 
 280.18             267.788             364.9311            295.8262            305.7015            327.3123            323.5697           -97.14313 
 280.08             268.944             362.8823            295.8262            305.5622            326.5431            322.4295           -93.93829 
 279.98             317.402             360.9329            295.826             305.4255            325.8016            321.3578           -43.53088 
 279.88             295.826             359.0756            295.826             305.2918            325.0866            320.3491           -63.24957 
