# Supplementary material for: Dataset of emission and excitation spectra, UV–vis absorption spectra, and XPS spectra of graphitic C3N4
Source: Data Brief. 2018 Oct 3;21:501–10. doi: 10.1016/j.dib.2018.09.123 (PMC6199237; doi:10.1016/j.dib.2018.09.123)
Supplement: Supplementary file 2 — Supplementary material [file mmc2.zip › Raw Data/Fig 5/Fig 5a/Air 450íμ fitting-C1s/1#C1s.txt]

296.88	1342.25
296.78	1268.59
296.68	1294.82
296.58	1303.32
296.48	1356.05
296.38	1330.33
296.28	1362.86
296.18	1292.59
296.08	1245.36
295.98	1230.46
295.88	1285.72
295.78	1350.17
295.68	1298.47
295.58	1220.42
295.48	1271.71
295.38	1241.34
295.28	1389.7
295.18	1370.53
295.08	1296.23
294.98	1346.84
294.88	1490.35
294.78	1567.01
294.68	1448.2
294.58	1508.93
294.48	1603.58
294.38	1696.77
294.28	1769.29
294.18	1775.5
294.08	1687.57
293.98	1609.41
293.88	1740.11
293.78	1716.81
293.68	1746.69
293.58	1689.1
293.48	1548.76
293.38	1584.56
293.28	1531.58
293.18	1471.05
293.08	1393.49
292.98	1383.45
292.88	1314.51
292.78	1376.18
292.68	1230.95
292.58	1176.6
292.48	1130.92
292.38	1030.55
292.28	1022.46
292.18	990.424
292.08	950.723
291.98	852.824
291.88	794.846
291.78	817.347
291.68	795.285
291.58	754.375
291.48	778.683
291.38	774.515
291.28	834.09
291.18	827.208
291.08	806.057
290.98	767.879
290.88	727.902
290.78	766.782
290.68	792.515
290.58	805.801
290.48	781.509
290.38	783.894
290.28	770.579
290.18	850.502
290.08	906.106
289.98	1065.8
289.88	1046.48
289.78	1135.31
289.68	1364.7
289.58	1551.68
289.48	1858.86
289.38	2389
289.28	3047.65
289.18	3826.98
289.08	5218.18
288.98	6627.99
288.88	8738.4
288.78	10701.5
288.68	13728.7
288.58	16178.8
288.48	18587.2
288.38	20921.1
288.28	23162.5
288.18	23634.7
288.08	22693
287.98	21325.5
287.88	20035.1
287.78	16902.8
287.68	14151.8
287.58	10784.4
287.48	8634.62
287.38	6418.74
287.28	4530.41
287.18	3293.98
287.08	2635.91
286.98	2062.03
286.88	1622.49
286.78	1432.32
286.68	1339.4
286.58	1404.34
286.48	1346.11
286.38	1261.55
286.28	1340.29
286.18	1397.23
286.08	1435.97
285.98	1516.14
285.88	1746.8
285.78	1858.74
285.68	2255.24
285.58	2445.92
285.48	2814.65
285.38	3260.86
285.28	3708.45
285.18	4211.67
285.08	4718.65
284.98	4998.22
284.88	5384.73
284.78	5430.02
284.68	5188.57
284.58	5208.46
284.48	4669
284.38	4067.19
284.28	3632.62
284.18	3104.63
284.08	2682.43
283.98	2274.57
283.88	1882.42
283.78	1485.89
283.68	1105.47
283.58	814.597
283.48	711.064
283.38	609.522
283.28	501.954
283.18	405.049
283.08	393.456
282.98	394.619
282.88	390.527
282.78	353.248
282.68	333.176
282.58	286.478
282.48	323.541
282.38	360.576
282.28	330.102
282.18	265.926
282.08	294.52
281.98	282.747
281.88	294.127
281.78	281.681
281.68	302.173
281.58	321.078
281.48	313.745
281.38	283.906
281.28	306.446
281.18	264.077
281.08	289.834
280.98	311.322
280.88	346.715
280.78	284.21
280.68	290.23
280.58	281.934
280.48	298.806
280.38	260.571
280.28	286.162
280.18	267.788
280.08	268.944
279.98	317.402
279.88	295.826
