# Supplementary material for: Dataset of emission and excitation spectra, UV–vis absorption spectra, and XPS spectra of graphitic C3N4
Source: Data Brief. 2018 Oct 3;21:501–10. doi: 10.1016/j.dib.2018.09.123 (PMC6199237; doi:10.1016/j.dib.2018.09.123)
Supplement: Supplementary file 2 — Supplementary material [file mmc2.zip › Raw Data/Fig 5/Fig 5a/Air 500íμ fitting-C1s/2#C1s.dat]

B.E.(eV)           Raw Intensity       Peak Sum            Background          Peak 1              Peak 2              Peak 3              difference
 296.68             1009.56             661.9572            494.1749            646.0288            509.1619            495.1163            347.6028 
 296.58             1007.55             671.275             491.2152            654.9795            506.5534            492.1726            336.275 
 296.48             966.984             681.9243            488.2465            665.2488            503.9483            489.2202            285.0598 
 296.38             1054.15             694.0442            485.2689            676.9753            501.3474            486.2594            360.1058 
 296.28             987.171             707.7654            482.2831            690.2888            498.752             483.2908            279.4056 
 296.18             924.233             723.2209            479.2886            705.3218            496.1624            480.314             201.012 
 296.08             981.435             740.5411            476.2849            722.204             493.5785            477.3284            240.8939 
 295.98             1021.22             759.845             473.2729            741.0537            491.0022            474.335             261.3749 
 295.88             1031.98             781.262             470.2531            761.9991            488.4346            471.3343            250.718 
 295.78             959.08              804.8878            467.2255            785.1355            485.877             468.3264            154.1922 
 295.68             994.154             830.8062            464.1899            810.5454            483.3297            465.3109            163.3478 
 295.58             919.035             859.0784            461.1465            838.2891            480.794             462.2882            59.9566 
 295.48             974.276             889.7258            458.0948            868.3873            478.2703            459.2578            84.55017 
 295.38             1074.57             922.7673            455.0353            900.8572            475.7605            456.2203            151.8026 
 295.28             1033.1              958.15              451.9698            935.6449            473.2674            453.1773            74.94995 
 295.18             1039.25             995.7775            448.8976            972.6528            470.7916            450.1283            43.47253 
 295.08             1144.46             1035.493            445.8189            1011.723            468.3347            447.0735            108.9668 
 294.98             1113.72             1077.054            442.7353            1052.611            465.8994            444.0144            36.66577 
 294.88             1155.4              1120.169            439.6466            1095.024            463.4877            440.951             35.23059 
 294.78             1220.93             1164.403            436.553             1138.525            461.1011            437.8835            56.52673 
 294.68             1338.92             1209.215            433.4559            1182.57             458.7428            434.8131            129.7054 
 294.58             1217.71             1253.927            430.3565            1226.482            456.416             431.7414           -36.21667 
 294.48             1247.01             1297.7              427.2537            1269.419            454.1215            428.6671           -50.69043 
 294.38             1304.79             1339.596            424.1481            1310.439            451.8625            425.5909           -34.80627 
 294.28             1293.45             1378.5              421.0404            1348.426            449.6418            422.5135           -85.05005 
 294.18             1516.75             1413.219            417.9306            1382.183            447.4623            419.4349            103.5308 
 294.08             1469.39             1442.533            414.8216            1410.489            445.3297            416.3582            26.85681 
 293.98             1445.29             1465.267            411.7128            1432.164            443.2459            413.2827           -19.97742 
 293.88             1470.75             1480.431            408.6042            1446.215            441.2152            410.2086           -9.680542 
 293.78             1438.42             1487.27             405.4963            1451.885            439.2412            407.1363           -48.8501 
 293.68             1361.21             1485.392            402.389             1448.777            437.3277            404.0656           -124.182 
 293.58             1447.46             1474.8              399.2813            1436.888            435.4781            400.9959           -27.33972 
 293.48             1419.8              1455.904            396.1747            1416.626            433.6982            397.9287           -36.10352 
 293.38             1348.44             1429.447            393.069             1388.727            431.9936            394.8636           -81.00659 
 293.28             1411.75             1396.448            389.9634            1354.206            430.3688            391.8002            15.30225 
 293.18             1326.11             1358.085            386.8591            1314.232            428.8311            388.7394           -31.97473 
 293.08             1411.96             1315.59             383.7551            1270.033            427.3862            385.6806            96.37012 
 292.98             1385.74             1270.18             380.6526            1222.818            426.0423            382.6249            115.5597 
 292.88             1377.11             1222.941            377.5515            1173.663            424.8083            379.5723            154.1693 
 292.78             1219.82             1174.864            374.4519            1123.552            423.693             376.523             44.95569 
 292.68             1197.45             1126.785            371.3522            1073.31             422.7046            373.4756            70.66467 
 292.58             1184.3              1079.395            368.2526            1023.616            421.8542            370.4302            104.905 
 292.48             1140.19             1033.263            365.1529            975.0286            421.1534            367.3868            106.927 
 292.38             1101.38             988.8               362.0528            927.9436            420.6168            364.3452            112.58 
 292.28             1063.65             946.3547            358.9521            882.6948            420.2588            361.3055            117.2953 
 292.18             954.151             906.1759            355.8507            839.5139            420.0961            358.2674            47.9751 
 292.08             861.955             868.4398            352.7475            798.5581            420.1467            355.23             -6.484802 
 291.98             830.705             833.2735            349.6415            759.934             420.4299            352.1926           -2.568481 
 291.88             749.084             800.7277            346.533             723.6658            420.9722            349.1555           -51.64368 
 291.78             746.474             770.8422            343.4208            689.7672            421.7986            346.118            -24.36816 
 291.68             740.11              743.6167            340.3054            658.207             422.9402            343.0802           -3.506714 
 291.58             616.41              719.0267            337.1868            628.9252            424.4323            340.0427           -102.6168 
 291.48             671.941             697.0334            334.0639            601.8446            426.312             337.0045           -25.09247 
 291.38             634.706             677.5708            330.9374            576.8502            428.6288            333.9666           -42.86481 
 291.28             590.014             660.5825            327.8072            553.8347            431.4332            330.929            -70.56854 
 291.18             582.687             646.0048            324.6731            532.6735            434.7856            327.8918           -63.31775 
 291.08             595.071             633.7776            321.5351            513.2367            438.7558            324.8552           -38.7066 
 290.98             599.573             623.8513            318.3935            495.3958            443.4227            321.8199           -24.27832 
 290.88             626.674             616.1842            315.2487            479.0092            448.8859            318.7866            10.48981 
 290.78             647.24              610.7596            312.1012            463.9516            455.2545            315.756             36.48035 
 290.68             613.014             607.5836            308.9514            450.0975            462.6598            312.729             5.43042 
 290.58             625.749             606.6918            305.799             437.3264            471.2577            309.7058            19.05725 
 290.48             598.643             608.1589            302.6447            425.528             481.233             306.6872           -9.51593 
 290.38             581.806             612.1176            299.4881            414.592             492.8282            303.6735           -30.31152 
 290.28             630.056             618.7751            296.3293            404.4241            506.3443            300.6654            11.28088 
 290.18             663.937             628.4676            293.1692            394.937             522.2048            297.6642            35.46942 
 290.08             723.345             641.7537            290.0083            386.0516            541.0477            294.671             81.59131 
 289.98             748.276             659.5977            286.8474            377.6988            563.9064            291.6873            88.67834 
 289.88             867.293             683.7514            283.6872            369.8125            592.5988            288.7145            183.5416 
 289.78             783.415             717.3511            280.5291            362.34              630.3143            285.7549            66.0639 
 289.68             802.304             765.9854            277.3724            355.2312            682.6902            282.8086            36.31866 
 289.58             992.026             839.286             274.2175            348.4438            759.4002            279.877             152.74 
 289.48             1253.44             953.0688            271.0669            341.9437            876.2953            276.9636            300.3712 
 289.38             1351.52             1132.087            267.9235            335.6996            1058.161            274.0725            219.4335 
 289.28             1808.65             1412.308            264.7888            329.686             1340.993            271.2066            396.3422 
 289.18             2172.56             1842.4              261.668             323.8842            1773.479            268.3724            330.16 
 289.08             2895                2482.459            258.5655            318.2776            2415.736            265.5759            412.541 
 288.98             3839.39             3398.296            255.4893            312.8573            3333.59             262.827             441.0942 
 288.88             4742.08             4652.016            252.4504            307.6172            4589.161            260.1386            90.06396 
 288.78             6192.88             6284.719            249.4589            302.5548            6223.559            257.5232           -91.83936 
 288.68             8037.19             8298.968            246.5311            297.6748            8239.355            254.9994           -261.7778 
 288.58             10488.2             10641               243.6878            292.988             10582.8             252.5909           -152.8047 
 288.48             12580.4             13188.08            240.9564            288.5133            13131.15            250.3281           -607.6797 
 288.38             14961.3             15749.05            238.3604            284.2654            15693.27            248.2384           -787.75 
 288.28             17689.2             18068.6             235.9264            280.2645            18013.83            246.3524           -379.3984 
 288.18             19755.1             19855.57            233.6849            276.535             19801.7             244.7051           -100.4707 
 288.08             20612.9             20835.08            231.6591            273.0946            20781.98            243.325            -222.1836 
 287.98             20846.6             20832.64            229.8585            269.9482            20780.18            242.2278            13.95703 
 287.88             20537.4             19848.25            228.286             267.0934            19796.3             241.4239            689.1543 
 287.78             18370.5             18056.41            226.9383            264.5233            18004.85            240.9185            314.0879 
 287.68             15846               15732.02            225.7912            262.2099            15680.7             240.6987            113.9766 
 287.58             13067.5             13166.25            224.817             260.1221            13115.01            240.7508           -98.75098 
 287.48             10189.4             10614.42            223.9846            258.2261            10563.1             241.064            -425.0186 
 287.38             7611.59             8267.687            223.2623            256.4865            8216.087            241.637            -656.0967 
 287.28             5438.01             6248.839            222.6214            254.8722            6196.722            242.4874           -810.8291 
 287.18             3996.1              4611.695            222.0378            253.3569            4558.748            243.6662           -615.5952 
 287.08             2866.9              3353.807            221.4955            251.922             3299.596            245.2798           -486.9072 
 286.98             2193.46             2434.255            220.982             250.5533            2378.153            247.513            -240.7952 
 286.88             1524.78             1791.24             220.4899            249.2408            1732.301            250.6773           -266.4595 
 286.78             1276.42             1359.428            220.0117            247.9754            1296.216            255.2604           -83.00806 
 286.68             1110.91             1079.456            219.5448            246.7527            1009.783            262.0102            31.45422 
 286.58             945.765             903.7341            219.0873            245.5693            824.3158            272.0237            42.03088 
 286.48             920.716             797.8065            218.6374            244.422             703.8201            286.8393            122.9095 
 286.38             897.385             738.9789            218.1949            243.3087            623.5127            308.5475            158.4061 
 286.28             865.104             714.0687            217.7596            242.2281            567.5449            339.815             151.0353 
 286.18             1004.9              716.6427            217.3311            241.1785            526.2426            383.8837            288.2573 
 286.08             1005.91             744.749             216.911             240.1605            493.97              444.4405            261.161 
 285.98             1088.29             799.0279            216.4993            239.173             467.5387            525.3148            289.2621 
 285.88             1107.36             881.3083            216.0971            238.2157            445.1326            630.1542            226.0516 
 285.78             1042.58             993.2906            215.7044            237.2879            425.7194            761.6923            49.28931 
 285.68             1231.65             1135.565            215.3208            236.388             408.6609            921.1571            96.08545 
 285.58             1378.81             1306.716            214.9482            235.5173            393.5365            1107.558            72.09448 
 285.48             1529.05             1502.574            214.5883            234.6768            380.0469            1317.027            26.47559 
 285.38             1679.89             1716.06             214.2429            233.8671            367.9513            1542.728           -36.17041 
 285.28             1841.09             1936.767            213.9136            233.0892            357.0669            1774.438           -95.67664 
 285.18             1986.06             2151.541            213.6022            232.3444            347.2394            1999.161           -165.4805 
 285.08             2298.09             2345.192            213.3105            231.6335            338.3397            2201.84            -47.10229 
 284.98             2542.54             2501.706            213.0418            230.9597            330.2625            2366.567            40.83423 
 284.88             2563.21             2606.28             212.7989            230.3246            322.9115            2478.642           -43.07007 
 284.78             2652.43             2647.515            212.5821            229.7283            316.2081            2526.742            4.915283 
 284.68             2704.75             2620.149            212.3923            229.1712            310.0837            2505.679            84.60107 
 284.58             2634.81             2526.393            212.2303            228.6532            304.4784            2417.721            108.4175 
 284.48             2448.12             2375.352            212.0951            228.1734            299.3406            2272.028            72.76855 
 284.38             2151.68             2180.596            211.9847            227.729             294.6196            2082.217           -28.91577 
 284.28             2007.72             1957.825            211.8959            227.3163            290.2737            1864.027            49.89453 
 284.18             1745.35             1722.568            211.827             226.9334            286.2662            1633.022            22.78198 
 284.08             1538.7              1488.729            211.7752            226.577             282.5636            1403.138            49.97131 
 283.98             1169.62             1267.704            211.7381            226.2445            279.1373            1185.798           -98.08386 
 283.88             879.694             1067.591            211.7117            225.9312            275.957             989.1263           -187.8971 
 283.78             784.411             893.4778            211.6927            225.6337            272.9993            818.2302           -109.0668 
 283.68             544.283             747.3992            211.68              225.3506            270.2441            675.1646           -203.1161 
 283.58             510.843             628.9143            211.6711            225.079             267.6716            559.5059           -118.0713 
 283.48             456.538             535.8024            211.6655            224.8182            265.2672            469.048            -79.26437 
 283.38             350.628             464.6549            211.6626            224.5672            263.0149            400.3979           -114.0269 
 283.28             333.076             411.6757            211.6613            224.3248            260.9023            349.7712           -78.5997 
 283.18             281.398             373.0576            211.6613            224.0903            258.9182            313.3718           -91.65955 
 283.08             292.499             345.3477            211.6621            223.863             257.0518            287.7571           -52.84866 
 282.98             274.796             325.6355            211.6638            223.6428            255.295             270.0253           -50.83951 
 282.88             251.838             311.5867            211.6662            223.4293            253.6383            257.8516           -59.74867 
 282.78             227.196             301.4497            211.6691            223.222             252.0745            249.4914           -74.25371 
 282.68             212.934             293.9518            211.6721            223.0204            250.5968            243.6789           -81.01775 
 282.58             259.269             288.2082            211.6752            222.8241            249.1987            239.5358           -28.93915 
 282.48             226.66              283.6276            211.6788            222.6337            247.8756            236.4759           -56.96759 
 282.38             199.131             279.821             211.6826            222.4483            246.6212            234.1166           -80.69005 
 282.28             251.654             276.545             211.6862            222.2677            245.431             232.2187           -24.89101 
 282.18             229.707             273.6471            211.6903            222.0922            244.3013            230.6342           -43.94006 
 282.08             211.836             271.0316            211.6946            221.9213            243.2277            229.2717           -59.19562 
 281.98             205.208             268.6392            211.6989            221.7549            242.2069            228.0751           -63.43123 
 281.88             244.823             266.4293            211.7031            221.5926            241.2348            227.0079           -21.60626 
 281.78             213.723             264.3763            211.7077            221.4348            240.3091            226.0477           -50.65324 
 281.68             202.457             262.4604            211.7123            221.2809            239.4266            225.1775           -60.00339 
 281.58             162.391             260.6667            211.7168            221.1308            238.5845            224.3851           -98.27574 
 281.48             152.91              258.9832            211.7208            220.9838            237.7803            223.6606           -106.0732 
 281.38             224.876             257.3984            211.7241            220.8397            237.011             222.9959           -32.52243 
 281.28             201.984             255.905             211.7275            220.6993            236.2756            222.3852           -53.92104 
 281.18             167.565             254.495             211.7309            220.5621            235.572             221.8227           -86.93002 
 281.08             204.01              253.1613            211.7338            220.4277            234.8979            221.3032           -49.15126 
 280.98             195.783             251.8984            211.7365            220.2964            234.2523            220.8228           -56.1154 
 280.88             167.092             250.7002            211.7392            220.168             233.6331            220.3774           -83.60823 
 280.78             202.756             249.5619            211.7413            220.042             233.0388            219.9635           -46.80586 
 280.68             175.352             248.4794            211.7433            219.9188            232.4684            219.5787           -73.12738 
 280.58             193.963             247.4484            211.7449            219.798             231.9204            219.2198           -53.48544 
 280.48             174.677             246.466             211.7463            219.6798            231.3938            218.8849           -71.78896 
 280.38             152.224             245.5279            211.7473            219.5638            230.8871            218.5716           -93.30386 
 280.28             182.953             244.6312            211.7476            219.4496            230.3991            218.2777           -61.67822 
 280.18             212.305             243.7737            211.7476            219.3377            229.9292            218.002            -31.46866 
 280.08             227.803             242.953             211.7477            219.2281            229.4769            217.7433           -15.14998 
 279.98             205.979             242.1673            211.7478            219.1211            229.0415            217.5005           -36.18834 
 279.88             201.184             241.4139            211.748             219.0163            228.6217            217.2719           -40.2299 
 279.78             210.14              240.6909            211.748             218.9136            228.2169            217.0565           -30.55095 
 279.68             211.748             239.9968            211.748             218.813             227.8265            216.8533           -28.24881 
