# Supplementary material for: Dataset of emission and excitation spectra, UV–vis absorption spectra, and XPS spectra of graphitic C3N4
Source: Data Brief. 2018 Oct 3;21:501–10. doi: 10.1016/j.dib.2018.09.123 (PMC6199237; doi:10.1016/j.dib.2018.09.123)
Supplement: Supplementary file 2 — Supplementary material [file mmc2.zip › Raw Data/Fig 5/Fig 5a/Air 500íμ fitting-C1s/2#C1s.par]

              Peak          Position (eV) Area          FWHM (eV)     %GL (%)
               0            293.730       4217.951      2.900         64
               1            288.030       26284.710     1.100         18
               2            284.760       3621.683      1.390         12
