# Supplementary material for: Dataset of emission and excitation spectra, UV–vis absorption spectra, and XPS spectra of graphitic C3N4
Source: Data Brief. 2018 Oct 3;21:501–10. doi: 10.1016/j.dib.2018.09.123 (PMC6199237; doi:10.1016/j.dib.2018.09.123)
Supplement: Supplementary file 2 — Supplementary material [file mmc2.zip › Raw Data/Fig 5/Fig 5a/Air 550íμ fitting-C1s/3#C1s.dat]

B.E.(eV)           Raw Intensity       Peak Sum            Background          Peak 1              Peak 2              Peak 3              difference
 296.78             1219.45             831.7933            606.7443            807.8811            629.6524            607.7483            387.6567 
 296.68             1332.09             843.4123            603.0161            818.9458            626.4616            604.037             488.6777 
 296.58             1356.34             856.5314            599.2776            831.491             623.2797            600.3159            499.8086 
 296.48             1297.04             871.2713            595.5297            845.6368            620.1083            596.5857            425.7687 
 296.38             1272.27             887.7691            591.7714            861.5188            616.9474            592.8456            384.5009 
 296.28             1383.2              906.1449            588.0028            879.2563            613.7985            589.0957            477.0551 
 296.18             1228.72             926.5211            584.2255            898.9707            610.6638            585.3375            302.1989 
 296.08             1176.19             949.0108            580.4376            920.7737            607.543             581.5693            227.1791 
 295.98             1222.09             973.7094            576.6389            944.7598            604.4366            577.7908            248.3806 
 295.88             1329.01             1000.727            572.8303            971.0372            601.3473            574.0029            328.2831 
 295.78             1334.75             1030.132            569.0128            999.6731            598.2774            570.2068            304.6182 
 295.68             1234.03             1061.979            565.1869            1030.721            595.2288            566.4028            172.0515 
 295.58             1304.3              1096.296            561.3516            1064.207            592.2021            562.59              208.004 
 295.48             1401.42             1133.072            557.5078            1100.118            589.1998            558.7694            268.3481 
 295.38             1306.44             1172.296            553.657             1138.442            586.2255            554.9423            134.1443 
 295.28             1349.45             1213.875            549.7982            1179.083            583.28              551.108             135.575 
 295.18             1245.4              1257.681            545.932             1221.912            580.366             547.267            -12.28088 
 295.08             1406.59             1303.523            542.0578            1266.735            577.485             543.4188            103.0671 
 294.98             1399.2              1351.126            538.1771            1313.275            574.6408            539.5647            48.07373 
 294.88             1486.03             1400.18             534.2904            1361.219            571.837             535.7055            85.84961 
 294.78             1335.33             1450.232            530.3987            1410.111            569.0771            531.8421           -114.9025 
 294.68             1399.92             1500.734            526.5006            1459.399            566.3626            527.9731           -100.8136 
 294.58             1605.54             1551.019            522.5972            1508.416            563.6978            524.0997            54.52063 
 294.48             1617.76             1600.282            518.6907            1556.351            561.088             520.2242            17.47827 
 294.38             1622.82             1647.636            514.7816            1602.314            558.5382            516.347            -24.81604 
 294.28             1821.52             1692.034            510.8703            1645.253            556.0524            512.4686            129.4865 
 294.18             1799.72             1732.361            506.959             1684.051            553.6374            508.5914            67.35876 
 294.08             1821.18             1767.465            503.0479            1717.548            551.2977            504.7152            53.71533 
 293.98             1794.25             1796.21             499.1372            1744.605            549.0385            500.8408           -1.959961 
 293.88             1709.78             1817.597            495.2271            1764.216            546.8665            496.9681           -107.8167 
 293.78             1826.57             1830.784            491.3168            1775.535            544.7863            493.0965           -4.213867 
 293.68             1883.38             1835.211            487.4078            1777.993            542.8061            489.2274            48.16895 
 293.58             1917.91             1830.643            483.5011            1771.349            540.9342            485.362             87.26721 
 293.48             1795.29             1817.197            479.5971            1755.712            539.178             481.5007           -21.90686 
 293.38             1857.98             1795.319            475.6947            1731.519            537.5465            477.6425            62.66113 
 293.28             1760.5              1765.758            471.795             1699.51             536.0496            473.7885           -5.258179 
 293.18             1677.16             1729.484            467.8971            1660.643            534.6967            469.938            -52.32385 
 293.08             1762.58             1687.606            464.0002            1616.018            533.4983            466.0902            74.97424 
 292.98             1712.47             1641.308            460.1057            1566.805            532.4676            462.2466            71.16235 
 292.88             1667.9              1591.719            456.2131            1514.119            531.6196            458.4067            76.18054 
 292.78             1611.62             1539.943            452.3221            1459.048            530.9686            454.5705            71.67749 
 292.68             1643.63             1486.964            448.4325            1402.56             530.5314            450.7377            156.6659 
 292.58             1477.81             1433.651            444.5447            1345.505            530.3271            446.9089            44.15881 
 292.48             1389.99             1380.758            440.6574            1288.616            530.3743            443.0828            9.231567 
 292.38             1340.3              1328.875            436.7698            1232.458            530.6979            439.2589            11.4248 
 292.28             1179.51             1278.526            432.8813            1177.529            531.3225            435.4366           -99.0155 
 292.18             1085.18             1230.12             428.9907            1124.21             532.2761            431.6149           -144.9397 
 292.08             1093.31             1183.984            425.097             1072.795            533.5906            427.7928           -90.67407 
 291.98             1047.08             1140.387            421.2007            1023.515            535.3021            423.9711           -93.30725 
 291.88             985.952             1099.501            417.3013            976.4988            537.4556            420.1496           -113.5493 
 291.78             856.035             1061.486            413.3986            931.8593            540.0965            416.3279           -205.4515 
 291.68             797.593             1026.451            409.4915            889.6505            543.2779            412.5054           -228.8578 
 291.58             837.93              994.4716            405.5793            849.8878            547.0609            408.6815           -156.5416 
 291.48             907.384             965.6113            401.6629            812.5656            551.5142            404.8573           -58.22736 
 291.38             740.528             939.8931            397.7434            777.6207            556.725             401.0342           -199.3651 
 291.28             771.243             917.3512            393.819             744.9961            562.7825            397.2106           -146.1082 
 291.18             752.655             898.0101            389.8906            714.608             569.7956            393.3877           -145.3551 
 291.08             740.386             881.8967            385.9578            686.3575            577.8895            389.5654           -141.5107 
 290.98             741.179             869.0505            382.0212            660.1417            587.2068            385.7445           -127.8715 
 290.88             770.664             859.5206            378.0809            635.8293            597.9276            381.9256           -88.85663 
 290.78             743.93              853.3914            374.1375            613.3053            610.2514            378.1096           -109.4614 
 290.68             696.887             850.7791            370.1908            592.4442            624.4197            374.2968           -153.892 
 290.58             774.608             851.8503            366.241             573.1205            640.7242            370.4875           -77.24237 
 290.48             779.061             856.8396            362.2887            555.2148            659.5189            366.6832           -77.77863 
 290.38             758.927             866.0957            358.3345            538.5986            681.2813            362.8849           -107.1687 
 290.28             777.632             880.132             354.3786            523.1604            706.6357            359.0931           -102.5 
 290.18             813.902             899.7647            350.4212            508.79              736.5082            355.309            -85.86273 
 290.08             815.601             926.3583            346.4631            495.3842            772.3666            351.5338           -110.7573 
 289.98             887.846             962.2694            342.5046            482.8488            816.6614            347.7685           -74.4234 
 289.88             973.499             1011.703            338.5468            471.09              873.6918            344.0151           -38.20435 
 289.78             1071.5              1081.959            334.5909            460.0296            950.8357            340.2758           -10.45935 
 289.68             1244.36             1185.456            330.6382            449.5939            1060.586            336.5528            58.90356 
 289.58             1406.68             1342.407            326.6911            439.7177            1223.222            332.8493            64.27332 
 289.48             1831.44             1583.869            322.7515            430.3435            1469.86             329.1686            247.5712 
 289.38             2292.88             1954.995            318.8245            421.4189            1845.708            325.5171            337.8851 
 289.28             2729.01             2516.038            314.9154            412.9027            2411.064            321.9016            212.9724 
 289.18             3468.46             3340.806            311.0294            404.7572            3239.779            318.3287            127.6536 
 289.08             4422.11             4509.71             307.1751            396.9534            4412.298            314.8088           -87.6001 
 288.98             6255.51             6096.023            303.3632            389.4702            6001.925            311.3546            159.4863 
 288.88             8265.87             8148.921            299.6145            382.297             8057.864            307.9891            116.9487 
 288.78             10555.4             10668.28            295.9514            375.4323            10580.01            304.7374           -112.8779 
 288.68             13177.1             13585.46            292.3999            368.8797            13499.75            301.6278           -408.3623 
 288.58             16182.1             16748.23            288.9891            362.6493            16664.87            298.693            -566.1289 
 288.48             19638.5             19914.96            285.7529            356.7588            19833.73            295.9698           -276.457 
 288.38             22649.6             22766.33            282.7298            351.2304            22687.06            293.5012           -116.7344 
 288.28             25213.7             24928.79            279.9536            346.0858            24851.28            291.3253            284.9121 
 288.18             26105.1             26050.23            277.4528            341.3423            25974.32            289.4758            54.86914 
 288.08             26071.5             25917.7             275.2376            337.0001            25843.21            287.9688            153.8008 
 287.98             25233.4             24557.35            273.3079            333.0507            24484.1             286.8105            676.0547 
 287.88             23163.6             22219.29            271.6544            329.4759            22147.12            286.0002            944.3086 
 287.78             20247.9             19268.35            270.2542            326.2465            19197.09            285.5242            979.5527 
 287.68             16245.5             16070.9             269.0751            323.3239            16000.36            285.3615            174.6035 
 287.58             12734.4             12933.52            268.0726            320.658             12863.53            285.4823           -199.1201 
 287.48             9426.65             10080.14            267.2077            318.2052            10010.49            285.8669           -653.4932 
 287.38             7088.43             7643.744            266.4438            315.9233            7574.201            286.5075           -555.3135 
 287.28             4951.77             5678.653            265.755             313.7826            5608.959            287.4208           -726.8833 
 287.18             3619.1              4173.227            265.1175            311.7555            4103.054            288.6518           -554.1265 
 287.08             2613.57             3072.464            264.5166            309.8237            3001.375            290.2984           -458.894 
 286.98             1964.13             2300.199            263.9411            307.9731            2227.573            292.5351           -336.0687 
 286.88             1596.07             1776.311            263.3839            306.1927            1701.224            295.6617           -180.2411 
 286.78             1381.3              1430.057            262.8409            304.4761            1351.099            300.1636           -48.75684 
 286.68             1261.98             1204.89             262.3098            302.8183            1119.888            306.8033            57.09009 
 286.58             1229.01             1059.859            261.7892            301.2155            965.4904            316.7316            169.151 
 286.48             1140.76             967.8915            261.2789            299.6654            859.1721            331.6118            172.8685 
 286.38             1060.06             912.7734            260.7779            298.1642            782.3995            353.7654            147.2866 
 286.28             1092.66             886.3132            260.2853            296.7096            723.9331            386.2411            206.3469 
 286.18             1162.33             885.6907            259.8016            295.3               677.1437            432.8503            276.6392 
 286.08             1035.67             911.5408            259.3275            293.9344            638.21              498.0515            124.1293 
 285.98             1125.99             966.4346            258.8618            292.61              604.925             586.623             159.5554 
 285.88             1179.28             1053.73             258.4053            291.3258            575.9397            703.2749            125.5502 
 285.78             1267.4              1176.339            257.9587            290.0812            550.4136            851.762             91.06067 
 285.68             1406.84             1335.69             257.5231            288.8759            527.7581            1034.102            71.15002 
 285.58             1711.9              1530.669            257.1001            287.7101            507.5359            1249.623            181.2307 
 285.48             1898.74             1756.678            256.693             286.5863            489.4109            1494.067            142.0615 
 285.38             2113.8              2005.357            256.3039            285.5049            473.0941            1759.366            108.443 
 285.28             2208.31             2264.054            255.9353            284.4674            458.3605            2033.097           -55.7439 
 285.18             2449.39             2516.51             255.5883            283.474             445.0151            2299.198           -67.12012 
 285.08             2557.03             2743.779            255.2656            282.5263            432.8943            2538.889           -186.7488 
 284.98             2993.19             2925.813            254.9683            281.6248            421.8605            2732.265            67.37646 
 284.88             2942.79             3044.152            254.7014            280.7732            411.7903            2860.992           -101.3623 
 284.78             3007.07             3084.865            254.4643            279.9702            402.5817            2911.242           -77.79492 
 284.68             3040.44             3042.102            254.2577            279.2157            394.1447            2877.257           -1.662109 
 284.58             3004.68             2919.662            254.0821            278.5095            386.4008            2762.916            85.01831 
 284.48             2776.61             2729.937            253.937             277.8506            379.2831            2580.677            46.67334 
 284.38             2417.1              2490.546            253.8199            277.2354            372.7248            2348.226           -73.4458 
 284.28             2168.12             2221.287            253.7269            276.6595            366.6714            2085.41            -53.16699 
 284.18             2000.57             1941.262            253.6551            276.1195            361.0736            1811.379            59.30762 
 284.08             1544.68             1667.134            253.6027            275.613             355.8888            1542.838           -122.4542 
 283.98             1260.97             1412.083            253.5647            275.1345            351.0769            1293.001           -151.1134 
 283.88             987.137             1184.973            253.5379            274.6801            346.5997            1070.769           -197.8361 
 283.78             829.872             990.8137            253.5192            274.2462            342.427             881.179            -160.9417 
 283.68             712.189             830.8951            253.507             273.8309            338.5314            725.5469           -118.7061 
 283.58             531.35              703.6411            253.4999            273.4321            334.8887            602.3201           -172.2911 
 283.48             453.485             605.5552            253.4958            273.0477            331.4773            508.0217           -152.0702 
 283.38             417.717             532.0147            253.494             272.6761            328.2759            438.0506           -114.2977 
 283.28             386.212             478.2087            253.494             272.3167            325.2685            387.6115           -91.99667 
 283.18             336.159             439.563             253.4955            271.9687            322.4397            352.1457           -103.404 
 283.08             296.377             412.1086            253.498             271.6312            319.7754            327.698            -115.7316 
 282.98             268.194             392.6303            253.5009            271.3035            317.2635            311.0652           -124.4363 
 282.88             301.825             378.6493            253.504             270.9847            314.891             299.7815           -76.82431 
 282.78             267.008             368.374             253.5076            270.6751            312.649             292.0651           -101.366 
 282.68             269.898             360.549             253.5114            270.374             310.5276            286.6702           -90.65103 
 282.58             279.677             354.3335            253.5154            270.081             308.5187            282.7645           -74.65646 
 282.48             293.782             349.1835            253.5196            269.7961            306.6151            279.8116           -55.40149 
 282.38             296.447             344.7525            253.5244            269.5191            304.8086            277.4735           -48.30548 
 282.28             240.162             340.8293            253.5296            269.2498            303.0935            275.5452           -100.6673 
 282.18             233.111             337.2825            253.5346            268.9872            301.4631            273.9015           -104.1715 
 282.08             243.305             334.0306            253.5395            268.7312            299.912             272.4663           -90.72559 
 281.98             290.611             331.022             253.5442            268.4817            298.4355            271.1933           -40.41098 
 281.88             317.472             328.2203            253.5494            268.2388            297.0287            270.0515           -10.74829 
 281.78             243.346             325.6011            253.5552            268.0027            295.688             269.0208           -82.25508 
 281.68             230.027             323.1441            253.561             267.7723            294.4087            268.085            -93.11708 
 281.58             190.723             320.8333            253.5665            267.5475            293.1869            267.2319           -130.1102 
 281.48             221.438             318.6556            253.5713            267.3275            292.0191            266.4516           -97.21764 
 281.38             219.132             316.5986            253.5757            267.1125            290.9018            265.7357           -97.46657 
 281.28             233.144             314.6527            253.5798            266.9023            289.8324            265.0777           -81.50871 
 281.18             244.363             312.8092            253.5836            266.6968            288.8083            264.4714           -68.44623 
 281.08             258.4               311.0604            253.5874            266.4961            287.8272            263.9118           -52.66037 
 280.98             251.486             309.3996            253.5912            266.3003            286.8871            263.3946           -57.91364 
 280.88             273.153             307.8195            253.595             266.1089            285.9851            262.9154           -34.66644 
 280.78             284.89              306.3148            253.599             265.9223            285.1197            262.4708           -21.42484 
 280.68             199.117             304.8807            253.6033            265.7402            284.2891            262.058            -105.7637 
 280.58             225.031             303.5114            253.6071            265.5618            283.4907            261.673            -78.48035 
 280.48             164.687             302.2031            253.6105            265.3871            282.7231            261.3139           -137.5161 
 280.38             243.19              300.9505            253.6129            265.2153            281.9837            260.9774           -57.76053 
 280.28             245.355             299.7513            253.6152            265.0472            281.2722            260.6624           -54.39635 
 280.18             196.679             298.6023            253.6175            264.8828            280.5871            260.3674           -101.9233 
 280.08             193.416             297.4998            253.6191            264.7213            279.9267            260.0899           -104.0838 
 279.98             169.625             296.4413            253.62              264.5627            279.2898            259.8288           -126.8163 
 279.88             254.046             295.4234            253.62              264.4065            278.6747            259.5821           -41.37737 
 279.78             253.62              294.4449            253.62              264.2536            278.0815            259.3498           -40.82486 
