# Supplementary material for: Dataset of emission and excitation spectra, UV–vis absorption spectra, and XPS spectra of graphitic C3N4
Source: Data Brief. 2018 Oct 3;21:501–10. doi: 10.1016/j.dib.2018.09.123 (PMC6199237; doi:10.1016/j.dib.2018.09.123)
Supplement: Supplementary file 2 — Supplementary material [file mmc2.zip › Raw Data/Fig 5/Fig 5a/Air 600íμ fitting-C1s/4#C1s.dat]

B.E.(eV)           Raw Intensity       Peak Sum            Background          Peak 1              Peak 2              Peak 3              difference
 296.78             1469.89             823.1617            636.1027            790.7417            667.5012            637.1243            646.7283 
 296.68             1466.74             831.2708            632.0435            798.0941            664.1814            633.0823            635.4692 
 296.58             1426.09             840.8176            627.9739            806.8573            660.8777            629.0304            585.2723 
 296.48             1493.9              851.9966            623.8934            817.2248            657.5905            624.9681            641.9034 
 296.38             1487.68             865.0362            619.8031            829.4232            654.3228            620.8964            622.6439 
 296.28             1298.98             880.1669            615.7032            843.6818            651.0759            616.8157            418.813 
 296.18             1375.61             897.6349            611.5914            860.2451            647.8491            612.7235            477.9751 
 296.08             1338.82             917.7008            607.4692            879.3723            644.6454            608.6215            421.1191 
 295.98             1321.69             940.6203            603.3363            901.3175            641.4661            604.5093            381.0696 
 295.88             1397.04             966.6741            599.1927            926.3591            638.3135            600.387             430.3659 
 295.78             1380.89             996.1125            595.0393            954.7456            635.1901            596.2554            384.7775 
 295.68             1358.11             1029.177            590.8763            986.7168            632.0984            592.1149            328.9326 
 295.58             1419.81             1066.085            586.7035            1022.487            629.0402            587.9651            353.725 
 295.48             1444.83             1107.004            582.5218            1062.222            626.0184            583.8071            337.826 
 295.38             1390.23             1152.096            578.3321            1106.081            623.0373            579.6418            238.134 
 295.28             1401.52             1201.422            574.1335            1154.122            620.0983            575.4684            200.0985 
 295.18             1465.83             1254.979            569.9266            1206.339            617.205             571.2873            210.8514 
 295.08             1494.65             1312.671            565.7123            1262.635            614.361             567.0995            181.9791 
 294.98             1501.87             1374.266            561.491             1322.772            611.5702            562.9057            127.604 
 294.88             1592.9              1439.448            557.2634            1386.432            608.8373            558.7062            153.4518 
 294.78             1688.05             1507.668            553.0305            1453.06             606.1669            554.5024            180.3818 
 294.68             1619.68             1578.183            548.7934            1521.911            603.5643            550.2952            41.4967 
 294.58             1601.18             1649.997            544.552             1591.983            601.0338            546.0847           -48.81702 
 294.48             1721.18             1721.797            540.3059            1661.959            598.5792            541.8704           -.6168213 
 294.38             1812.91             1792.023            536.0571            1730.274            596.209             537.6544            20.88708 
 294.28             1789.28             1858.723            531.8065            1794.969            593.9291            533.4376           -69.44263 
 294.18             1778.08             1919.686            527.5543            1853.828            591.7457            529.2203           -141.6057 
 294.08             2003.06             1972.525            523.3008            1904.458            589.6659            525.0029            30.5354 
 293.98             1874.12             2014.838            519.048             1944.449            587.698             520.7873           -140.7184 
 293.88             1966.72             2044.495            514.7954            1971.661            585.8509            516.5732           -77.77466 
 293.78             2029.32             2059.808            510.5442            1984.401            584.1334            512.3618           -30.48816 
 293.68             1939.22             2059.833            506.2952            1981.714            582.5556            508.1539           -120.613 
 293.58             1860.75             2044.49             502.0477            1963.509            581.1271            503.9489           -183.7399 
 293.48             1877.71             2014.589            497.8011            1930.588            579.8572            499.7463           -136.8792 
 293.38             1862.49             1971.678            493.5559            1884.483            578.7604            495.5466           -109.1877 
 293.28             1771.74             1917.867            489.312             1827.292            577.8491            491.3499           -146.1266 
 293.18             1967.17             1855.542            485.0688            1761.387            577.137             487.1556            111.6278 
 293.08             1864.59             1787.134            480.8287            1689.183            576.6427            482.966             77.45581 
 292.98             1733.68             1714.943            476.5909            1612.962            576.382             478.7807            18.73706 
 292.88             1710.54             1640.943            472.3542            1534.677            576.3753            474.5984            69.59741 
 292.78             1680                1566.854            468.1185            1456.028            576.6433            470.4192            113.1462 
 292.68             1615.88             1494.057            463.8837            1378.372            577.2098            466.243             121.8229 
 292.58             1464.86             1423.636            459.6495            1302.764            578.1011            462.0697            41.22437 
 292.48             1445.67             1356.431            455.4144            1230.019            579.3436            457.8979            89.23865 
 292.38             1340.85             1293.014            451.1786            1160.669            580.9742            453.7278            47.83606 
 292.28             1305.75             1233.831            446.941             1095.127            583.0274            449.5587            71.91895 
 292.18             1244.89             1179.167            442.7017            1033.635            585.5447            445.3906            65.72314 
 292.08             1201.1              1129.19             438.4601            976.3145            588.5726            441.2231            71.91003 
 291.98             1073.02             1083.987            434.216             923.2015            592.161             437.0562           -10.9668 
 291.88             1011.34             1043.535            429.9684            874.2086            596.3739            432.8891           -32.19489 
 291.78             987.457             1007.794            425.7168            829.2301            601.2761            428.7215           -20.33722 
 291.68             936.195             976.6716            421.4613            788.0953            606.9452            424.5536           -40.47662 
 291.58             818.497             950.047             417.2015            750.5957            613.4689            420.3853           -131.55 
 291.48             849.193             927.7903            412.9365            716.5035            620.9437            416.2159           -78.59729 
 291.38             807.06              909.7551            408.6667            685.5486            629.4938            412.0462           -102.6951 
 291.28             796.808             895.8203            404.3922            657.4786            639.2498            407.8762           -99.01233 
 291.18             809.079             885.8789            400.113             632.0306            650.3677            403.7066           -76.79993 
 291.08             777.18              879.8538            395.8297            608.9459            663.0292            399.538            -102.6738 
 290.98             810.637             877.7067            391.542             587.9799            677.4402            395.3706           -67.06964 
 290.88             840.106             879.4528            387.2507            568.8867            693.8619            391.2056           -39.34674 
 290.78             825.614             885.167             382.9565            551.4523            712.5838            387.0439           -59.55298 
 290.68             785.669             894.9977            378.6593            535.4745            733.9558            382.886            -109.3287 
 290.58             820.879             909.1813            374.3592            520.7697            758.3976            378.7324           -88.30225 
 290.48             910.853             928.0565            370.0567            507.1768            786.4091            374.5841           -17.20349 
 290.38             883.713             952.1259            365.7533            494.5456            818.6437            370.4431           -68.41284 
 290.28             800.684             982.0687            361.4489            482.7509            855.9054            366.31             -181.3847 
 290.18             929.118             1018.877            357.1428            471.6808            899.2968            362.1848           -89.75873 
 290.08             959.865             1064.064            352.8367            461.2402            950.4275            358.0698           -104.1992 
 289.98             1004.43             1120.055            348.5314            451.3491            1011.803            353.9666           -115.6254 
 289.88             1125.22             1191.028            344.2277            441.9341            1087.672            349.8768           -65.80774 
 289.78             1235.31             1284.134            339.9272            432.9385            1185.247            345.803            -48.82373 
 289.68             1323.08             1411.71             335.6314            424.313             1316.912            341.7478           -88.62964 
 289.58             1699.66             1594.367            331.3416            416.0156            1503.321            337.7135            105.2935 
 289.48             2024.36             1864.857            327.0623            408.0156            1777.26             333.7059            159.5033 
 289.38             2550.27             2272.576            322.7973            400.2834            2188.157            329.7303            277.6941 
 289.28             3178.1              2885.958            318.5529            392.8001            2804.47             325.7945            292.1416 
 289.18             4295.81             3792.076            314.3363            385.5505            3713.291            321.9075            503.7336 
 289.08             5563.33             5089.641            310.1603            378.5279            5013.35             318.0838            473.6895 
 288.98             7064.76             6873.14             306.0392            371.731             6799.147            314.3398            191.6201 
 288.88             9266.92             9211.573            301.9902            365.1605            9139.698            310.6953            55.34668 
 288.78             11797.5             12116.16            298.0377            358.8293            12046.23            307.1774           -318.6641 
 288.68             14987.7             15513.34            294.2104            352.7546            15445.19            303.8177           -525.6426 
 288.58             18059.2             19221.14            290.5439            346.9623            19154.61            300.6552           -1161.938 
 288.48             21781.6             22934.21            287.0727            341.4785            22869.15            297.7281           -1152.611 
 288.38             25209.5             26228.8             283.8383            336.3356            26165.06            295.0825           -1019.301 
 288.28             27749.2             28593.86            280.8792            331.5652            28531.29            292.7617           -844.6582 
 288.18             29529.2             29560.09            278.2236            327.1894            29498.55            290.7998           -30.89258 
 288.08             28732.2             28904.32            275.8917            323.222             28843.65            289.2231           -172.1172 
 287.98             27771               26779.7             273.8748            319.6495            26719.77            288.0305            991.2969 
 287.88             25016.8             23622.17            272.1621            316.4552            23562.82            287.2207            1394.633 
 287.78             21153.4             19947.4             270.7234            313.6046            19888.47            286.7741            1205.996 
 287.68             16898               16203.33            269.5158            311.0505            16144.65            286.6616            694.668 
 287.58             12835               12719.22            268.4921            308.7419            12660.61            286.8544            115.7822 
 287.48             9757.47             9701.513            267.6071            306.6302            9642.763            287.3334            55.95703 
 287.38             7023.58             7242.005            266.8267            304.6774            7182.876            288.1049           -218.4253 
 287.28             4880.06             5344.888            266.1206            302.8502            5285.078            289.2013           -464.8281 
 287.18             3469.01             3951.142            265.465             301.122             3890.248            290.702            -482.1321 
 287.08             2650.38             2969.108            264.8444            299.4744            2906.562            292.761            -318.7285 
 286.98             2039.08             2299.723            264.2495            297.8961            2234.681            295.6456           -260.6432 
 286.88             1577.31             1852.83             263.6737            296.3774            1784.003            299.7967           -275.52 
 286.78             1333.71             1556.916            263.112             294.9114            1482.324            305.9038           -223.2056 
 286.68             1353.58             1360.066            262.5615            293.4933            1276.681            315.0153           -6.486328 
 286.58             1210.27             1227.972            262.0226            292.1214            1131.236            328.6597           -17.7019 
 286.48             1002.8              1140.023            261.4938            290.7926            1023.26             348.9575           -137.223 
 286.38             1152.59             1085.239            260.9727            289.5025            938.9344            378.7475            67.35083 
 286.28             1126.43             1059.159            260.4611            288.2515            870.2404            421.5897            67.27063 
 286.18             1188.83             1061.316            259.9586            287.0377            812.4942            481.7012            127.514 
 286.08             1265.88             1093.549            259.4661            285.8606            762.9098            563.7112            172.3307 
 285.98             1151.77             1158.68             258.9845            284.7199            719.7509            672.1782           -6.910034 
 285.88             1344.57             1259.474            258.5124            283.6128            681.808             811.0778            85.09607 
 285.78             1485.71             1397.466            258.0521            282.5405            648.2373            982.7928            88.24353 
 285.68             1733.77             1572.012            257.6052            281.5034            618.3776            1187.342            161.7576 
 285.58             1973.74             1779.386            257.1744            280.5035            591.7004            1421.531            194.3538 
 285.48             2152.28             2012.084            256.7625            279.5425            567.7797            1678.287            140.1959 
 285.38             2300.43             2258.895            256.3715            278.6212            546.2405            1946.776            41.5354 
 285.28             2461.86             2504.729            256.0031            277.7407            526.7876            2212.207           -42.86865 
 285.18             2697.36             2731.693            255.659             276.9018            509.1654            2456.944           -34.33301 
 285.08             2769.68             2920.402            255.3419            276.1066            493.1577            2661.822           -150.7224 
 284.98             3132.65             3052.071            255.0526            275.3552            478.5826            2808.239            80.57861 
 284.88             3129.13             3111.628            254.7953            274.6507            465.2749            2881.293            17.50171 
 284.78             3115.7              3090.754            254.5699            273.9926            453.1008            2872.8              24.94604 
 284.68             3153.01             2990.269            254.3761            273.3801            441.9405            2783.7              162.7412 
 284.58             2821.06             2819.807            254.2146            272.8131            431.6904            2623.733            1.252686 
 284.48             2616.87             2595.333            254.0815            272.2874            422.2589            2408.949            21.5376 
 284.38             2280.77             2335.52             253.9747            271.8002            413.5588            2158.111           -54.75024 
 284.28             1952.13             2059.364            253.8904            271.3471            405.5196            1890.279           -107.2343 
 284.18             1633.12             1783.944            253.825             270.9242            398.0762            1622.593           -150.8236 
 284.08             1274.17             1523.22             253.7749            270.5274            391.1711            1369.071           -249.05 
 283.98             1094.88             1287.41             253.7361            270.1524            384.754             1139.976           -192.5298 
 283.88             1009.32             1082.528            253.7067            269.7967            378.7764            941.3679           -73.20758 
 283.78             791.276             911.108             253.6856            269.4589            373.2014            775.8189           -119.832 
 283.68             554.648             772.5486            253.6705            269.1362            367.9927            642.7607           -217.9006 
 283.58             499.481             664.0356            253.6588            268.8258            363.1172            539.4102           -164.5547 
 283.48             471.501             581.4534            253.6498            268.5268            358.5485            461.6777           -109.9524 
 283.38             393.257             520.0798            253.6433            268.2383            354.259             404.8691           -126.8228 
 283.28             367.229             475.3456            253.6383            267.9592            350.2271            364.4359           -108.1166 
 283.18             340.695             443.1299            253.6345            267.689             346.4326            336.2775           -102.4349 
 283.08             339.17              419.9957            253.6317            267.4271            342.8571            316.9749           -80.82565 
 282.98             342.02              403.2465            253.6299            267.1733            339.4854            303.8477           -61.22653 
 282.88             303.433             390.8577            253.6291            266.9272            336.3004            294.8882           -87.42471 
 282.78             311.368             381.3984            253.6288            266.6883            333.2894            288.6783           -70.03036 
 282.68             276.415             373.8853            253.6291            266.4563            330.4401            284.2472           -97.47025 
 282.58             274.741             367.6686            253.6298            266.2307            327.7408            280.9567           -92.92761 
 282.48             243.397             362.3334            253.6306            266.0113            325.182             278.4014           -118.9364 
 282.38             271.166             357.6146            253.6313            265.7974            322.7523            276.3275           -86.44861 
 282.28             232.432             353.3517            253.6323            265.5893            320.4443            274.5827           -120.9197 
 282.18             280.84              349.443             253.633             265.3862            318.2496            273.0731           -68.60297 
 282.08             306.554             345.8239            253.634             265.1886            316.1614            271.742            -39.26996 
 281.98             272.178             342.4527            253.6356            264.9966            314.1739            270.5534           -70.27469 
 281.88             285.036             339.2959            253.6374            264.8095            312.2792            269.4821           -54.25992 
 281.78             271.104             336.3317            253.6396            264.6275            310.4724            268.511            -65.22769 
 281.68             269.7               333.5412            253.6419            264.4502            308.748             267.6269           -63.84122 
 281.58             245.927             330.909             253.6445            264.2773            307.1012            266.8194           -84.98199 
 281.48             260.529             328.4222            253.6469            264.1087            305.5276            266.0797           -67.89319 
 281.38             225.405             326.0676            253.6495            263.9442            304.0222            265.4002           -100.6626 
 281.28             246.545             323.8355            253.6517            263.7834            302.5811            264.7744           -77.29051 
 281.18             264.263             321.7166            253.6538            263.6263            301.201             264.197            -57.45361 
 281.08             276.337             319.7028            253.6561            263.473             299.8786            263.6634           -43.36581 
 280.98             217.918             317.7874            253.6586            263.3236            298.6114            263.1696           -99.86945 
 280.88             228.491             315.9618            253.6607            263.1772            297.395             262.711            -87.47079 
 280.78             230.4               314.2205            253.6626            263.034             296.2271            262.2845           -83.82047 
 280.68             241.962             312.5579            253.6641            262.8938            295.1051            261.8872           -70.59586 
 280.58             247.694             310.9689            253.6656            262.7566            294.0269            261.5166           -63.2749 
 280.48             262.636             309.4496            253.667             262.6226            292.9904            261.1705           -46.8136 
 280.38             237.882             307.9947            253.6685            262.4915            291.9933            260.8468           -70.11269 
 280.28             243.163             306.6006            253.6698            262.3632            291.0335            260.5435           -63.43762 
 280.18             228.216             305.2638            253.671             262.2376            290.1092            260.2589           -77.04782 
 280.08             240.064             303.9807            253.6719            262.1145            289.2186            259.9914           -63.91669 
 279.98             218.82              302.7487            253.6726            261.9939            288.3603            259.7398           -83.92871 
 279.88             220.172             301.5641            253.673             261.8755            287.5322            259.5024           -81.39206 
 279.78             253.673             300.4244            253.673             261.7592            286.7329            259.2783           -46.75143 
