# Supplementary material for: Dataset of emission and excitation spectra, UV–vis absorption spectra, and XPS spectra of graphitic C3N4
Source: Data Brief. 2018 Oct 3;21:501–10. doi: 10.1016/j.dib.2018.09.123 (PMC6199237; doi:10.1016/j.dib.2018.09.123)
Supplement: Supplementary file 2 — Supplementary material [file mmc2.zip › Raw Data/Fig 5/Fig 5a/Air 600íμ fitting-C1s/4#C1s.txt]

296.78	1469.89
296.68	1466.74
296.58	1426.09
296.48	1493.9
296.38	1487.68
296.28	1298.98
296.18	1375.61
296.08	1338.82
295.98	1321.69
295.88	1397.04
295.78	1380.89
295.68	1358.11
295.58	1419.81
295.48	1444.83
295.38	1390.23
295.28	1401.52
295.18	1465.83
295.08	1494.65
294.98	1501.87
294.88	1592.9
294.78	1688.05
294.68	1619.68
294.58	1601.18
294.48	1721.18
294.38	1812.91
294.28	1789.28
294.18	1778.08
294.08	2003.06
293.98	1874.12
293.88	1966.72
293.78	2029.32
293.68	1939.22
293.58	1860.75
293.48	1877.71
293.38	1862.49
293.28	1771.74
293.18	1967.17
293.08	1864.59
292.98	1733.68
292.88	1710.54
292.78	1680
292.68	1615.88
292.58	1464.86
292.48	1445.67
292.38	1340.85
292.28	1305.75
292.18	1244.89
292.08	1201.1
291.98	1073.02
291.88	1011.34
291.78	987.457
291.68	936.195
291.58	818.497
291.48	849.193
291.38	807.06
291.28	796.808
291.18	809.079
291.08	777.18
290.98	810.637
290.88	840.106
290.78	825.614
290.68	785.669
290.58	820.879
290.48	910.853
290.38	883.713
290.28	800.684
290.18	929.118
290.08	959.865
289.98	1004.43
289.88	1125.22
289.78	1235.31
289.68	1323.08
289.58	1699.66
289.48	2024.36
289.38	2550.27
289.28	3178.1
289.18	4295.81
289.08	5563.33
288.98	7064.76
288.88	9266.92
288.78	11797.5
288.68	14987.7
288.58	18059.2
288.48	21781.6
288.38	25209.5
288.28	27749.2
288.18	29529.2
288.08	28732.2
287.98	27771
287.88	25016.8
287.78	21153.4
287.68	16898
287.58	12835
287.48	9757.47
287.38	7023.58
287.28	4880.06
287.18	3469.01
287.08	2650.38
286.98	2039.08
286.88	1577.31
286.78	1333.71
286.68	1353.58
286.58	1210.27
286.48	1002.8
286.38	1152.59
286.28	1126.43
286.18	1188.83
286.08	1265.88
285.98	1151.77
285.88	1344.57
285.78	1485.71
285.68	1733.77
285.58	1973.74
285.48	2152.28
285.38	2300.43
285.28	2461.86
285.18	2697.36
285.08	2769.68
284.98	3132.65
284.88	3129.13
284.78	3115.7
284.68	3153.01
284.58	2821.06
284.48	2616.87
284.38	2280.77
284.28	1952.13
284.18	1633.12
284.08	1274.17
283.98	1094.88
283.88	1009.32
283.78	791.276
283.68	554.648
283.58	499.481
283.48	471.501
283.38	393.257
283.28	367.229
283.18	340.695
283.08	339.17
282.98	342.02
282.88	303.433
282.78	311.368
282.68	276.415
282.58	274.741
282.48	243.397
282.38	271.166
282.28	232.432
282.18	280.84
282.08	306.554
281.98	272.178
281.88	285.036
281.78	271.104
281.68	269.7
281.58	245.927
281.48	260.529
281.38	225.405
281.28	246.545
281.18	264.263
281.08	276.337
280.98	217.918
280.88	228.491
280.78	230.4
280.68	241.962
280.58	247.694
280.48	262.636
280.38	237.882
280.28	243.163
280.18	228.216
280.08	240.064
279.98	218.82
279.88	220.172
279.78	253.673
