# Supplementary material for: Dataset of emission and excitation spectra, UV–vis absorption spectra, and XPS spectra of graphitic C3N4
Source: Data Brief. 2018 Oct 3;21:501–10. doi: 10.1016/j.dib.2018.09.123 (PMC6199237; doi:10.1016/j.dib.2018.09.123)
Supplement: Supplementary file 2 — Supplementary material [file mmc2.zip › Raw Data/Fig 5/Fig 5a/Air 650íμ fitting-C1s/5#C1s.dat]

B.E.(eV)           Raw Intensity       Peak Sum            Background          Peak 1              Peak 2              Peak 3              difference
 296.78             1351.35             863.9034            664.8461            837.1062            690.5981            665.8913            487.4465 
 296.68             1368.22             872.7755            660.7832            845.3535            687.1422            661.8462            495.4445 
 296.58             1324.75             883.106             656.7086            855.0371            683.6963            657.7899            441.644 
 296.48             1430.04             895.0744            652.6219            866.3356            680.2608            653.7219            534.9656 
 296.38             1437.16             908.891             648.5248            879.4578            676.8389            649.6439            528.269 
 296.28             1319.07             924.7632            644.4174            894.61              673.4317            645.5562            394.3068 
 296.18             1320.01             942.9113            640.2985            912.0114            670.0393            641.4576            377.0987 
 296.08             1373.92             963.5638            636.1681            931.889             666.663             637.348             410.3562 
 295.98             1378.87             986.9449            632.0277            954.4659            663.3055            633.2289            391.925 
 295.88             1418.9              1013.3              627.8768            979.9857            659.9682            629.1               405.5998 
 295.78             1340.13             1042.845            623.7167            1008.662            656.6537            624.9623            297.2853 
 295.68             1410.95             1075.785            619.5463            1040.7              653.3628            620.8151            335.1648 
 295.58             1421.8              1112.309            615.3667            1076.284            650.0984            616.6594            309.4912 
 295.48             1441.01             1152.558            611.1785            1115.557            646.8626            612.4957            288.4517 
 295.38             1439.2              1196.679            606.9818            1158.66             643.6583            608.3242            242.5212 
 295.28             1547.96             1244.726            602.7769            1205.647            640.4877            604.1452            303.2338 
 295.18             1529.39             1296.71             598.5653            1256.526            637.3546            599.9603            232.6801 
 295.08             1560.99             1352.563            594.347             1311.226            634.2617            595.7695            208.4268 
 294.98             1643.27             1412.109            590.1226            1369.569            631.2119            591.5733            231.1609 
 294.88             1649.92             1475.12             585.8934            1431.324            628.2102            587.3732            174.7997 
 294.78             1733.98             1541.177            581.6592            1496.067            625.2593            583.1691            192.8035 
 294.68             1749.72             1609.718            577.4216            1563.234            622.364             578.9624            140.0023 
 294.58             1660.19             1679.99             573.181             1632.07             619.5285            574.7537           -19.80042 
 294.48             1650.28             1750.995            568.9366            1701.571            616.7556            570.5422           -100.7151 
 294.38             1897.79             1821.552            564.6886            1770.551            614.0505            566.3281            76.23779 
 294.28             1903.71             1890.149            560.4398            1837.494            611.4202            562.1143            13.56055 
 294.18             2034.09             1955.036            556.1905            1900.646            608.8703            557.9011            79.05383 
 294.08             2052.63             2014.247            551.9426            1958.033            606.408             553.6906            38.3833 
 293.98             1959.87             2065.67             547.6965            2007.542            604.0388            549.483            -105.8004 
 293.88             2001.06             2107.259            543.4513            2047.114            601.7695            545.2776           -106.1987 
 293.78             2043.84             2137.107            539.2081            2074.84             599.6078            541.0756           -93.26697 
 293.68             1972.55             2153.725            534.9671            2089.22             597.5613            536.8773           -181.1748 
 293.58             2100.79             2156.2              530.728             2089.335            595.6381            532.6823           -55.40967 
 293.48             2032.95             2144.327            526.4925            2074.971            593.8482            528.4924           -111.3772 
 293.38             1894.71             2118.621            522.2601            2046.631            592.2026            524.3072           -223.9109 
 293.28             1986.67             2080.262            518.0296            2005.485            590.7101            520.1256           -93.59167 
 293.18             1953.7              2030.944            513.8022            1953.215            589.384             515.9489           -77.24365 
 293.08             1904.85             1972.676            509.5777            1891.817            588.2374            511.7769           -67.82556 
 292.98             1796.82             1907.606            505.3561            1823.424            587.2837            507.6098           -110.7856 
 292.88             1786.05             1837.774            501.1359            1750.061            586.5395            503.4462           -51.72437 
 292.78             1848.48             1765.113            496.918             1673.639            586.0225            499.287             83.36743 
 292.68             1772.71             1691.295            492.703             1595.816            585.753             495.1329            81.41455 
 292.58             1636.83             1617.734            488.4903            1517.979            585.7523            490.9834            19.09583 
 292.48             1550.53             1545.6              484.2784            1441.277            586.0421            486.8374            4.930176 
 292.38             1369.95             1475.765            480.0673            1366.553            586.6522            482.6947           -105.8151 
 292.28             1342.75             1408.956            475.8546            1294.502            587.6094            478.5533           -66.20557 
 292.18             1186.49             1345.704            471.6406            1225.623            588.9484            474.4134           -159.2139 
 292.08             1115.46             1286.395            467.4238            1160.262            590.7061            470.2739           -170.9346 
 291.98             1123.41             1231.31             463.2037            1098.659            592.9233            466.1342           -107.8995 
 291.88             1006.84             1180.59             458.9807            1040.902            595.6537            461.9952           -173.7496 
 291.78             1019.12             1134.343            454.7536            987.0443            598.9498            457.8556           -115.2227 
 291.68             914.885             1092.602            450.523             937.0558            602.8759            453.7165           -177.7172 
 291.58             907.873             1055.352            446.288             890.848             607.5033            449.5771           -147.4793 
 291.48             835.997             1022.552            442.0488            848.2999            612.9122            445.4377           -186.5552 
 291.38             916.56              994.1122            437.8048            809.2201            619.2034            441.2982           -77.55219 
 291.28             781.767             969.9593            433.5572            773.4282            626.4856            437.1599           -188.1923 
 291.18             805.112             950.0082            429.3049            740.7107            634.8851            433.0222           -144.8962 
 291.08             807.19              934.1842            425.0484            710.844             644.5512            428.8858           -126.9942 
 290.98             746.491             922.434             420.788             683.6057            655.653             424.7513           -175.9429 
 290.88             879.425             914.7283            416.5233            658.7521            668.4039            420.6189           -35.30328 
 290.78             837.554             911.0889            412.2561            636.0675            683.043             416.4906           -73.53485 
 290.68             893.077             911.5894            407.9863            615.335             699.8601            412.3669           -18.51233 
 290.58             869.421             916.3785            403.7147            596.3496            719.2093            408.249            -46.95752 
 290.48             811.586             925.7031            399.4414            578.9229            741.5253            404.1376           -114.1171 
 290.38             881.414             939.9777            395.166             562.8685            767.4082            400.0329           -58.56366 
 290.28             960.103             959.8622            390.8895            548.0289            797.6757            395.9366            .2408447 
 290.18             928.091             986.4712            386.6134            534.2587            833.5885            391.8508           -58.38019 
 290.08             972.456             1021.741            382.3374            521.426             877.214             387.7759           -49.28516 
 289.98             1030.44             1069.094            378.0623            509.4167            932.0884            383.7137           -38.6543 
 289.88             1110.75             1134.668            373.789             498.1245            1004.455            379.666            -23.91785 
 289.78             1265.75             1229.069            369.5188            487.463             1105.009            375.635             36.68091 
 289.68             1440.65             1370.107            365.2538            477.3559            1251.634            371.624             70.54333 
 289.58             1672.04             1586.215            360.9961            467.738             1472.833            367.6364            85.8252 
 289.48             1981.55             1920.063            356.7486            458.5555            1811.329            363.6763            61.48682 
 289.38             2763.28             2431.953            352.515             449.7589            2327.475            359.7492            331.3269 
 289.28             3416.59             3199.65             348.3045            441.3163            3099.077            355.8656            216.9402 
 289.18             4243.94             4314.413            344.1245            433.1987            4217.428            352.0351           -70.47314 
 289.08             5582.89             5869.859            339.9845            425.3842            5776.175            348.2691           -286.9692 
 288.98             7391.84             7942.685            335.8997            417.8622            7852.037            344.5851           -550.8447 
 288.88             9610.06             10570.81            331.8905            410.6281            10482.95            341.0063           -960.7461 
 288.78             12456.4             13723.2             327.9818            403.6878            13637.91            337.5604           -1266.795 
 288.68             15869               17280.03            324.2057            397.0563            17197.11            334.2828           -1411.033 
 288.58             19644.4             21019.71            320.6002            390.7567            20938.94            331.2153           -1375.313 
 288.48             23339.6             24618.65            317.2076            384.8188            24539.84            328.4041           -1279.053 
 288.38             26641.8             27674.35            314.0692            379.271             27597.32            325.8958           -1032.549 
 288.28             28787.8             29750.33            311.2219            374.1407            29674.9             323.7327           -962.5293 
 288.18             30432.5             30487.53            308.6898            369.4428            30413.52            321.945            -55.0332 
 288.08             30247               29742.93            306.4914            365.1875            29670.17            320.5587            504.0684 
 287.98             28734.7             27660.38            304.6248            361.3663            27588.69            319.5805            1074.316 
 287.88             25688.5             24597.56            303.0732            357.9544            24526.75            319.0048            1090.939 
 287.78             21668.7             20990.26            301.803             354.9127            20920.14            318.8115            678.4375 
 287.68             16861.8             17243.3             300.7695            352.1909            17173.67            318.9741           -381.498 
 287.58             12911.1             13679.21            299.9194            349.7307            13609.85            319.4649           -768.1074 
 287.48             9441.4              10520.5             299.2089            347.4838            10451.16            320.2771           -1079.101 
 287.38             6780.15             7885.094            298.5994            345.4064            7815.456            321.4303           -1104.944 
 287.28             4789.06             5804.579            298.0614            343.4656            5734.252            322.9836           -1015.519 
 287.18             3265.22             4242.42             297.5729            341.6354            4170.877            325.0539           -977.2004 
 287.08             2464.75             3121.391            297.1168            339.8954            3047.889            327.8399           -656.6409 
 286.98             1941.32             2348.362            296.6844            338.2341            2271.838            331.6594           -407.0424 
 286.88             1577.76             1832.077            296.2698            336.6417            1750.978            336.9969           -254.3169 
 286.78             1420.98             1495.629            295.8691            335.1119            1407.706            344.5496           -74.64893 
 286.68             1371.45             1279.833            295.4805            333.6403            1181.861            355.2925            91.61707 
 286.58             1250.85             1143.14             295.1036            332.224             1030.594            370.5298            107.7098 
 286.48             1150.51             1058.734            294.7369            330.8597            925.4303            391.918             91.77576 
 286.38             1070.94             1010.699            294.3795            329.5435            848.4259            421.4886            60.24078 
 286.28             1055.21             990.6602            294.0303            328.2729            788.907             461.541             64.5498 
 286.18             1063.89             994.848             293.6894            327.0458            740.6646            514.5166            69.04199 
 286.08             1146.27             1022.041            293.3568            325.8606            700.143             582.7507            124.2294 
 285.98             1146.4              1072.047            293.0335            324.7169            665.2855            668.1116            74.35315 
 285.88             1138.32             1144.697            292.7195            323.6125            634.812             771.7114           -6.377075 
 285.78             1248.81             1238.958            292.4146            322.5463            607.9093            893.3322            9.851563 
 285.68             1430                1352.418            292.1203            321.5181            583.9941            1031.147            77.58154 
 285.58             1658.26             1480.896            291.8384            320.5286            562.6254            1181.419            177.364 
 285.48             1582.26             1618.226            291.5717            319.5794            543.4576            1338.332           -35.96558 
 285.38             1760.62             1756.459            291.3191            318.6681            526.1891            1494.24             4.160889 
 285.28             1889.35             1885.869            291.0828            317.7958            510.5856            1639.653            3.480835 
 285.18             2133.16             1995.655            290.8642            316.9629            496.4444            1763.976            137.5049 
 285.08             2123.14             2074.905            290.666             316.1711            483.5944            1856.471            48.23486 
 284.98             2108.36             2114.213            290.4881            315.4198            471.8901            1907.879           -5.852783 
 284.88             2135.48             2107.766            290.3304            314.7073            461.1968            1912.522            27.71436 
 284.78             2067.48             2054.88             290.1931            314.0335            451.4084            1869.824            12.59985 
 284.68             2061.93             1960.234            290.0756            313.3969            442.4285            1784.56             101.696 
 284.58             1980.16             1832.454            289.9777            312.7965            434.174             1665.438            147.7064 
 284.48             1800.29             1682.107            289.8987            312.231             426.5739            1523.099            118.1831 
 284.38             1664.83             1519.758            289.8364            311.6975            419.558             1368.175            145.0724 
 284.28             1436.73             1355.122            289.7894            311.1938            413.0716            1210.435            81.60815 
 284.18             1213.87             1196.259            289.7551            310.717             407.0629            1057.989            17.61133 
 284.08             1021.63             1049.297            289.7311            310.264             401.4859            917.0096           -27.66724 
 283.98             897.545             918.3733            289.7153            309.8322            396.3017            791.67             -20.82831 
 283.88             664.196             805.5624            289.7062            309.4194            391.4713            684.0841           -141.3664 
 283.78             539.65              711.3666            289.7013            309.0228            386.9634            594.7831           -171.7166 
 283.68             492.303             634.9143            289.6992            308.6404            382.7491            522.9232           -142.6113 
 283.58             514.682             574.4175            289.6993            308.2713            378.8038            466.741            -59.73547 
 283.48             422.447             527.5898            289.702             307.9155            375.1066            423.9716           -105.1429 
 283.38             377.487             491.9396            289.7061            307.5713            371.6348            392.1458           -114.4526 
 283.28             319.593             465.1163            289.7112            307.2379            368.3709            368.93             -145.5233 
 283.18             324.566             445.0184            289.7167            306.9143            365.2985            352.239            -120.4524 
 283.08             308.079             429.8922            289.7225            306.6003            362.403             340.334            -121.8132 
 282.98             296.35              418.3523            289.7286            306.2953            359.6718            331.8424           -122.0023 
 282.88             271.477             409.3411            289.7347            305.9987            357.0912            325.7206           -137.8641 
 282.78             300.862             402.0985            289.7407            305.7102            354.6508            321.2189           -101.2365 
 282.68             262.775             396.0888            289.7467            305.4297            352.3409            317.8116           -133.3138 
 282.58             284.993             390.9461            289.7525            305.1565            350.1522            315.1424           -105.9531 
 282.48             251.988             386.4286            289.7582            304.8907            348.0771            312.9773           -134.4406 
 282.38             238.519             382.3734            289.7635            304.6314            346.1064            311.1626           -143.8544 
 282.28             278.073             378.6772            289.7683            304.3785            344.2336            309.6017           -100.6042 
 282.18             238.78              375.2715            289.7729            304.132             342.4528            308.2326           -136.4915 
 282.08             218.843             372.1089            289.777             303.8914            340.7575            307.014            -153.2659 
 281.98             279.24              369.1568            289.7802            303.6562            339.1426            305.9185           -89.91681 
 281.88             286.002             366.3895            289.7834            303.4267            337.6028            304.9268           -80.38751 
 281.78             281.59              363.7888            289.7865            303.2031            336.134             304.0247           -82.19879 
 281.68             323.424             361.3389            289.7896            302.9849            334.7319            303.2012           -37.91486 
 281.58             290.767             359.0268            289.7929            302.7725            333.393             302.4473           -68.25983 
 281.48             280.443             356.8415            289.7964            302.5654            332.1136            301.7553           -76.3985 
 281.38             307.089             354.7713            289.7997            302.3632            330.8894            301.1182           -47.68234 
 281.28             304.727             352.8083            289.8032            302.166             329.7179            300.5308           -48.08133 
 281.18             288.547             350.9444            289.8069            301.9738            328.5962            299.9881           -62.39737 
 281.08             281.327             349.1721            289.8105            301.7862            327.5213            299.4856           -67.84509 
 280.98             214.81              347.4855            289.8141            301.6031            326.4909            299.0197           -132.6755 
 280.88             265.314             345.8766            289.8168            301.4233            325.5012            298.5858           -80.56265 
 280.78             251.541             344.3415            289.8193            301.2475            324.551             298.1817           -92.80052 
 280.68             266.782             342.875             289.8214            301.0753            323.6379            297.8045           -76.09296 
 280.58             253.705             341.4728            289.8232            300.9068            322.7602            297.4521           -87.76781 
 280.48             278.053             340.1311            289.8245            300.7417            321.9161            297.1223           -62.07809 
 280.38             268.281             338.8456            289.8258            300.5802            321.1038            296.8132           -70.56458 
 280.28             279.202             337.6132            289.8268            300.4221            320.3217            296.5231           -58.41122 
 280.18             266.046             336.4309            289.8277            300.2672            319.5685            296.2505           -70.38489 
 280.08             260.26              335.2956            289.8283            300.1156            318.8427            295.994            -75.03558 
 279.98             295.798             334.2049            289.8286            299.967             318.1429            295.7523           -38.40692 
 279.88             256.357             333.1561            289.829             299.8216            317.4681            295.5244           -76.79907 
 279.78             289.829             332.1466            289.829             299.6789            316.8167            295.3091           -42.3176 
