# Supplementary material for: Dataset of emission and excitation spectra, UV–vis absorption spectra, and XPS spectra of graphitic C3N4
Source: Data Brief. 2018 Oct 3;21:501–10. doi: 10.1016/j.dib.2018.09.123 (PMC6199237; doi:10.1016/j.dib.2018.09.123)
Supplement: Supplementary file 2 — Supplementary material [file mmc2.zip › Raw Data/Fig 5/Fig 5a/Air 650íμ fitting-C1s/5#C1s.txt]

296.78	1351.35
296.68	1368.22
296.58	1324.75
296.48	1430.04
296.38	1437.16
296.28	1319.07
296.18	1320.01
296.08	1373.92
295.98	1378.87
295.88	1418.9
295.78	1340.13
295.68	1410.95
295.58	1421.8
295.48	1441.01
295.38	1439.2
295.28	1547.96
295.18	1529.39
295.08	1560.99
294.98	1643.27
294.88	1649.92
294.78	1733.98
294.68	1749.72
294.58	1660.19
294.48	1650.28
294.38	1897.79
294.28	1903.71
294.18	2034.09
294.08	2052.63
293.98	1959.87
293.88	2001.06
293.78	2043.84
293.68	1972.55
293.58	2100.79
293.48	2032.95
293.38	1894.71
293.28	1986.67
293.18	1953.7
293.08	1904.85
292.98	1796.82
292.88	1786.05
292.78	1848.48
292.68	1772.71
292.58	1636.83
292.48	1550.53
292.38	1369.95
292.28	1342.75
292.18	1186.49
292.08	1115.46
291.98	1123.41
291.88	1006.84
291.78	1019.12
291.68	914.885
291.58	907.873
291.48	835.997
291.38	916.56
291.28	781.767
291.18	805.112
291.08	807.19
290.98	746.491
290.88	879.425
290.78	837.554
290.68	893.077
290.58	869.421
290.48	811.586
290.38	881.414
290.28	960.103
290.18	928.091
290.08	972.456
289.98	1030.44
289.88	1110.75
289.78	1265.75
289.68	1440.65
289.58	1672.04
289.48	1981.55
289.38	2763.28
289.28	3416.59
289.18	4243.94
289.08	5582.89
288.98	7391.84
288.88	9610.06
288.78	12456.4
288.68	15869
288.58	19644.4
288.48	23339.6
288.38	26641.8
288.28	28787.8
288.18	30432.5
288.08	30247
287.98	28734.7
287.88	25688.5
287.78	21668.7
287.68	16861.8
287.58	12911.1
287.48	9441.4
287.38	6780.15
287.28	4789.06
287.18	3265.22
287.08	2464.75
286.98	1941.32
286.88	1577.76
286.78	1420.98
286.68	1371.45
286.58	1250.85
286.48	1150.51
286.38	1070.94
286.28	1055.21
286.18	1063.89
286.08	1146.27
285.98	1146.4
285.88	1138.32
285.78	1248.81
285.68	1430
285.58	1658.26
285.48	1582.26
285.38	1760.62
285.28	1889.35
285.18	2133.16
285.08	2123.14
284.98	2108.36
284.88	2135.48
284.78	2067.48
284.68	2061.93
284.58	1980.16
284.48	1800.29
284.38	1664.83
284.28	1436.73
284.18	1213.87
284.08	1021.63
283.98	897.545
283.88	664.196
283.78	539.65
283.68	492.303
283.58	514.682
283.48	422.447
283.38	377.487
283.28	319.593
283.18	324.566
283.08	308.079
282.98	296.35
282.88	271.477
282.78	300.862
282.68	262.775
282.58	284.993
282.48	251.988
282.38	238.519
282.28	278.073
282.18	238.78
282.08	218.843
281.98	279.24
281.88	286.002
281.78	281.59
281.68	323.424
281.58	290.767
281.48	280.443
281.38	307.089
281.28	304.727
281.18	288.547
281.08	281.327
280.98	214.81
280.88	265.314
280.78	251.541
280.68	266.782
280.58	253.705
280.48	278.053
280.38	268.281
280.28	279.202
280.18	266.046
280.08	260.26
279.98	295.798
279.88	256.357
279.78	289.829
