# Supplementary material for: Dataset of emission and excitation spectra, UV–vis absorption spectra, and XPS spectra of graphitic C3N4
Source: Data Brief. 2018 Oct 3;21:501–10. doi: 10.1016/j.dib.2018.09.123 (PMC6199237; doi:10.1016/j.dib.2018.09.123)
Supplement: Supplementary file 2 — Supplementary material [file mmc2.zip › Raw Data/Fig 5/Fig 5a/N2 450íμ fitting-C1s/6#C1s.dat]

B.E.(eV)           Raw Intensity       Peak Sum            Background          Peak 1              Peak 2              Peak 3              difference
 296.48             1081.89             628.402             503.2432            600.4105            529.9767            504.5012            453.488 
 296.38             1106.57             637.4442            500.1172            608.7992            527.4827            501.3967            469.1257 
 296.28             1063.04             648.3158            496.9824            618.994             525.0026            498.284             414.7242 
 296.18             1156.7              661.2424            493.8391            631.2196            522.5376            495.1634            495.4576 
 296.08             1247.71             676.4546            490.6882            645.7053            520.09              492.0358            571.2554 
 295.98             1194.09             694.1727            487.5308            662.6704            517.6617            488.9023            499.9172 
 295.88             1153.85             714.625             484.3666            682.3412            515.2544            485.7626            439.225 
 295.78             1005.88             738.0005            481.1952            704.9059            512.8687            482.6164            267.8795 
 295.68             1041.95             764.4645            478.0153            730.5281            510.5046            479.4623            277.4855 
 295.58             1073.28             794.144             474.8272            759.3332            508.1644            476.3009            279.136 
 295.48             1085.1              827.1036            471.6316            791.3844            505.8499            473.1326            257.9963 
 295.38             1170.72             863.3799            468.4288            826.7158            503.5638            469.9579            307.3401 
 295.28             1281.72             902.9048            465.2198            865.2578            501.3088            466.7778            378.8152 
 295.18             1067.68             945.5388            462.0061            906.8688            499.0883            463.5938            122.1412 
 295.08             1091.66             991.0471            458.7855            951.3118            496.9025            460.4037            100.6129 
 294.98             1128.38             1039.081            455.5583            998.2357            494.7536            457.208             89.29944 
 294.88             1286.77             1089.23             452.3253            1047.228            492.6455            454.0074            197.5402 
 294.78             1214.04             1140.923            449.0882            1097.714            490.5823            450.8036            73.11682 
 294.68             1174.53             1193.48             445.8464            1149.01             488.5663            447.5962           -18.9502 
 294.58             1258.59             1246.093            442.5997            1200.307            486.6004            444.3849            12.49744 
 294.48             1319.95             1297.806            439.3493            1250.645            484.6887            441.171             22.14441 
 294.38             1440.75             1347.587            436.0962            1298.988            482.8365            437.9555            93.16284 
 294.28             1521.16             1394.237            432.8414            1344.132            481.0485            434.7394            126.9229 
 294.18             1485.75             1436.485            429.5864            1384.803            479.3302            431.5244            49.26538 
 294.08             1387.21             1473.016            426.3308            1419.682            477.6858            428.3102           -85.80652 
 293.98             1469.61             1502.544            423.0739            1447.478            476.1188            425.0959           -32.9342 
 293.88             1529.26             1523.94             419.8167            1467.054            474.6365            421.8826            5.319946 
 293.78             1515.1              1536.282            416.5599            1477.485            473.2451            418.6713           -21.18201 
 293.68             1557.96             1538.996            413.3037            1478.191            471.9507            415.462             18.9635 
 293.58             1528.29             1531.919            410.049             1469                470.761             412.2558           -3.628906 
 293.48             1538.83             1515.319            406.7952            1450.175            469.6822            409.0522            23.51074 
 293.38             1618.37             1489.852            403.5427            1422.361            468.7239            405.8516            128.5184 
 293.28             1544.58             1456.502            400.2928            1386.537            467.8957            402.6554            88.07776 
 293.18             1468.74             1416.469            397.0446            1343.889            467.2061            399.4629            52.27124 
 293.08             1492.56             1371.059            393.7978            1295.716            466.6652            396.2736            121.5009 
 292.98             1514.79             1321.614            390.5527            1243.347            466.2841            393.0882            193.176 
 292.88             1361.12             1269.38             387.3096            1188.015            466.0773            389.907             91.73987 
 292.78             1274.75             1215.55             384.0673            1130.899            466.0568            386.7288            59.20044 
 292.68             1093.87             1161.183            380.8247            1073.043            466.2366            383.5527           -67.31287 
 292.58             1087.98             1107.211            377.5803            1015.362            466.6324            380.3773           -19.23145 
 292.48             1105.91             1054.454            374.334             958.6582            467.2615            377.2027            51.45569 
 292.38             978.277             1003.561            371.0863            903.5562            468.1476            374.0294           -25.28357 
 292.28             937.862             955.1042            367.836             850.6083            469.3115            370.8565           -17.24225 
 292.18             873.444             909.5331            364.5829            800.2363            470.7787            367.6839           -36.08911 
 292.08             789.917             867.1904            361.3264            752.7546            472.5775            364.5111           -77.27344 
 291.98             795.988             828.334             358.0659            708.3904            474.7375            361.3377           -32.34601 
 291.88             740.251             793.1044            354.8015            667.2445            477.2988            358.1641           -52.85339 
 291.78             748.671             761.5986            351.533             629.3746            480.2997            354.9901           -12.92761 
 291.68             722.016             733.8374            348.2604            594.7554            483.7867            351.8162           -11.82141 
 291.58             708.257             709.7882            344.984             563.3021            487.8115            348.6427           -1.531189 
 291.48             711.3               689.3809            341.7037            534.8879            492.4306            345.4697            21.91913 
 291.38             645.368             672.501             338.4196            509.3263            497.7162            342.2978           -27.133 
 291.28             651.335             659.0315            335.1315            486.4256            503.742             339.1269           -7.696472 
 291.18             615.139             648.8439            331.8394            465.9692            510.5962            335.9574           -33.7049 
 291.08             650.937             641.813             328.5433            447.7306            518.3795            332.7896            9.124023 
 290.98             631.652             637.8281            325.2437            431.4862            527.2051            329.6243           -6.176086 
 290.88             629.302             636.8011            321.9407            417.0049            537.2156            326.462            -7.499146 
 290.78             698.674             638.6769            318.6345            404.0773            548.5651            323.3035            59.99707 
 290.68             682.784             643.4409            315.326             392.5039            561.439             320.15              39.34314 
 290.58             693.677             651.1263            312.0153            382.0999            576.055             317.002             42.55066 
 290.48             635.887             661.8224            308.7028            372.7               592.6675            313.8606           -25.93542 
 290.38             660.262             675.7058            305.388             364.1504            611.6057            310.7258           -15.44379 
 290.28             659.94              693.0405            302.0716            356.322             633.2628            307.5989           -33.10052 
 290.18             691.768             714.2362            298.7535            349.1002            658.1625            304.4806           -22.4682 
 290.08             756.907             739.9244            295.4345            342.3873            687.0339            301.3723            16.98254 
 289.98             692.358             771.0908            292.1156            336.1013            720.9449            298.2757           -78.73285 
 289.88             694.011             809.3731            288.7962            330.1692            761.6049            295.1914           -115.3621 
 289.78             793.08              857.4358            285.4765            324.5333            811.735             292.1204           -64.35577 
 289.68             838.119             919.7021            282.158             319.1463            875.8065            289.0653           -81.58313 
 289.58             1026.72             1003.371            278.8413            313.9686            961.0576            286.0279            23.34851 
 289.48             904.79              1119.777            275.5289            308.9704            1078.853            283.0117           -214.9869 
 289.38             1269.05             1286.227            272.2194            304.1226            1246.526            280.0172           -17.17688 
 289.28             1572.48             1527.537            268.9174            299.4084            1488.913            277.0501            44.94287 
 289.18             2026.27             1877.416            265.6263            294.8138            1839.739            274.1159            148.8544 
 289.08             2456.98             2378.464            262.3514            290.3296            2341.615            271.2217            78.51587 
 288.98             3279.29             3079.807            259.0978            285.9497            3043.678            268.3745            199.4834 
 288.88             4098.35             4032.947            255.8748            281.6731            3997.437            265.5864            65.40356 
 288.78             5158.88             5282.149            252.6918            277.5016            5247.162            262.8691           -123.269 
 288.68             6701.6              6854.102            249.5608            273.4408            6819.545            260.2377           -152.5015 
 288.58             8517.99             8745.304            246.4991            269.5024            8711.087            257.713            -227.3135 
 288.48             10884.4             10909.72            243.5272            265.7026            10875.75            255.3187           -25.32227 
 288.38             13315.1             13252.62            240.6715            262.0633            13218.82            253.0862            62.47656 
 288.28             15600               15621.44            237.9594            258.6085            15587.7             251.0472           -21.4375 
 288.18             17472.2             17808.38            235.4164            255.3608            17774.62            249.2329           -336.1797 
 288.08             19493.3             19561.43            233.0634            252.3384            19527.55            247.6706           -68.12891 
 287.98             20396.1             20623.01            230.9231            249.5619            20588.91            246.3904           -226.9141 
 287.88             20809.5             20807.1             229.0058            247.0388            20772.66            245.4122            2.396484 
 287.78             20564.7             20077.91            227.3161            244.772             20043.02            244.7521            486.7852 
 287.68             18944.8             18569.25            225.8514            242.7572            18533.77            244.4229            375.5488 
 287.58             16991.2             16521.02            224.5939            240.9747            16484.8             244.4279            470.1836 
 287.48             14631.4             14194.93            223.5219            239.4018            14157.8             244.7756            436.4668 
 287.38             11867.5             11817.54            222.6092            238.0103            11779.26            245.4863            49.96484 
 287.28             9501.6              9564.262            221.8253            236.7687            9524.546            246.5983           -62.66211 
 287.18             7234.86             7553.267            221.1439            235.6494            7511.714            248.1913           -318.4072 
 287.08             5427.76             5849.461            220.5397            234.6261            5805.513            250.4022           -421.7017 
 286.98             3823.98             4472.403            219.9929            233.6779            4425.257            253.4532           -648.4229 
 286.88             3101.51             3405.494            219.4855            232.7858            3353.991            257.6884           -303.9839 
 286.78             2303.85             2610.926            219.0097            231.941             2553.388            263.6166           -307.0759 
 286.68             1676.67             2039.808            218.5565            231.1339            1973.834            271.9537           -363.1383 
 286.58             1421.04             1642.263            218.1191            230.3566            1564.47             283.6745           -221.2227 
 286.48             1112.02             1373.915            217.6946            229.6059            1279.645            300.0531           -261.8947 
 286.38             1032.96             1198.845            217.2796            228.8773            1081.82             322.7065           -165.8848 
 286.28             1049.74             1090.78             216.8733            228.1694            942.7952            353.5616           -41.03967 
 286.18             1008.54             1031.809            216.4758            227.482             842.4611            394.8181           -23.26947 
 286.08             989.547             1010.747            216.0869            226.8139            767.2826            448.8238           -21.19958 
 285.98             976.071             1021.173            215.7061            226.1646            708.5596            517.8609           -45.10175 
 285.88             1025.12             1059.661            215.3336            225.5332            660.8252            603.9703           -34.5415 
 285.78             1111.7              1124.256            214.9698            224.92              620.7737            708.5016           -12.55566 
 285.68             1104.95             1213.298            214.6157            224.3254            586.3659            831.8378           -108.3478 
 285.58             1278.08             1324.557            214.2712            223.749             556.3184            973.0322           -46.47717 
 285.48             1264.89             1454.589            213.9384            223.1924            529.7946            1129.479           -189.6995 
 285.38             1396.93             1598.54             213.6171            222.655             506.1855            1296.934           -201.61 
 285.28             1689.91             1749.772            213.3087            222.1381            485.0593            1469.192           -59.8623 
 285.18             1831.09             1900.095            213.0166            221.6445            466.0731            1638.411           -69.00525 
 285.08             2030.62             2039.998            212.7423            221.1754            448.9474            1795.36            -9.377808 
 284.98             2186.2              2159.139            212.4882            220.7331            433.4555            1929.927            27.06079 
 284.88             2167.19             2247.356            212.2558            220.3186            419.3929            2032.156           -80.16626 
 284.78             2172.04             2295.747            212.0452            219.9318            406.5969            2093.309           -123.707 
 284.68             2178                2298.438            211.8562            219.5723            394.9239            2107.654           -120.4377 
 284.58             2304.55             2253.883            211.689             219.2401            384.2504            2073.77             50.66748 
 284.48             2150.85             2165.268            211.545             218.9363            374.4737            1994.948           -14.41821 
 284.38             1988.78             2039.554            211.4226            218.659             365.4937            1878.247           -50.77429 
 284.28             1740.12             1886.097            211.3198            218.4061            357.2305            1733.1             -145.9766 
 284.18             1635.66             1715.011            211.234             218.1748            349.6108            1569.694           -79.35132 
 284.08             1484.7              1536.057            211.1641            217.9638            342.5715            1397.85            -51.35693 
 283.98             1318.57             1357.957            211.1082            217.7711            336.058             1226.344           -39.38708 
 283.88             1018.58             1187.749            211.0647            217.5948            330.0164            1062.267           -169.1693 
 283.78             910.812             1030.88             211.0301            217.4313            324.4028            911.1062           -120.0681 
 283.68             774.362             890.9259            211.0033            217.2794            319.178             776.475            -116.5639 
 283.58             621.829             769.7358            210.9827            217.1373            314.3069            660.2571           -147.9069 
 283.48             472.964             667.6829            210.9667            217.0033            309.7589            562.8541           -194.7189 
 283.38             418.643             583.8566            210.9536            216.8755            305.5028            483.3855           -165.2136 
 283.28             375.795             516.604             210.9428            216.7533            301.5151            420.2213           -140.809 
 283.18             303.492             463.745             210.9338            216.6359            297.7738            371.2029           -160.253 
 283.08             282.034             422.9082            210.9259            216.5226            294.2585            333.9789           -140.8742 
 282.98             295.045             391.7765            210.9187            216.413             290.9522            306.2487           -96.73145 
 282.88             288.355             368.2126            210.9125            216.307             287.8372            285.8933           -79.85757 
 282.78             300.774             350.4059            210.9071            216.2046            284.9               271.1155           -49.63196 
 282.68             248.99              336.8655            210.9027            216.1057            282.1276            260.4376           -87.8755 
 282.58             246.964             326.4208            210.8988            216.0098            279.5075            252.7011           -79.45683 
 282.48             227.349             318.1902            210.8952            215.9167            277.0295            247.0345           -90.84122 
 282.38             230.74              311.5228            210.8918            215.8261            274.682             242.7983           -80.78276 
 282.28             242.854             305.9631            210.8887            215.7379            272.4567            239.5458           -63.1091 
 282.18             232.145             301.1945            210.8858            215.6523            270.3455            236.9684           -69.04945 
 282.08             224.924             297.0018            210.8833            215.569             268.3407            234.8587           -72.07784 
 281.98             227.3               293.2422            210.8808            215.4879            266.4357            233.0803           -65.94225 
 281.88             215.506             289.8175            210.8786            215.4088            264.623             231.5428           -74.31151 
 281.78             267.196             286.6643            210.8764            215.3318            262.8973            230.188            -19.46829 
 281.68             197.231             283.7389            210.8748            215.2572            261.2535            228.9778           -86.50786 
 281.58             178.765             281.0091            210.8731            215.1842            259.6859            227.8851           -102.2441 
 281.48             208.577             278.4522            210.871             215.1126            258.19              226.8915           -69.87521 
 281.38             180.383             276.0491            210.8689            215.0426            256.7611            225.9831           -95.66608 
 281.28             224.494             273.7855            210.8664            214.9739            255.3952            225.1492           -49.29152 
 281.18             209.623             271.6497            210.8641            214.9069            254.0892            224.3818           -62.02672 
 281.08             213.876             269.6311            210.8618            214.8414            252.8395            223.6738           -55.75507 
 280.98             225.794             267.7208            210.8595            214.7774            251.6433            223.0192           -41.92682 
 280.88             223.903             265.9098            210.8574            214.715             250.497             222.4126           -42.00679 
 280.78             224.722             264.1911            210.8554            214.6541            249.3982            221.8496           -39.4691 
 280.68             260.605             262.5581            210.8536            214.5947            248.3444            221.3262           -1.953094 
 280.58             228.572             261.0052            210.8523            214.5371            247.3336            220.8392           -32.43324 
 280.48             247.523             259.5271            210.8512            214.481             246.3633            220.3853           -12.0041 
 280.38             188.359             258.118             210.8506            214.4265            245.4313            219.9614           -69.75905 
 280.28             199.248             256.7733            210.8497            214.373             244.535             219.5645           -57.52525 
 280.18             201.274             255.4888            210.8486            214.3204            243.673             219.1926           -54.21481 
 280.08             229.533             254.2609            210.8475            214.2689            242.8433            218.8436           -24.72787 
 279.98             226.919             253.0867            210.8465            214.2187            242.045             218.5159           -26.16765 
 279.88             249.695             251.9622            210.8457            214.1697            241.2761            218.2079           -2.267166 
 279.78             210.764             250.8851            210.8454            214.1222            240.5356            217.9182           -40.12109 
 279.68             234.554             249.8522            210.8451            214.0756            239.8217            217.6451           -15.29823 
 279.58             217.426             248.8614            210.845             214.0303            239.1334            217.3876           -31.43536 
 279.48             210.845             247.9102            210.845             213.986             238.4696            217.1446           -37.06522 
