# Supplementary material for: Dataset of emission and excitation spectra, UV–vis absorption spectra, and XPS spectra of graphitic C3N4
Source: Data Brief. 2018 Oct 3;21:501–10. doi: 10.1016/j.dib.2018.09.123 (PMC6199237; doi:10.1016/j.dib.2018.09.123)
Supplement: Supplementary file 2 — Supplementary material [file mmc2.zip › Raw Data/Fig 5/Fig 5a/N2 450íμ fitting-C1s/6#C1s.txt]

296.48	1081.89
296.38	1106.57
296.28	1063.04
296.18	1156.7
296.08	1247.71
295.98	1194.09
295.88	1153.85
295.78	1005.88
295.68	1041.95
295.58	1073.28
295.48	1085.1
295.38	1170.72
295.28	1281.72
295.18	1067.68
295.08	1091.66
294.98	1128.38
294.88	1286.77
294.78	1214.04
294.68	1174.53
294.58	1258.59
294.48	1319.95
294.38	1440.75
294.28	1521.16
294.18	1485.75
294.08	1387.21
293.98	1469.61
293.88	1529.26
293.78	1515.1
293.68	1557.96
293.58	1528.29
293.48	1538.83
293.38	1618.37
293.28	1544.58
293.18	1468.74
293.08	1492.56
292.98	1514.79
292.88	1361.12
292.78	1274.75
292.68	1093.87
292.58	1087.98
292.48	1105.91
292.38	978.277
292.28	937.862
292.18	873.444
292.08	789.917
291.98	795.988
291.88	740.251
291.78	748.671
291.68	722.016
291.58	708.257
291.48	711.3
291.38	645.368
291.28	651.335
291.18	615.139
291.08	650.937
290.98	631.652
290.88	629.302
290.78	698.674
290.68	682.784
290.58	693.677
290.48	635.887
290.38	660.262
290.28	659.94
290.18	691.768
290.08	756.907
289.98	692.358
289.88	694.011
289.78	793.08
289.68	838.119
289.58	1026.72
289.48	904.79
289.38	1269.05
289.28	1572.48
289.18	2026.27
289.08	2456.98
288.98	3279.29
288.88	4098.35
288.78	5158.88
288.68	6701.6
288.58	8517.99
288.48	10884.4
288.38	13315.1
288.28	15600
288.18	17472.2
288.08	19493.3
287.98	20396.1
287.88	20809.5
287.78	20564.7
287.68	18944.8
287.58	16991.2
287.48	14631.4
287.38	11867.5
287.28	9501.6
287.18	7234.86
287.08	5427.76
286.98	3823.98
286.88	3101.51
286.78	2303.85
286.68	1676.67
286.58	1421.04
286.48	1112.02
286.38	1032.96
286.28	1049.74
286.18	1008.54
286.08	989.547
285.98	976.071
285.88	1025.12
285.78	1111.7
285.68	1104.95
285.58	1278.08
285.48	1264.89
285.38	1396.93
285.28	1689.91
285.18	1831.09
285.08	2030.62
284.98	2186.2
284.88	2167.19
284.78	2172.04
284.68	2178
284.58	2304.55
284.48	2150.85
284.38	1988.78
284.28	1740.12
284.18	1635.66
284.08	1484.7
283.98	1318.57
283.88	1018.58
283.78	910.812
283.68	774.362
283.58	621.829
283.48	472.964
283.38	418.643
283.28	375.795
283.18	303.492
283.08	282.034
282.98	295.045
282.88	288.355
282.78	300.774
282.68	248.99
282.58	246.964
282.48	227.349
282.38	230.74
282.28	242.854
282.18	232.145
282.08	224.924
281.98	227.3
281.88	215.506
281.78	267.196
281.68	197.231
281.58	178.765
281.48	208.577
281.38	180.383
281.28	224.494
281.18	209.623
281.08	213.876
280.98	225.794
280.88	223.903
280.78	224.722
280.68	260.605
280.58	228.572
280.48	247.523
280.38	188.359
280.28	199.248
280.18	201.274
280.08	229.533
279.98	226.919
279.88	249.695
279.78	210.764
279.68	234.554
279.58	217.426
279.48	210.845
