# Supplementary material for: Dataset of emission and excitation spectra, UV–vis absorption spectra, and XPS spectra of graphitic C3N4
Source: Data Brief. 2018 Oct 3;21:501–10. doi: 10.1016/j.dib.2018.09.123 (PMC6199237; doi:10.1016/j.dib.2018.09.123)
Supplement: Supplementary file 2 — Supplementary material [file mmc2.zip › Raw Data/Fig 5/Fig 5a/N2 500íμ fitting-C1s/7#C1s.dat]

B.E.(eV)           Raw Intensity       Peak Sum            Background          Peak 1              Peak 2              Peak 3              difference
 296.78             1106.32             708.4271            583.3865            678.1259            609.6033            587.4709            397.8928 
 296.68             1173.14             716.3177            579.8164            685.3321            606.6491            583.9693            456.8223 
 296.58             1171.92             725.9471            576.2347            694.2535            603.7052            580.4579            445.9729 
 296.48             1209.22             737.542             572.6417            705.1159            600.7726            576.9368            471.678 
 296.38             1283.62             751.3525            569.0377            718.1677            597.8535            573.4067            532.2675 
 296.28             1216.32             767.6183            565.4238            733.6477            594.9497            569.8686            448.7016 
 296.18             1234.18             786.5785            561.7996            751.7935            592.062             566.3221            447.6016 
 296.08             1266.55             808.4607            558.1653            772.8314            589.1923            562.7676            458.0894 
 295.98             1160.44             833.4615            554.5214            796.9568            586.3419            559.2057            326.9784 
 295.88             1210.36             861.7713            550.8671            824.3578            583.5121            555.6355            348.5887 
 295.78             1190.38             893.5123            547.2025            855.1553            580.7046            552.0574            296.8677 
 295.68             1225.84             928.7613            543.5286            889.4244            577.9218            548.4723            297.0787 
 295.58             1202.6              967.528             539.8451            927.1727            575.1654            544.8801            235.072 
 295.48             1166.32             1009.73             536.1522            968.3167            572.4372            541.281             156.5895 
 295.38             1184.61             1055.241            532.45              1012.726            569.74              537.6752            129.3687 
 295.28             1160.49             1103.794            528.7383            1060.133            567.0756            534.0627            56.69556 
 295.18             1199.97             1155.03             525.0175            1110.174            564.4467            530.444             44.93994 
 295.08             1195                1208.474            521.2882            1162.374            561.8566            526.8198           -13.47363 
 294.98             1186.55             1263.51             517.5503            1216.113            559.3075            523.1899           -76.95947 
 294.88             1340.97             1319.447            513.804             1270.696            556.8032            519.5549            21.52344 
 294.78             1393.14             1375.405            510.0511            1325.242            554.3485            515.9166            17.73462 
 294.68             1459.45             1430.386            506.2925            1378.747            551.9478            512.2761            29.06372 
 294.58             1505.29             1483.252            502.5293            1430.071            549.6055            508.6345            22.0376 
 294.48             1606                1532.731            498.7621            1477.936            547.326             504.9927            73.26941 
 294.38             1660.18             1577.502            494.992             1521.018            545.1157            501.3519            82.6781 
 294.28             1585.46             1616.158            491.2202            1557.905            542.9797            497.7135           -30.69775 
 294.18             1624.17             1647.341            487.4458            1587.234            540.9224            494.0767           -23.17139 
 294.08             1667.43             1669.837            483.6694            1607.784            538.9497            490.4424           -2.40686 
 293.98             1578.96             1682.677            479.892             1618.581            537.0679            486.8115           -103.7168 
 293.88             1601.48             1685.264            476.1126            1619.022            535.2836            483.1835           -83.78394 
 293.78             1566.41             1677.417            472.3317            1608.918            533.6038            479.5591           -111.0073 
 293.68             1583.25             1659.417            468.5493            1588.541            532.0361            475.9384           -76.16711 
 293.58             1650.59             1631.964            464.7654            1558.584            530.5887            472.3217            18.62646 
 293.48             1519.01             1596.109            460.9813            1520.089            529.2713            468.7104           -77.09851 
 293.38             1502.89             1553.1              457.1959            1474.294            528.0941            465.1038           -50.21033 
 293.28             1512.12             1504.334            453.4088            1422.583            527.0671            461.502             7.785645 
 293.18             1434.41             1451.219            449.6206            1366.352            526.2026            457.9055           -16.80859 
 293.08             1390.85             1395.107            445.8307            1306.941            525.5133            454.3142           -4.256958 
 292.98             1389.29             1337.271            442.0387            1245.608            525.0122            450.7279            52.01892 
 292.88             1284.09             1278.809            438.2449            1183.433            524.7177            447.1475            5.281128 
 292.78             1182.99             1220.73             434.4484            1121.409            524.6454            443.5724           -37.74048 
 292.68             1081.59             1163.894            430.6482            1060.374            524.8142            440.0019           -82.30383 
 292.58             1204.84             1109.024            426.8435            1001.031            525.2449            436.4356            95.81555 
 292.48             1133.86             1056.738            423.0358            943.9724            525.962             432.8755            77.1217 
 292.38             944.805             1007.487            419.2248            889.6195            526.9949            429.3219           -62.6817 
 292.28             1079.22             961.6537            415.4084            838.327             528.3704            425.773             117.5663 
 292.18             960.058             919.511             411.5884            790.332             530.1245            422.2314            40.547 
 292.08             873.457             881.2349            407.7637            745.772             532.294             418.6964           -7.777893 
 291.98             865.992             846.9303            403.9335            704.7104            534.9193            415.1677            19.06171 
 291.88             873.361             816.6062            400.0983            667.1029            538.0532            411.6467            56.75482 
 291.78             775.084             790.2424            396.2581            632.8755            541.7491            408.1341           -15.15845 
 291.68             747.358             767.7633            392.4121            601.8889            546.0688            404.6298           -20.40533 
 291.58             711.973             749.062             388.5604            573.9641            551.084             401.1347           -37.08899 
 291.48             771.315             734.0146            384.7027            548.8976            556.8732            397.6493            37.30035 
 291.38             708.511             722.4812            380.84              526.4483            563.5371            394.1757           -13.97021 
 291.28             694.962             714.3354            376.9718            506.3834            571.1811            390.7145           -19.37341 
 291.18             682.956             709.4617            373.0982            488.461             579.9305            387.2667           -26.50574 
 291.08             616.559             707.7699            369.2195            472.4435            589.9317            383.8337           -91.21088 
 290.98             651.785             709.2008            365.335             458.1052            601.3494            380.4163           -57.41583 
 290.88             705.229             713.745             361.4455            445.2259            614.3936            377.0165           -8.515991 
 290.78             751.735             721.4415            357.5517            433.6119            629.2963            373.6367            30.29346 
 290.68             755.854             732.3936            353.6546            423.0843            646.3391            370.2794            23.46045 
 290.58             761.096             746.7792            349.7543            413.4821            665.8594            366.9464            14.31677 
 290.48             677.04              764.8644            345.8513            404.665             688.262             363.6399           -87.82446 
 290.38             648.856             787.0601            341.9448            396.5057            714.0824            360.3617           -138.204 
 290.28             644.635             813.9419            338.0348            388.8988            743.9991            357.1136           -169.3069 
 290.18             715.994             846.3857            334.1216            381.7537            778.9767            353.8986           -130.3917 
 290.08             695.646             885.7738            330.2061            374.9947            820.4713            350.7201           -190.1278 
 289.98             817.177             934.3699            326.2885            368.5585            870.8074            347.581            -117.1929 
 289.88             841.357             996.0815            322.3705            362.3919            933.9438            344.4868           -154.7245 
 289.78             974.527             1077.509            318.4523            356.4522            1016.521            341.4409           -102.9821 
 289.68             1199.95             1189.744            314.5359            350.7054            1129.661            338.4492            10.20642 
 289.58             1306.94             1350.726            310.6241            345.125             1291.33             335.5188           -43.78589 
 289.48             1521.85             1587.971            306.7184            339.6889            1529.063            332.6554           -66.12073 
 289.38             1968.23             1941.549            302.8213            334.3795            1882.944            329.8674            26.68115 
 289.28             2551.72             2465.069            298.938             329.1869            2406.593            327.1656            86.65112 
 289.18             3184.64             3224.508            295.0755            324.1049            3165.991            324.5631           -39.86841 
 289.08             4111.33             4292.226            291.2409            319.1304            4233.502            322.0744           -180.8955 
 288.98             5417.53             5734.933            287.4449            314.2656            5675.84             319.7175           -317.4033 
 288.88             7232.81             7598.758            283.7023            309.5174            7539.129            317.5167           -365.9482 
 288.78             9251.56             9886.671            280.0334            304.9007            9826.335            315.5021           -635.1113 
 288.68             11881.5             12540.74            276.461             300.433             12479.53            313.7074           -659.2441 
 288.58             14445.5             15426.75            273.0146            296.1396            15364.46            312.1747           -981.2461 
 288.48             17084               18324.78            269.7229            292.0454            18261.24            310.946            -1240.783 
 288.38             20044.5             20933.83            266.6155            288.1764            20868.81            310.0683           -889.3262 
 288.28             21851.5             22889.88            263.7255            284.563             22823.18            309.592            -1038.385 
 288.18             23744.3             23845.29            261.0732            281.2228            23776.66            309.5581           -100.9902 
 288.08             23786               23600.5             258.6798            278.1747            23529.67            310.0114            185.502 
 287.98             22823.4             22209.25            256.5459            275.4174            22135.94            310.9785            614.1543 
 287.88             21134.3             19946.6             254.6611            272.9379            19870.5             312.4819            1187.703 
 287.78             18222.3             17180.19            253.0067            270.7162            17100.95            314.5379            1042.113 
 287.68             15132.1             14254.52            251.5503            268.7183            14171.75            317.1557            877.5791 
 287.58             12189.4             11440.04            250.2579            266.9084            11353.3             320.3498            749.3594 
 287.48             9044.46             8922.093            249.0967            265.2526            8830.891            324.1428            122.3672 
 287.38             6770.51             6801.481            248.0319            263.7146            6705.26             328.5705           -30.97168 
 287.28             4907.26             5110.422            247.0383            262.2679            5008.544            333.6874           -203.1626 
 287.18             3521.77             3826.463            246.0952            260.891             3718.19             339.5731           -304.6934 
 287.08             2648.22             2893.4              245.1874            259.5673            2777.868            346.3396           -245.1804 
 286.98             2019.15             2240.539            244.3052            258.2864            2116.719            354.1443           -221.3888 
 286.88             1583                1796.87             243.4416            257.0402            1663.487            363.2252           -213.8695 
 286.78             1326.1              1501.496            242.5919            255.8232            1356.927            373.9301           -175.3965 
 286.68             1180.16             1306.807            241.7532            254.6318            1148.876            386.8057           -126.647 
 286.58             1161.7              1178.921            240.9241            253.4636            1004.587            402.719            -17.22131 
 286.48             1141.13             1095.823            240.1043            252.318             900.6765            423.0366            45.3075 
 286.38             1081.29             1044.696            239.2937            251.1939            822.1802            449.9095            36.59387 
 286.28             1165.32             1019.716            238.4917            250.0902            760.0484            486.5613            145.6035 
 286.18             1101.11             1020.173            237.6993            249.0073            708.8916            537.6731            80.93652 
 286.08             1279.13             1049.328            236.9158            247.944             665.5258            609.6895            229.8022 
 285.98             1238.16             1113.585            236.1432            246.9019            628.0396            710.9304            124.5746 
 285.88             1363.66             1221.831            235.3812            245.8799            595.1865            851.5265            141.8295 
 285.78             1458.39             1384.305            234.6312            244.8792            566.1456            1042.542            74.08521 
 285.68             1761.25             1611.183            233.8943            243.9004            540.3076            1294.764            150.0667 
 285.58             1986.27             1910.529            233.174             242.9465            517.2039            1616.727            75.7406 
 285.48             2454.19             2285.719            232.4727            242.0198            496.4629            2012.182            168.4712 
 285.38             2930.19             2733.361            231.7958            241.125             477.7651            2478.063            196.8289 
 285.28             3247.18             3240.262            231.1486            240.2672            460.8608            3001.432            6.91748 
 285.18             3693.67             3781.953            230.5346            239.4496            445.5329            3558.039           -88.28271 
 285.08             4123.37             4321.191            229.9588            238.677             431.599             4110.833           -197.8213 
 284.98             4525.99             4807.512            229.4262            237.954             418.9075            4609.502           -281.5215 
 284.88             4959.89             5180.922            228.9411            237.2846            407.3183            4994.202           -221.0322 
 284.78             5348.93             5381.957            228.5084            236.6735            396.7217            5205.578           -33.02637 
 284.68             5471.29             5372.049            228.1326            236.1248            387.0198            5205.169            99.24121 
 284.58             5080.81             5151.117            227.815             235.6397            378.125             4992.982           -70.30664 
 284.48             4675.98             4757.696            227.5512            235.2137            369.9577            4607.627           -81.71631 
 284.38             4164.54             4250.657            227.3368            234.842             362.4409            4108.047           -86.1167 
 284.28             3607.6              3690.198            227.1661            234.5188            355.512             3554.499           -82.59741 
 284.18             3243.96             3126.434            227.033             234.2378            349.1122            2997.15             117.5264 
 284.08             2628.56             2596.367            226.9334            233.9946            343.1913            2473.048            32.19312 
 283.98             2057.17             2124.334            226.8605            233.7823            337.7032            2006.569           -67.16382 
 283.88             1571.38             1722.832            226.8079            233.5945            332.6016            1610.251           -151.4517 
 283.78             1159.13             1395.288            226.7702            233.4254            327.8506            1287.552           -236.1581 
 283.68             924.431             1137.788            226.7429            233.2705            323.4165            1034.587           -213.3571 
 283.58             727.085             941.7695            226.7234            233.127             319.2709            842.8184           -214.6845 
 283.48             559.297             796.4598            226.7094            232.9925            315.3894            701.4966           -237.1628 
 283.38             449.204             690.6605            226.6991            232.8651            311.7471            599.4467           -241.4565 
 283.28             431.992             614.3322            226.6913            232.7433            308.325             526.6465           -182.3401 
 283.18             411.57              559.1032            226.6858            232.627             305.1058            474.742            -147.5332 
 283.08             355.492             518.5135            226.6823            232.5157            302.0742            437.2884           -163.0215 
 282.98             295.442             487.8771            226.6803            232.4087            299.2163            409.6126           -192.4351 
 282.88             244.831             463.9326            226.679             232.3053            296.517             388.4683           -219.1016 
 282.78             277.286             444.54              226.6779            232.2048            293.9652            371.7258           -167.254 
 282.68             288.078             428.3152            226.6774            232.1075            291.5508            358.0118           -140.2372 
 282.58             280.756             414.3803            226.6776            232.0133            289.2643            346.4579           -133.6243 
 282.48             240.86              402.1805            226.6784            231.9222            287.0974            336.5176           -161.3204 
 282.38             240.234             391.3445            226.6794            231.8336            285.0405            327.829            -151.1105 
 282.28             250.479             381.6295            226.6805            231.7474            283.0868            320.1561           -131.1505 
 282.18             296.316             372.8588            226.6818            231.6637            281.2297            313.329            -76.54279 
 282.08             235.183             364.8992            226.684             231.5829            279.4635            307.2208           -129.7162 
 281.98             236.68              357.6465            226.6862            231.5042            277.7823            301.7323           -120.9665 
 281.88             201.505             351.0093            226.6886            231.4276            276.1798            296.779            -149.5043 
 281.78             241.978             344.9174            226.6906            231.3526            274.6513            292.2947           -102.9394 
 281.68             221.156             339.3096            226.6929            231.2797            273.1927            288.2229           -118.1536 
 281.58             238.07              334.1329            226.6951            231.2085            271.7997            284.5148           -96.06287 
 281.48             221.188             329.3433            226.6974            231.1392            270.4689            281.13             -108.1553 
 281.38             226.65              324.8983            226.6996            231.0715            269.1958            278.0303           -98.24835 
 281.28             200.883             320.7651            226.7019            231.0054            267.9775            275.1859           -119.8821 
 281.18             257.292             316.9131            226.7038            230.9406            266.8107            272.5695           -59.62115 
 281.08             193.722             313.3167            226.7061            230.8777            265.693             270.1582           -119.5947 
 280.98             193.297             309.9525            226.7081            230.8159            264.6215            267.9312           -116.6555 
 280.88             206.682             306.798             226.7096            230.7552            263.593             265.8691           -100.116 
 280.78             194.851             303.8361            226.711             230.6957            262.6056            263.9568           -108.9851 
 280.68             205.541             301.0503            226.712             230.6372            261.6569            262.1801           -95.50929 
 280.58             212.804             298.4261            226.7128            230.5798            260.7452            260.5267           -85.62215 
 280.48             202.313             295.9515            226.7133            230.5235            259.8688            258.9859           -93.63847 
 280.38             251.639             293.6129            226.7137            230.4681            259.0253            257.5468           -41.97385 
 280.28             230.076             291.4011            226.7143            230.4143            258.2139            256.2016           -61.32512 
 280.18             245.076             289.3065            226.715             230.3616            257.4326            254.9422           -44.23055 
 280.08             161.548             287.3206            226.7158            230.3103            256.6803            253.7616           -125.7726 
 279.98             222.206             285.4352            226.7159            230.2594            255.9548            252.6529           -63.22925 
 279.88             219.712             283.6429            226.716             230.2095            255.2551            251.6103           -63.93094 
 279.78             226.716             281.9376            226.716             230.1606            254.58              250.629            -55.22162 
