# Supplementary material for: Dataset of emission and excitation spectra, UV–vis absorption spectra, and XPS spectra of graphitic C3N4
Source: Data Brief. 2018 Oct 3;21:501–10. doi: 10.1016/j.dib.2018.09.123 (PMC6199237; doi:10.1016/j.dib.2018.09.123)
Supplement: Supplementary file 2 — Supplementary material [file mmc2.zip › Raw Data/Fig 5/Fig 5a/N2 500íμ fitting-C1s/7#C1s.par]

              Peak          Position (eV) Area          FWHM (eV)     %GL (%)
               0            293.890       3732.486      2.630         35
               1            288.150       30991.330     1.090         28
               2            284.730       7396.055      1.200         33
