# Supplementary material for: Dataset of emission and excitation spectra, UV–vis absorption spectra, and XPS spectra of graphitic C3N4
Source: Data Brief. 2018 Oct 3;21:501–10. doi: 10.1016/j.dib.2018.09.123 (PMC6199237; doi:10.1016/j.dib.2018.09.123)
Supplement: Supplementary file 2 — Supplementary material [file mmc2.zip › Raw Data/Fig 5/Fig 5a/N2 500íμ fitting-C1s/7#C1s.txt]

296.78	1106.32
296.68	1173.14
296.58	1171.92
296.48	1209.22
296.38	1283.62
296.28	1216.32
296.18	1234.18
296.08	1266.55
295.98	1160.44
295.88	1210.36
295.78	1190.38
295.68	1225.84
295.58	1202.6
295.48	1166.32
295.38	1184.61
295.28	1160.49
295.18	1199.97
295.08	1195
294.98	1186.55
294.88	1340.97
294.78	1393.14
294.68	1459.45
294.58	1505.29
294.48	1606
294.38	1660.18
294.28	1585.46
294.18	1624.17
294.08	1667.43
293.98	1578.96
293.88	1601.48
293.78	1566.41
293.68	1583.25
293.58	1650.59
293.48	1519.01
293.38	1502.89
293.28	1512.12
293.18	1434.41
293.08	1390.85
292.98	1389.29
292.88	1284.09
292.78	1182.99
292.68	1081.59
292.58	1204.84
292.48	1133.86
292.38	944.805
292.28	1079.22
292.18	960.058
292.08	873.457
291.98	865.992
291.88	873.361
291.78	775.084
291.68	747.358
291.58	711.973
291.48	771.315
291.38	708.511
291.28	694.962
291.18	682.956
291.08	616.559
290.98	651.785
290.88	705.229
290.78	751.735
290.68	755.854
290.58	761.096
290.48	677.04
290.38	648.856
290.28	644.635
290.18	715.994
290.08	695.646
289.98	817.177
289.88	841.357
289.78	974.527
289.68	1199.95
289.58	1306.94
289.48	1521.85
289.38	1968.23
289.28	2551.72
289.18	3184.64
289.08	4111.33
288.98	5417.53
288.88	7232.81
288.78	9251.56
288.68	11881.5
288.58	14445.5
288.48	17084
288.38	20044.5
288.28	21851.5
288.18	23744.3
288.08	23786
287.98	22823.4
287.88	21134.3
287.78	18222.3
287.68	15132.1
287.58	12189.4
287.48	9044.46
287.38	6770.51
287.28	4907.26
287.18	3521.77
287.08	2648.22
286.98	2019.15
286.88	1583
286.78	1326.1
286.68	1180.16
286.58	1161.7
286.48	1141.13
286.38	1081.29
286.28	1165.32
286.18	1101.11
286.08	1279.13
285.98	1238.16
285.88	1363.66
285.78	1458.39
285.68	1761.25
285.58	1986.27
285.48	2454.19
285.38	2930.19
285.28	3247.18
285.18	3693.67
285.08	4123.37
284.98	4525.99
284.88	4959.89
284.78	5348.93
284.68	5471.29
284.58	5080.81
284.48	4675.98
284.38	4164.54
284.28	3607.6
284.18	3243.96
284.08	2628.56
283.98	2057.17
283.88	1571.38
283.78	1159.13
283.68	924.431
283.58	727.085
283.48	559.297
283.38	449.204
283.28	431.992
283.18	411.57
283.08	355.492
282.98	295.442
282.88	244.831
282.78	277.286
282.68	288.078
282.58	280.756
282.48	240.86
282.38	240.234
282.28	250.479
282.18	296.316
282.08	235.183
281.98	236.68
281.88	201.505
281.78	241.978
281.68	221.156
281.58	238.07
281.48	221.188
281.38	226.65
281.28	200.883
281.18	257.292
281.08	193.722
280.98	193.297
280.88	206.682
280.78	194.851
280.68	205.541
280.58	212.804
280.48	202.313
280.38	251.639
280.28	230.076
280.18	245.076
280.08	161.548
279.98	222.206
279.88	219.712
279.78	226.716
