# Supplementary material for: Dataset of emission and excitation spectra, UV–vis absorption spectra, and XPS spectra of graphitic C3N4
Source: Data Brief. 2018 Oct 3;21:501–10. doi: 10.1016/j.dib.2018.09.123 (PMC6199237; doi:10.1016/j.dib.2018.09.123)
Supplement: Supplementary file 2 — Supplementary material [file mmc2.zip › Raw Data/Fig 5/Fig 5a/N2 550íμ fitting-C1s/8#C1s.dat]

B.E.(eV)           Raw Intensity       Peak Sum            Background          Peak 1              Peak 2              Peak 3              difference
 296.58             1289.72             656.769             518.8992            629.418             544.6053            520.5441            632.951 
 296.48             1179.11             669.2735            515.2662            641.2915            541.5756            516.9389            509.8365 
 296.38             1141.31             684.0192            511.6234            655.3839            538.5576            513.3245            457.2908 
 296.28             1241.75             701.209             507.9701            671.8971            535.5516            509.7005            540.541 
 296.18             1267.7              721.0444            504.3075            691.0316            532.5599            506.0679            546.6555 
 296.08             1236.12             743.7125            500.6364            712.9733            529.5845            502.4275            492.4075 
 295.98             1257.77             769.3691            496.9561            737.8768            526.6257            498.7789            488.4009 
 295.88             1284.82             798.1696            493.2679            765.8959            523.6865            495.1231            486.6504 
 295.78             1288.82             830.205             489.5713            797.1204            520.7675            491.4598            458.6149 
 295.68             1225.9              865.5313            485.8674            831.6046            517.8713            487.7901            360.3688 
 295.58             1170.34             904.149             482.1549            869.3478            514.9984            484.1127            266.1909 
 295.48             1250.1              945.9854            478.434             910.2753            512.1501            480.4279            304.1146 
 295.38             1213.39             990.9425            474.7054            954.2872            509.3297            476.7365            222.4475 
 295.28             1272.93             1038.808            470.9692            1001.169            506.5387            473.0384            234.1222 
 295.18             1219.54             1089.305            467.2258            1050.642            503.7798            469.3343            130.2354 
 295.08             1345.9              1142.075            463.4754            1102.346            501.0552            465.6242            203.825 
 294.98             1301.83             1196.662            459.7191            1155.822            498.3681            461.9095            105.1683 
 294.88             1287.98             1252.578            455.9569            1210.58             495.7217            458.1901            35.40247 
 294.78             1343.96             1309.202            452.1887            1265.995            493.1181            454.4658            34.7583 
 294.68             1351.2              1365.856            448.4153            1321.387            490.5613            450.7379           -14.65601 
 294.58             1462.47             1421.79             444.6373            1376.003            488.0547            447.0065            40.68042 
 294.48             1502.95             1476.173            440.8557            1429.009            485.6024            443.273             26.77722 
 294.38             1542.84             1528.176            437.0715            1479.571            483.2098            439.5384            14.66357 
 294.28             1514.45             1576.879            433.2852            1526.765            480.881             435.8033           -62.42883 
 294.18             1731.58             1621.357            429.4968            1569.663            478.6201            432.0677            110.2228 
 294.08             1650.47             1660.698            425.7089            1607.348            476.4341            428.3342           -10.22815 
 293.98             1596.14             1694.012            421.9207            1638.924            474.3268            424.6021           -97.87183 
 293.88             1634.4              1720.519            418.1319            1663.607            472.3042            420.8713           -86.1189 
 293.78             1772.2              1739.523            414.3434            1680.695            470.3725            417.1426            32.67676 
 293.68             1759.63             1750.501            410.5564            1689.658            468.5391            413.4175            9.12854 
 293.58             1752.04             1753.126            406.7714            1690.161            466.8115            409.6965           -1.085938 
 293.48             1716.84             1747.292            402.9885            1682.093            465.1963            405.9796           -30.45154 
 293.38             1682.03             1733.119            399.2074            1665.564            463.7029            402.2669           -51.08911 
 293.28             1585.51             1710.953            395.428             1640.911            462.3394            398.5583           -125.4425 
 293.18             1726.61             1681.332            391.6496            1608.663            461.1147            394.8531            45.27832 
 293.08             1685.75             1644.959            387.8738            1569.512            460.0412            391.153             40.79077 
 292.98             1756.25             1602.667            384.1005            1524.28             459.1295            387.4582            153.5828 
 292.88             1677.11             1555.329            380.3306            1473.825            458.3951            383.7697            121.7811 
 292.78             1486.72             1503.89             376.5635            1419.079            457.8509            380.087            -17.17017 
 292.68             1581.4              1449.292            372.7974            1360.967            457.5106            376.4084            132.1084 
 292.58             1571.16             1392.46             369.0335            1300.399            457.3928            372.7353            178.6997 
 292.48             1506.36             1334.302            365.272             1238.262            457.5157            369.068             172.0583 
 292.38             1332.05             1275.621            361.5124            1175.337            457.9025            365.4063            56.4292 
 292.28             1290.44             1217.21             357.7529            1112.394            458.574             361.7485            73.22974 
 292.18             1185.48             1159.779            353.9934            1050.114            459.5566            358.0947            25.70117 
 292.08             1140.13             1103.962            350.233             989.104             460.8792            354.4443            36.16846 
 291.98             1005.47             1050.332            346.4713            929.9044            462.5728            350.7971           -44.86157 
 291.88             997.578             999.3378            342.7072            872.923             464.6771            347.1521           -1.759766 
 291.78             935.402             951.3985            338.9408            818.5375            467.2327            343.5099           -15.99652 
 291.68             916.771             906.8407            335.1716            767.027             470.2868            339.8701            9.930298 
 291.58             874.356             865.9199            331.3997            718.5925            473.8936            336.2332            8.436096 
 291.48             801.709             828.8356            327.6249            673.3743            478.1118            332.5992           -27.12659 
 291.38             700.375             795.6975            323.8467            631.4069            483.0159            328.9681           -95.32251 
 291.28             718.808             766.5961            320.0639            592.702             488.6828            325.3391           -47.78809 
 291.18             626.549             741.5715            316.2774            557.2073            495.2057            321.7133           -115.0225 
 291.08             698.532             720.6311            312.4862            524.8231            502.6902            318.0902           -22.09912 
 290.98             764.437             703.7681            308.6913            495.4227            511.2566            314.4713            60.66895 
 290.88             700.655             690.9551            304.8939            468.8274            521.057             310.8583            9.699951 
 290.78             710.608             682.1793            301.0934            444.8596            532.2551            307.2513            28.42871 
 290.68             704.284             677.4388            297.2901            423.3204            545.0477            303.6509            26.84515 
 290.58             659.725             676.7601            293.4844            404.0032            559.6674            300.0583           -17.0351 
 290.48             724.843             680.2072            289.6759            386.7029            576.3823            296.4737            44.63586 
 290.38             714.932             687.9097            285.8657            371.2068            595.5353            292.899             27.02234 
 290.28             762.253             700.0652            282.0539            357.3204            617.5174            289.3351            62.18781 
 290.18             688.796             716.9739            278.2413            344.8559            642.8167            285.7838           -28.17792 
 290.08             733.946             739.0728            274.4273            333.636             672.046             282.2454           -5.12677 
 289.98             787.359             766.998             270.6127            323.5002            706.0017            278.7215            20.36102 
 289.88             792.728             801.7586            266.7985            314.2974            745.8437            275.2145           -9.030579 
 289.78             874.823             844.9468            262.9848            305.8963            793.2943            271.7258            29.87622 
 289.68             951.931             899.2955            259.1729            298.1794            851.204             268.2581            52.6355 
 289.58             1071.41             969.6302            255.364             291.0433            924.5011            264.8138            101.7798 
 289.48             1110.86             1064.479            251.5595            284.3993            1021.803            261.3962            46.38062 
 289.38             1340.43             1198.779            247.7603            278.1674            1158.124            258.0081            141.6508 
 289.28             1712.44             1397.305            243.9691            272.2844            1358.304            254.6543            315.1353 
 289.18             2018.87             1699.076            240.1903            266.6972            1661.418            251.3412            319.7942 
 289.08             2579.15             2161.268            236.4277            261.3615            2124.687            248.0753            417.8816 
 288.98             3273.72             2860.542            232.6877            256.2439            2824.808            244.8655            413.178 
 288.88             4526.35             3890.448            228.9782            251.3182            3855.364            241.7233            635.9016 
 288.78             6050.77             5348.842            225.3135            246.5713            5314.232            238.6661            701.9277 
 288.68             8015.83             7318.138            221.7108            241.9979            7283.846            235.7151            697.6924 
 288.58             10088               9837.044            218.1922            237.6017            9802.931            232.8967            250.9561 
 288.48             12847.1             12868.86            214.7809            233.3912            12834.8             230.2387           -21.76465 
 288.38             16271.1             16278.92            211.5078            229.3846            16244.77            227.7782           -7.816406 
 288.28             20032.9             19812.19            208.4112            225.6106            19777.84            225.5593            220.7148 
 288.18             22689.9             23093.58            205.5331            222.1032            23058.91            223.6311           -403.6816 
 288.08             25464.3             25650.52            202.9032            218.8858            25615.41            222.0316           -186.2227 
 287.98             26822.3             27002.82            200.5526            215.9843            26967.14            220.8005           -180.5156 
 287.88             27137               26845.93            198.4964            213.4094            26809.55            219.9643            291.0723 
 287.78             26023.1             25216.4             196.7383            211.1614            25179.18            219.5385            806.6992 
 287.68             23077               22471.4             195.2662            209.2252            22433.18            219.5249            605.6035 
 287.58             19405.9             19101.47            194.0473            207.5658            19062.09            219.9072            304.4297 
 287.48             15188.9             15565.07            193.0409            206.1407            15524.34            220.6629           -376.165 
 287.38             11631.5             12211.48            192.2004            204.901             12169.21            221.7688           -579.9844 
 287.28             8515.43             9271.712            191.4862            203.8061            9227.667            223.211            -756.2822 
 287.18             5955.71             6860.451            190.8638            202.8201            6814.372            224.9868           -904.7412 
 287.08             4253.27             4996.18             190.3047            201.9133            4947.77             227.1064           -742.9102 
 286.98             2959.49             3629.355            189.7902            201.0662            3578.27             229.5994           -669.8655 
 286.88             2212.02             2671.617            189.3059            200.2632            2617.447            232.5186           -459.5972 
 286.78             1678.18             2025.126            188.8435            199.4953            1967.371            235.9464           -346.9456 
 286.68             1372.41             1599.462            188.3972            198.756             1537.488            240.0121           -227.0518 
 286.58             1312.54             1321.754            187.9635            198.0411            1254.719            244.9208           -9.214111 
 286.48             1035.67             1139.029            187.5418            197.3494            1065.765            250.9987           -103.3591 
 286.38             950.134             1015.822            187.1291            196.6773            934.6359            258.7674           -65.68842 
 286.28             976.369             930.4618            186.7244            196.0233            838.8505            269.0369            45.90723 
 286.18             959.42              870.7406            186.3281            195.3871            764.9705            283.0392            88.67938 
 286.08             933.959             830.719             185.9401            194.7682            705.2635            302.5674            103.24 
 285.98             959.898             808.478             185.56              194.166             655.3381            330.0938            151.42 
 285.88             934.138             804.6766            185.1882            193.5802            612.5984            368.8744            129.4614 
 285.78             923.665             821.6777            184.8244            193.0102            575.4785            422.8379            101.9873 
 285.68             1086.33             862.8047            184.4686            192.4555            542.9235            496.3629            223.5253 
 285.58             1132.3              931.6196            184.1225            191.9177            514.174             593.7729            200.6804 
 285.48             1270.44             1031.019            183.7867            191.3969            488.6539            718.5416            239.4209 
 285.38             1275.08             1162.368            183.4628            190.8944            465.8826            872.5161            112.7124 
 285.28             1509.95             1324.273            183.1508            190.41              445.4863            1054.678            185.6766 
 285.18             1565.88             1511.744            182.8533            189.946             427.1503            1260.355            54.13562 
 285.08             1614.53             1715.375            182.5711            189.5029            410.6093            1480.405           -100.8447 
 284.98             1855.32             1920.702            182.3046            189.0809            395.6436            1700.587           -65.3822 
 284.88             2160.27             2108.262            182.0566            188.6824            382.0568            1901.636            52.00781 
 284.78             2242.89             2254.226            181.8305            188.3108            369.6943            2059.882           -11.33618 
 284.68             2257.47             2334.621            181.6272            187.9666            358.418             2151.49            -77.15088 
 284.58             2436.66             2332.856            181.4468            187.6499            348.1084            2159.991            103.8037 
 284.48             2232.68             2247.195            181.2914            187.3625            338.6666            2083.749           -14.51538 
 284.38             1976.54             2091.469            181.1588            187.102             329.995             1936.689           -114.9285 
 284.28             1817.66             1888.661            181.0461            186.8653            322.0155            1741.873           -71.00122 
 284.18             1664.32             1662.799            180.9514            186.6506            314.6581            1523.393            1.52124 
 284.08             1437.19             1434.215            180.8732            186.4559            307.861             1301.644            2.97522 
 283.98             1215.52             1218.144            180.809             186.2787            301.571             1091.912           -2.623901 
 283.88             991.681             1024.513            180.7562            186.1163            295.7353            904.1733           -32.83154 
 283.78             769.576             858.8599            180.7124            185.9661            290.3122            744.0062           -89.28387 
 283.68             724.573             722.7994            180.675             185.8256            285.2627            613.0613            1.77356 
 283.58             566.496             614.999             180.6438            185.694             280.5538            510.0386           -48.50299 
 283.48             572.226             532.2036            180.6167            185.5697            276.1561            431.7112            40.02246 
 283.38             407.745             470.1098            180.5941            185.4523            272.041             373.8045           -62.36478 
 283.28             329.064             424.3059            180.5739            185.3402            268.1848            331.9286           -95.24188 
 283.18             285.15              390.7175            180.5553            185.2323            264.5657            302.0302           -105.5675 
 283.08             269.014             365.9364            180.5379            185.128             261.1645            280.7198           -96.92242 
 282.98             282.776             347.3186            180.5215            185.0271            257.9648            265.3697           -64.5426 
 282.88             274.698             332.916             180.5062            184.9295            254.9496            254.0492           -58.21799 
 282.78             197.301             321.3884            180.4919            184.8353            252.1059            245.431            -124.0874 
 282.68             223.221             311.8365            180.4778            184.7433            249.4202            238.6287           -88.61555 
 282.58             271.589             303.6789            180.4642            184.6539            246.8813            233.0722           -32.08994 
 282.48             245.931             296.5468            180.4516            184.5674            244.4799            228.4025           -50.61575 
 282.38             259.211             290.1977            180.4396            184.4836            242.2048            224.3886           -30.98669 
 282.28             251.441             284.4785            180.4286            184.4025            240.0481            220.885            -33.03749 
 282.18             293.14              279.2824            180.4183            184.324             238.0019            217.7932            13.8576 
 282.08             245.816             274.5329            180.4093            184.2485            236.0591            215.0439           -28.71693 
 281.98             230.968             270.1721            180.401             184.1754            234.2132            212.5855           -39.20406 
 281.88             208.601             266.1502            180.3933            184.1044            232.4567            210.3756           -57.54921 
 281.78             183.571             262.4298            180.3858            184.0354            230.7841            208.382            -78.85884 
 281.68             206.992             258.9781            180.3784            183.9678            229.1901            206.5771           -51.98615 
 281.58             212.36              255.7675            180.3713            183.9021            227.6699            204.9382           -43.40747 
 281.48             182.981             252.7747            180.3646            183.8381            226.2197            203.4462           -69.79372 
 281.38             232.47              249.9768            180.3578            183.7754            224.834             202.083            -17.50676 
 281.28             255.562             247.3568            180.3517            183.7148            223.51              200.8354            8.20517 
 281.18             224.338             244.899             180.3464            183.6562            222.2445            199.6911           -20.56104 
 281.08             215.753             242.5889            180.3415            183.5993            221.0338            198.6388           -26.83585 
 280.98             260.474             240.4142            180.3371            183.5441            219.875             197.6693            20.05975 
 280.88             207.601             238.3632            180.3335            183.4909            218.7652            196.7741           -30.76219 
 280.78             211.617             236.4258            180.3303            183.4392            217.7013            195.9458           -24.80879 
 280.68             205.603             234.5932            180.3274            183.3889            216.6811            195.178            -28.99025 
 280.58             253.478             232.8574            180.3247            183.34              215.702             194.4649            20.62057 
 280.48             176.034             231.2121            180.3229            183.2929            214.7628            193.8023           -55.17813 
 280.38             179.403             229.649             180.321             183.2467            213.8599            193.1844           -50.246 
 280.28             188.455             228.1628            180.3192            183.2016            212.992             192.6075           -39.70775 
 280.18             205.076             226.7481            180.3174            183.1575            212.1571            192.0682           -21.67206 
 280.08             193.483             225.4003            180.3159            183.1145            211.354             191.5635           -31.91733 
 279.98             240.253             224.1153            180.3145            183.0727            210.5811            191.0906            16.13768 
 279.88             189.271             222.8888            180.3138            183.0323            209.837             190.647            -33.61778 
 279.78             215.199             221.7168            180.3132            182.9929            209.1201            190.2302           -6.517792 
 279.68             199.405             220.5963            180.313             182.9547            208.4292            189.8383           -21.1913 
 279.58             180.313             219.524             180.313             182.9176            207.7631            189.4693           -39.21095 
