# Supplementary material for: Dataset of emission and excitation spectra, UV–vis absorption spectra, and XPS spectra of graphitic C3N4
Source: Data Brief. 2018 Oct 3;21:501–10. doi: 10.1016/j.dib.2018.09.123 (PMC6199237; doi:10.1016/j.dib.2018.09.123)
Supplement: Supplementary file 2 — Supplementary material [file mmc2.zip › Raw Data/Fig 5/Fig 5a/N2 550íμ fitting-C1s/8#C1s.par]

              Peak          Position (eV) Area          FWHM (eV)     %GL (%)
               0            293.580       4434.448      2.990         18
               1            287.940       33271.200     1.030         27
               2            284.620       2934.362      1.200         33
