# Supplementary material for: Dataset of emission and excitation spectra, UV–vis absorption spectra, and XPS spectra of graphitic C3N4
Source: Data Brief. 2018 Oct 3;21:501–10. doi: 10.1016/j.dib.2018.09.123 (PMC6199237; doi:10.1016/j.dib.2018.09.123)
Supplement: Supplementary file 2 — Supplementary material [file mmc2.zip › Raw Data/Fig 5/Fig 5a/N2 550íμ fitting-C1s/8#C1s.txt]

296.58	1289.72
296.48	1179.11
296.38	1141.31
296.28	1241.75
296.18	1267.7
296.08	1236.12
295.98	1257.77
295.88	1284.82
295.78	1288.82
295.68	1225.9
295.58	1170.34
295.48	1250.1
295.38	1213.39
295.28	1272.93
295.18	1219.54
295.08	1345.9
294.98	1301.83
294.88	1287.98
294.78	1343.96
294.68	1351.2
294.58	1462.47
294.48	1502.95
294.38	1542.84
294.28	1514.45
294.18	1731.58
294.08	1650.47
293.98	1596.14
293.88	1634.4
293.78	1772.2
293.68	1759.63
293.58	1752.04
293.48	1716.84
293.38	1682.03
293.28	1585.51
293.18	1726.61
293.08	1685.75
292.98	1756.25
292.88	1677.11
292.78	1486.72
292.68	1581.4
292.58	1571.16
292.48	1506.36
292.38	1332.05
292.28	1290.44
292.18	1185.48
292.08	1140.13
291.98	1005.47
291.88	997.578
291.78	935.402
291.68	916.771
291.58	874.356
291.48	801.709
291.38	700.375
291.28	718.808
291.18	626.549
291.08	698.532
290.98	764.437
290.88	700.655
290.78	710.608
290.68	704.284
290.58	659.725
290.48	724.843
290.38	714.932
290.28	762.253
290.18	688.796
290.08	733.946
289.98	787.359
289.88	792.728
289.78	874.823
289.68	951.931
289.58	1071.41
289.48	1110.86
289.38	1340.43
289.28	1712.44
289.18	2018.87
289.08	2579.15
288.98	3273.72
288.88	4526.35
288.78	6050.77
288.68	8015.83
288.58	10088
288.48	12847.1
288.38	16271.1
288.28	20032.9
288.18	22689.9
288.08	25464.3
287.98	26822.3
287.88	27137
287.78	26023.1
287.68	23077
287.58	19405.9
287.48	15188.9
287.38	11631.5
287.28	8515.43
287.18	5955.71
287.08	4253.27
286.98	2959.49
286.88	2212.02
286.78	1678.18
286.68	1372.41
286.58	1312.54
286.48	1035.67
286.38	950.134
286.28	976.369
286.18	959.42
286.08	933.959
285.98	959.898
285.88	934.138
285.78	923.665
285.68	1086.33
285.58	1132.3
285.48	1270.44
285.38	1275.08
285.28	1509.95
285.18	1565.88
285.08	1614.53
284.98	1855.32
284.88	2160.27
284.78	2242.89
284.68	2257.47
284.58	2436.66
284.48	2232.68
284.38	1976.54
284.28	1817.66
284.18	1664.32
284.08	1437.19
283.98	1215.52
283.88	991.681
283.78	769.576
283.68	724.573
283.58	566.496
283.48	572.226
283.38	407.745
283.28	329.064
283.18	285.15
283.08	269.014
282.98	282.776
282.88	274.698
282.78	197.301
282.68	223.221
282.58	271.589
282.48	245.931
282.38	259.211
282.28	251.441
282.18	293.14
282.08	245.816
281.98	230.968
281.88	208.601
281.78	183.571
281.68	206.992
281.58	212.36
281.48	182.981
281.38	232.47
281.28	255.562
281.18	224.338
281.08	215.753
280.98	260.474
280.88	207.601
280.78	211.617
280.68	205.603
280.58	253.478
280.48	176.034
280.38	179.403
280.28	188.455
280.18	205.076
280.08	193.483
279.98	240.253
279.88	189.271
279.78	215.199
279.68	199.405
279.58	180.313
