# Supplementary material for: Dataset of emission and excitation spectra, UV–vis absorption spectra, and XPS spectra of graphitic C3N4
Source: Data Brief. 2018 Oct 3;21:501–10. doi: 10.1016/j.dib.2018.09.123 (PMC6199237; doi:10.1016/j.dib.2018.09.123)
Supplement: Supplementary file 2 — Supplementary material [file mmc2.zip › Raw Data/Fig 5/Fig 5a/N2 600íμ fitting-C1s/9#C1s.dat]

B.E.(eV)           Raw Intensity       Peak Sum            Background          Peak 1              Peak 2              Peak 3              difference
 296.78             1177.97             643.4853            541.9049            615.1992            568.6502            543.4457            534.4847 
 296.68             1168.45             652.1399            538.525             623.1956            565.9025            540.0919            516.3101 
 296.58             1120.25             662.5841            535.1361            632.9582            563.1685            536.7297            457.6659 
 296.48             1186.79             675.0038            531.7373            644.6721            560.4481            533.3583            511.7862 
 296.38             1149.11             689.6017            528.3301            658.5383            557.7444            529.9792            459.5083 
 296.28             1118.31             706.5585            524.9137            674.7366            555.0576            526.5917            411.7516 
 296.18             1165.78             726.05              521.4884            693.4413            552.3895            523.196             439.73 
 296.08             1207.47             748.2343            518.0545            714.8091            549.7415            519.7926            459.2357 
 295.98             1185.21             773.2362            514.6127            738.9639            547.1158            516.382             411.9738 
 295.88             1244.66             801.1753            511.1635            766.0227            544.5147            512.9649            443.4847 
 295.78             1198.24             832.1058            507.7069            796.0385            541.9399            509.5413            366.1342 
 295.68             1261.57             866.0435            504.2432            829.025             539.3933            506.1114            395.5265 
 295.58             1209.58             902.9504            500.7728            864.9427            536.8774            502.6759            306.6295 
 295.48             1267.43             942.7144            497.2956            903.6774            534.3937            499.2345            324.7156 
 295.38             1239.71             985.1982            493.8123            945.0891            531.9457            495.7881            254.5117 
 295.28             1201.43             1030.155            490.323             988.9286            529.5356            492.3367            171.2753 
 295.18             1234.53             1077.276            486.8271            1034.886            527.1653            488.8798            157.2537 
 295.08             1326.82             1126.183            483.3254            1082.577            524.8382            485.4182            200.6373 
 294.98             1369.65             1176.404            479.8193            1131.531            522.5583            481.9534            193.2457 
 294.88             1298.28             1227.449            476.3091            1181.252            520.3298            478.4858            70.83081 
 294.78             1335.9              1278.71             472.7944            1231.129            518.1551            475.0149            57.19019 
 294.68             1476.37             1329.536            469.2756            1280.507            516.0384            471.5413            146.8341 
 294.58             1412.46             1379.228            465.7549            1328.685            513.9856            468.0671            33.2323 
 294.48             1448.49             1427.026            462.2313            1374.898            511.9995            464.5915            21.4635 
 294.38             1566.85             1472.195            458.7056            1418.405            510.0864            461.1154            94.65454 
 294.28             1602.05             1513.938            455.1795            1458.405            508.2523            457.6403            88.11169 
 294.18             1575.14             1551.482            451.6534            1494.119            506.503             454.167             23.65759 
 294.08             1645.09             1584.084            448.1272            1524.799            504.8441            450.6953            61.00623 
 293.98             1666.57             1611.047            444.602             1549.743            503.2823            447.2263            55.52246 
 293.88             1709.56             1631.791            441.0779            1568.361            501.8258            443.7603            77.76929 
 293.78             1536.85             1645.816            437.5563            1580.148            500.4826            440.2987           -108.9663 
 293.68             1591.26             1652.776            434.035             1584.747            499.2587            436.8395           -61.51563 
 293.58             1697.54             1652.486            430.5146            1581.969            498.1634            433.3833            45.05396 
 293.48             1619.05             1644.944            426.9969            1571.798            497.2075            429.9321           -25.89368 
 293.38             1596.72             1630.314            423.4812            1554.389            496.4021            426.4851           -33.59375 
 293.28             1664.83             1608.932            419.9673            1530.066            495.7581            423.0424            55.89832 
 293.18             1654.45             1581.28             416.4563            1499.299            495.2891            419.6052            73.16956 
 293.08             1562.7              1547.963            412.9484            1462.677            495.0094            416.1737            14.73669 
 292.98             1603.97             1509.685            409.4424            1420.891            494.9323            412.747             94.28503 
 292.88             1483.88             1467.183            405.9395            1374.658            495.0778            409.3263            16.69714 
 292.78             1413.29             1421.26             402.4382            1324.763            495.4626            405.9103           -7.969482 
 292.68             1472.76             1372.722            398.9381            1271.992            496.1073            402.4988            100.0378 
 292.58             1351.35             1322.373            395.44              1217.124            497.0359            399.0927            28.97705 
 292.48             1269.07             1271.005            391.9429            1160.928            498.272             395.6912           -1.935181 
 292.38             1126.79             1219.333            388.4461            1104.084            499.8469            392.2938           -92.5426 
 292.28             1178.83             1168.067            384.9481            1047.274            501.7903            388.8992            10.76318 
 292.18             933.937             1117.852            381.4498            991.1036            504.1396            385.5084           -183.915 
 292.08             866.789             1069.27             377.9488            936.1141            506.9339            382.1195           -202.4809 
 291.98             867.784             1022.851            374.4444            882.7908            510.2167            378.7318           -155.0665 
 291.88             934.731             979.0196            370.937             831.5021            514.0453            375.3461           -44.28857 
 291.78             833.382             938.1764            367.4276            782.5893            518.4786            371.9636           -104.7944 
 291.68             824.523             900.6395            363.915             736.3022            523.5837            368.5835           -76.11646 
 291.58             706.324             866.668             360.3997            692.8217            529.4391            365.2065           -160.3441 
 291.48             750.006             836.4717            356.8804            652.2708            536.1299            361.8318           -86.4657 
 291.38             716.392             810.1903            353.3579            614.6793            543.7664            358.4605           -93.79828 
 291.28             659.364             787.9485            349.8321            580.0554            552.4645            355.0929           -128.5845 
 291.18             710.533             769.8334            346.3026            548.347             562.3625            351.7291           -59.30042 
 291.08             694.683             755.9148            342.7701            519.462             573.6228            348.3701           -61.23181 
 290.98             620.304             746.2577            339.2349            493.2812            586.4294            345.0168           -125.9537 
 290.88             706.515             740.9287            335.6962            469.6377            601.0143            341.6692           -34.4137 
 290.78             680.862             740.025             332.1553            448.3693            617.6376            338.3287           -59.16302 
 290.68             705.234             743.678             328.6121            429.2925            636.6132            334.9964           -38.44397 
 290.58             659.246             752.076             325.0672            412.2184            658.3188            331.6732           -92.83008 
 290.48             735.869             765.481             321.5202            396.9587            683.2031            328.3596           -29.612 
 290.38             713.514             784.2854            317.9723            383.3198            711.8525            325.0576           -70.77142 
 290.28             677.531             809.0319            314.4236            371.1241            744.9865            321.7683           -131.5009 
 290.18             736.358             840.5311            310.8737            360.1995            783.5867            318.4923           -104.1732 
 290.08             811.666             880.0462            307.3237            350.3862            829.0757            315.2317           -68.38019 
 289.98             908.499             929.6382            303.7747            341.5389            883.6599            311.9887           -21.13916 
 289.88             979.993             992.9147            300.2278            333.5212            951.0831            308.766            -12.92169 
 289.78             1098.4              1076.135            296.6843            326.2151            1037.722            305.5661            22.26501 
 289.68             1280.46             1190.223            293.1457            319.5146            1154.608            302.3921            90.23694 
 289.58             1385.11             1353.614            289.6142            313.3278            1320.267            299.248             31.49585 
 289.48             1821.15             1595.827            286.0913            307.5746            1564.297            296.1372            225.3234 
 289.38             2413.55             1961.608            282.582             302.1879            1931.518            293.0669            451.9417 
 289.28             3182.27             2513.067            279.0932            297.1147            2484.092            290.0464            669.2034 
 289.18             4062.63             3329.015            275.6338            292.3127            3300.883            287.0869            733.615 
 289.08             5357.11             4497.969            272.2136            287.7489            4470.446            284.2016            859.1406 
 288.98             6691.66             6102.761            268.8474            283.4023            6075.646            281.4082            588.8994 
 288.88             8844.99             8200.099            265.5503            279.2579            8173.215            278.7256            644.8916 
 288.78             11477.5             10790.51            262.3464            275.3158            10763.7             276.1822            686.9941 
 288.68             14001.8             13793.68            259.2651            271.5856            13766.81            273.8118            208.124 
 288.58             17051.9             17027.4             256.3349            268.0794            17000.34            271.6482            24.50391 
 288.48             20304.5             20194.56            253.5897            264.8185            20167.19            269.7309            109.9375 
 288.38             23017.9             22890.6             251.066             261.8285            22862.8             268.1037            127.2988 
 288.28             24519.6             24647.4             248.794             259.1315            24619.05            266.8041           -127.8008 
 288.18             25151.7             25080.35            246.7907            256.7377            25051.34            265.8579            71.3457 
 288.08             24134               24082.71            245.0632            254.649             24052.9             265.2821            51.29102 
 287.98             22227.6             21893.04            243.6003            252.8499            21862.32            265.0766            334.5566 
 287.88             19316.1             18951.04            242.381             251.3159            18919.25            265.2344            365.0645 
 287.78             16185               15711.31            241.3729            250.0121            15678.3             265.7383            473.6914 
 287.68             12804.6             12538.58            240.5413            248.9014            12504.19            266.5716            266.0225 
 287.58             9650.02             9682.629            239.8488            247.9446            9646.664            267.7181           -32.60938 
 287.48             6612.35             7283.561            239.2603            247.1054            7245.808            269.1681           -671.2109 
 287.38             4590.58             5384.801            238.7421            246.3486            5345.016            270.9206           -794.2207 
 287.28             3221.08             3960.957            238.2717            245.6509            3918.856            272.9935           -739.8767 
 287.18             2545.1              2942.141            237.834             244.9962            2897.386            275.4262           -397.041 
 287.08             1800.27             2240.645            237.4215            244.3764            2192.823            278.2884           -440.375 
 286.98             1435.93             1770.71             237.0259            243.7825            1719.295            281.6844           -334.7804 
 286.88             1232.3              1459.602            236.6433            243.2098            1403.892            285.7869           -227.3018 
 286.78             1087.88             1252.705            236.2713            242.6557            1191.728            290.8636           -164.8248 
 286.68             987.505             1112.184            235.9084            242.1182            1044.549            297.3336           -124.6787 
 286.58             935.385             1013.933            235.5536            241.5957            937.6062            305.8386           -78.54834 
 286.48             990.142             943.8033            235.2062            241.0873            855.8003            317.328             46.33875 
 286.38             962.377             894.2362            234.8669            240.5933            790.2021            333.1744            68.14081 
 286.28             929.145             861.9904            234.5354            240.113             735.7085            355.2395            67.15466 
 286.18             872.24              846.4748            234.2113            239.6459            689.3145            385.937             25.7652 
 286.08             864.824             848.778             233.8941            239.191             649.1766            428.1988            16.04596 
 285.98             921.402             870.9699            233.5838            238.748             614.0899            485.2995            50.43207 
 285.88             1055.49             915.5425            233.2808            238.3173            583.17              560.6168            139.9475 
 285.78             1084.3              984.7457            232.9868            237.9002            555.7739            657.0453            99.55432 
 285.68             1185.99             1079.909            232.7022            237.4968            531.3823            776.4343            106.0809 
 285.58             1234.97             1200.706            232.4279            237.108             509.5734            918.8801            34.2644 
 285.48             1507.8              1344.405            232.1647            236.7343            490.0032            1081.997            163.3954 
 285.38             1596.05             1505.468            231.9156            236.3785            472.3705            1260.55             90.58203 
 285.28             1711.38             1674.831            231.6815            236.0414            456.4364            1445.717            36.54858 
 285.18             1812.73             1839.805            231.4638            235.7241            441.9936            1625.014           -27.07458 
 285.08             1939.16             1984.17             231.2636            235.4277            428.8657            1782.404           -45.01001 
 284.98             2031.68             2089.484            231.0823            235.1535            416.9058            1899.589           -57.80383 
 284.88             2098.93             2138.76             230.921             234.9022            405.9773            1959.722           -39.82959 
 284.78             2262.05             2121.81             230.7804            234.6746            395.9723            1952.724            140.2402 
 284.68             2116                2039.732            230.6624            234.4723            386.7951            1879.789            76.26831 
 284.58             1963.16             1904.303            230.5653            234.2936            378.3593            1752.78             58.85742 
 284.48             1776.22             1733.105            230.4875            234.1368            370.5917            1589.351            43.11511 
 284.38             1562.46             1543.988            230.4268            233.9996            363.4205            1407.422            18.4718 
 284.28             1208.87             1352.323            230.3809            233.8795            356.7891            1222.416           -143.4528 
 284.18             1077.79             1169.789            230.3459            233.7726            350.6433            1046.065           -91.99902 
 284.08             906.386             1004.403            230.3203            233.6773            344.9373            886.4294           -98.01746 
 283.98             811.395             860.8622            230.3023            233.5917            339.6316            748.2435           -49.46716 
 283.88             630.784             740.8395            230.2907            233.5144            334.6869            633.2195           -110.0555 
 283.78             459.903             643.8475            230.2835            233.4436            330.0717            540.8994           -183.9445 
 283.68             456.482             567.7412            230.2789            233.3771            325.7562            469.1658           -111.2592 
 283.58             432.408             509.4545            230.2769            233.315             321.7156            414.9777           -77.04651 
 283.48             392.796             465.6096            230.2771            233.2569            317.9283            374.9785           -72.81357 
 283.38             330.696             432.9177            230.2791            233.2022            314.3715            345.9021           -102.2216 
 283.28             286.34              408.5386            230.2822            233.1502            311.0275            324.9254           -122.1986 
 283.18             253.551             390.1519            230.286             233.1004            307.8793            309.7441           -136.6009 
 283.08             245.56              375.9828            230.29              233.0523            304.9118            298.5986           -130.4228 
 282.98             233.216             364.7458            230.2942            233.0059            302.1123            290.216            -131.5298 
 282.88             218.902             355.5378            230.2984            232.9608            299.4667            283.7071           -136.6358 
 282.78             229.667             347.7595            230.3025            232.9169            296.9645            278.4831           -118.0925 
 282.68             232.627             341.0151            230.3066            232.8743            294.5957            274.1583           -108.3881 
 282.58             240.762             335.0475            230.3107            232.833             292.351             270.485            -94.28549 
 282.48             240.202             329.6899            230.315             232.793             290.2228            267.3041           -89.48792 
 282.38             251.685             324.8262            230.3194            232.7543            288.202             264.5087           -73.14117 
 282.28             206.233             320.3792            230.324             232.7168            286.282             262.0283           -114.1462 
 282.18             171.74              316.2908            230.3283            232.6803            284.4561            259.8111           -144.5508 
 282.08             185.673             312.5156            230.332             232.644             282.7175            257.8181           -126.8426 
 281.98             234.651             309.019             230.3352            232.6083            281.0616            256.0195           -74.36804 
 281.88             213.64              305.7695            230.3385            232.5737            279.4827            254.3901           -92.12947 
 281.78             268.295             302.7425            230.3416            232.5397            277.9764            252.9095           -34.44745 
 281.68             238.516             299.9167            230.3451            232.5071            276.5388            251.5608           -61.40065 
 281.58             187.674             297.2727            230.3486            232.4755            275.1656            250.3288           -109.5987 
 281.48             185.809             294.794             230.3518            232.4443            273.8528            249.2004           -108.985 
 281.38             222.682             292.4645            230.3544            232.4133            272.5963            248.1637           -69.78247 
 281.28             244.043             290.2722            230.3569            232.3831            271.3933            247.2096           -46.22925 
 281.18             227.858             288.2061            230.3596            232.3538            270.2414            246.33             -60.34805 
 281.08             187.974             286.2554            230.3623            232.3253            269.1374            245.5174           -98.28143 
 280.98             206.29              284.4114            230.3645            232.297             268.0786            244.7648           -78.12138 
 280.88             233.132             282.6647            230.3664            232.2691            267.0621            244.0663           -49.53267 
 280.78             232.476             281.0088            230.3683            232.2419            266.0862            243.4173           -48.53279 
 280.68             224.303             279.437             230.3703            232.2154            265.1489            242.8133           -55.13402 
 280.58             211.962             277.9434            230.3723            232.1895            264.2481            242.2503           -65.98138 
 280.48             199.302             276.5226            230.374             232.164             263.382             241.7245           -77.22058 
 280.38             201.818             275.1686            230.3753            232.1388            262.5481            241.2324           -73.35065 
 280.28             163.848             273.8776            230.3764            232.1139            261.7452            240.7713           -110.0296 
 280.18             198.102             272.6447            230.3767            232.0887            260.9713            240.3381           -74.54271 
 280.08             203.975             271.4667            230.3766            232.0638            260.2252            239.931            -67.49173 
 279.98             235.768             270.3407            230.3763            232.0391            259.5061            239.5481           -34.57266 
 279.88             255.884             269.2628            230.376             232.015             258.8124            239.1875           -13.37881 
 279.78             230.376             268.2309            230.376             231.9917            258.1434            238.8479           -37.85489 
