# Supplementary material for: Dataset of emission and excitation spectra, UV–vis absorption spectra, and XPS spectra of graphitic C3N4
Source: Data Brief. 2018 Oct 3;21:501–10. doi: 10.1016/j.dib.2018.09.123 (PMC6199237; doi:10.1016/j.dib.2018.09.123)
Supplement: Supplementary file 2 — Supplementary material [file mmc2.zip › Raw Data/Fig 5/Fig 5a/N2 650íμ fitting-C1s/10#C1s.dat]

B.E.(eV)           Raw Intensity       Peak Sum            Background          Peak 1              Peak 2              Peak 3              difference
 296.68             1137.91             602.3413            498.499             578.7119            520.9152            499.7121            535.5687 
 296.58             1111.3              611.9208            495.1165            587.7433            518.0603            496.3502            499.3793 
 296.48             1148.37             623.4197            491.7248            598.6751            515.2147            492.9795            524.9503 
 296.38             1188.57             637.0497            488.3243            611.7175            512.3802            489.6006            551.5202 
 296.28             1209.52             653.0077            484.9156            627.0665            509.5583            486.2141            556.5123 
 296.18             1298.6              671.488             481.4994            644.9158            506.7505            482.8206            627.1119 
 296.08             1251.64             692.673             478.0763            665.4461            503.9586            479.4208            558.967 
 295.98             1115.83             716.7148            474.6463            688.809             501.1836            476.0148            399.1152 
 295.88             1085.7              743.7634            471.208             715.1528            498.4256            472.6011            341.9365 
 295.78             1126.12             773.9106            467.7614            744.568             495.6857            469.1797            352.2094 
 295.68             1149.73             807.2142            464.307             777.111             492.966             465.7513            342.5157 
 295.58             1083.72             843.6808            460.8452            812.787             490.268             462.3162            240.0391 
 295.48             1154.35             883.2457            457.3753            851.5298            487.5928            458.8737            271.1042 
 295.38             1268.93             925.8206            453.8987            893.249             484.9437            455.4253            343.1095 
 295.28             1351.7              971.2091            450.4165            937.7467            482.3233            451.9721            380.4908 
 295.18             1176.76             1019.153            446.9298            984.7628            479.7348            448.5153            157.6068 
 295.08             1327.96             1069.315            443.4371            1033.958            477.1786            445.0533            258.6447 
 294.98             1322.93             1121.266            439.9401            1084.9              474.6586            441.5879            201.6637 
 294.88             1316.38             1174.55             436.4388            1137.131            472.1774            438.1191            141.8297 
 294.78             1304.08             1228.587            432.9336            1190.069            469.7379            434.6474            75.4928 
 294.68             1387.71             1282.745            429.4246            1243.078            467.343             431.1729            104.9648 
 294.58             1414.71             1336.331            425.9127            1295.464            464.9963            427.6966            78.37878 
 294.48             1382.32             1388.583            422.3981            1346.459            462.7011            424.2187           -6.263062 
 294.38             1494.07             1438.749            418.8815            1395.31             460.4621            420.7399            55.32117 
 294.28             1593.25             1485.999            415.3636            1441.181            458.2834            417.261             107.2515 
 294.18             1656.7              1529.51             411.8459            1483.248            456.1705            413.7836            127.1898 
 294.08             1674.8              1568.472            408.3296            1520.694            454.1289            410.3088            106.3278 
 293.98             1542.98             1602.096            404.8147            1552.726            452.1629            406.8367           -59.11633 
 293.88             1609.62             1629.688            401.3002            1578.645            450.2775            403.3665           -20.06812 
 293.78             1647.71             1650.613            397.787             1597.809            448.4788            399.899            -2.903076 
 293.68             1590.51             1664.371            394.2756            1609.714            446.7732            396.4349           -73.86121 
 293.58             1635.61             1670.614            390.7658            1614.004            445.1672            392.974            -35.00378 
 293.48             1744.58             1669.165            387.258             1610.496            443.6678            389.5168            75.41504 
 293.38             1620.91             1660.036            383.754             1599.193            442.2858            386.0651           -39.12561 
 293.28             1417.78             1643.415            380.2522            1580.274            441.0276            382.6175           -225.635 
 293.18             1633.72             1619.667            376.7512            1554.095            439.9013            379.1725            14.05298 
 293.08             1705.75             1589.31             373.253             1521.165            438.9193            375.7324            116.4397 
 292.98             1547.69             1552.997            369.7589            1482.123            438.0934            372.2984           -5.307495 
 292.88             1635.48             1511.441            366.2673            1437.669            437.4364            368.8693            124.0393 
 292.78             1588.61             1465.447            362.7794            1388.597            436.9625            365.4462            123.163 
 292.68             1491.07             1415.849            359.2949            1335.723            436.6867            362.0288            75.22107 
 292.58             1430.54             1363.49             355.8129            1279.874            436.6254            358.6165            67.04968 
 292.48             1282.63             1309.223            352.3331            1221.884            436.796             355.2092           -26.59302 
 292.38             1283.52             1253.826            348.8539            1162.508            437.2204            351.8053            29.69446 
 292.28             1294.39             1198.086            345.3756            1102.511            437.9213            348.4053            96.30371 
 292.18             1147.39             1142.729            341.8986            1042.591            438.9256            345.0097            4.660889 
 292.08             976.789             1088.417            338.4215            983.3815            440.2615            341.6173           -111.6284 
 291.98             950.801             1035.764            334.9424            925.4628            441.9591            338.2264           -84.96252 
 291.88             967.726             985.2683            331.4616            869.2946            444.0594            334.8376           -17.5423 
 291.78             811.756             937.4056            327.9793            815.3096            446.6036            331.4511           -125.6497 
 291.68             780.13              892.5608            324.494             763.8444            449.6387            328.0658           -112.4308 
 291.58             756.328             851.0502            321.0056            715.16              453.2196            324.6817           -94.72217 
 291.48             682.274             813.1338            317.5142            669.4561            457.407             321.2993           -130.8598 
 291.38             711.972             778.9795            314.019             626.8229            462.2767            317.9179           -67.00751 
 291.28             691.777             748.735             310.5207            587.3274            467.9103            314.5387           -56.95801 
 291.18             729.059             722.4911            307.0193            550.9641            474.4037            311.1618            6.567932 
 291.08             629.685             700.3042            303.5154            517.6782            481.8684            307.7884           -70.6192 
 290.98             615.703             682.2089            300.0082            487.3781            490.4294            304.4179           -66.50586 
 290.88             761.451             668.2147            296.4977            459.9141            500.2453            301.0507            93.23633 
 290.78             621.464             658.3468            292.9859            435.1368            511.4926            297.6893           -36.88281 
 290.68             597.805             652.6345            289.4714            412.8645            524.38              294.3327           -54.82953 
 290.58             793.441             651.1351            285.9541            392.9044            539.1575            290.9814            142.3058 
 290.48             701.822             653.9485            282.4365            375.0632            556.1198            287.6384            47.87354 
 290.38             666.599             661.2378            278.9178            359.1308            575.639             284.3036            5.361206 
 290.28             725.814             673.2456            275.398             344.9138            598.1503            280.9775            52.56842 
 290.18             749.441             690.334             271.8778            332.2223            624.2057            277.6617            59.10699 
 290.08             771.425             713.0407            268.3578            320.8758            654.5232            274.3574            58.38428 
 289.98             775.438             742.1792            264.8386            310.7075            690.0828            271.066             33.25879 
 289.88             810.274             779.1058            261.3203            301.5578            732.3998            267.7888            31.16815 
 289.78             830.859             826.115             257.8036            293.2877            783.907             264.5275            4.744019 
 289.68             897.252             887.3465            254.289             285.7701            848.8708            261.2835            9.905518 
 289.58             1132.36             970.3382            250.7775            278.893             934.9409            258.0593            162.0218 
 289.48             1380.44             1088.538            247.272             272.56              1055.663            254.8589            291.9023 
 289.38             1580.03             1265.19             243.7754            266.6858            1234.368            251.687             314.8396 
 289.28             1945.93             1537.814            240.2902            261.1988            1508.648            248.5476            408.1162 
 289.18             2449.56             1962.946            236.8208            256.0394            1935.102            245.4471            486.6138 
 289.08             3174.49             2618.524            233.373             251.159             2591.718            242.3932            555.9658 
 288.98             4416.24             3600.573            229.955             246.5208            3574.566            239.3965            815.6672 
 288.88             5783.4              5012.893            226.5811            242.1               4987.48             236.4739            770.5073 
 288.78             7600.13             6943.172            223.2664            237.8809            6918.181            233.6435            656.9575 
 288.68             10033.9             9432.988            220.0316            233.8581            9408.265            230.9291            600.9121 
 288.58             12953.7             12443.28            216.9039            230.0377            12418.69            228.3615            510.416 
 288.48             15667.3             15824.09            213.916             226.4353            15799.51            225.9775           -156.7939 
 288.38             19195.3             19301.54            211.0982            223.0671            19276.86            223.8123           -106.2422 
 288.28             22029.9             22470.96            208.49              219.9616            22446.06            221.9106           -441.0547 
 288.18             24466.5             24833.86            206.123             217.1415            24808.66            220.31             -367.3613 
 288.08             25763.1             25909.11            204.0246            214.6268            25883.48            219.0446           -146.0059 
 287.98             25901.3             25438.21            202.2092            212.4266            25412.07            218.1367            463.0879 
 287.88             24142.1             23537.22            200.6786            210.5378            23510.44            217.5976            604.8809 
 287.78             21464               20625.13            199.4133            208.9373            20597.6             217.4179            838.875 
 287.68             18055.8             17213.09            198.3836            207.5926            17184.69            217.5801            842.707 
 287.58             13781.9             13749.84            197.5517            206.4635            13720.42            218.0608            32.05762 
 287.48             10132.6             10564.5             196.8702            205.5007            10533.91            218.8288           -431.8955 
 287.38             7183.2              7853.527            196.2985            204.6621            7821.597            219.8647           -670.3271 
 287.28             5090.3              5698.023            195.804             203.9136            5664.558            221.1602           -607.7236 
 287.18             3407.88             4084.658            195.3634            203.2309            4049.431            222.7235           -676.7783 
 287.08             2516.36             2939.975            194.958             202.5945            2902.719            224.5782           -423.615 
 286.98             1694.23             2163.852            194.578             201.9938            2124.241            226.7725           -469.6218 
 286.88             1339.77             1654.796            194.2142            201.4188            1612.42             229.3853           -315.0261 
 286.78             1169.17             1327.093            193.8627            200.865             1281.408            232.5447           -157.9227 
 286.68             1012.26             1115.861            193.5217            200.3301            1066.119            236.4548           -103.601 
 286.58             977.018             976.7001            193.1894            199.8119            921.8312            241.4358            .3178711 
 286.48             869.278             881.7177            192.8654            199.3095            820.1594            247.9797           -12.43964 
 286.38             878.441             814.6563            192.5487            198.8213            744.1027            256.8298            63.78467 
 286.28             823.64              766.9651            192.2393            198.3471            684.0438            269.0528            56.67493 
 286.18             775.118             734.7331            191.9366            197.886             634.5996            286.1208            40.38489 
 286.08             863.091             716.8475            191.6401            197.4371            592.7334            309.9573            146.2435 
 285.98             839.705             713.867             191.3509            197.0012            556.6567            342.9109            125.838 
 285.88             885.02              727.3113            191.0686            196.5776            525.1919            387.679             157.7087 
 285.78             944.726             759.1235            190.7938            196.1667            497.5418            447.0025            185.6025 
 285.68             974.944             811.1266            190.5271            195.7689            473.0981            523.3138            163.8174 
 285.58             984.565             884.4432            190.2691            195.3843            451.3806            618.2165            100.1218 
 285.48             1061.44             978.8493            190.0196            195.0129            432.0047            731.871             82.59064 
 285.38             1171.91             1092.31             189.7797            194.6553            414.638             862.576             79.60022 
 285.28             1363.29             1220.304            189.5506            194.3125            399.0198            1006.073            142.9856 
 285.18             1464.47             1355.557            189.3344            193.9865            384.9271            1155.313            108.9128 
 285.08             1544.09             1487.771            189.1323            193.6783            372.1708            1300.187            56.31885 
 284.98             1629.76             1603.695            188.9451            193.3886            360.5939            1427.603            26.06458 
 284.88             1576.24             1688.323            188.7739            193.1182            350.0526            1522.7             -112.0833 
 284.78             1730.8              1727.59             188.618             192.8664            340.4319            1571.527            3.210205 
 284.68             1927.41             1713.124            188.4791            192.6348            331.6319            1565.815            214.2861 
 284.58             1758.84             1645.823            188.3596            192.4255            323.5669            1506.55             113.017 
 284.48             1638.28             1535.422            188.2574            192.2364            316.161             1403.539            102.858 
 284.38             1398.52             1396.232            188.1713            192.0661            309.3419            1271.167            2.288086 
 284.28             1225.04             1242.952            188.0986            191.9118            303.0513            1124.186           -17.91187 
 284.18             1053.43             1088.039            188.0374            191.7716            297.2363            975.1058           -34.60876 
 284.08             929.139             940.935             187.9858            191.6433            291.8502            833.4132           -11.79602 
 283.98             799.83              808.1017            187.9424            191.5256            286.8533            705.6077           -8.271667 
 283.88             695.557             693.124             187.9058            191.4169            282.2064            595.3124            2.432983 
 283.78             641.26              597.3491            187.8748            191.3159            277.8787            503.9041            43.91095 
 283.68             475.051             520.223             187.8488            191.222             273.8419            430.8568           -45.17203 
 283.58             334.96              459.9053            187.826             191.1332            270.0695            374.3547           -124.9453 
 283.48             376.199             413.852             187.8048            191.048             266.5387            331.875            -37.65302 
 283.38             389.517             379.2544            187.7857            190.9667            263.2282            300.631             10.2626 
 283.28             317.796             353.4814            187.7688            190.8893            260.1214            278.0084           -35.68542 
 283.18             236.594             334.2382            187.7534            190.8151            257.2014            261.7285           -97.64417 
 283.08             208.262             319.6766            187.7384            190.743             254.4527            249.9577           -111.4146 
 282.98             233.162             308.3995            187.7237            190.6728            251.8629            241.3113           -75.23753 
 282.88             256.07              299.3925            187.7095            190.6045            249.4186            234.7883           -43.32245 
 282.78             243.077             291.9636            187.696             190.5384            247.1103            229.7069           -48.88657 
 282.68             226.522             285.6481            187.6831            190.4744            244.9278            225.6121           -59.12607 
 282.58             216.904             280.1422            187.6707            190.4121            242.8622            222.2092           -63.2382 
 282.48             205.812             275.2504            187.6585            190.3515            240.9056            219.3103           -69.43843 
 282.38             233.701             270.8407            187.6466            190.2923            239.0495            216.7921           -37.13972 
 282.28             271.334             266.8282            187.6351            190.2349            237.2878            214.5758            4.505829 
 282.18             218.461             263.152             187.6246            190.1796            235.6147            212.607            -44.69098 
 282.08             220.617             259.7663            187.6144            190.1257            234.0238            210.8456           -39.14926 
 281.98             219.902             256.6366            187.6046            190.0733            232.5105            209.262            -36.73457 
 281.88             229.192             253.7324            187.5951            190.0223            231.0688            207.8315           -24.54036 
 281.78             239.541             251.0308            187.5861            189.9729            229.6949            206.5353           -11.48976 
 281.68             249.196             248.5114            187.5777            189.9249            228.3846            205.3572            .6845856 
 281.58             247.188             246.1568            187.5699            189.8787            227.1344            204.2836            1.031174 
 281.48             241.252             243.9522            187.5628            189.834             225.941             203.3028           -2.700241 
 281.38             237.338             241.8828            187.5563            189.7908            224.8004            202.4041           -4.544754 
 281.28             226.053             239.9371            187.5504            189.7491            223.7097            201.579            -13.88411 
 281.18             230.499             238.1047            187.5448            189.7086            222.6661            200.8196           -7.605682 
 281.08             247.405             236.3762            187.5398            189.6694            221.667             200.1193            11.02884 
 280.98             207.934             234.7439            187.5354            189.6317            220.7103            199.4726           -26.80986 
 280.88             239.114             233.1989            187.5312            189.595             219.7928            198.8735            5.915085 
 280.78             248.114             231.7355            187.5276            189.5596            218.9131            198.318             16.37851 
 280.68             229.245             230.3476            187.5247            189.5256            218.0692            197.8022           -1.102646 
 280.58             196.104             229.0297            187.5222            189.4928            217.2591            197.3223           -32.92569 
 280.48             214.461             227.7768            187.5199            189.4607            216.4808            196.8749           -13.31577 
 280.38             287.37              226.5838            187.5178            189.4296            215.7326            196.4572            60.78618 
 280.28             198.373             225.448             187.5168            189.4003            215.0139            196.0674           -27.07497 
 280.18             174.45              224.3646            187.516             189.3717            214.3224            195.7025           -49.91458 
 280.08             198.832             223.3299            187.515             189.3436            213.6563            195.3601           -24.49789 
 279.98             200.245             222.3415            187.5142            189.3162            213.015             195.0387           -22.0965 
 279.88             211.173             221.3959            187.5135            189.2895            212.3969            194.7365           -10.22289 
 279.78             228.085             220.4909            187.513             189.2636            211.8011            194.4522            7.594131 
 279.68             187.513             219.6243            187.513             189.2387            211.2269            194.1847           -32.11128 
