# Supplementary material for: Dataset of emission and excitation spectra, UV–vis absorption spectra, and XPS spectra of graphitic C3N4
Source: Data Brief. 2018 Oct 3;21:501–10. doi: 10.1016/j.dib.2018.09.123 (PMC6199237; doi:10.1016/j.dib.2018.09.123)
Supplement: Supplementary file 2 — Supplementary material [file mmc2.zip › Raw Data/Fig 5/Fig 5a/N2 650íμ fitting-C1s/10#C1s.par]

              Peak          Position (eV) Area          FWHM (eV)     %GL (%)
               0            293.530       4160.115      3.020         12
               1            288.060       30753.480     1.000         26
               2            284.740       2127.040      1.250         32
