# Supplementary material for: Dataset of emission and excitation spectra, UV–vis absorption spectra, and XPS spectra of graphitic C3N4
Source: Data Brief. 2018 Oct 3;21:501–10. doi: 10.1016/j.dib.2018.09.123 (PMC6199237; doi:10.1016/j.dib.2018.09.123)
Supplement: Supplementary file 2 — Supplementary material [file mmc2.zip › Raw Data/Fig 5/Fig 5a/N2 650íμ fitting-C1s/10#C1s.txt]

296.68	1137.91
296.58	1111.3
296.48	1148.37
296.38	1188.57
296.28	1209.52
296.18	1298.6
296.08	1251.64
295.98	1115.83
295.88	1085.7
295.78	1126.12
295.68	1149.73
295.58	1083.72
295.48	1154.35
295.38	1268.93
295.28	1351.7
295.18	1176.76
295.08	1327.96
294.98	1322.93
294.88	1316.38
294.78	1304.08
294.68	1387.71
294.58	1414.71
294.48	1382.32
294.38	1494.07
294.28	1593.25
294.18	1656.7
294.08	1674.8
293.98	1542.98
293.88	1609.62
293.78	1647.71
293.68	1590.51
293.58	1635.61
293.48	1744.58
293.38	1620.91
293.28	1417.78
293.18	1633.72
293.08	1705.75
292.98	1547.69
292.88	1635.48
292.78	1588.61
292.68	1491.07
292.58	1430.54
292.48	1282.63
292.38	1283.52
292.28	1294.39
292.18	1147.39
292.08	976.789
291.98	950.801
291.88	967.726
291.78	811.756
291.68	780.13
291.58	756.328
291.48	682.274
291.38	711.972
291.28	691.777
291.18	729.059
291.08	629.685
290.98	615.703
290.88	761.451
290.78	621.464
290.68	597.805
290.58	793.441
290.48	701.822
290.38	666.599
290.28	725.814
290.18	749.441
290.08	771.425
289.98	775.438
289.88	810.274
289.78	830.859
289.68	897.252
289.58	1132.36
289.48	1380.44
289.38	1580.03
289.28	1945.93
289.18	2449.56
289.08	3174.49
288.98	4416.24
288.88	5783.4
288.78	7600.13
288.68	10033.9
288.58	12953.7
288.48	15667.3
288.38	19195.3
288.28	22029.9
288.18	24466.5
288.08	25763.1
287.98	25901.3
287.88	24142.1
287.78	21464
287.68	18055.8
287.58	13781.9
287.48	10132.6
287.38	7183.2
287.28	5090.3
287.18	3407.88
287.08	2516.36
286.98	1694.23
286.88	1339.77
286.78	1169.17
286.68	1012.26
286.58	977.018
286.48	869.278
286.38	878.441
286.28	823.64
286.18	775.118
286.08	863.091
285.98	839.705
285.88	885.02
285.78	944.726
285.68	974.944
285.58	984.565
285.48	1061.44
285.38	1171.91
285.28	1363.29
285.18	1464.47
285.08	1544.09
284.98	1629.76
284.88	1576.24
284.78	1730.8
284.68	1927.41
284.58	1758.84
284.48	1638.28
284.38	1398.52
284.28	1225.04
284.18	1053.43
284.08	929.139
283.98	799.83
283.88	695.557
283.78	641.26
283.68	475.051
283.58	334.96
283.48	376.199
283.38	389.517
283.28	317.796
283.18	236.594
283.08	208.262
282.98	233.162
282.88	256.07
282.78	243.077
282.68	226.522
282.58	216.904
282.48	205.812
282.38	233.701
282.28	271.334
282.18	218.461
282.08	220.617
281.98	219.902
281.88	229.192
281.78	239.541
281.68	249.196
281.58	247.188
281.48	241.252
281.38	237.338
281.28	226.053
281.18	230.499
281.08	247.405
280.98	207.934
280.88	239.114
280.78	248.114
280.68	229.245
280.58	196.104
280.48	214.461
280.38	287.37
280.28	198.373
280.18	174.45
280.08	198.832
279.98	200.245
279.88	211.173
279.78	228.085
279.68	187.513
