# Supplementary material for: Dataset of emission and excitation spectra, UV–vis absorption spectra, and XPS spectra of graphitic C3N4
Source: Data Brief. 2018 Oct 3;21:501–10. doi: 10.1016/j.dib.2018.09.123 (PMC6199237; doi:10.1016/j.dib.2018.09.123)
Supplement: Supplementary file 2 — Supplementary material [file mmc2.zip › Raw Data/Fig 5/Fig 5b/Air 450íμ fitting-N1s/1#N1s.dat]

B.E.(eV)           Raw Intensity       Peak Sum            Background          Peak 1              Peak 2              Peak 3              Peak 4              difference
 410.88             4323.7              2817.253            2753.146            2780.554            2754.881            2774.656            2766.6              1506.448 
 410.78             4294.65             2811.513            2745.89             2774.159            2747.661            2767.794            2759.568            1483.137 
 410.68             4293.27             2805.805            2738.607            2767.779            2740.416            2760.918            2752.515            1487.465 
 410.58             4317.18             2800.134            2731.297            2761.417            2733.144            2754.025            2745.44             1517.046 
 410.48             4343.98             2794.505            2723.961            2755.077            2725.847            2747.117            2738.345            1549.475 
 410.38             4150.92             2788.923            2716.598            2748.766            2718.526            2740.197            2731.23             1361.997 
 410.28             4218.01             2783.393            2709.208            2742.485            2711.178            2733.26             2724.094            1434.616 
 410.18             4056.6              2777.923            2701.791            2736.243            2703.804            2726.31             2716.938            1278.677 
 410.08             4252.7              2772.52             2694.345            2730.046            2696.404            2719.346            2709.76             1480.18 
 409.98             4175.48             2767.196            2686.874            2723.906            2688.979            2712.37             2702.564            1408.284 
 409.88             4050.35             2761.964            2679.376            2717.833            2681.529            2705.382            2695.348            1288.386 
 409.78             4097.06             2756.839            2671.851            2711.843            2674.054            2698.382            2688.113            1340.221 
 409.68             4116.52             2751.84             2664.299            2705.952            2666.554            2691.372            2680.859            1364.68 
 409.58             4091.87             2746.99             2656.72             2700.183            2659.029            2684.352            2673.587            1344.881 
 409.48             4080.47             2742.316            2649.115            2694.564            2651.479            2677.323            2666.296            1338.154 
 409.38             4131.07             2737.856            2641.485            2689.129            2643.906            2670.286            2658.989            1393.214 
 409.28             4061.47             2733.654            2633.829            2683.921            2636.31             2663.242            2651.666            1327.816 
 409.18             4015.09             2729.76             2626.147            2678.991            2628.69             2656.193            2644.327            1285.33 
 409.08             4081.74             2726.24             2618.439            2674.401            2621.047            2649.139            2636.972            1355.5 
 408.98             4018.13             2723.17             2610.707            2670.227            2613.38             2642.081            2629.601            1294.96 
 408.88             4018.22             2720.646            2602.948            2666.563            2605.691            2635.02             2622.217            1297.574 
 408.78             4080.09             2718.78             2595.166            2663.521            2597.98             2627.957            2614.818            1361.31 
 408.68             4124.18             2717.706            2587.359            2661.231            2590.249            2620.896            2607.408            1406.474 
 408.58             3992.86             2717.582            2579.529            2659.85             2582.497            2613.836            2599.987            1275.278 
 408.48             3951.53             2718.587            2571.675            2659.556            2574.724            2606.78             2592.554            1232.943 
 408.38             4048.93             2720.939            2563.797            2660.564            2566.93             2599.727            2585.11             1327.991 
 408.28             3973.9              2724.88             2555.896            2663.115            2559.117            2592.681            2577.656            1249.02 
 408.18             3994.15             2730.687            2547.972            2667.483            2551.284            2585.642            2570.194            1263.463 
 408.08             4077.33             2738.67             2540.025            2673.976            2543.433            2578.613            2562.724            1338.66 
 407.98             4228.43             2749.17             2532.057            2682.933            2535.564            2571.596            2555.248            1479.26 
 407.88             4212.24             2762.577            2524.069            2694.74             2527.68             2564.595            2547.768            1449.663 
 407.78             4163.94             2779.294            2516.062            2709.798            2519.782            2557.613            2540.286            1384.646 
 407.68             4182.07             2799.755            2508.035            2728.539            2511.869            2550.65             2532.802            1382.314 
 407.58             4461.19             2824.418            2499.99             2751.416            2503.944            2543.71             2525.319            1636.772 
 407.48             4416.02             2853.741            2491.93             2778.885            2496.008            2536.798            2517.839            1562.279 
 407.38             4335.26             2888.217            2483.854            2811.436            2488.063            2529.917            2510.364            1447.042 
 407.28             4350.41             2928.299            2475.762            2849.516            2480.108            2523.067            2502.894            1422.112 
 407.18             4488.1              2974.425            2467.656            2893.562            2472.146            2516.254            2495.431            1513.675 
 407.08             4326.54             3027                2459.536            2943.971            2464.177            2509.48             2487.979            1299.54 
 406.98             4357.42             3086.343            2451.401            3001.061            2456.201            2502.749            2480.535            1271.077 
 406.88             4345.21             3152.766            2443.252            3065.138            2448.219            2496.063            2473.103            1192.444 
 406.78             4426.8              3226.429            2435.09             3136.355            2440.233            2489.427            2465.685            1200.371 
 406.68             4421.35             3307.396            2426.916            3214.772            2432.244            2482.845            2458.282            1113.954 
 406.58             4374.48             3395.603            2418.729            3300.318            2424.253            2476.322            2450.896            978.8774 
 406.48             4484.32             3490.804            2410.531            3392.742            2416.261            2469.862            2443.53             993.5161 
 406.38             4461.52             3592.688            2402.322            3491.726            2408.271            2463.471            2436.186            868.8315 
 406.28             4309.05             3700.679            2394.103            3596.684            2400.283            2457.155            2428.866            608.3706 
 406.18             4425.46             3814.043            2385.873            3706.875            2392.298            2450.918            2421.571            611.4167 
 406.08             4652.83             3931.863            2377.633            3821.374            2384.317            2444.766            2414.305            720.9673 
 405.98             4564.57             4052.993            2369.386            3939.026            2376.346            2438.708            2407.072            511.5769 
 405.88             4557.13             4176.218            2361.133            4058.604            2368.385            2432.753            2399.875            380.9121 
 405.78             4619.62             4300.023            2352.872            4178.583            2360.435            2426.906            2392.715            319.5967 
 405.68             4635.95             4422.766            2344.606            4297.308            2352.501            2421.177            2385.598            213.1846 
 405.58             4785.92             4542.648            2336.335            4412.969            2344.584            2415.574            2378.526            243.272 
 405.48             4866.89             4657.708            2328.061            4523.589            2336.688            2410.11             2371.504            209.1826 
 405.38             5048.6              4765.994            2319.786            4627.201            2328.817            2404.796            2364.537            282.6064 
 405.28             4852.27             4865.385            2311.512            4721.667            2320.976            2399.645            2357.632           -13.11475 
 405.18             5046.62             4953.794            2303.237            4804.882            2313.167            2394.668            2350.789            92.82617 
 405.08             5113.59             5029.215            2294.965            4874.818            2305.394            2389.88             2344.016            84.375 
 404.98             5219.01             5089.782            2286.695            4929.591            2297.663            2385.296            2337.318            129.2275 
 404.88             5283.83             5133.958            2278.431            4967.635            2289.98             2380.935            2330.701            149.8721 
 404.78             5196                5160.504            2270.173            4987.686            2282.349            2376.815            2324.172            35.49561 
 404.68             5309.27             5168.666            2261.92             4988.96             2274.776            2372.955            2317.736            140.604 
 404.58             5256.16             5158.208            2253.676            4971.189            2267.269            2369.376            2311.4              97.95215 
 404.48             5340.08             5129.443            2245.438            4934.652            2259.833            2366.101            2305.17             210.6367 
 404.38             5309.91             5083.189            2237.209            4880.122            2252.479            2363.16             2299.056            226.7212 
 404.28             5061.08             5020.734            2228.99             4808.844            2245.216            2360.58             2293.065            40.3457 
 404.18             4982.43             4943.732            2220.777            4722.422            2238.05             2358.389            2287.202            38.69775 
 404.08             4730.61             4854.109            2212.57             4622.726            2230.994            2356.624            2281.477           -123.499 
 403.98             4781.51             4753.984            2204.368            4511.815            2224.059            2355.318            2275.896            27.52539 
 403.88             4678.15             4645.481            2196.171            4391.734            2217.264            2354.521            2270.473            32.66895 
 403.78             4377.01             4530.805            2187.979            4264.612            2210.63             2354.28             2265.219           -153.7954 
 403.68             4361.94             4412.097            2179.788            4132.49             2204.182            2354.646            2260.143           -50.15674 
 403.58             4161.47             4291.414            2171.599            3997.31             2197.959            2355.683            2255.26            -129.9438 
 403.48             4055.77             4170.751            2163.411            3860.921            2192.023            2357.456            2250.583           -114.981 
 403.38             3950.68             4051.896            2155.223            3724.902            2186.48             2360.051            2246.133           -101.2161 
 403.28             3768.22             3936.665            2147.034            3590.775            2181.513            2363.555            2241.925           -168.4451 
 403.18             3746.14             3826.82             2138.843            3459.845            2177.454            2368.07             2237.98            -80.68042 
 403.08             3686.21             3724.217            2130.649            3333.23             2174.895            2373.717            2234.323           -38.00684 
 402.98             3409.95             3631.002            2122.454            3211.892            2174.864            2380.63             2230.979           -221.052 
 402.88             3480.48             3549.782            2114.254            3096.498            2179.088            2388.981            2227.977           -69.30176 
 402.78             3360.77             3484.146            2106.051            2987.64             2190.344            2398.962            2225.352           -123.3757 
 402.68             3310.2              3438.994            2097.843            2885.7              2212.874            2410.811            2223.139           -128.7937 
 402.58             3397.9              3421.024            2089.632            2790.896            2252.817            2424.825            2221.382           -23.12427 
 402.48             3453.7              3439.071            2081.418            2703.326            2318.495            2441.376            2220.126            14.62891 
 402.38             3615.3              3504.213            2073.202            2622.883            2420.526            2460.979            2219.432            111.0869 
 402.28             3721.5              3629.299            2064.988            2549.423            2571.19             2484.288            2219.362            92.20093 
 402.18             4023.34             3827.827            2056.776            2482.682            2783.286            2512.203            2219.985            195.5127 
 402.08             4360.75             4112.024            2048.571            2422.325            3068.077            2545.95             2221.386            248.7261 
 401.98             4819.33             4490.084            2040.377            2367.972            3432.41             2587.176            2223.658            329.2456 
 401.88             5184.33             4963.744            2032.2              2319.167            3876.104            2638.155            2226.917            220.5859 
 401.78             5888.45             5524.923            2024.043            2275.469            4388.453            2701.844            2231.287            363.5273 
 401.68             6398.58             6154.568            2015.917            2236.42             4946.88             2782.098            2236.919            244.0117 
 401.58             7070.99             6822.608            2007.826            2201.562            5516.768            2883.766            2243.991            248.3818 
 401.48             7694.63             7489.862            1999.779            2170.457            6053.315            3012.716            2252.712            204.7676 
 401.38             8236.75             8113.069            1991.784            2142.666            6506.434            3175.958            2263.364            123.6807 
 401.28             8655.32             8650.053            1983.847            2117.798            6826.281            3381.207            2276.306            5.267578 
 401.18             9004.52             9069.208            1975.973            2095.484            6972.919            3636.664            2292.06            -64.68848 
 401.08             9151.75             9358.659            1968.166            2075.385            6925.939            3950.402            2311.432           -206.9092 
 400.98             9467.87             9531.821            1960.43             2057.2              6690.719            4329.464            2335.729           -63.95117 
 400.88             9570.63             9625.359            1952.767            2040.65             6296.411            4779.405            2367.195           -54.72949 
 400.78             9632.63             9690.127            1945.18             2025.501            5788.09             5302.476            2409.6             -57.49707 
 400.68             9724.65             9781.333            1937.67             2011.542            5216.687            5896.819            2469.295           -56.68262 
 400.58             9895.19             9950.42             1930.238            1998.593            4630.979            6554.88             2556.681           -55.22949 
 400.48             10234.5             10239.51            1922.888            1986.504            4072.155            7261.345            2688.167           -5.008789 
 400.38             10414.1             10678.61            1915.622            1975.143            3569.804            7991.721            2888.808           -264.5117 
 400.28             11285.7             11284.08            1908.444            1964.405            3141.785            8708.507            3194.716            1.618164 
 400.18             11673.8             12060.6             1901.363            1954.207            2794.352            9360.665            3655.47            -386.8037 
 400.08             12845.6             13006.88            1894.386            1944.478            2524.603            9885.908            4335.045           -161.2764 
 399.98             14082.5             14126.49            1887.525            1935.17             2323.552            10220.37            5309.975           -43.9873 
 399.88             15584.2             15444.13            1880.794            1926.242            2178.927            10315.9             6665.442            140.0654 
 399.78             17434.8             17013.51            1874.21             1917.673            2078.021            10156.67            8483.773            421.2891 
 399.68             18986.3             18912.28            1867.796            1909.449            2009.143            9765.962            10831.12            74.01953 
 399.58             21556               21215.57            1861.568            1901.559            1962.602            9196.773            13739.34            340.4258 
 399.48             23823.6             23958.65            1855.555            1894.013            1930.992            8514.043            17186.27           -135.0527 
 399.38             26479.6             27108.62            1849.783            1886.815            1908.99             7777.922            21084.24           -629.0215 
 399.28             29292.3             30541.9             1844.282            1879.983            1893.032            7036.951            25264.78           -1249.598 
 399.18             32636.3             34046.34            1839.084            1873.536            1880.842            6325.801            29483.41           -1410.035 
 399.08             35632.4             37333.99            1834.226            1867.503            1871.044            5667.272            33430.85           -1701.594 
 398.98             38465               40067.66            1829.742            1861.909            1862.846            5074.978            36757.15           -1602.656 
 398.88             40787.4             41907.76            1825.663            1856.78             1855.806            4554.871            39117.29           -1120.363 
 398.78             42224.4             42571.31            1822.016            1852.136            1849.688            4108.074            40227.46           -346.9102 
 398.68             42350.7             41909.35            1818.818            1847.989            1844.361            3731.556            39941.89            441.3516 
 398.58             41628.3             39953.81            1816.068            1844.337            1839.741            3419.55             38298.39            1674.488 
 398.48             39243.3             36906.91            1813.761            1841.17             1835.769            3164.696            35506.56            2336.391 
 398.38             35703.5             33075.66            1811.869            1838.456            1832.385            2958.664            31881.76            2627.84 
 398.28             31678               28806.89            1810.354            1836.155            1829.523            2793.355            27778.92            2871.105 
 398.18             26940.2             24430.08            1809.169            1834.22             1827.119            2661.122            23535.13            2510.117 
 398.08             21824.3             20224.04            1808.265            1832.596            1825.107            2555.183            19435.94            1600.264 
 397.98             17283.1             16398.6             1807.582            1831.225            1823.415            2469.814            15696.89            884.4961 
 397.88             13448.2             13082.65            1807.071            1830.054            1821.982            2400.275            12451.55            365.5469 
 397.78             10455.7             10334.49            1806.689            1829.039            1820.756            2342.895            9761.87             121.207 
 397.68             7922.54             8149.026            1806.404            1828.146            1819.695            2294.832            7625.564           -226.4863 
 397.58             6175.26             6476.273            1806.186            1827.345            1818.763            2253.948            5994.774           -301.0132 
 397.48             4985.26             5240.27             1806.017            1826.615            1817.936            2218.67             4795.098           -255.0098 
 397.38             4045.4              4354.266            1805.883            1825.943            1817.194            2187.817            3940.96            -308.8662 
 397.28             3395.25             3735.436            1805.773            1825.315            1816.521            2160.547            3350.373           -340.186 
 397.18             2911.82             3311.042            1805.682            1824.725            1815.907            2136.228            2951.227           -399.2214 
 397.08             2663.74             3022.381            1805.602            1824.165            1815.342            2114.385            2685.295           -358.6414 
 396.98             2547.39             2825.152            1805.533            1823.633            1814.82             2094.662            2508.634           -277.7625 
 396.88             2418.47             2687.588            1805.471            1823.126            1814.337            2076.761            2389.777           -269.1184 
 396.78             2291.84             2588.275            1805.416            1822.642            1813.889            2060.457            2307.536           -296.4353 
 396.68             2147.92             2513.26             1805.366            1822.178            1813.471            2045.562            2248.149           -365.3406 
 396.58             2162.17             2453.812            1805.321            1821.733            1813.08             2031.913            2203.047           -291.6416 
 396.48             2107.2              2404.635            1805.279            1821.306            1812.715            2019.381            2167.069           -297.4351 
 396.38             2115.46             2362.525            1805.24             1820.895            1812.373            2007.84             2137.138           -247.0649 
 396.28             2086.93             2325.597            1805.205            1820.5              1812.052            1997.193            2111.467           -238.6672 
 396.18             2034.63             2292.687            1805.173            1820.121            1811.752            1987.351            2088.983           -258.057 
 396.08             1944.28             2263.047            1805.144            1819.755            1811.469            1978.235            2069.019           -318.7668 
 395.98             1927.45             2236.171            1805.116            1819.403            1811.202            1969.779            2051.135           -308.7214 
 395.88             1936.84             2211.667            1805.089            1819.062            1810.95             1961.916            2035.008           -274.8275 
 395.78             1941.74             2189.25             1805.064            1818.733            1810.711            1954.594            2020.404           -247.5103 
 395.68             2024.32             2168.679            1805.04             1818.415            1810.485            1947.767            2007.133           -144.3593 
 395.58             1908.12             2149.753            1805.019            1818.109            1810.272            1941.392            1995.037           -241.6329 
 395.48             1960.62             2132.301            1804.999            1817.813            1810.071            1935.43             1983.985           -171.6813 
 395.38             1863.13             2116.165            1804.981            1817.527            1809.88             1929.845            1973.854           -253.0345 
 395.28             1829.18             2101.216            1804.963            1817.25             1809.698            1924.607            1964.549           -272.0355 
 395.18             1764.11             2087.339            1804.945            1816.981            1809.525            1919.687            1955.982           -323.2291 
 395.08             1962.12             2074.433            1804.927            1816.719            1809.359            1915.06             1948.077           -112.3126 
 394.98             1918.57             2062.413            1804.911            1816.466            1809.202            1910.705            1940.773           -143.8429 
 394.88             1910.07             2051.192            1804.896            1816.222            1809.052            1906.601            1934.006           -141.1219 
 394.78             1894.24             2040.703            1804.882            1815.985            1808.91             1902.728            1927.727           -146.4634 
 394.68             1908.24             2030.884            1804.869            1815.756            1808.775            1899.07             1921.891           -122.6438 
 394.58             1819.84             2021.677            1804.858            1815.534            1808.646            1895.613            1916.457           -201.8372 
 394.48             1866.06             2013.034            1804.846            1815.319            1808.523            1892.341            1911.391           -146.9744 
 394.38             1870.37             2004.906            1804.835            1815.109            1808.405            1889.24             1906.658           -134.5358 
 394.28             1850.45             1997.253            1804.825            1814.907            1808.292            1886.3              1902.23            -146.8031 
 394.18             1849.64             1990.039            1804.816            1814.709            1808.185            1883.509            1898.083           -140.399 
 394.08             1801.39             1983.231            1804.806            1814.518            1808.081            1880.858            1894.193           -181.8408 
 393.98             1815.95             1976.799            1804.797            1814.331            1807.982            1878.338            1890.539           -160.8494 
 393.88             1856.93             1970.714            1804.788            1814.15             1807.887            1875.939            1887.102           -113.7834 
 393.78             1883.12             1964.951            1804.78             1813.973            1807.795            1873.655            1883.866           -81.83081 
 393.68             2002.12             1959.489            1804.772            1813.802            1807.708            1871.478            1880.816            42.63098 
 393.58             1819.87             1954.308            1804.766            1813.637            1807.626            1869.404            1877.94            -134.4384 
 393.48             1869.71             1949.39             1804.761            1813.477            1807.547            1867.426            1875.224           -79.67981 
 393.38             1930.92             1944.713            1804.757            1813.322            1807.472            1865.536            1872.654           -13.79309 
 393.28             1928.65             1940.265            1804.754            1813.171            1807.4              1863.73             1870.223           -11.61487 
 393.18             1833.9              1936.03             1804.752            1813.026            1807.333            1862.005            1867.921           -102.1302 
 393.08             1900.31             1931.995            1804.75             1812.885            1807.268            1860.355            1865.738           -31.68481 
 392.98             1838.92             1928.148            1804.75             1812.748            1807.207            1858.776            1863.667           -89.22803 
 392.88             1804.75             1924.475            1804.75             1812.615            1807.148            1857.262            1861.699           -119.7255 
