# Supplementary material for: Dataset of emission and excitation spectra, UV–vis absorption spectra, and XPS spectra of graphitic C3N4
Source: Data Brief. 2018 Oct 3;21:501–10. doi: 10.1016/j.dib.2018.09.123 (PMC6199237; doi:10.1016/j.dib.2018.09.123)
Supplement: Supplementary file 2 — Supplementary material [file mmc2.zip › Raw Data/Fig 5/Fig 5b/Air 450íμ fitting-N1s/1#N1s.par]

              Peak          Position (eV) Area          FWHM (eV)     %GL (%)
               0            404.680       9274.014      2.930         19
               1            401.150       6723.523      1.210         9
               2            399.890       16994.480     1.500         55
               3            398.750       54786.660     1.260         13
