# Supplementary material for: Dataset of emission and excitation spectra, UV–vis absorption spectra, and XPS spectra of graphitic C3N4
Source: Data Brief. 2018 Oct 3;21:501–10. doi: 10.1016/j.dib.2018.09.123 (PMC6199237; doi:10.1016/j.dib.2018.09.123)
Supplement: Supplementary file 2 — Supplementary material [file mmc2.zip › Raw Data/Fig 5/Fig 5b/Air 500íμ fitting-N1s/2#N1s.dat]

B.E.(eV)           Raw Intensity       Peak Sum            Background          Peak 1              Peak 2              Peak 3              Peak 4              difference
 410.68             3473.85             2291.063            2236.211            2258.454            2238.377            2258.67             2244.196            1182.787 
 410.58             3352.93             2286.486            2230.364            2253.292            2232.575            2253.23             2238.481            1066.444 
 410.48             3355.04             2281.934            2224.495            2248.139            2226.752            2247.779            2232.748            1073.106 
 410.38             3305.48             2277.41             2218.602            2242.998            2220.907            2242.316            2226.995            1028.07 
 410.28             3255.41             2272.917            2212.687            2237.871            2215.042            2236.843            2221.222            982.4924 
 410.18             3397.24             2268.458            2206.747            2232.76             2209.153            2231.358            2215.43             1128.781 
 410.08             3416.95             2264.039            2200.787            2227.67             2203.245            2225.864            2209.62             1152.911 
 409.98             3268.33             2259.665            2194.804            2222.605            2197.318            2220.362            2203.792            1008.666 
 409.88             3277.68             2255.338            2188.8              2217.57             2191.369            2214.852            2197.946            1022.342 
 409.78             3252.27             2251.068            2182.772            2212.57             2185.4              2209.333            2192.081            1001.202 
 409.68             3341.73             2246.86             2176.723            2207.61             2179.411            2203.808            2186.199            1094.87 
 409.58             3296.63             2242.726            2170.652            2202.702            2173.403            2198.276            2180.3              1053.904 
 409.48             3339.72             2238.674            2164.559            2197.854            2167.375            2192.74             2174.384            1101.046 
 409.38             3297.9              2234.72             2158.446            2193.079            2161.328            2187.199            2168.452            1063.18 
 409.28             3299.59             2230.88             2152.312            2188.393            2155.263            2181.655            2162.504            1068.71 
 409.18             3292.11             2227.175            2146.156            2183.815            2149.18             2176.109            2156.54             1064.936 
 409.08             3333.08             2223.629            2139.981            2179.37             2143.079            2170.561            2150.562            1109.451 
 408.98             3329.7              2220.273            2133.785            2175.087            2136.96             2165.013            2144.569            1109.427 
 408.88             3163.1              2217.147            2127.57             2171.004            2130.825            2159.466            2138.562            945.9526 
 408.78             3300.95             2214.297            2121.333            2167.165            2124.672            2153.919            2132.541            1086.653 
 408.68             3209.85             2211.78             2115.078            2163.628            2118.503            2148.376            2126.506            998.0698 
 408.58             3158.53             2209.666            2108.801            2160.46             2112.316            2142.836            2120.457            948.864 
 408.48             3211.51             2208.039            2102.505            2157.744            2106.114            2137.3              2114.395            1003.471 
 408.38             3176.67             2207.001            2096.188            2155.581            2099.894            2131.77             2108.32             969.6687 
 408.28             3301.14             2206.676            2089.853            2154.092            2093.659            2126.248            2102.234            1094.464 
 408.18             3301.58             2207.207            2083.498            2153.419            2087.411            2120.735            2096.136            1094.373 
 408.08             3368.53             2208.764            2077.126            2153.73             2081.149            2115.235            2090.03             1159.766 
 407.98             3292.98             2211.54             2070.738            2155.217            2074.875            2109.748            2083.914            1081.44 
 407.88             3264.62             2215.767            2064.332            2158.108            2068.588            2104.276            2077.79             1048.853 
 407.78             3397.05             2221.699            2057.908            2162.656            2062.289            2098.82             2071.658            1175.351 
 407.68             3258.05             2229.627            2051.47             2169.15             2055.981            2093.385            2065.52             1028.423 
 407.58             3252.46             2239.873            2045.014            2177.908            2049.661            2087.971            2059.376            1012.587 
 407.48             3431.34             2252.783            2038.542            2189.275            2043.332            2082.579            2053.225            1178.557 
 407.38             3525.75             2268.752            2032.056            2203.643            2036.994            2077.213            2047.071            1256.998 
 407.28             3486.66             2288.187            2025.557            2221.414            2030.651            2071.879            2040.916            1198.473 
 407.18             3672.74             2311.513            2019.045            2243.011            2024.303            2066.576            2034.759            1361.227 
 407.08             3536.74             2339.17             2012.523            2268.872            2017.952            2061.312            2028.604            1197.57 
 406.98             3591.83             2371.587            2005.989            2299.42             2011.597            2056.085            2022.451            1220.243 
 406.88             3696.9              2409.216            1999.444            2335.104            2005.241            2050.901            2016.301            1287.684 
 406.78             3606.8              2452.454            1992.89             2376.318            1998.886            2045.764            2010.155            1154.346 
 406.68             3587.53             2501.667            1986.326            2423.422            1992.531            2040.677            2004.016            1085.863 
 406.58             3552.71             2557.165            1979.752            2476.721            1986.177            2035.641            1997.882            995.5454 
 406.48             3575.51             2619.16             1973.168            2536.424            1979.825            2030.662            1991.754            956.3503 
 406.38             3590.26             2687.836            1966.576            2602.708            1973.477            2025.743            1985.635            902.4236 
 406.28             3624.63             2763.206            1959.974            2675.579            1967.133            2020.891            1979.526            861.4238 
 406.18             3559.38             2845.17             1953.365            2754.933            1960.797            2016.108            1973.428            714.2095 
 406.08             3582.83             2933.485            1946.748            2840.518            1954.468            2011.4              1967.342            649.3447 
 405.98             3539.75             3027.718            1940.122            2931.896            1948.148            2006.771            1961.27             512.0317 
 405.88             3573.65             3127.361            1933.489            3028.548            1941.839            2002.23             1955.212            446.2886 
 405.78             3603.42             3231.637            1926.849            3129.69             1935.543            1997.78             1949.171            371.7825 
 405.68             3652.02             3339.621            1920.203            3234.387            1929.262            1993.431            1943.15             312.3994 
 405.58             3790.7              3450.206            1913.551            3341.523            1922.999            1989.188            1937.149            340.4944 
 405.48             3750.78             3562.075            1906.896            3449.771            1916.758            1985.062            1931.172            188.7053 
 405.38             3668.65             3673.85             1900.237            3557.738            1910.54             1981.061            1925.222           -5.199951 
 405.28             3779.09             3783.89             1893.575            3663.771            1904.35             1977.193            1919.3             -4.799561 
 405.18             3917.97             3890.454            1886.909            3766.116            1898.189            1973.469            1913.408            27.51587 
 405.08             4020.25             3991.693            1880.244            3862.907            1892.064            1969.902            1907.551            28.55737 
 404.98             4014.59             4085.65             1873.579            3952.173            1885.979            1966.502            1901.733           -71.0603 
 404.88             4039.68             4170.436            1866.916            4032.003            1879.94             1963.286            1895.956           -130.7561 
 404.78             4123.31             4244.103            1860.255            4100.429            1873.949            1960.266            1890.223           -120.7925 
 404.68             4199.56             4304.858            1853.597            4155.638            1868.016            1957.458            1884.539           -105.2983 
 404.58             4271.58             4351.122            1846.944            4196.025            1862.144            1954.879            1878.908           -79.54199 
 404.48             4318.93             4381.623            1840.297            4220.292            1856.343            1952.547            1873.333           -62.69287 
 404.38             4416.21             4395.529            1833.657            4227.573            1850.621            1950.486            1867.821            20.68115 
 404.28             4476.74             4392.452            1827.025            4217.449            1844.987            1948.715            1862.375            84.28857 
 404.18             4490.57             4372.534            1820.403            4190.025            1839.452            1947.262            1857.002            118.0361 
 404.08             4363.99             4336.423            1813.79             4145.908            1834.029            1946.151            1851.705            27.56738 
 403.98             4485.04             4285.241            1807.187            4086.172            1828.729            1945.41             1846.49             199.7993 
 403.88             4324.12             4220.445            1800.594            4012.217            1823.572            1945.075            1841.363            103.6748 
 403.78             4233.95             4143.813            1794.01             3925.756            1818.58             1945.179            1836.328            90.13672 
 403.68             4262.72             4057.3              1787.436            3828.666            1813.787            1945.762            1831.392            205.4204 
 403.58             3951.63             3962.967            1780.87             3722.903            1809.243            1946.869            1826.562           -11.33667 
 403.48             3707.91             3862.947            1774.312            3610.468            1805.029            1948.543            1821.843           -155.0374 
 403.38             3819.84             3759.302            1767.757            3493.21             1801.28             1950.844            1817.241            60.53784 
 403.28             3694.59             3654.19             1761.209            3372.99             1798.227            1953.833            1812.767            40.39966 
 403.18             3548.91             3549.779            1754.666            3251.51             1796.253            1957.581            1808.431           -.8691406 
 403.08             3373.27             3448.343            1748.126            3130.326            1795.984            1962.166            1804.243           -75.07275 
 402.98             3413.3              3352.406            1741.588            3010.868            1798.413            1967.676            1800.214            60.8938 
 402.88             3286.25             3264.8              1735.054            2894.291            1805.089            1974.222            1796.359            21.4502 
 402.78             3077.16             3189.022            1728.521            2781.673            1818.298            1981.922            1792.694           -111.8625 
 402.68             3022.72             3129.367            1721.989            2673.877            1841.311            1990.913            1789.234           -106.6467 
 402.58             3062.22             3091.166            1715.458            2571.586            1878.59             2001.364            1785.998           -28.94604 
 402.48             2992.21             3080.945            1708.926            2475.337            1935.911            2013.467            1783.009           -88.73486 
 402.38             2927.68             3106.424            1702.396            2385.419            2020.42             2027.479            1780.294           -178.7439 
 402.28             3038.05             3176.295            1695.866            2302.051            2140.264            2043.7              1777.879           -138.2454 
 402.18             3251.94             3299.655            1689.338            2225.284            2304.063            2062.524            1775.799           -47.71509 
 402.08             3348.38             3485.084            1682.815            2155.052            2519.917            2084.468            1774.093           -136.7041 
 401.98             3535.54             3739.288            1676.298            2091.195            2793.978            2110.208            1772.803           -203.748 
 401.88             3892.1              4065.946            1669.791            2033.42             3129.229            2140.688            1771.981           -173.8457 
 401.78             4211.49             4463.723            1663.296            1981.419            3523.363            2177.145            1771.686           -252.2329 
 401.68             4747.85             4925.339            1656.819            1934.818            3967.742            2221.253            1771.983           -177.4888 
 401.58             5524.38             5436.848            1650.366            1893.208            4446.544            2275.239            1772.954            87.53174 
 401.48             5967.51             5977.67             1643.945            1856.177            4936.655            2341.986            1774.687           -10.16016 
 401.38             6511.63             6522.419            1637.563            1823.273            5409.294            2425.246            1777.294           -10.78906 
 401.28             6880.77             7042.036            1631.225            1794.082            5831.13             2529.607            1780.892           -161.2661 
 401.18             7318.6              7507.592            1624.937            1768.191            6167.977            2660.61             1785.625           -188.9922 
 401.08             7755.18             7894.311            1618.703            1745.21             6388.878            2824.675            1791.657           -139.1309 
 400.98             7946.43             8186.492            1612.529            1724.781            6471.268            3028.844            1799.187           -240.062 
 400.88             8164.95             8382.375            1606.418            1706.558            6405.89             3280.714            1808.466           -217.4248 
 400.78             8292.7              8495.446            1600.371            1690.243            6198.963            3587.553            1819.802           -202.7461 
 400.68             8400.38             8552.632            1594.392            1675.563            5870.75             3955.871            1833.626           -152.252 
 400.58             8491.81             8588.931            1588.482            1662.278            5450.964            4390.553            1850.581           -97.12109 
 400.48             8484.82             8641.422            1582.642            1650.179            4973.678            4893.754            1871.735           -156.6016 
 400.38             8946.66             8744.231            1576.872            1639.081            4472.265            5464.474            1899.028            202.4287 
 400.28             9098.92             8924.715            1571.178            1628.834            3976.978            6096.4              1936.039            174.2051 
 400.18             9460.97             9201.143            1565.563            1619.307            3512.13             6776.97             1989.425            259.8271 
 400.08             9801.43             9581.881            1560.03             1610.393            3095.015            7485.325            2071.239            219.5488 
 399.98             10222.1             10066.25            1554.584            1602.005            2735.775            8189.93             2202.289            155.8535 
 399.88             10566.2             10648.65            1549.23             1594.068            2437.621            8847.867            2416.782           -82.44629 
 399.78             10981.7             11324.82            1543.972            1586.524            2198.747            9404.512            2766.949           -343.1152 
 399.68             11568.6             12104.07            1538.815            1579.327            2013.469            9800.764            3326.958           -535.4727 
 399.58             12159.4             13023.9             1533.766            1572.442            1873.95             9985.75             4193.054           -864.498 
 399.48             13230.8             14160.18            1528.832            1565.843            1771.617            9932.632            5476.586           -929.3818 
 399.38             14824.2             15623.74            1524.025            1559.512            1698.111            9648.391            7289.804           -799.5439 
 399.28             16975.9             17530.27            1519.363            1553.448            1646.135            9171.243            9717.537           -554.373 
 399.18             19584.3             19955.23            1514.871            1547.657            1609.645            8557.267            12785.27           -370.9297 
 399.08             22190.5             22884.47            1510.578            1542.153            1583.947            7864.92             16425.18           -693.9688 
 398.98             25619.1             26178.41            1506.512            1536.955            1565.581            7144.848            20450.57           -559.3145 
 398.88             28560.9             29566.41            1502.713            1532.093            1552.108            6435.111            24555.24           -1005.51 
 398.78             31524.5             32659.02            1499.214            1527.59             1541.893            5762.85             28324.33           -1134.518 
 398.68             33893.7             35000.39            1496.047            1523.475            1533.877            5145.389            31285.8            -1106.695 
 398.58             35552.1             36153.63            1493.239            1519.768            1527.396            4592.559            32993.63           -601.5313 
 398.48             35999.4             35827.48            1490.81             1516.485            1522.046            4108.58             33152.8             171.9141 
 398.38             34498.5             33991.65            1488.763            1513.627            1517.575            3692.887            31733.85            506.8477 
 398.28             31884.7             30891.59            1487.083            1511.174            1513.817            3342.156            28985.7             993.1055 
 398.18             28497.7             26948.29            1485.74             1509.094            1510.649            3050.719            25335.04            1549.412 
 398.08             24334.3             22629.76            1484.697            1507.347            1507.98             2811.615            21256.91            1704.541 
 397.98             20290.1             18359.89            1483.908            1505.885            1505.726            2617.4              17182.6             1930.211 
 397.88             16036.7             14460.62            1483.328            1504.662            1503.818            2460.536            13441.59            1576.076 
 397.78             12273.5             11136.77            1482.91             1503.628            1502.189            2334.179            10245.5             1136.73 
 397.68             9143.31             8472.131            1482.611            1502.74             1500.783            2232.211            7684.23             671.1787 
 397.58             6743.28             6452.175            1482.398            1501.961            1499.554            2149.433            5748.419            291.105 
 397.48             5203.18             4997.002            1482.243            1501.265            1498.466            2081.604            4362.396            206.1777 
 397.38             3985.39             3993.771            1482.129            1500.631            1497.493            2025.297            3416.738           -8.381592 
 397.28             3341.21             3327.024            1482.043            1500.046            1496.613            1977.91             2798.585            14.18604 
 397.18             2840.22             2894.614            1481.978            1499.501            1495.813            1937.452            2407.782           -54.39404 
 397.08             2452.81             2616.309            1481.928            1498.99             1495.082            1902.43             2165.59            -163.4985 
 396.98             2271                2434.623            1481.889            1498.508            1494.41             1871.748            2015.622           -163.623 
 396.88             2098.69             2311.256            1481.858            1498.051            1493.791            1844.567            1920.421           -212.5664 
 396.78             2008.02             2222.53             1481.834            1497.617            1493.219            1820.285            1856.911           -214.5103 
 396.68             1932.45             2154.478            1481.816            1497.204            1492.69             1798.441            1811.592           -222.0281 
 396.58             1766.46             2099.225            1481.804            1496.811            1492.199            1778.68             1776.946           -332.7649 
 396.48             1733.35             2052.441            1481.794            1496.434            1491.742            1760.725            1748.922           -319.0914 
 396.38             1639.75             2011.695            1481.787            1496.074            1491.316            1744.34             1725.326           -371.9448 
 396.28             1624.27             1975.612            1481.782            1495.728            1490.917            1729.346            1704.967           -351.3416 
 396.18             1578.63             1943.325            1481.779            1495.395            1490.543            1715.587            1687.135           -364.6949 
 396.08             1662.95             1914.24             1481.776            1495.075            1490.193            1702.929            1671.371           -251.29 
 395.98             1657.42             1887.92             1481.776            1494.768            1489.865            1691.263            1657.352           -230.5004 
 395.88             1571.56             1863.996            1481.777            1494.473            1489.557            1680.483            1644.815           -292.4364 
 395.78             1527.93             1842.184            1481.78             1494.189            1489.268            1670.505            1633.561           -314.2539 
 395.68             1496.11             1822.236            1481.783            1493.915            1488.995            1661.251            1623.423           -326.1259 
 395.58             1410.52             1803.941            1481.786            1493.65             1488.738            1652.654            1614.258           -393.4213 
 395.48             1462.26             1787.124            1481.789            1493.393            1488.493            1644.656            1605.948           -324.8638 
 395.38             1474.35             1771.617            1481.791            1493.145            1488.261            1637.197            1598.387           -297.2675 
 395.28             1563.98             1757.291            1481.793            1492.904            1488.041            1630.235            1591.49            -193.311 
 395.18             1494.53             1744.027            1481.796            1492.672            1487.833            1623.726            1585.184           -249.4974 
 395.08             1419.93             1731.722            1481.799            1492.447            1487.636            1617.633            1579.404           -311.7915 
 394.98             1542.32             1720.285            1481.802            1492.229            1487.448            1611.922            1574.092           -177.965 
 394.88             1571.76             1709.631            1481.805            1492.018            1487.269            1606.56             1569.2             -137.8712 
 394.78             1493.58             1699.693            1481.809            1491.815            1487.101            1601.521            1564.685           -206.1129 
 394.68             1463.88             1690.406            1481.814            1491.618            1486.94             1596.779            1560.51            -226.5255 
 394.58             1448.78             1681.713            1481.818            1491.426            1486.787            1592.312            1556.641           -232.9325 
 394.48             1561.81             1673.566            1481.822            1491.24             1486.64             1588.099            1553.051           -111.7557 
 394.38             1480.94             1665.917            1481.827            1491.061            1486.501            1584.122            1549.712           -184.9767 
 394.28             1543.57             1658.726            1481.831            1490.887            1486.369            1580.362            1546.602           -115.1563 
 394.18             1527.51             1651.958            1481.837            1490.719            1486.243            1576.806            1543.701           -124.4484 
 394.08             1439.37             1645.58             1481.843            1490.556            1486.123            1573.439            1540.99            -206.2104 
 393.98             1427.82             1639.564            1481.848            1490.397            1486.008            1570.248            1538.455           -211.7438 
 393.88             1450.46             1633.877            1481.853            1490.242            1485.897            1567.218            1536.078           -183.4172 
 393.78             1460.19             1628.499            1481.857            1490.092            1485.791            1564.341            1533.847           -168.309 
 393.68             1509.72             1623.407            1481.862            1489.945            1485.689            1561.607            1531.75            -113.6866 
 393.58             1467.54             1618.581            1481.866            1489.803            1485.592            1559.006            1529.778           -151.0405 
 393.48             1490.26             1614.004            1481.871            1489.664            1485.498            1556.531            1527.922           -123.7435 
 393.38             1487.3              1609.656            1481.875            1489.53             1485.409            1554.172            1526.171           -122.3557 
 393.28             1450.43             1605.524            1481.88             1489.399            1485.323            1551.923            1524.518           -155.0936 
 393.18             1432.26             1601.592            1481.884            1489.271            1485.24             1549.777            1522.956           -169.3322 
 393.08             1346.28             1597.848            1481.887            1489.146            1485.159            1547.727            1521.478           -251.5684 
 392.98             1309.12             1594.281            1481.89             1489.024            1485.081            1545.768            1520.077           -285.1606 
 392.88             1470.82             1590.875            1481.89             1488.902            1485.003            1543.893            1518.747           -120.0551 
 392.78             1471.47             1587.624            1481.89             1488.783            1484.928            1542.098            1517.485           -116.1543 
 392.68             1481.89             1584.519            1481.89             1488.667            1484.856            1540.38             1516.286           -102.6292 
