# Supplementary material for: Dataset of emission and excitation spectra, UV–vis absorption spectra, and XPS spectra of graphitic C3N4
Source: Data Brief. 2018 Oct 3;21:501–10. doi: 10.1016/j.dib.2018.09.123 (PMC6199237; doi:10.1016/j.dib.2018.09.123)
Supplement: Supplementary file 2 — Supplementary material [file mmc2.zip › Raw Data/Fig 5/Fig 5b/Air 500íμ fitting-N1s/2#N1s.par]

              Peak          Position (eV) Area          FWHM (eV)     %GL (%)
               0            404.350       7977.043      2.870         19
               1            400.970       7390.065      1.370         9
               2            399.550       17616.120     1.550         55
               3            398.520       38449.310     1.070         13
