# Supplementary material for: Dataset of emission and excitation spectra, UV–vis absorption spectra, and XPS spectra of graphitic C3N4
Source: Data Brief. 2018 Oct 3;21:501–10. doi: 10.1016/j.dib.2018.09.123 (PMC6199237; doi:10.1016/j.dib.2018.09.123)
Supplement: Supplementary file 2 — Supplementary material [file mmc2.zip › Raw Data/Fig 5/Fig 5b/Air 550íμ fitting-N1s/3#N1s.dat]

B.E.(eV)           Raw Intensity       Peak Sum            Background          Peak 1              Peak 2              Peak 3              Peak 4              difference
 410.78             4327.36             2917.302            2841.826            2872.22             2844.815            2877.785            2847.959            1410.058 
 410.68             4428.74             2911.255            2834.054            2865.365            2837.105            2870.658            2840.289            1517.486 
 410.58             4387.41             2905.242            2826.251            2858.521            2829.366            2863.518            2832.59             1482.168 
 410.48             4216.35             2899.268            2818.419            2851.695            2821.6              2856.367            2824.865            1317.082 
 410.38             4324.57             2893.336            2810.557            2844.886            2813.804            2849.204            2817.111            1431.234 
 410.28             4219.86             2887.452            2802.664            2838.101            2805.982            2842.031            2809.331            1332.408 
 410.18             4259.75             2881.621            2794.741            2831.343            2798.131            2834.847            2801.522            1378.129 
 410.08             4357.97             2875.85             2786.788            2824.619            2790.252            2827.655            2793.688            1482.12 
 409.98             4277.78             2870.147            2778.806            2817.936            2782.348            2820.455            2785.827            1407.633 
 409.88             4315.14             2864.523            2770.796            2811.303            2774.417            2813.25             2777.941            1450.617 
 409.78             4342.26             2858.987            2762.757            2804.729            2766.46             2806.039            2770.03             1483.273 
 409.68             4188                2853.554            2754.69             2798.227            2758.479            2798.825            2762.094            1334.446 
 409.58             4192.87             2848.239            2746.595            2791.811            2750.471            2791.608            2754.133            1344.631 
 409.48             4189.38             2843.06             2738.47             2785.497            2742.438            2784.388            2746.147            1346.32 
 409.38             4252.05             2838.041            2730.318            2779.31             2734.38             2777.167            2738.137            1414.009 
 409.28             4211.72             2833.213            2722.137            2773.277            2726.297            2769.947            2730.102            1378.507 
 409.18             4234.36             2828.611            2713.929            2767.433            2718.191            2762.73             2722.045            1405.749 
 409.08             4186.97             2824.276            2705.694            2761.817            2710.061            2755.516            2713.964            1362.694 
 408.98             4115.12             2820.262            2697.432            2756.481            2701.908            2748.307            2705.861            1294.858 
 408.88             4151.02             2816.633            2689.142            2751.488            2693.731            2741.105            2697.735            1334.387 
 408.78             4166.49             2813.465            2680.825            2746.911            2685.532            2733.911            2689.587            1353.025 
 408.68             4104.79             2810.851            2672.482            2742.842            2677.311            2726.727            2681.417            1293.939 
 408.58             4093.19             2808.902            2664.113            2739.389            2669.069            2719.555            2673.227            1284.288 
 408.48             4174.71             2807.744            2655.717            2736.679            2660.804            2712.396            2665.015            1366.966 
 408.38             4283.53             2807.54             2647.295            2734.868            2652.521            2705.254            2656.783            1475.99 
 408.28             4272.38             2808.467            2638.85             2734.134            2644.219            2698.132            2648.534            1463.913 
 408.18             4201.83             2810.735            2630.382            2734.683            2635.899            2691.032            2640.268            1391.095 
 408.08             4222.92             2814.585            2621.89             2736.753            2627.563            2683.957            2631.984            1408.335 
 407.98             4263.25             2820.285            2613.376            2740.611            2619.21             2676.908            2623.684            1442.965 
 407.88             4292.46             2828.154            2604.839            2746.57             2610.842            2669.891            2615.369            1464.306 
 407.78             4348.66             2838.53             2596.281            2754.968            2602.459            2662.906            2607.039            1510.13 
 407.68             4447.64             2851.796            2587.702            2766.181            2594.065            2655.958            2598.697            1595.844 
 407.58             4529.33             2868.363            2579.104            2780.62             2585.659            2649.052            2590.343            1660.967 
 407.48             4548.51             2888.669            2570.489            2798.719            2577.245            2642.191            2581.98             1659.84 
 407.38             4607.9              2913.202            2561.856            2820.958            2568.823            2635.381            2573.609            1694.698 
 407.28             4545.5              2942.444            2553.208            2847.817            2560.396            2628.625            2565.231            1603.056 
 407.18             4569.54             2976.896            2544.544            2879.793            2551.963            2621.926            2556.847            1592.644 
 407.08             4820.74             3017.061            2535.865            2917.383            2543.525            2615.29             2548.457            1803.68 
 406.98             4643.33             3063.415            2527.173            2961.059            2535.088            2608.722            2540.064            1579.915 
 406.88             4809.22             3116.456            2518.468            3011.312            2526.65             2602.228            2531.67             1692.764 
 406.78             4829.89             3176.591            2509.751            3068.543            2518.214            2595.813            2523.275            1653.299 
 406.68             4575.07             3244.186            2501.024            3133.112            2509.783            2589.483            2514.882            1330.884 
 406.58             4750.37             3319.521            2492.284            3205.292            2501.354            2583.241            2506.488            1430.849 
 406.48             4696.75             3402.756            2483.533            3285.235            2492.93             2577.094            2498.096            1293.994 
 406.38             4843.38             3494.016            2474.772            3373.059            2484.515            2571.05             2489.708            1349.364 
 406.28             4841.46             3593.212            2466.002            3468.664            2476.11             2565.118            2481.326            1248.248 
 406.18             4652.78             3700.123            2457.223            3571.822            2467.718            2559.303            2472.95             952.6572 
 406.08             4798.14             3814.363            2448.436            3682.137            2459.338            2553.613            2464.581            983.7776 
 405.98             4800.73             3935.327            2439.64             3798.993            2450.975            2548.057            2456.221            865.4031 
 405.88             4837.88             4062.34             2430.837            3921.703            2442.631            2542.646            2447.872            775.5396 
 405.78             4734.5              4194.416            2422.029            4049.267            2434.309            2537.39             2439.536            540.084 
 405.68             4826.56             4330.405            2413.213            4180.523            2426.01             2532.297            2431.213            496.1548 
 405.58             4767.59             4468.97             2404.392            4314.119            2417.74             2527.381            2422.905            298.6201 
 405.48             4846.99             4608.535            2395.565            4448.465            2409.499            2522.652            2414.614            238.4551 
 405.38             4918.79             4747.486            2386.735            4581.925            2401.294            2518.128            2406.343            171.3042 
 405.28             4918.88             4883.905            2377.902            4712.565            2393.129            2513.822            2398.094            34.97461 
 405.18             5187.65             5015.781            2369.066            4838.353            2385.009            2509.75             2389.87             171.8687 
 405.08             5085.16             5140.99             2360.232            4957.142            2376.941            2505.931            2381.675           -55.83008 
 404.98             5198.8              5257.296            2351.399            5066.672            2368.929            2502.383            2373.51            -58.49609 
 404.88             5306.9              5362.556            2342.568            5164.771            2360.981            2499.129            2365.379           -55.65576 
 404.78             5531.33             5454.561            2333.742            5249.202            2353.105            2496.192            2357.286            76.76953 
 404.68             5492.36             5531.276            2324.922            5317.898            2345.311            2493.597            2349.237           -38.9165 
 404.58             5565.14             5590.901            2316.11             5369.021            2337.607            2491.371            2341.233           -25.76123 
 404.48             5712.02             5631.963            2307.308            5401.062            2330.003            2489.541            2333.279            80.05713 
 404.38             5704.86             5653.469            2298.515            5412.979            2322.512            2488.144            2325.38             51.39111 
 404.28             5754.49             5654.896            2289.735            5404.201            2315.147            2487.213            2317.538            99.59473 
 404.18             5704.86             5636.3              2280.966            5374.729            2307.923            2486.787            2309.759            68.56006 
 404.08             5750.15             5598.301            2272.211            5325.122            2300.858            2486.906            2302.047            151.8486 
 403.98             5753.45             5542.055            2263.468            5256.465            2293.975            2487.616            2294.404            211.395 
 403.88             5549.52             5469.124            2254.74             5170.227            2287.306            2488.973            2286.839            80.396 
 403.78             5284.77             5381.46             2246.025            5068.258            2280.896            2491.029            2279.352           -96.69043 
 403.68             5312.06             5281.27             2237.319            4952.626            2274.811            2493.844            2271.947            30.79004 
 403.58             5068.59             5170.943            2228.625            4825.534            2269.162            2497.491            2264.63            -102.353 
 403.48             5019.85             5053.022            2219.939            4689.266            2264.129            2502.041            2257.405           -33.17236 
 403.38             4913.05             4930.062            2211.262            4545.968            2260.011            2507.589            2250.28            -17.01172 
 403.28             4858.93             4804.832            2202.594            4397.827            2257.292            2514.232            2243.261            54.09863 
 403.18             4614.37             4680.263            2193.933            4246.877            2256.745            2522.083            2236.357           -65.89258 
 403.08             4461.24             4559.582            2185.279            4095.007            2259.57             2531.268            2229.574           -98.3418 
 402.98             4362.78             4446.52             2176.629            3943.983            2267.575            2541.927            2222.922           -83.73975 
 402.88             4242.25             4345.388            2167.984            3795.264            2283.418            2554.245            2216.412           -103.1382 
 402.78             4012.53             4261.513            2159.343            3650.25             2310.814            2568.421            2210.057           -248.9832 
 402.68             4118.32             4201.326            2150.703            3510.096            2354.775            2584.697            2203.867           -83.00635 
 402.58             4017.28             4172.566            2142.067            3375.768            2421.761            2603.375            2197.863           -155.2864 
 402.48             4060.04             4184.28             2133.433            3248.067            2519.633            2624.82             2192.059           -124.2397 
 402.38             4180.75             4246.653            2124.804            3127.499            2657.558            2649.528            2186.479           -65.90332 
 402.28             4428.33             4370.468            2116.18             3014.498            2845.256            2678.106            2181.148            57.8623 
 402.18             4550.17             4566.237            2107.566            2909.296            3092.182            2711.361            2176.095           -16.06738 
 402.08             4996.62             4842.974            2098.963            2811.97             3406.19             2750.349            2171.353            153.6465 
 401.98             5328.14             5206.57             2090.376            2722.487            3791.812            2796.443            2166.958            121.5698 
 401.88             5791.25             5658.694            2081.811            2640.624            4249.057            2851.49             2162.957            132.5557 
 401.78             6438.52             6194.682            2073.272            2566.135            4771.141            2917.824            2159.399            243.8384 
 401.68             7078.53             6802.995            2064.769            2498.672            5343.847            2998.438            2156.345            275.5347 
 401.58             7978.22             7464.882            2056.307            2437.825            5945.04             3097.077            2153.861            513.3379 
 401.48             8833.06             8154.818            2047.898            2383.159            6545.045            3218.281            2152.026            678.2417 
 401.38             9285.32             8842.978            2039.552            2334.172            7108.938            3367.587            2150.935            442.3428 
 401.28             9870.79             9496.501            2031.275            2290.386            7597.982            3551.268            2150.689            374.2891 
 401.18             10337.6             10083.92            2023.073            2251.311            7974.046            3776.37             2151.407            253.6836 
 401.08             10556.2             10579.51            2014.953            2216.469            8204.216            4050.447            2153.232           -23.30664 
 400.98             11120.8             10968.38            2006.917            2185.402            8266.307            4381.091            2156.331            152.4199 
 400.88             10999.4             11251.1             1998.972            2157.665            8153.542            4775.879            2160.934           -251.7041 
 400.78             11194.8             11444               1991.118            2132.854            7876.024            5241.14             2167.336           -249.1992 
 400.68             11300.6             11576.68            1983.357            2110.596            7458.523            5781.63             2176.001           -276.0801 
 400.58             11540.3             11686.27            1975.691            2090.553            6935.437            6399.628            2187.729           -145.9746 
 400.48             11726.5             11811.38            1968.124            2072.427            6345.521            7093.793            2204.006           -84.87793 
 400.38             12290               11987.31            1960.657            2055.942            5726.578            7859.003            2227.758            302.6885 
 400.28             12564.6             12242.54            1953.297            2040.872            5113.109            8683.808            2264.644            322.0586 
 400.18             12907.6             12597.2             1946.049            2027.013            4533.244            9549.708            2325.379            310.4023 
 400.08             13493               13063.46            1938.916            2014.193            4007.557            10429.11            2429.346            429.5391 
 399.98             14009.3             13648.38            1931.906            2002.268            3548.845            11283.36            2609.631            360.916 
 399.88             14129.8             14360.85            1925.025            1991.112            3162.123            12063.16            2919.523           -231.0459 
 399.78             14778.7             15220.23            1918.274            1980.621            2846.666            12709.45            3438.312           -441.5293 
 399.68             15817.9             16269.5             1911.661            1970.712            2597.05             13161.78            4274.944           -451.6045 
 399.58             17407.6             17586.11            1905.199            1961.323            2404.996            13370.38            5565.012           -178.5078 
 399.48             19386.6             19282.88            1898.906            1952.41             2260.952            13309.69            7456.543            103.7227 
 399.38             21787.1             21492.7             1892.803            1943.944            2155.181            12986.34            10085.65            294.3965 
 399.28             25497.6             24324.77            1886.918            1935.911            2078.863            12437.03            13533.71            1172.834 
 399.18             29237.5             27810.24            1881.293            1928.32             2024.417            11717.55            17783.83            1427.262 
 399.08             33548.2             31848.03            1875.969            1921.185            1985.722            10888.97            22680.06            1700.17 
 398.98             38104               36172.42            1870.996            1914.533            1958.091            10007.39            27905.4             1931.578 
 398.88             41795.1             40364.23            1866.424            1908.396            1938.075            9117.659            32999.37            1430.875 
 398.78             44937.6             43889.43            1862.294            1902.801            1923.261            8254.006            37396.25            1048.168 
 398.68             46396.1             46191.2             1858.641            1897.771            1912.008            7440.194            40517.15            204.8984 
 398.58             46329.7             46812.62            1855.483            1893.314            1903.229            6691.639            41890.89           -482.9219 
 398.48             44481.3             45535.94            1852.818            1889.421            1896.218            6017.338            41291.41           -1054.637 
 398.38             41636.3             42463.29            1850.626            1886.063            1890.513            5420.507            38818.09           -826.9922 
 398.28             36530.3             37982.81            1848.876            1883.206            1885.814            4900.973            34859.45           -1452.512 
 398.18             31297.1             32643.2             1847.511            1880.787            1881.899            4455.31             29967.74           -1346.102 
 398.08             25602.6             27021.29            1846.474            1878.744            1878.61             4077.946            24725.41           -1418.686 
 397.98             20280.9             21623.46            1845.7              1877.011            1875.82             3762.024            19645.71           -1342.561 
 397.88             15627.2             16816.83            1845.13             1875.525            1873.427            3499.728            15103.54           -1189.63 
 397.78             11777               12814.2             1844.714            1874.231            1871.352            3283.419            11319.34           -1037.202 
 397.68             8920.59             9676.666            1844.408            1873.085            1869.528            3105.677            8361.601           -756.0762 
 397.58             6569.96             7349.597            1844.181            1872.053            1867.909            2959.701            6182.476           -779.6367 
 397.48             5212.53             5708.399            1844.006            1871.107            1866.455            2839.531            4663.325           -495.8696 
 397.38             4236.4              4599.788            1843.869            1870.229            1865.137            2739.982            3656.046           -363.3882 
 397.28             3656.13             3876.942            1843.758            1869.408            1863.935            2656.852            3018.021           -220.8125 
 397.18             3216.04             3415.966            1843.667            1868.634            1862.834            2586.71             2628.788           -199.926 
 397.08             2783.46             3123.1              1843.591            1867.902            1861.822            2526.835            2397.314           -339.6401 
 396.98             2667.52             2933.28             1843.526            1867.206            1860.887            2475.121            2260.644           -265.76 
 396.88             2445.1              2804.383            1843.47             1866.543            1860.021            2429.906            2178.322           -359.2832 
 396.78             2313.02             2711.034            1843.42             1865.91             1859.216            2389.964            2126.205           -398.0137 
 396.68             2307.62             2638.617            1843.376            1865.303            1858.466            2354.347            2090.628           -330.9968 
 396.58             2228.21             2579.069            1843.337            1864.722            1857.768            2322.335            2064.255           -350.8594 
 396.48             2143.7              2528.042            1843.302            1864.165            1857.116            2293.381            2043.286           -384.342 
 396.38             2065.86             2483.123            1843.27             1863.63             1856.505            2267.034            2025.765           -417.2627 
 396.28             2030.37             2442.965            1843.241            1863.115            1855.933            2242.961            2010.68            -412.5948 
 396.18             2112.46             2406.721            1843.214            1862.619            1855.395            2220.885            1997.465           -294.2607 
 396.08             2058.1              2373.809            1843.19             1862.142            1854.89             2200.579            1985.768           -315.7085 
 395.98             2043.38             2343.8              1843.168            1861.683            1854.415            2181.858            1975.35            -300.4203 
 395.88             2090.74             2316.327            1843.149            1861.241            1853.968            2164.547            1966.018           -225.5872 
 395.78             2031.38             2291.109            1843.132            1860.816            1853.547            2148.513            1957.629           -259.7294 
 395.68             1907.07             2267.901            1843.118            1860.407            1853.151            2133.633            1950.062           -360.8307 
 395.58             1903.99             2246.486            1843.104            1860.011            1852.776            2119.799            1943.211           -342.4963 
 395.48             1949.04             2226.689            1843.09             1859.629            1852.421            2106.92             1936.991           -277.6494 
 395.38             1947.65             2208.338            1843.078            1859.259            1852.084            2094.904            1931.326           -260.6879 
 395.28             1972.71             2191.298            1843.067            1858.902            1851.765            2083.679            1926.153           -218.5876 
 395.18             1972.15             2175.445            1843.058            1858.557            1851.463            2073.18             1921.418           -203.2953 
 395.08             2004.24             2160.671            1843.05             1858.225            1851.177            2063.345            1917.073           -156.4314 
 394.98             1927.89             2146.884            1843.043            1857.904            1850.906            2054.124            1913.079           -218.9938 
 394.88             1956.93             2133.987            1843.038            1857.593            1850.649            2045.462            1909.397           -177.0573 
 394.78             1926.09             2121.91             1843.034            1857.293            1850.405            2037.318            1905.996           -195.8204 
 394.68             1856.2              2110.583            1843.031            1857.003            1850.173            2029.651            1902.849           -254.3833 
 394.58             1822.73             2099.944            1843.028            1856.721            1849.952            2022.424            1899.93            -277.2141 
 394.48             1830.07             2089.94             1843.024            1856.448            1849.74             2015.607            1897.219           -259.8705 
 394.38             1896.81             2080.516            1843.021            1856.182            1849.537            2009.165            1894.695           -183.7058 
 394.28             1847.79             2071.63             1843.018            1855.924            1849.344            2003.075            1892.342           -223.8401 
 394.18             1868.16             2063.242            1843.016            1855.674            1849.159            1997.311            1890.145           -195.0819 
 394.08             1871.7              2055.314            1843.013            1855.431            1848.982            1991.85             1888.092           -183.6145 
 393.98             1827.12             2047.816            1843.011            1855.194            1848.812            1986.673            1886.169           -220.696 
 393.88             1821.17             2040.712            1843.009            1854.965            1848.649            1981.758            1884.365           -219.542 
 393.78             1779.08             2033.977            1843.006            1854.741            1848.493            1977.089            1882.672           -254.8966 
 393.68             1862.41             2027.584            1843.003            1854.523            1848.342            1972.649            1881.078           -165.1737 
 393.58             1841.46             2021.511            1843                1854.31             1848.197            1968.424            1879.579           -180.0514 
 393.48             1948.14             2015.74             1842.996            1854.104            1848.058            1964.402            1878.166           -67.59961 
 393.38             1897.48             2010.247            1842.995            1853.903            1847.925            1960.569            1876.833           -112.767 
 393.28             1848.11             2005.016            1842.993            1853.709            1847.797            1956.914            1875.575           -156.9063 
 393.18             1863.93             2000.031            1842.992            1853.52             1847.675            1953.426            1874.385           -136.1006 
 393.08             1896.24             1995.275            1842.991            1853.336            1847.557            1950.095            1873.26            -99.03491 
 392.98             1841.05             1990.737            1842.99             1853.157            1847.444            1946.913            1872.194           -149.6871 
 392.88             1884.79             1986.401            1842.99             1852.983            1847.336            1943.869            1871.183           -101.6106 
 392.78             1842.99             1982.255            1842.99             1852.813            1847.231            1940.957            1870.224           -139.2655 
