# Supplementary material for: Dataset of emission and excitation spectra, UV–vis absorption spectra, and XPS spectra of graphitic C3N4
Source: Data Brief. 2018 Oct 3;21:501–10. doi: 10.1016/j.dib.2018.09.123 (PMC6199237; doi:10.1016/j.dib.2018.09.123)
Supplement: Supplementary file 2 — Supplementary material [file mmc2.zip › Raw Data/Fig 5/Fig 5b/Air 600íμ fitting-N1s/4#N1s.dat]

B.E.(eV)           Raw Intensity       Peak Sum            Background          Peak 1              Peak 2              Peak 3              Peak 4              difference
 410.78             4775.81             3138.786            3060.862            3085.67             3063.656            3106.103            3065.943            1637.024 
 410.68             4687.94             3132.157            3052.513            3078.079            3055.366            3098.573            3057.678            1555.783 
 410.58             4705.18             3125.557            3044.132            3070.49             3047.045            3091.034            3049.383            1579.623 
 410.48             4579.02             3118.989            3035.719            3062.907            3038.694            3083.486            3041.058            1460.031 
 410.38             4675.48             3112.457            3027.272            3055.33             3030.312            3075.929            3032.703            1563.023 
 410.28             4788.95             3105.963            3018.794            3047.763            3021.9              3068.366            3024.317            1682.987 
 410.18             4793.09             3099.516            3010.287            3040.211            3013.461            3060.799            3015.905            1693.574 
 410.08             4539.42             3093.118            3001.749            3032.677            3004.994            3053.229            3007.466            1446.302 
 409.98             4596.18             3086.77             2993.179            3025.161            2996.497            3045.653            2998.996            1509.41 
 409.88             4656.67             3080.482            2984.577            3017.669            2987.971            3038.077            2990.497            1576.188 
 409.78             4536.86             3074.258            2975.946            3010.206            2979.418            3030.5              2981.972            1462.602 
 409.68             4567.13             3068.103            2967.283            3002.776            2970.836            3022.923            2973.418            1499.027 
 409.58             4498.74             3062.026            2958.59             2995.385            2962.226            3015.349            2964.836            1436.714 
 409.48             4527.72             3056.035            2949.865            2988.039            2953.589            3007.777            2956.226            1471.686 
 409.38             4582.36             3050.139            2941.11             2980.748            2944.924            3000.21             2947.589            1532.221 
 409.28             4636.02             3044.352            2932.326            2973.521            2936.233            2992.651            2938.926            1591.668 
 409.18             4639.81             3038.689            2923.513            2966.373            2927.517            2985.101            2930.238            1601.121 
 409.08             4553.04             3033.166            2914.673            2959.318            2918.776            2977.563            2921.526            1519.875 
 408.98             4520.21             3027.802            2905.803            2952.374            2910.011            2970.039            2912.788            1492.407 
 408.88             4547.23             3022.627            2896.905            2945.566            2901.221            2962.529            2904.026            1524.603 
 408.78             4638.09             3017.672            2887.979            2938.925            2892.407            2955.036            2895.239            1620.418 
 408.68             4545.56             3012.98             2879.026            2932.491            2883.571            2947.565            2886.431            1532.58 
 408.58             4541.56             3008.602            2870.046            2926.313            2874.713            2940.115            2877.599            1532.958 
 408.48             4601.73             3004.602            2861.04             2920.452            2865.833            2932.69             2868.745            1597.128 
 408.38             4527.48             3001.066            2852.007            2914.991            2856.931            2925.294            2859.87             1526.414 
 408.28             4552.88             2998.096            2842.948            2910.03             2848.01             2917.928            2850.973            1554.783 
 408.18             4444.11             2995.819            2833.863            2905.691            2839.068            2910.595            2842.056            1448.291 
 408.08             4630.25             2994.394            2824.753            2902.13             2830.106            2903.298            2833.118            1635.856 
 407.98             4686.28             2994.012            2815.618            2899.536            2821.127            2896.041            2824.162            1692.268 
 407.88             4626.34             2994.914            2806.461            2898.146            2812.133            2888.83             2815.188            1631.426 
 407.78             4671.94             2997.38             2797.281            2898.236            2803.122            2881.667            2806.198            1674.56 
 407.68             4750.65             3001.746            2788.079            2900.136            2794.097            2874.557            2797.192            1748.904 
 407.58             4744.55             3008.406            2778.856            2904.238            2785.059            2867.505            2788.172            1736.143 
 407.48             4843.75             3017.813            2769.613            2910.988            2776.01             2860.514            2779.138            1825.938 
 407.38             4866.46             3030.5              2760.351            2920.916            2766.951            2853.591            2770.093            1835.96 
 407.28             4934.4              3047.054            2751.071            2934.603            2757.885            2846.742            2761.038            1887.345 
 407.18             5009.4              3068.131            2741.774            2952.698            2748.811            2839.971            2751.972            1941.269 
 407.08             4890.47             3094.448            2732.462            2975.913            2739.734            2833.286            2742.9              1796.022 
 406.98             4862.63             3126.757            2723.133            3004.995            2730.652            2826.69             2733.82             1735.873 
 406.88             4892.55             3165.888            2713.789            3040.762            2721.566            2820.191            2724.734            1726.662 
 406.78             4909.88             3212.649            2704.428            3084.021            2712.479            2813.794            2715.64             1697.231 
 406.68             5123.76             3267.862            2695.053            3135.581            2703.391            2807.508            2706.543            1855.898 
 406.58             5047.65             3332.31             2685.667            3196.219            2694.308            2801.342            2697.444            1715.34 
 406.48             4971.49             3406.683            2676.269            3266.614            2685.229            2795.302            2688.344            1564.808 
 406.38             5056.3              3491.638            2666.858            3347.416            2676.156            2789.398            2679.242            1564.662 
 406.28             5068.64             3587.619            2657.436            3439.054            2667.091            2783.64             2670.142            1481.021 
 406.18             5083.57             3694.901            2648.004            3541.794            2658.036            2778.037            2661.044            1388.669 
 406.08             5012.97             3813.531            2638.562            3655.671            2648.995            2772.6              2651.95             1199.44 
 405.98             5134.06             3943.24             2629.11             3780.405            2639.967            2767.338            2642.86             1190.82 
 405.88             5222.86             4083.591            2619.65             3915.539            2630.958            2762.267            2633.777            1139.269 
 405.78             5149.78             4233.684            2610.184            4060.159            2621.971            2757.402            2624.704            916.0962 
 405.68             5212.4              4392.301            2600.711            4213.033            2613.008            2752.753            2615.64             820.0991 
 405.58             5276.03             4557.861            2591.233            4372.559            2604.073            2748.338            2606.588            718.1685 
 405.48             5419.59             4728.355            2581.75             4536.711            2595.171            2744.173            2597.55             691.2344 
 405.38             5336.57             4901.575            2572.265            4703.256            2586.306            2740.279            2588.53             434.9946 
 405.28             5419.8              5074.797            2562.778            4869.447            2577.483            2736.674            2579.528            345.0029 
 405.18             5457.5              5245.032            2553.29             5032.27             2568.706            2733.379            2570.548            212.4678 
 405.08             5492.32             5409.01             2543.802            5188.427            2559.981            2730.418            2561.59             83.30957 
 404.98             5607.13             5563.197            2534.315            5334.355            2551.315            2727.813            2552.658            43.93262 
 404.88             5668.41             5704.077            2524.831            5466.5              2542.716            2725.597            2543.756           -35.6665 
 404.78             5785.45             5827.967            2515.351            5581.145            2534.191            2723.797            2534.886           -42.5166 
 404.68             5921.81             5931.39             2505.876            5674.771            2525.749            2722.448            2526.051           -9.57959 
 404.58             6134.17             6011.223            2496.41             5744.21             2517.401            2721.585            2517.257            122.9473 
 404.48             6327.15             6064.908            2486.955            5786.858            2509.16             2721.247            2508.508            262.2422 
 404.38             6324.28             6090.736            2477.514            5800.946            2501.04             2721.484            2499.808            233.5439 
 404.28             6214.74             6087.909            2468.087            5785.614            2493.055            2722.338            2491.162            126.8315 
 404.18             6209.84             6056.707            2458.674            5741.075            2485.219            2723.861            2482.572            153.1333 
 404.08             5969.83             5998.447            2449.275            5668.569            2477.553            2726.108            2474.04            -28.6167 
 403.98             6030.95             5915.392            2439.888            5570.271            2470.079            2729.136            2465.568            115.5586 
 403.88             6025.68             5810.456            2430.514            5448.982            2462.833            2733.023            2457.161            215.2246 
 403.78             5741.61             5687.127            2421.155            5308.061            2455.866            2737.841            2448.823            54.48291 
 403.68             5688.93             5549.174            2411.807            5151.106            2449.255            2743.676            2440.557            139.7563 
 403.58             5364.21             5400.505            2402.47             4981.797            2443.128            2750.624            2432.366           -36.29492 
 403.48             5362.69             5245.107            2393.142            4803.796            2437.698            2758.786            2424.254            117.5825 
 403.38             5036.72             5086.824            2383.823            4620.438            2433.328            2768.301            2416.226           -50.10352 
 403.28             5021.79             4929.636            2374.51             4434.962            2430.614            2779.305            2408.286            92.15381 
 403.18             4779.88             4777.585            2365.204            4250.26             2430.525            2791.97             2400.442            2.294922 
 403.08             4555.76             4634.959            2355.902            4068.883            2434.587            2806.497            2392.698           -79.19922 
 402.98             4583.17             4506.563            2346.602            3893.078            2445.112            2823.12             2385.061            76.60693 
 402.88             4310.65             4397.857            2337.306            3724.569            2465.509            2842.156            2377.542           -87.20752 
 402.78             4291.16             4315.484            2328.011            3564.857            2500.539            2863.97             2370.151           -24.32422 
 402.68             4239.25             4267.396            2318.718            3415.033            2556.583            2889.035            2362.899           -28.146 
 402.58             4210.1              4263.055            2309.426            3275.833            2641.747            2917.953            2355.799           -52.95459 
 402.48             4273.05             4313.335            2300.135            3147.709            2765.683            2951.483            2348.866           -40.28564 
 402.38             4241.26             4430.201            2290.849            3030.713            2939.268            2990.644            2342.121           -188.9414 
 402.28             4665.83             4625.739            2281.565            2924.752            3173.407            3036.694            2335.582            40.09082 
 402.18             4764.53             4910.892            2272.291            2829.488            3477.746            3091.253            2329.277           -146.3618 
 402.08             5225.29             5293.686            2263.026            2744.404            3858.773            3156.356            2323.231           -68.39551 
 401.98             5630.81             5777.121            2253.779            2668.879            4317.592            3234.506            2317.479           -146.3105 
 401.88             6304.91             6357.921            2244.552            2602.141            4848.532            3328.844            2312.061           -53.01074 
 401.78             6975.9              7024.23             2235.355            2543.426            5436.803            3443.046            2307.02            -48.33057 
 401.68             7660.41             7755.629            2226.196            2491.929            6058.431            3581.448            2302.41            -95.21924 
 401.58             8431                8523.548            2217.083            2446.848            6680.665            3748.997            2298.287           -92.54785 
 401.48             9475.81             9292.807            2208.025            2407.415            7263.635            3951.112            2294.719            183.0029 
 401.38             10059.1             10025.58            2199.034            2372.885            7764.19             4193.813            2291.79             33.52344 
 401.28             10771.2             10684.25            2190.118            2342.588            8139.32             4483.113            2289.585            86.94922 
 401.18             11424.6             11238.11            2181.285            2315.908            8352.882            4824.97             2288.209            186.4863 
 401.08             11911.1             11669.47            2172.543            2292.296            8382.155            5224.859            2287.786            241.6328 
 400.98             12056.5             11978.4             2163.898            2271.27             8223.188            5687.171            2288.464            78.10156 
 400.88             12113               12183.67            2155.352            2252.398            7891.579            6215.306            2290.443           -70.66895 
 400.78             11788.4             12317.77            2146.907            2235.321            7418.918            6810.253            2294.001           -529.373 
 400.68             12293.6             12420.32            2138.559            2219.726            6846.148            7470.528            2299.597           -126.7246 
 400.58             12391.1             12531               2130.314            2205.362            6217.154            8191.339            2308.085           -139.8984 
 400.48             12653.6             12683.93            2122.175            2192.017            5573.821            8963.486            2321.129           -30.32813 
 400.38             13142.2             12904.07            2114.145            2179.517            4951.587            9773.313            2342.086            238.1309 
 400.28             13549.6             13204.96            2106.229            2167.729            4378.284            10600.07            2377.569            344.6416 
 400.18             13800.6             13589.33            2098.434            2156.542            3872.299            11415.63            2440.164            211.2715 
 400.08             14072.2             14052.78            2090.762            2145.869            3442.946            12183.59            2552.658            19.41895 
 399.98             14792.1             14591.44            2083.216            2135.643            3091.736            12859.86            2753.848            200.6602 
 399.88             15238.2             15214.93            2075.806            2125.813            2813.828            13396.8             3105.908            23.27051 
 399.78             15729.1             15960.84            2068.537            2116.341            2600.722            13748.64            3700.749           -231.7363 
 399.68             17200               16909.65            2061.415            2107.197            2441.807            13881.34            4663.55             290.3496 
 399.58             18332.8             18190.19            2054.456            2098.371            2326.104            13780.76            6148.331            142.6074 
 399.48             20684.6             19967.27            2047.675            2089.854            2243.424            13456.57            8320.441            717.332 
 399.38             23665.7             22410.17            2041.096            2081.656            2184.97             12939.26            11327.57            1255.529 
 399.28             27592.7             25636.49            2034.755            2073.796            2143.735            12272.92            15250.3             1956.211 
 399.18             32165.2             29653.53            2028.695            2066.307            2114.375            11505.8             20053.13            2511.666 
 399.08             36590               34307.13            2022.968            2059.232            2093.028            10683.07            25540.7             2282.871 
 398.98             41348.1             39257.31            2017.622            2052.614            2077.031            9843.062            31337.47            2090.793 
 398.88             45353.7             44002.38            2012.712            2046.497            2064.616            9015.065            36914.34            1351.32 
 398.78             48979.1             47932.09            2008.282            2040.923            2054.666            8221.338            41640.01            1047.012 
 398.68             50606.4             50437.27            2004.373            2035.927            2046.492            7477.235            44890.74            169.125 
 398.58             51273.7             51044.11            2001.003            2031.523            2039.668            6792.679            46183.25            229.5898 
 398.48             48979.2             49552.06            1998.179            2027.716            2033.939            6173.409            45311.53           -572.8594 
 398.38             44831.6             46101.6             1995.878            2024.477            2029.119            5621.108            42414.53           -1269.996 
 398.28             39117.1             41129.97            1994.052            2021.757            2025.067            5135.274            37930.03           -2012.871 
 398.18             33122.3             35241.52            1992.638            2019.49             2021.659            4713.085            32465.2            -2119.215 
 398.08             27259.7             29069.66            1991.57             2017.607            2018.789            4350.178            26657.79           -1809.957 
 397.98             21078.2             23169.18            1990.782            2016.041            2016.365            4041.254            21067.87           -2090.98 
 397.88             16038.2             17938.89            1990.207            2014.721            2014.295            3780.174            16100.33           -1900.694 
 397.78             11819.5             13605.19            1989.787            2013.588            2012.508            3560.914            11987.54           -1785.686 
 397.68             8841.25             10226.65            1989.477            2012.595            2010.942            3377.493            8794.051           -1385.399 
 397.58             6646                7735.798            1989.243            2011.707            2009.552            3224.304            6457.964           -1089.798 
 397.48             5359.57             5990.663            1989.06             2010.898            2008.304            3096.302            4842.341           -631.0933 
 397.38             4498.52             4820.531            1988.915            2010.152            2007.174            2988.943            3781.007           -322.0107 
 397.28             3881.17             4063.974            1988.798            2009.457            2006.145            2898.443            3116.322           -182.8037 
 397.18             3319                3586.156            1988.701            2008.807            2005.202            2821.591            2716.659           -267.1555 
 397.08             3020.93             3285.926            1988.62             2008.193            2004.335            2755.751            2483.507           -264.9963 
 396.98             2822.84             3093.652            1988.55             2007.611            2003.533            2698.808            2349.348           -270.812 
 396.88             2662.05             2964.606            1988.489            2007.058            2002.79             2649.035            2271.189           -302.5559 
 396.78             2502.02             2872.042            1988.435            2006.531            2002.099            2605.114            2223.604           -370.0225 
 396.68             2394.48             2800.682            1988.387            2006.028            2001.456            2566                2192.36            -406.2017 
 396.58             2373.91             2742.164            1988.344            2005.545            2000.854            2530.883            2169.913           -368.2542 
 396.48             2387.19             2692.025            1988.305            2005.084            2000.292            2499.137            2152.427           -304.8354 
 396.38             2317.57             2647.821            1988.27             2004.641            1999.766            2470.248            2137.977           -330.2512 
 396.28             2327.51             2608.206            1988.239            2004.217            1999.274            2443.833            2125.6             -280.6956 
 396.18             2307.46             2572.344            1988.212            2003.811            1998.812            2419.578            2114.779           -264.8835 
 396.08             2267.98             2539.671            1988.188            2003.421            1998.378            2397.23             2105.207           -271.6914 
 395.98             2153.72             2509.779            1988.167            2003.047            1997.971            2376.582            2096.681           -356.0593 
 395.88             2148.94             2482.317            1988.149            2002.687            1997.587            2357.446            2089.043           -333.377 
 395.78             2205.83             2457.021            1988.132            2002.341            1997.225            2339.676            2082.174           -251.1904 
 395.68             2204.2              2433.659            1988.117            2002.007            1996.884            2323.145            2075.975           -229.4592 
 395.58             2059.84             2412.036            1988.105            2001.687            1996.562            2307.738            2070.363           -352.1956 
 395.48             2089.47             2391.981            1988.093            2001.377            1996.257            2293.36             2065.267           -302.511 
 395.38             2045.81             2373.334            1988.083            2001.078            1995.969            2279.912            2060.625           -327.5244 
 395.28             2065.43             2355.969            1988.073            2000.789            1995.694            2267.322            2056.384           -290.5388 
 395.18             1953.66             2339.768            1988.065            2000.51             1995.434            2255.518            2052.5             -386.108 
 395.08             2079.25             2324.628            1988.055            2000.239            1995.185            2244.435            2048.935           -245.3784 
 394.98             1991.78             2310.463            1988.047            1999.977            1994.949            2234.022            2045.656           -318.6829 
 394.88             2009.22             2297.18             1988.039            1999.723            1994.724            2224.219            2042.631           -287.9602 
 394.78             1989.19             2284.711            1988.031            1999.477            1994.509            2214.984            2039.835           -295.5215 
 394.68             2121.12             2272.99             1988.023            1999.237            1994.303            2206.272            2037.247           -151.8704 
 394.58             2060.84             2261.96             1988.017            1999.006            1994.108            2198.049            2034.847           -201.1196 
 394.48             2047.26             2251.568            1988.011            1998.783            1993.922            2190.278            2032.618           -204.3079 
 394.38             2110.34             2241.761            1988.006            1998.567            1993.744            2182.925            2030.543           -131.4207 
 394.28             1961.99             2232.498            1988.002            1998.358            1993.576            2175.963            2028.609           -270.5076 
 394.18             2065.46             2223.738            1987.999            1998.154            1993.414            2169.363            2026.803           -158.2778 
 394.08             2014.15             2215.446            1987.995            1997.958            1993.259            2163.102            2025.114           -201.296 
 393.98             2022.71             2207.591            1987.993            1997.767            1993.111            2157.158            2023.534           -184.8813 
 393.88             2062.48             2200.139            1987.99             1997.581            1992.969            2151.508            2022.051           -137.6587 
 393.78             2041                2193.064            1987.989            1997.402            1992.834            2146.135            2020.659           -152.0642 
 393.68             2009.21             2186.341            1987.988            1997.228            1992.704            2141.021            2019.351           -177.1313 
 393.58             2003.5              2179.947            1987.987            1997.059            1992.58             2136.149            2018.12            -176.4473 
 393.48             1934.73             2173.862            1987.986            1996.894            1992.461            2131.506            2016.96            -239.1321 
 393.38             1911.64             2168.063            1987.985            1996.734            1992.346            2127.074            2015.865           -256.423 
 393.28             1949.09             2162.532            1987.983            1996.577            1992.234            2122.842            2014.829           -213.4423 
 393.18             2159.02             2157.254            1987.981            1996.423            1992.126            2118.799            2013.85             1.765625 
 393.08             2012.24             2152.217            1987.98             1996.275            1992.023            2114.935            2012.924           -139.9768 
 392.98             2000.92             2147.404            1987.98             1996.132            1991.925            2111.24             2012.048           -146.4838 
 392.88             1998.78             2142.8              1987.98             1995.992            1991.83             2107.702            2011.216           -144.0203 
 392.78             1987.98             2138.396            1987.98             1995.856            1991.739            2104.313            2010.427           -150.4155 
