# Supplementary material for: Dataset of emission and excitation spectra, UV–vis absorption spectra, and XPS spectra of graphitic C3N4
Source: Data Brief. 2018 Oct 3;21:501–10. doi: 10.1016/j.dib.2018.09.123 (PMC6199237; doi:10.1016/j.dib.2018.09.123)
Supplement: Supplementary file 2 — Supplementary material [file mmc2.zip › Raw Data/Fig 5/Fig 5b/Air 600íμ fitting-N1s/4#N1s.par]

              Peak          Position (eV) Area          FWHM (eV)     %GL (%)
               0            404.350       10033.270     2.600         19
               1            401.110       9456.330      1.370         9
               2            399.670       29527.730     1.860         55
               3            398.570       51771.690     1.070         6
