# Supplementary material for: Dataset of emission and excitation spectra, UV–vis absorption spectra, and XPS spectra of graphitic C3N4
Source: Data Brief. 2018 Oct 3;21:501–10. doi: 10.1016/j.dib.2018.09.123 (PMC6199237; doi:10.1016/j.dib.2018.09.123)
Supplement: Supplementary file 2 — Supplementary material [file mmc2.zip › Raw Data/Fig 5/Fig 5b/Air 650íμ fitting-N1s/5#N1s.dat]

B.E.(eV)           Raw Intensity       Peak Sum            Background          Peak 1              Peak 2              Peak 3              Peak 4              difference
 410.78             4864.89             3176.348            3094.583            3124.811            3097.093            3138.206            3099.987            1688.542 
 410.68             4806.2              3169.557            3085.943            3117.084            3088.506            3130.36             3091.437            1636.643 
 410.58             4684.7              3162.802            3077.272            3109.367            3079.889            3122.505            3082.857            1521.898 
 410.48             4659.63             3156.081            3068.564            3101.658            3071.237            3114.635            3074.244            1503.549 
 410.38             4701.79             3149.402            3059.824            3093.964            3062.554            3106.756            3065.6              1552.388 
 410.28             4820.26             3142.771            3051.05             3086.288            3053.84             3098.868            3056.925            1677.489 
 410.18             4654.18             3136.191            3042.244            3078.634            3045.095            3090.973            3048.22             1517.989 
 410.08             4781.99             3129.668            3033.404            3071.006            3036.319            3083.071            3039.485            1652.322 
 409.98             4671.14             3123.21             3024.532            3063.41             3027.513            3075.164            3030.72             1547.93 
 409.88             4572.66             3116.824            3015.629            3055.854            3018.677            3067.253            3021.926            1455.836 
 409.78             4563.98             3110.518            3006.692            3048.342            3009.81             3059.339            3013.102            1453.462 
 409.68             4668.78             3104.301            2997.721            3040.884            3000.912            3051.421            3004.247            1564.479 
 409.58             4714.21             3098.188            2988.719            3033.492            2991.985            3043.504            2995.365            1616.021 
 409.48             4511.7              3092.195            2979.687            3026.18             2983.031            3035.589            2986.454            1419.506 
 409.38             4613.37             3086.337            2970.622            3018.964            2974.046            3027.677            2977.515            1527.033 
 409.28             4680.99             3080.639            2961.525            3011.865            2965.033            3019.768            2968.547            1600.351 
 409.18             4623.07             3075.129            2952.399            3004.909            2955.994            3011.868            2959.554            1547.941 
 409.08             4500.85             3069.84             2943.242            2998.128            2946.927            3003.976            2950.534            1431.01 
 408.98             4607.6              3064.81             2934.054            2991.56             2937.832            2996.093            2941.487            1542.79 
 408.88             4715.72             3060.095            2924.837            2985.256            2928.712            2988.224            2932.414            1655.625 
 408.78             4455.39             3055.76             2915.591            2979.278            2919.567            2980.37             2923.318            1399.631 
 408.68             4393.92             3051.875            2906.315            2973.697            2910.396            2972.532            2914.195            1342.045 
 408.58             4531.21             3048.536            2897.008            2968.604            2901.197            2964.712            2905.046            1482.674 
 408.48             4638.07             3045.857            2887.671            2964.112            2891.974            2956.912            2895.873            1592.213 
 408.38             4504.5              3043.978            2878.308            2960.357            2882.729            2949.138            2886.677            1460.522 
 408.28             4500.78             3043.061            2868.917            2957.5              2873.46             2941.392            2877.459            1457.719 
 408.18             4492.82             3043.3              2859.497            2955.729            2864.169            2933.675            2868.218            1449.52 
 408.08             4643.89             3044.922            2850.049            2955.271            2854.855            2925.991            2858.954            1598.968 
 407.98             4670.84             3048.194            2840.577            2956.386            2845.522            2918.344            2849.672            1622.646 
 407.88             4873.57             3053.427            2831.079            2959.386            2836.169            2910.74             2840.37             1820.142 
 407.78             4810.16             3060.974            2821.559            2964.615            2826.801            2903.182            2831.053            1749.186 
 407.68             4705                3071.23             2812.018            2972.467            2817.418            2895.677            2821.721            1633.77 
 407.58             4903.09             3084.635            2802.453            2983.376            2808.02             2888.224            2812.372            1818.455 
 407.48             4923.62             3101.67             2792.867            2997.822            2798.608            2880.831            2803.01             1821.95 
 407.38             5019.55             3122.883            2783.262            3016.344            2789.185            2873.505            2793.636            1896.667 
 407.28             5128.52             3148.834            2773.639            3039.497            2779.753            2866.249            2784.253            1979.686 
 407.18             5120.32             3180.123            2764                3067.877            2770.314            2859.072            2774.861            1940.197 
 407.08             5122.75             3217.367            2754.345            3102.093            2760.87             2851.977            2765.462            1905.383 
 406.98             5159.36             3261.171            2744.674            3142.748            2751.42             2844.969            2756.057            1898.188 
 406.88             5130.59             3312.187            2734.989            3190.481            2741.967            2838.059            2746.647            1818.403 
 406.78             5138.15             3370.984            2725.289            3245.859            2732.511            2831.25             2737.232            1767.166 
 406.68             5075.07             3438.104            2715.576            3309.412            2723.055            2824.55             2727.815            1636.966 
 406.58             5004.82             3514.011            2705.849            3381.598            2713.6              2817.966            2718.395            1490.808 
 406.48             5009.92             3599.044            2696.108            3462.747            2704.145            2811.504            2708.972            1410.876 
 406.38             5143.34             3693.504            2686.353            3553.148            2694.692            2805.174            2699.548            1449.836 
 406.28             5110.66             3797.462            2676.586            3652.863            2685.245            2798.987            2690.125            1313.198 
 406.18             5107.9              3910.838            2666.809            3761.801            2675.806            2792.951            2680.705            1197.062 
 406.08             5206.22             4033.354            2657.02             3879.672            2666.375            2787.078            2671.288            1172.866 
 405.98             5040.23             4164.473            2647.222            4005.927            2656.958            2781.378            2661.876            875.7568 
 405.88             5190.14             4303.551            2637.413            4139.902            2647.553            2775.864            2652.471            886.5894 
 405.78             5256.58             4449.569            2627.597            4280.57             2638.165            2770.551            2643.073            807.0107 
 405.68             5279.78             4601.303            2617.773            4426.686            2628.798            2765.451            2633.687            678.4766 
 405.58             5459.68             4757.269            2607.943            4576.747            2619.456            2760.582            2624.313            702.4116 
 405.48             5294.36             4915.683            2598.11             4728.955            2610.141            2755.96             2614.955            378.6772 
 405.38             5542.96             5074.673            2588.271            4881.41             2600.859            2751.604            2605.614            468.2871 
 405.28             5524.81             5231.991            2578.432            5031.845            2591.613            2747.535            2596.293            292.8188 
 405.18             5535.61             5385.238            2568.591            5177.834            2582.409            2743.773            2586.995            150.3716 
 405.08             5565.95             5531.85             2558.75             5316.783            2573.252            2740.341            2577.721            34.10059 
 404.98             5727                5669.089            2548.909            5445.932            2564.147            2737.263            2568.475            57.91064 
 404.88             5932.36             5794.303            2539.071            5562.584            2555.102            2734.57             2559.259            138.0571 
 404.78             6003.79             5904.723            2529.239            5663.94             2546.125            2732.294            2550.08             99.06738 
 404.68             6028.22             5997.761            2519.414            5747.371            2537.225            2730.467            2540.94             30.45947 
 404.58             6023.86             6071.089            2509.597            5810.504            2528.41             2729.124            2531.842           -47.229 
 404.48             6198.39             6122.77             2499.789            5851.355            2519.69             2728.302            2522.79             75.62012 
 404.38             6199.63             6151.461            2489.992            5868.523            2511.077            2728.049            2513.787            48.16895 
 404.28             6306.64             6156.417            2480.207            5861.203            2502.584            2728.412            2504.838            150.2231 
 404.18             6337.59             6137.633            2470.435            5829.323            2494.225            2729.443            2495.948            199.957 
 404.08             6382.79             6095.832            2460.678            5773.531            2486.017            2731.199            2487.12             286.958 
 403.98             6195.46             6032.436            2450.937            5695.168            2477.979            2733.74             2478.359            163.0244 
 403.88             6022.87             5949.38             2441.21             5596.065            2470.134            2737.143            2469.668            73.49023 
 403.78             5986.46             5849.094            2431.496            5478.543            2462.508            2741.48             2461.05             137.3662 
 403.68             5916.84             5734.298            2421.795            5345.192            2455.143            2746.839            2452.509            182.542 
 403.58             5807.01             5607.9              2412.107            5198.755            2448.097            2753.318            2444.05             199.1099 
 403.48             5534.8              5472.935            2402.432            5042.063            2441.465            2761.022            2435.678            61.86523 
 403.38             5276.16             5332.354            2392.766            4877.763            2435.407            2770.084            2427.399           -56.19385 
 403.28             5039.68             5189.249            2383.108            4708.519            2430.199            2780.643            2419.214           -149.5688 
 403.18             4964.67             5046.744            2373.457            4536.792            2426.327            2792.864            2411.132           -82.07422 
 403.08             4878.51             4908.149            2363.811            4364.848            2424.629            2806.945            2403.159           -29.63916 
 402.98             4767.07             4777.189            2354.17             4194.777            2426.504            2823.113            2395.304           -10.11914 
 402.88             4555.53             4658.159            2344.534            4028.284            2434.227            2841.671            2387.578           -102.6294 
 402.78             4514.32             4556.532            2334.9              3866.969            2451.311            2862.963            2379.991           -42.2124 
 402.68             4458.51             4479.277            2325.271            3712.128            2482.969            2887.436            2372.556           -20.76758 
 402.58             4281.34             4435.353            2315.644            3564.803            2536.533            2915.66             2365.286           -154.0127 
 402.48             4390.09             4436.026            2306.019            3425.826            2621.704            2948.355            2358.198           -45.93604 
 402.38             4504.22             4494.938            2296.398            3295.672            2750.649            2986.499            2351.313            9.281738 
 402.28             4662.29             4627.604            2286.782            3174.715            2937.264            3031.319            2344.652            34.68652 
 402.18             5145.7              4850.233            2277.175            3063.089            3196.011            3084.416            2338.243            295.4668 
 402.08             5470.36             5177.773            2267.582            2960.748            3539.807            3147.848            2332.118            292.5864 
 401.98             5913.74             5621.083            2258.008            2867.512            3977.094            3224.188            2326.312            292.6577 
 401.88             6438.08             6184.477            2248.457            2783                4509.245            3316.734            2320.869            253.6035 
 401.78             7163.51             6862.021            2238.937            2706.806            5126.761            3429.432            2315.834            301.4883 
 401.68             7928.86             7636.022            2229.456            2638.421            5807.678            3567.029            2311.264            292.8374 
 401.58             8926.85             8476.364            2220.024            2577.282            6516.873            3735.057            2307.223            450.4854 
 401.48             9927.13             9341.617            2210.652            2522.809            7207.272            3939.705            2303.785            585.5127 
 401.38             10707.9             10183.54            2201.351            2474.37             7824.232            4187.947            2301.04             524.3652 
 401.28             11194.4             10950.96            2192.132            2431.375            8309.985            4486.913            2299.084            243.4404 
 401.18             11639.3             11598.7             2183.001            2393.233            8612.65             4843.784            2298.03             40.60449 
 401.08             11964.6             12096.88            2173.962            2359.382            8696.08             5265.292            2298.01            -132.2783 
 400.98             12108.6             12439.46            2165.021            2329.301            8549.041            5756.997            2299.187           -330.8643 
 400.88             12438.6             12647.26            2156.178            2302.486            8188.245            6323.283            2301.786           -208.665 
 400.78             12329               12761.89            2147.44             2278.502            7653.825            6965.742            2306.135           -432.8857 
 400.68             12856.3             12835.84            2138.804            2256.949            6999.567            7682.954            2312.781            20.46191 
 400.58             12763.7             12921.97            2130.279            2237.477            6283.116            8469.453            2322.756           -158.2656 
 400.48             13281.4             13065.15            2121.862            2219.776            5558.523            9314.357            2338.082            216.248 
 400.38             13667.4             13296.95            2113.562            2203.578            4870.094            10201.11            2362.851            370.4531 
 400.28             14118.3             13632.5             2105.381            2188.656            4250.599            11104.33            2405.056            485.7979 
 400.18             14175.1             14071.35            2097.326            2174.822            3719.398            11989.32            2479.789            103.7461 
 400.08             14474.4             14602.43            2089.399            2161.909            3283.574            12811.09            2614.059           -128.0303 
 399.98             14867.5             15214.24            2081.603            2149.783            2940.371            13515.63            2853.271           -346.7402 
 399.88             15574.8             15911.62            2073.943            2138.331            2679.892            14046.06            3269.169           -336.8203 
 399.78             16282.8             16734.08            2066.427            2127.469            2488.834            14350.94            3966.124           -451.2822 
 399.68             17106.6             17773.37            2059.065            2117.128            2352.719            14397.04            5083.668           -666.7656 
 399.58             18981.5             19177.54            2051.865            2107.253            2257.919            14178.43            6789.537           -196.043 
 399.48             21532.6             21132.46            2044.849            2097.817            2192.812            13718.38            9257.997            400.1406 
 399.38             24933.4             23820.98            2038.045            2088.804            2148.146            13062.06            12636.1             1112.418 
 399.28             28358.1             27357.56            2031.493            2080.223            2117.102            12265.87            16988.84            1000.541 
 399.18             32889               31725.01            2025.231            2072.083            2094.884            11385.95            22247.78            1163.994 
 399.08             37928.1             36724.48            2019.309            2064.416            2078.305            10471.23            28168.46            1203.617 
 398.98             43053.1             41958.17            2013.783            2057.26             2065.358            9560.858            34316.04            1094.934 
 398.88             47754.7             46864.93            2008.713            2050.658            2054.827            8683.143            40102.44            889.7734 
 398.78             51111.3             50786.44            2004.149            2044.652            2046.012            7858.521            44849.7             324.8633 
 398.68             53546               53091.66            2000.129            2039.27             2038.516            7100.062            47914.2             454.3438 
 398.58             52597.6             53323.52            1996.682            2034.533            2032.114            6415.177            48831.73           -725.9141 
 398.48             50309.5             51337.89            1993.795            2030.423            2026.654            5806.953            47455.24           -1028.387 
 398.38             46739.4             47351.84            1991.446            2026.909            2022.022            5274.426            44002.82           -612.4453 
 398.28             40674               41874.68            1989.593            2023.948            2018.125            4814.526            38986.86           -1200.676 
 398.18             33995.1             35562.36            1988.17             2021.469            2014.858            4422.043            33068.5            -1567.258 
 398.08             27152.7             29075.8             1987.102            2019.393            2012.119            4090.507            26915.09           -1923.102 
 397.98             20889.2             22974.39            1986.314            2017.642            2009.811            3812.864            21093.01           -2085.189 
 397.88             15774.7             17643.23            1985.736            2016.142            2007.845            3581.651            15994.8            -1868.526 
 397.78             12004.5             13284.34            1985.31             2014.836            2006.151            3389.897            11829.38           -1279.837 
 397.68             9039.42             9928.824            1984.996            2013.678            2004.673            3231.056            8634.406           -889.4043 
 397.58             6825.4              7484.853            1984.761            2012.634            2003.367            3099.27             6323.864           -659.4531 
 397.48             5456.19             5792.587            1984.579            2011.677            2002.199            2989.49             4742.957           -336.397 
 397.38             4468.44             4670.648            1984.435            2010.79             2001.145            2897.367            3714.652           -202.208 
 397.28             3753.42             3952.866            1984.32             2009.96             2000.187            2819.404            3076.273           -199.4458 
 397.18             3170.94             3503.69             1984.223            2009.179            1999.31             2752.75             2695.122           -332.7502 
 397.08             3015.96             3223.376            1984.14             2008.437            1998.502            2695.138            2473.72            -207.416 
 396.98             2769.13             3044.413            1984.069            2007.732            1997.756            2644.814            2346.317           -275.2832 
 396.88             2647.25             2924.117            1984.006            2007.06             1997.065            2600.373            2271.637           -276.8674 
 396.78             2570.81             2837.341            1983.95             2006.418            1996.423            2560.772            2225.578           -266.5308 
 396.68             2402.81             2769.924            1983.901            2005.804            1995.826            2525.197            2194.8             -367.1143 
 396.58             2432.86             2714.226            1983.856            2005.216            1995.269            2493.015            2172.296           -281.366 
 396.48             2452.79             2666.22             1983.817            2004.653            1994.749            2463.745            2154.525           -213.4302 
 396.38             2328.67             2623.718            1983.782            2004.113            1994.263            2436.98             2139.709           -295.0481 
 396.28             2237.38             2585.52             1983.752            2003.596            1993.809            2412.417            2126.954           -348.1399 
 396.18             2279.05             2550.877            1983.724            2003.098            1993.382            2389.8              2115.77            -271.8274 
 396.08             2249.95             2519.28             1983.7              2002.62             1992.982            2368.918            2105.86            -269.3303 
 395.98             2138.55             2490.352            1983.678            2002.16             1992.606            2349.597            2097.022           -351.8018 
 395.88             2151.38             2463.763            1983.658            2001.717            1992.252            2331.672            2089.097           -312.3833 
 395.78             2167.3              2439.266            1983.641            2001.291            1991.918            2315.014            2081.965           -271.9661 
 395.68             2136.88             2416.641            1983.625            2000.879            1991.603            2299.507            2075.524           -279.7607 
 395.58             2094.86             2395.696            1983.61             2000.483            1991.306            2285.05             2069.689           -300.8354 
 395.48             2043.71             2376.271            1983.597            2000.1              1991.024            2271.552            2064.387           -332.561 
 395.38             2119.59             2358.209            1983.585            1999.73             1990.757            2258.924            2059.553           -238.6191 
 395.28             2028.62             2341.39             1983.574            1999.373            1990.504            2247.099            2055.136           -312.7697 
 395.18             2055.3              2325.698            1983.564            1999.027            1990.264            2236.009            2051.089           -270.3977 
 395.08             2136.19             2311.034            1983.554            1998.692            1990.036            2225.596            2047.373           -174.8445 
 394.98             2152.37             2297.315            1983.547            1998.369            1989.82             2215.811            2043.954           -144.9448 
 394.88             2080.58             2284.452            1983.541            1998.058            1989.616            2206.599            2040.801           -203.8721 
 394.78             2080.76             2272.377            1983.536            1997.757            1989.422            2197.919            2037.887           -191.6174 
 394.68             1970.75             2261.028            1983.532            1997.466            1989.237            2189.731            2035.189           -290.2778 
 394.58             1988.83             2250.345            1983.528            1997.183            1989.061            2181.999            2032.685           -261.5148 
 394.48             1937.55             2240.279            1983.524            1996.909            1988.893            2174.691            2030.358           -302.7292 
 394.38             2007.26             2230.777            1983.52             1996.642            1988.731            2167.773            2028.19            -223.5173 
 394.28             2013.86             2221.802            1983.515            1996.383            1988.576            2161.221            2026.168           -207.9415 
 394.18             2037.12             2213.313            1983.511            1996.132            1988.428            2155.008            2024.279           -176.1925 
 394.08             2029.37             2205.276            1983.508            1995.888            1988.287            2149.114            2022.513           -175.9064 
 393.98             2045.38             2197.663            1983.506            1995.651            1988.151            2143.518            2020.859           -152.2826 
 393.88             1913.5              2190.438            1983.504            1995.422            1988.022            2138.197            2019.307           -276.9385 
 393.78             1964.61             2183.578            1983.501            1995.198            1987.898            2133.135            2017.849           -218.9677 
 393.68             2037.53             2177.057            1983.498            1994.98             1987.778            2128.314            2016.478           -139.5266 
 393.58             2039.25             2170.854            1983.495            1994.769            1987.663            2123.722            2015.186           -131.604 
 393.48             2051.22             2164.951            1983.494            1994.564            1987.553            2119.345            2013.97            -113.7312 
 393.38             2013.63             2159.325            1983.492            1994.365            1987.448            2115.168            2012.822           -145.6952 
 393.28             1953.09             2153.961            1983.492            1994.171            1987.347            2111.179            2011.738           -200.8707 
 393.18             2039.16             2148.84             1983.491            1993.982            1987.25             2107.368            2010.712           -109.6803 
 393.08             2009.86             2143.951            1983.49             1993.799            1987.157            2103.724            2009.742           -134.0914 
 392.98             1988.75             2139.28             1983.49             1993.621            1987.068            2100.24             2008.823           -150.53 
 392.88             1991.02             2134.811            1983.49             1993.447            1986.981            2096.902            2007.951           -143.791 
 392.78             1983.49             2130.534            1983.49             1993.278            1986.898            2093.705            2007.123           -147.0444 
