# Supplementary material for: Dataset of emission and excitation spectra, UV–vis absorption spectra, and XPS spectra of graphitic C3N4
Source: Data Brief. 2018 Oct 3;21:501–10. doi: 10.1016/j.dib.2018.09.123 (PMC6199237; doi:10.1016/j.dib.2018.09.123)
Supplement: Supplementary file 2 — Supplementary material [file mmc2.zip › Raw Data/Fig 5/Fig 5b/N2 450íμ fitting-N1s/6#N1s.dat]

B.E.(eV)           Raw Intensity       Peak Sum            Background          Peak 1              Peak 2              Peak 3              Peak 4              difference
 410.48             4019.71             2545.286            2482.314            2512.565            2483.915            2508.043            2487.706            1474.424 
 410.38             3979.62             2540.057            2475.495            2506.741            2477.13             2501.695            2480.977            1439.563 
 410.28             3893.54             2534.87             2468.651            2500.944            2470.321            2495.333            2474.225            1358.67 
 410.18             3782.22             2529.733            2461.781            2495.179            2463.487            2488.96             2467.451            1252.487 
 410.08             3862.97             2524.65             2454.885            2489.45             2456.628            2482.575            2460.652            1338.32 
 409.98             3827.14             2519.629            2447.964            2483.766            2449.745            2476.178            2453.83             1307.511 
 409.88             3771.2              2514.68             2441.016            2478.135            2442.838            2469.771            2446.985            1256.52 
 409.78             3639.34             2509.814            2434.043            2472.567            2435.906            2463.354            2440.118            1129.526 
 409.68             3582.74             2505.044            2427.043            2467.074            2428.948            2456.926            2433.226            1077.696 
 409.58             3742.67             2500.384            2420.015            2461.671            2421.964            2450.487            2426.308            1242.286 
 409.48             3560.31             2495.859            2412.962            2456.38             2414.956            2444.04             2419.369            1064.451 
 409.38             3659.07             2491.491            2405.881            2451.223            2407.922            2437.583            2412.405            1167.579 
 409.28             3661.57             2487.314            2398.774            2446.234            2400.865            2431.12             2405.419            1174.256 
 409.18             3762.22             2483.368            2391.643            2441.45             2393.783            2424.652            2398.411            1278.852 
 409.08             3702.62             2479.7              2384.487            2436.918            2386.68             2418.18             2391.382            1222.92 
 408.98             3626.73             2476.367            2377.306            2432.695            2379.553            2411.704            2384.332            1150.363 
 408.88             3667.11             2473.444            2370.1              2428.853            2372.403            2405.226            2377.26             1193.667 
 408.78             3640.28             2471.015            2362.869            2425.476            2365.232            2398.747            2370.169            1169.265 
 408.68             3641.88             2469.185            2355.615            2422.667            2358.038            2392.267            2363.056            1172.695 
 408.58             3587.94             2468.08             2348.336            2420.552            2350.822            2385.789            2355.924            1119.86 
 408.48             3615.6              2467.846            2341.032            2419.274            2343.584            2379.313            2348.772            1147.754 
 408.38             3546                2468.662            2333.706            2419.012            2336.326            2372.841            2341.601            1077.338 
 408.28             3625.14             2470.73             2326.354            2419.965            2329.046            2366.374            2334.41             1154.41 
 408.18             3666.15             2474.288            2318.98             2422.369            2321.746            2359.913            2327.201            1191.862 
 408.08             3530.57             2479.606            2311.584            2426.494            2314.427            2353.463            2319.975            1050.964 
 407.98             3681.01             2486.985            2304.164            2432.639            2307.087            2347.021            2312.731            1194.025 
 407.88             3755.39             2496.778            2296.723            2441.154            2299.729            2340.593            2305.471            1258.612 
 407.78             3866.75             2509.363            2289.262            2452.415            2292.356            2334.181            2298.198            1357.387 
 407.68             3810.66             2525.155            2281.782            2466.835            2284.967            2327.789            2290.911            1285.505 
 407.58             3792.5              2544.599            2274.284            2484.858            2277.564            2321.417            2283.612            1247.901 
 407.48             3734.63             2568.158            2266.766            2506.942            2270.146            2315.068            2276.3              1166.472 
 407.38             3871.95             2596.342            2259.23             2533.595            2262.714            2308.745            2268.977            1275.608 
 407.28             3897.27             2629.644            2251.676            2565.309            2255.27             2302.45             2261.644            1267.626 
 407.18             3863.01             2668.564            2244.106            2602.58             2247.814            2296.188            2254.302            1194.446 
 407.08             4067.51             2713.588            2236.52             2645.889            2240.348            2289.96             2246.951            1353.922 
 406.98             4133.19             2765.148            2228.92             2695.669            2232.874            2283.771            2239.594            1368.042 
 406.88             3948.4              2823.686            2221.307            2752.353            2225.393            2277.627            2232.234            1124.714 
 406.78             3953.45             2889.513            2213.679            2816.252            2217.904            2271.528            2224.868            1063.937 
 406.68             3976.74             2962.876            2206.038            2887.607            2210.409            2265.478            2217.498            1013.864 
 406.58             3958                3043.907            2198.384            2966.545            2202.908            2259.48             2210.125            914.093 
 406.48             4020.55             3132.577            2190.716            3053.036            2195.402            2253.539            2202.749            887.9729 
 406.38             4119.3              3228.801            2183.037            3146.986            2187.894            2247.661            2195.372            890.499 
 406.28             3984.71             3332.236            2175.347            3248.047            2180.384            2241.851            2187.996            652.4739 
 406.18             3919.75             3442.387            2167.646            3355.719            2172.873            2236.112            2180.621            477.3628 
 406.08             4066.38             3558.564            2159.932            3469.306            2165.361            2230.448            2173.246            507.8162 
 405.98             4105.58             3679.84             2152.209            3587.875            2157.851            2224.867            2165.875            425.7402 
 405.88             4050.22             3805.202            2144.478            3710.403            2150.344            2219.377            2158.51             245.0183 
 405.78             4050.26             3933.315            2136.737            3835.549            2142.844            2213.983            2151.15             116.9448 
 405.68             4158.56             4062.684            2128.987            3961.809            2135.348            2208.691            2143.797            95.87573 
 405.58             4147.78             4191.63             2121.23             4087.494            2127.862            2203.511            2136.455           -43.85059 
 405.48             4317.4              4318.256            2113.467            4210.698            2120.386            2198.449            2129.122           -.855957 
 405.38             4248.83             4440.638            2105.699            4329.486            2112.926            2193.519            2121.804           -191.8076 
 405.28             4326.5              4556.604            2097.927            4441.675            2105.482            2188.728            2114.501           -230.1045 
 405.18             4400.44             4663.946            2090.151            4545.041            2098.057            2184.086            2107.215           -263.5063 
 405.08             4769.44             4760.426            2082.373            4637.335            2090.654            2179.607            2099.949            9.01416 
 404.98             4850.5              4843.836            2074.597            4716.334            2083.281            2175.304            2092.709            6.664063 
 404.88             4787.19             4912.185            2066.826            4780.027            2075.943            2171.195            2085.497           -124.9946 
 404.78             4807.62             4963.638            2059.058            4826.564            2068.64             2167.291            2078.315           -156.0176 
 404.68             4964.6              4996.756            2051.294            4854.484            2061.378            2163.609            2071.166           -32.15576 
 404.58             5111.39             5010.558            2043.537            4862.785            2054.163            2160.167            2064.053            100.8325 
 404.48             5201.78             5004.614            2035.788            4851.015            2047.001            2156.983            2056.98             197.1655 
 404.38             5125.15             4979.068            2028.05             4819.285            2039.898            2154.082            2049.951            146.082 
 404.28             5039.83             4934.631            2020.321            4768.28             2032.861            2151.484            2042.969            105.1992 
 404.18             4753.47             4872.533            2012.601            4699.197            2025.894            2149.211            2036.033           -119.0625 
 404.08             4735.08             4794.427            2004.888            4613.653            2019.003            2147.289            2029.146           -59.34668 
 403.98             4662.32             4702.314            1997.182            4513.61             2012.196            2145.744            2022.309           -39.99463 
 403.88             4657.82             4598.32             1989.482            4401.144            2005.483            2144.612            2015.527            59.49951 
 403.78             4412.07             4484.754            1981.789            4278.514            1998.877            2143.927            2008.802           -72.68408 
 403.68             4301.68             4363.917            1974.101            4147.965            1992.388            2143.728            2002.138           -62.23633 
 403.58             4197.42             4238.07             1966.417            4011.695            1986.033            2144.056            1995.535           -40.65039 
 403.48             3941.14             4109.423            1958.735            3871.839            1979.83             2144.96             1989               -168.283 
 403.38             3873.9              3979.945            1951.055            3730.275            1973.805            2146.497            1982.534           -106.0449 
 403.28             3860.87             3851.575            1943.376            3588.842            1967.99             2148.727            1976.143            9.29541 
 403.18             3793.88             3726.06             1935.698            3449.158            1962.443            2151.719            1969.833            67.81958 
 403.08             3606.6              3605.001            1928.02             3312.646            1957.249            2155.553            1963.612            1.599121 
 402.98             3362.15             3489.905            1920.342            3180.566            1952.566            2160.313            1957.484           -127.7549 
 402.88             3237.99             3382.122            1912.66             3053.858            1948.682            2166.106            1951.456           -144.1316 
 402.78             3105.47             3283.153            1904.975            2933.375            1946.124            2173.044            1945.536           -177.6833 
 402.68             3067.95             3194.714            1897.285            2819.73             1945.844            2181.26             1939.734           -126.7637 
 402.58             2972.1              3119.052            1889.59             2713.353            1949.497            2190.912            1934.061           -146.9524 
 402.48             2990.71             3059.375            1881.89             2614.521            1959.82             2202.175            1928.529           -68.66553 
 402.38             2873.57             3020.301            1874.185            2523.268            1981.15             2215.283            1923.154           -146.7305 
 402.28             2973.07             3008.501            1866.475            2439.57             2019.904            2230.501            1917.952           -35.4314 
 402.18             3071.13             3033.089            1858.761            2363.253            2085.012            2248.166            1912.942            38.04053 
 402.08             3123.65             3105.742            1851.046            2294.043            2187.978            2268.711            1908.146            17.90771 
 401.98             3321.33             3240.161            1843.329            2231.596            2342.27             2292.692            1903.589            81.16943 
 401.88             3530.55             3450.889            1835.614            2175.462            2562.088            2320.879            1899.301            79.66064 
 401.78             3921.62             3750.693            1827.903            2125.198            2859.616            2354.275            1895.316            170.9268 
 401.68             4145.1              4147.486            1820.202            2080.319            3241.859            2394.243            1891.672           -2.38623 
 401.58             4823.28             4640.717            1812.514            2040.331            3706.897            2442.616            1888.414            182.563 
 401.48             5313.48             5218.093            1804.846            2004.754            4240.47             2501.813            1885.595            95.38672 
 401.38             5968.01             5854.692            1797.205            1973.094            4814.869            2575.065            1883.278            113.3179 
 401.28             6588.03             6512.495            1789.598            1944.909            5388.406            2666.439            1881.534            75.53516 
 401.18             7009.93             7144.352            1782.033            1919.775            5909.199            2781.025            1880.451           -134.4214 
 401.08             7251.21             7699.816            1774.515            1897.299            6320.963            2924.965            1880.133           -448.606 
 400.98             7881.96             8133.95             1767.047            1877.123            6571.909            3105.336            1880.722           -251.9902 
 400.88             8323.96             8419.211            1759.637            1858.923            6626.551            3330.208            1882.439           -95.25098 
 400.78             8307.82             8554.852            1752.29             1842.417            6475.737            3607.935            1885.633           -247.0313 
 400.68             8370.71             8570.16             1745.007            1827.352            6140.097            3946.816            1890.915           -199.4502 
 400.58             8262.87             8517.059            1737.788            1813.506            5663.188            4354.322            1899.406           -254.1885 
 400.48             8398.8              8458                1730.634            1800.691            5100.024            4836.024            1913.162           -59.2002 
 400.38             8567.08             8454.896            1723.545            1788.742            4505.682            5395.174            1935.934            112.1846 
 400.28             8695.18             8561.5              1716.525            1777.526            3928.623            6030.627            1974.3              133.6797 
 400.18             9055.7              8818.866            1709.576            1766.931            3405.211            6736.046            2039.406            236.834 
 400.08             9541.38             9253.975            1702.702            1756.864            2957.829            7498.078            2149.308            287.4053 
 399.98             10044.3             9880.771            1695.908            1747.253            2595.478            8294.007            2331.757            163.5283 
 399.88             10966.8             10704.05            1689.201            1738.039            2315.858            9090.309            2627.45             262.7471 
 399.78             11946               11722.3             1682.592            1729.179            2109.573            9839.244            3092.079            223.7012 
 399.68             13545.2             12933.28            1676.092            1720.643            1963.299            10480.54            3797.074            611.9229 
 399.58             15171               14340.59            1669.719            1712.414            1862.945            10947.56            4826.82             830.4131 
 399.48             17041.5             15961.56            1663.491            1704.482            1795.713            11181.23            6270.615            1079.938 
 399.38             18772.7             17835.07            1657.431            1696.846            1751.092            11147.98            8211.449            937.625 
 399.28             21174.2             20012.81            1651.558            1689.508            1721.233            10851.69            10705.05            1161.387 
 399.18             24190.1             22538.12            1645.898            1682.48             1700.639            10332.49            13760.2             1651.982 
 399.08             26940.5             25410.49            1640.486            1675.785            1685.715            9652.433            17318.02            1530.01 
 398.98             29713               28552.44            1635.353            1669.443            1674.24             8878.031            21236.78            1160.564 
 398.88             32237               31797.99            1630.529            1663.478            1664.908            8066.856            25294.33            439.0117 
 398.78             34787.7             34893.84            1626.044            1657.912            1656.993            7263.901            29193.16           -106.1367 
 398.68             37683.3             37530.96            1621.926            1652.768            1650.109            6500.722            32593.14            152.3398 
 398.58             38782.4             39388.35            1618.207            1648.074            1644.062            5797.81             35153.02           -605.9492 
 398.48             39988.4             40190.12            1614.901            1643.839            1638.74             5167.154            36585.09           -201.7188 
 398.38             39194.8             39767.69            1612.019            1640.072            1634.083            4613.539            36716.05           -572.8906 
 398.28             37972.8             38103.93            1609.555            1636.763            1630.039            4137.271            35528.53           -131.1328 
 398.18             35747.6             35340.51            1607.495            1633.895            1626.562            3734.74             33167.8             407.0898 
 398.08             32585.3             31740.73            1605.813            1631.441            1623.605            3399.759            29903.37            844.5664 
 397.98             27553.8             27633.39            1604.475            1629.364            1621.115            3124.668            26071.66           -79.58594 
 397.88             23759.1             23351.65            1603.426            1627.607            1619.021            2900.874            22014.43            407.4473 
 397.78             19513.2             19196.19            1602.622            1626.125            1617.266            2720.078            18040.59            317.0059 
 397.68             15430.1             15399.61            1602.018            1624.87             1615.794            2574.423            14390.57            30.49316 
 397.58             12097               12112.44            1601.567            1623.795            1614.55             2456.917            11221.88           -15.43945 
 397.48             9310.91             9403.829            1601.232            1622.861            1613.488            2361.622            8609.555           -92.91895 
 397.38             7271.15             7270.481            1600.983            1622.037            1612.571            2283.576            6555.248            .668457 
 397.28             5666.29             5661.024            1600.797            1621.297            1611.77             2218.898            5011.451            5.265625 
 397.18             4417.35             4493.901            1600.657            1620.625            1611.061            2164.549            3899.636           -76.55078 
 397.08             3783.37             3677.301            1600.547            1620.004            1610.426            2118.214            3130.299            106.0693 
 396.98             3147.04             3123.402            1600.462            1619.426            1609.854            2078.172            2617.337            23.6377 
 396.88             2721.42             2756.234            1600.394            1618.883            1609.334            2043.111            2286.088           -34.81445 
 396.78             2350.94             2516.143            1600.338            1618.371            1608.858            2012.091            2077.838           -165.2031 
 396.68             2228.39             2358.954            1600.291            1617.883            1608.419            1984.4              1949.125           -130.5642 
 396.58             2071.75             2253.997            1600.25             1617.418            1608.013            1959.502            1869.815           -182.2466 
 396.48             2054.19             2181.114            1600.215            1616.973            1607.636            1936.994            1820.157           -126.9243 
 396.38             1903.35             2127.625            1600.185            1616.548            1607.287            1916.539            1787.807           -224.2745 
 396.28             1887.31             2085.955            1600.158            1616.139            1606.961            1897.884            1765.446           -198.645 
 396.18             1871.69             2051.694            1600.135            1615.747            1606.656            1880.817            1748.878           -180.0039 
 396.08             1788.54             2022.334            1600.114            1615.371            1606.371            1865.158            1735.776           -233.7938 
 395.98             1799.41             1996.463            1600.096            1615.008            1606.105            1850.761            1724.877           -197.0531 
 395.88             1718.66             1973.245            1600.079            1614.659            1605.854            1837.485            1715.485           -254.5852 
 395.78             1809.73             1952.187            1600.064            1614.322            1605.619            1825.222            1707.217           -142.4572 
 395.68             1734.34             1932.959            1600.052            1613.998            1605.398            1813.872            1699.845           -198.6188 
 395.58             1714.45             1915.321            1600.041            1613.686            1605.19             1803.349            1693.218           -200.871 
 395.48             1637.07             1899.093            1600.031            1613.384            1604.994            1793.577            1687.23            -262.0231 
 395.38             1737.69             1884.112            1600.021            1613.092            1604.808            1784.481            1681.794           -146.422 
 395.28             1690.88             1870.255            1600.013            1612.81             1604.633            1776.005            1676.846           -179.3746 
 395.18             1711.76             1857.409            1600.006            1612.538            1604.468            1768.093            1672.329           -145.6492 
 395.08             1704.26             1845.478            1600                1612.275            1604.312            1760.699            1668.195           -141.2181 
 394.98             1655.5              1834.379            1599.996            1612.021            1604.164            1753.779            1664.403           -178.8793 
 394.88             1602.9              1824.029            1599.992            1611.775            1604.024            1747.291            1660.915           -221.129 
 394.78             1676.61             1814.363            1599.988            1611.536            1603.891            1741.201            1657.7             -137.7533 
 394.68             1696.07             1805.323            1599.985            1611.305            1603.764            1735.478            1654.73            -109.2531 
 394.58             1612.93             1796.855            1599.983            1611.082            1603.644            1730.094            1651.983           -183.925 
 394.48             1538.06             1788.913            1599.981            1610.865            1603.53             1725.024            1649.437           -250.853 
 394.38             1679.89             1781.449            1599.979            1610.654            1603.42             1720.24             1647.07            -101.5586 
 394.28             1698.68             1774.427            1599.977            1610.449            1603.316            1715.724            1644.869           -75.74719 
 394.18             1703.58             1767.815            1599.976            1610.252            1603.218            1711.456            1642.818           -64.23462 
 394.08             1563.22             1761.579            1599.977            1610.061            1603.125            1707.42             1640.905           -198.3593 
 393.98             1569.52             1755.693            1599.977            1609.874            1603.035            1703.599            1639.116           -186.1731 
 393.88             1574.9              1750.127            1599.977            1609.693            1602.949            1699.975            1637.441           -175.2269 
 393.78             1567.44             1744.859            1599.976            1609.516            1602.866            1696.536            1635.87            -177.4192 
 393.68             1661.09             1739.869            1599.976            1609.344            1602.787            1693.271            1634.395           -78.77881 
 393.58             1581.31             1735.137            1599.976            1609.176            1602.711            1690.168            1633.009           -153.8273 
 393.48             1634.26             1730.647            1599.975            1609.013            1602.638            1687.217            1631.705           -96.38733 
 393.38             1555.07             1726.381            1599.975            1608.855            1602.568            1684.407            1630.477           -171.3107 
 393.28             1573.93             1722.323            1599.975            1608.7              1602.5              1681.73             1629.317           -148.3927 
 393.18             1610.08             1718.46             1599.974            1608.549            1602.435            1679.177            1628.222           -108.3804 
 393.08             1594.15             1714.781            1599.974            1608.402            1602.372            1676.741            1627.187           -120.6313 
 392.98             1585.21             1711.275            1599.973            1608.259            1602.311            1674.416            1626.207           -126.0652 
 392.88             1586.9              1707.928            1599.972            1608.118            1602.253            1672.194            1625.279           -121.0284 
 392.78             1647.22             1704.733            1599.971            1607.982            1602.196            1670.069            1624.399           -57.51282 
 392.68             1602.63             1701.68             1599.97             1607.849            1602.142            1668.036            1623.564           -99.04993 
 392.58             1640.43             1698.761            1599.97             1607.719            1602.09             1666.091            1622.771           -58.33093 
 392.48             1599.97             1695.969            1599.97             1607.593            1602.04             1664.228            1622.018           -95.99939 
