# Supplementary material for: Dataset of emission and excitation spectra, UV–vis absorption spectra, and XPS spectra of graphitic C3N4
Source: Data Brief. 2018 Oct 3;21:501–10. doi: 10.1016/j.dib.2018.09.123 (PMC6199237; doi:10.1016/j.dib.2018.09.123)
Supplement: Supplementary file 2 — Supplementary material [file mmc2.zip › Raw Data/Fig 5/Fig 5b/N2 450íμ fitting-N1s/6#N1s.par]

              Peak          Position (eV) Area          FWHM (eV)     %GL (%)
               0            404.550       9492.480      2.900         19
               1            400.900       6272.229      1.160         9
               2            399.440       19857.350     1.550         55
               3            398.420       47032.630     1.220         6
