# Supplementary material for: Dataset of emission and excitation spectra, UV–vis absorption spectra, and XPS spectra of graphitic C3N4
Source: Data Brief. 2018 Oct 3;21:501–10. doi: 10.1016/j.dib.2018.09.123 (PMC6199237; doi:10.1016/j.dib.2018.09.123)
Supplement: Supplementary file 2 — Supplementary material [file mmc2.zip › Raw Data/Fig 5/Fig 5b/N2 500íμ fitting-N1s/7#N1s.dat]

B.E.(eV)           Raw Intensity       Peak Sum            Background          Peak 1              Peak 2              Peak 3              Peak 4              difference
 410.78             4195.37             2736.241            2674.121            2700.444            2676.423            2702.881            2678.857            1459.129 
 410.68             4095.19             2730.775            2667.183            2694.335            2669.533            2696.459            2671.998            1364.415 
 410.58             3977.79             2725.342            2660.219            2688.241            2662.618            2690.026            2665.114            1252.448 
 410.48             4029.52             2719.942            2653.227            2682.163            2655.677            2683.579            2658.205            1309.578 
 410.38             3937.12             2714.582            2646.208            2676.105            2648.711            2677.121            2651.271            1222.538 
 410.28             3971.92             2709.265            2639.162            2670.071            2641.719            2670.65             2644.311            1262.655 
 410.18             4014.88             2703.998            2632.089            2664.067            2634.701            2664.169            2637.327            1310.882 
 410.08             3891.73             2698.789            2624.989            2658.1              2627.66             2657.678            2630.319            1192.941 
 409.98             3992.2              2693.645            2617.863            2652.176            2620.593            2651.178            2623.286            1298.555 
 409.88             4077.31             2688.576            2610.709            2646.305            2613.501            2644.669            2616.229            1388.734 
 409.78             4027.66             2683.597            2603.532            2640.5              2606.388            2638.155            2609.15             1344.063 
 409.68             3935.06             2678.722            2596.329            2634.773            2599.251            2631.635            2602.049            1256.338 
 409.58             3831.1              2673.968            2589.1              2629.143            2592.091            2625.11             2594.925            1157.132 
 409.48             3868.1              2669.355            2581.845            2623.628            2584.907            2618.579            2587.777            1198.745 
 409.38             3819.24             2664.914            2574.563            2618.256            2577.698            2612.044            2580.606            1154.326 
 409.28             3890.41             2660.675            2567.255            2613.058            2570.467            2605.505            2573.411            1229.735 
 409.18             3838.18             2656.684            2559.923            2608.078            2563.213            2598.967            2566.195            1181.496 
 409.08             3896.51             2652.989            2552.564            2603.363            2555.936            2592.426            2558.956            1243.521 
 408.98             3847.51             2649.652            2545.182            2598.974            2548.638            2585.887            2551.697            1197.858 
 408.88             3855.27             2646.751            2537.774            2594.987            2541.319            2579.351            2544.416            1208.519 
 408.78             3894.59             2644.377            2530.342            2591.491            2533.978            2572.818            2537.115            1250.213 
 408.68             3752.95             2642.638            2522.886            2588.593            2526.618            2566.292            2529.794            1110.312 
 408.58             3873.78             2641.664            2515.406            2586.421            2519.236            2559.771            2522.452            1232.116 
 408.48             3845.64             2641.605            2507.902            2585.125            2511.835            2553.258            2515.091            1204.035 
 408.38             3869.42             2642.647            2500.375            2584.887            2504.415            2546.757            2507.711            1226.773 
 408.28             3774.12             2644.996            2492.825            2585.912            2496.978            2540.268            2500.314            1129.125 
 408.18             3757.54             2648.888            2485.252            2588.435            2489.521            2533.792            2492.897            1108.652 
 408.08             3840.15             2654.597            2477.656            2592.726            2482.046            2527.332            2485.463            1185.553 
 407.98             4088.79             2662.424            2470.039            2599.084            2474.555            2520.889            2478.012            1426.366 
 407.88             4002.78             2672.719            2462.402            2607.857            2467.05             2514.47             2470.548            1330.062 
 407.78             4014.25             2685.849            2454.746            2619.41             2459.532            2508.076            2463.07             1328.401 
 407.68             4125.2              2702.218            2447.072            2634.143            2452.001            2501.71             2455.579            1422.983 
 407.58             4047.63             2722.254            2439.38             2652.483            2444.46             2495.375            2448.076            1325.375 
 407.48             4140.02             2746.399            2431.67             2674.866            2436.908            2489.073            2440.563            1393.621 
 407.38             4207.17             2775.133            2423.944            2701.771            2429.347            2482.808            2433.04             1432.037 
 407.28             4223.8              2808.914            2416.203            2733.652            2421.778            2476.584            2425.509            1414.885 
 407.18             4263.24             2848.199            2408.447            2770.962            2414.204            2470.406            2417.97             1415.041 
 407.08             4321.52             2893.422            2400.678            2814.13             2406.624            2464.275            2410.425            1428.098 
 406.98             4254.65             2944.958            2392.896            2863.53             2399.042            2458.198            2402.876            1309.692 
 406.88             4191.52             3003.182            2385.1              2919.528            2391.456            2452.177            2395.322            1188.338 
 406.78             4360.04             3068.339            2377.292            2982.367            2383.868            2446.215            2387.764            1291.701 
 406.68             4156.11             3140.601            2369.472            3052.213            2376.281            2440.32             2380.204            1015.509 
 406.58             4129.51             3220.025            2361.639            3129.117            2368.692            2434.492            2372.64             909.4851 
 406.48             4215.05             3306.507            2353.794            3212.971            2361.105            2428.738            2365.074            908.5427 
 406.38             4239.29             3399.885            2345.937            3303.604            2353.521            2423.064            2357.508            839.4045 
 406.28             4313.38             3499.752            2338.069            3400.602            2345.941            2417.475            2349.942            813.6279 
 406.18             4298.22             3605.551            2330.192            3503.402            2338.368            2411.979            2342.378            692.6689 
 406.08             4277.13             3716.547            2322.306            3611.26             2330.805            2406.582            2334.818            560.5833 
 405.98             4208.02             3831.774            2314.411            3723.203            2323.251            2401.29             2327.262            376.2461 
 405.88             4313.07             3950.197            2306.506            3838.185            2315.709            2396.112            2319.711            362.8726 
 405.78             4384.94             4070.481            2298.594            3954.86             2308.182            2391.055            2312.167            314.4585 
 405.68             4357.45             4191.152            2290.675            4071.744            2300.673            2386.13             2304.632            166.2979 
 405.58             4510.99             4310.567            2282.75             4187.182            2293.184            2381.346            2297.107            200.4233 
 405.48             4567.64             4426.898            2274.821            4299.333            2285.72             2376.713            2289.595            140.7422 
 405.38             4599.3              4538.303            2266.889            4406.342            2278.285            2372.245            2282.099            60.99658 
 405.28             4816.62             4642.733            2258.955            4506.142            2270.882            2367.953            2274.62             173.8872 
 405.18             4773.37             4738.128            2251.021            4596.657            2263.517            2363.854            2267.162            35.24219 
 405.08             4806                4822.437            2243.088            4675.818            2256.194            2359.959            2259.728           -16.43652 
 404.98             4810.49             4893.671            2235.156            4741.621            2248.917            2356.284            2252.317           -83.18066 
 404.88             5011.75             4950.099            2227.227            4792.303            2241.694            2352.848            2244.934            61.65137 
 404.78             5131.65             4990.188            2219.302            4826.313            2234.529            2349.668            2237.582            141.4624 
 404.68             5072.86             5012.821            2211.384            4842.506            2227.432            2346.768            2230.265            60.03857 
 404.58             4970.98             5017.344            2203.471            4840.198            2220.409            2344.167            2222.984           -46.36377 
 404.48             5043.82             5003.633            2195.565            4819.235            2213.466            2341.886            2215.741            40.18652 
 404.38             5170.45             4972.096            2187.666            4779.985            2206.615            2339.955            2208.539            198.3545 
 404.28             5176.75             4923.65             2179.776            4723.327            2199.865            2338.403            2201.383            253.0996 
 404.18             4931.87             4859.653            2171.895            4650.573            2193.23             2337.26             2194.276            72.2168 
 404.08             4713.1              4781.81             2164.022            4563.376            2186.722            2336.558            2187.218           -68.70947 
 403.98             4642.57             4692.089            2156.153            4463.651            2180.356            2336.331            2180.21            -49.51904 
 403.88             4597.67             4592.542            2148.291            4353.375            2174.156            2336.626            2173.256            5.128418 
 403.78             4578.51             4485.355            2140.433            4234.651            2168.155            2337.486            2166.36             93.1543 
 403.68             4336.24             4372.7              2132.58             4109.548            2162.403            2338.964            2159.526           -36.45996 
 403.58             4256.62             4256.712            2124.731            3980.057            2156.978            2341.115            2152.755           -9.179688E-02 
 403.48             4058.37             4139.511            2116.884            3848.1              2152.01             2344                2146.053           -81.14063 
 403.38             3932.41             4023.075            2109.039            3715.349            2147.722            2347.697            2139.423           -90.66504 
 403.28             3880.69             3909.484            2101.193            3583.428            2144.48             2352.284            2132.872           -28.79419 
 403.18             3628.03             3800.861            2093.348            3453.755            2142.893            2357.854            2126.404           -172.8313 
 403.08             3640.37             3699.525            2085.501            3327.562            2143.932            2364.509            2120.025           -59.15479 
 402.98             3598.91             3608.186            2077.652            3205.931            2149.104            2372.364            2113.744           -9.275635 
 402.88             3485.94             3530.062            2069.802            3089.649            2160.685            2381.564            2107.57            -44.12183 
 402.78             3373.47             3469.282            2061.95             2979.424            2181.93             2392.264            2101.513           -95.81177 
 402.68             3441.3              3431.026            2054.095            2875.748            2217.334            2404.645            2095.584            10.27368 
 402.58             3163.45             3421.744            2046.238            2778.944            2272.793            2418.925            2089.796           -258.2939 
 402.48             3275.65             3449.176            2038.377            2689.199            2355.593            2435.355            2084.161           -173.5256 
 402.38             3334.81             3522.228            2030.514            2606.491            2474.313            2454.269            2078.698           -187.418 
 402.28             3434.45             3650.384            2022.65             2530.746            2638.101            2476.061            2073.426           -215.9343 
 402.18             3766.05             3842.832            2014.786            2461.763            2855.816            2501.244            2068.367           -76.78174 
 402.08             3921.57             4107.168            2006.927            2399.255            3134.651            2530.493            2063.55            -185.5979 
 401.98             4252.83             4447.711            1999.075            2342.88             3478.365            2564.689            2059.003           -194.8813 
 401.88             4756.95             4864.324            1991.234            2292.204            3885.997            2605.062            2054.764           -107.3735 
 401.78             5243.62             5350.37             1983.411            2246.811            4349.693            2653.227            2050.873           -106.75 
 401.68             5887.94             5892.289            1975.611            2206.247            4854.131            2711.366            2047.377           -4.348633 
 401.58             6470.42             6469.524            1967.842            2170.059            5376.275            2782.381            2044.334            .8959961 
 401.48             7321.84             7055.401            1960.111            2137.807            5886.099            2870.026            2041.802            266.4385 
 401.38             7832.01             7619.983            1952.428            2109.046            6349.164            2979.195            2039.863            212.0264 
 401.28             8225.45             8132.164            1944.8              2083.375            6728.724            3115.866            2038.599            93.28613 
 401.18             8977.13             8564.721            1937.23             2060.41             6990.629            3287.26             2038.112            412.4092 
 401.08             9112.56             8899.462            1929.729            2039.806            7108.559            3501.747            2038.537            213.0977 
 400.98             9076.31             9132.361            1922.298            2021.242            7069.456            3768.504            2040.052           -56.05176 
 400.88             9103.28             9276.643            1914.937            2004.425            6876.662            4097.43             2042.936           -173.3623 
 400.78             9321.22             9360.938            1907.647            1989.101            6549.114            4497.994            2047.669           -39.71875 
 400.68             9326.79             9424.549            1900.431            1975.051            6116.962            4978.686            2055.143           -97.75879 
 400.58             9354.79             9511.075            1893.289            1962.08             5615.926            5545.869            2067.068           -156.2852 
 400.48             9668.73             9662.889            1886.224            1950.025            5082.478            6202.352            2086.705            5.841797 
 400.38             9977.94             9917.454            1879.237            1938.743            4549.409            6946.836            2120.178            60.48633 
 400.28             10217.4             10304.86            1872.334            1928.123            4044.204            7771.088            2178.443           -87.45508 
 400.18             10779.4             10847.38            1865.517            1918.065            3586.871            8658.734            2280.259           -67.97656 
 400.08             11884.1             11560.37            1858.794            1908.496            3189.65             9582.583            2456.021            323.7324 
 399.98             12706.1             12453.95            1852.177            1899.359            2857.618            10501.54            2751.969            252.1455 
 399.88             13699.7             13537.12            1845.675            1890.607            2589.543            11359.66            3234.337            162.583 
 399.78             15219.8             14820.45            1839.3              1882.206            2380.137            12085.74            3990.268            399.3525 
 399.68             17026.9             16323.92            1833.07             1874.138            2221.377            12602.75            5124.865            702.9766 
 399.58             18663.5             18084.69            1827.005            1866.392            2104.161            12844.41            6750.742            578.8145 
 399.48             20851.4             20159.13            1821.123            1858.964            2019.523            12775.71            8968.298            692.2715 
 399.38             23461.4             22612.52            1815.45             1851.857            1959.353            12405.79            11841.87            848.8809 
 399.28             26394.4             25481.39            1810.015            1845.087            1916.946            11784.46            15364.95            913.0098 
 399.18             29385.6             28730.96            1804.851            1838.674            1887.014            10984.81            19435.01            654.6406 
 399.08             32505.5             32218.42            1799.991            1832.64             1865.614            10083.06            23837.09            287.0762 
 398.98             35721.5             35681.98            1795.47             1827.014            1849.951            9145.201            28246.22            39.51953 
 398.88             38654.9             38767.23            1791.325            1821.823            1838.117            8220.846            32260.42           -112.3281 
 398.78             40517.7             41071.93            1787.589            1817.095            1828.877            7345.359            35443.36           -554.2305 
 398.68             42059               42224.61            1784.282            1812.846            1821.442            6541.302            37401.87           -165.6133 
 398.58             41891.5             41971.08            1781.421            1809.09             1815.33             5821.472            37869.45           -79.58203 
 398.48             40224.9             40250.02            1779.006            1805.822            1810.239            5191.345            36779.64           -25.125 
 398.38             37164.8             37212.88            1777.018            1803.02             1805.968            4650.156            34284.79           -48.08203 
 398.28             33230.4             33182.77            1775.422            1800.647            1802.377            4193.563            30712.45            47.62891 
 398.18             28514.7             28571.91            1774.176            1798.658            1799.356            3814.171            26482.25           -57.21094 
 398.08             23869.8             23801.64            1773.227            1796.998            1796.812            3502.903            22024.61            68.16406 
 397.98             19131.2             19240.68            1772.524            1795.614            1794.663            3250.062            17717.91           -109.4805 
 397.88             14662.8             15158.63            1772.013            1794.451            1792.836            3045.831            13841.54           -495.8252 
 397.78             11117.8             11717.13            1771.645            1793.458            1791.266            2881.299            10566.04           -599.3291 
 397.68             8394.38             8969.356            1771.381            1792.595            1789.9              2748.506            7952.499           -574.9766 
 397.58             6533.81             6883.234            1771.191            1791.829            1788.697            2640.691            5975.59            -349.4238 
 397.48             5136.81             5371.75             1771.054            1791.139            1787.628            2552.338            4553.806           -234.9395 
 397.38             4037.6              4321.033            1770.954            1790.508            1786.667            2478.988            3577.731           -283.4326 
 397.28             3426.51             3616.834            1770.879            1789.923            1785.796            2417.255            2936.497           -190.3237 
 397.18             2939.86             3157.821            1770.823            1789.375            1785.001            2364.545            2531.366           -217.9607 
 397.08             2570.67             2863.232            1770.779            1788.86             1784.273            2318.916            2283.521           -292.562 
 396.98             2416.89             2673.852            1770.745            1788.37             1783.602            2278.938            2135.176           -256.9617 
 396.88             2283.4              2549.058            1770.717            1787.905            1782.981            2243.519            2046.805           -265.658 
 396.78             2139.95             2462.894            1770.696            1787.461            1782.406            2211.876            1993.237           -322.9436 
 396.68             2085.57             2399.53             1770.678            1787.036            1781.871            2183.408            1959.249           -313.9597 
 396.58             2084.25             2349.783            1770.664            1786.63             1781.373            2157.651            1936.121           -265.5327 
 396.48             2007.07             2308.522            1770.654            1786.241            1780.91             2134.248            1919.084           -301.452 
 396.38             1974.56             2272.899            1770.646            1785.867            1780.476            2112.891            1905.601           -298.3389 
 396.28             1980.42             2241.367            1770.64             1785.509            1780.071            2093.347            1894.361           -260.9471 
 396.18             1812.39             2213.032            1770.637            1785.165            1779.692            2075.412            1884.674           -400.6422 
 396.08             1852.15             2187.336            1770.634            1784.832            1779.335            2058.913            1876.158           -335.1864 
 395.98             1866.03             2163.907            1770.632            1784.512            1778.999            2043.705            1868.587           -297.8772 
 395.88             1836.16             2142.447            1770.631            1784.203            1778.683            2029.65             1861.804           -306.287 
 395.78             1839.38             2122.736            1770.631            1783.905            1778.386            2016.64             1855.698           -283.3556 
 395.68             1853.44             2104.582            1770.632            1783.618            1778.105            2004.574            1850.181           -251.1421 
 395.58             1874.04             2087.824            1770.633            1783.34             1777.84             1993.365            1845.179           -213.7842 
 395.48             1879.45             2072.325            1770.636            1783.073            1777.59             1982.938            1840.633           -192.8752 
 395.38             1788.57             2057.952            1770.64             1782.815            1777.354            1973.217            1836.486           -269.3822 
 395.28             1789.76             2044.601            1770.644            1782.565            1777.131            1964.142            1832.695           -254.8411 
 395.18             1821.48             2032.176            1770.648            1782.324            1776.919            1955.658            1829.22            -210.6962 
 395.08             1830.98             2020.593            1770.653            1782.09             1776.718            1947.716            1826.028           -189.6132 
 394.98             1738.96             2009.78             1770.659            1781.865            1776.528            1940.274            1823.091           -270.8204 
 394.88             1696.79             1999.663            1770.664            1781.645            1776.347            1933.285            1820.378           -302.8733 
 394.78             1751.84             1990.186            1770.669            1781.432            1776.174            1926.716            1817.87            -238.3456 
 394.68             1766.91             1981.294            1770.673            1781.225            1776.008            1920.533            1815.546           -214.3839 
 394.58             1794.43             1972.941            1770.677            1781.024            1775.851            1914.709            1813.389           -178.511 
 394.48             1769.75             1965.086            1770.682            1780.829            1775.701            1909.218            1811.384           -195.3364 
 394.38             1734.6              1957.686            1770.686            1780.64             1775.557            1904.031            1809.516           -223.0863 
 394.28             1772.35             1950.707            1770.69             1780.456            1775.42             1899.128            1807.774           -178.3574 
 394.18             1774.02             1944.119            1770.694            1780.277            1775.289            1894.49             1806.146           -170.0986 
 394.08             1749.96             1937.891            1770.698            1780.103            1775.163            1890.097            1804.623           -187.931 
 393.98             1725.42             1932                1770.702            1779.934            1775.043            1885.934            1803.196           -206.58 
 393.88             1763.76             1926.418            1770.706            1779.769            1774.927            1881.982            1801.857           -162.6581 
 393.78             1749.46             1921.125            1770.709            1779.608            1774.816            1878.229            1800.598           -171.6655 
 393.68             1704.71             1916.102            1770.712            1779.452            1774.709            1874.662            1799.415           -211.3923 
 393.58             1672.39             1911.33             1770.714            1779.299            1774.606            1871.268            1798.299           -238.9401 
 393.48             1650.64             1906.793            1770.716            1779.149            1774.506            1868.037            1797.247           -256.1528 
 393.38             1771.07             1902.473            1770.715            1779.002            1774.409            1864.956            1796.252           -131.4026 
 393.28             1909.74             1898.358            1770.715            1778.859            1774.315            1862.019            1795.311            11.38245 
 393.18             1789.34             1894.437            1770.717            1778.72             1774.226            1859.217            1794.423           -105.0969 
 393.08             1712.64             1890.697            1770.719            1778.586            1774.141            1856.543            1793.583           -178.0568 
 392.98             1719.14             1887.127            1770.719            1778.454            1774.058            1853.987            1792.786           -167.9869 
 392.88             1730.06             1883.715            1770.72             1778.325            1773.978            1851.542            1792.029           -153.6548 
 392.78             1770.72             1880.452            1770.72             1778.199            1773.9              1849.203            1791.31            -109.7322 
