# Supplementary material for: Dataset of emission and excitation spectra, UV–vis absorption spectra, and XPS spectra of graphitic C3N4
Source: Data Brief. 2018 Oct 3;21:501–10. doi: 10.1016/j.dib.2018.09.123 (PMC6199237; doi:10.1016/j.dib.2018.09.123)
Supplement: Supplementary file 2 — Supplementary material [file mmc2.zip › Raw Data/Fig 5/Fig 5b/N2 550íμ fitting-N1s/8#N1s.dat]

B.E.(eV)           Raw Intensity       Peak Sum            Background          Peak 1              Peak 2              Peak 3              Peak 4              difference
 410.58             4113.46             2753.05             2689.076            2717.543            2692.013            2716.762            2693.961            1360.41 
 410.48             4219.84             2747.031            2681.541            2710.876            2684.539            2709.733            2686.507            1472.809 
 410.38             4145.67             2741.043            2673.978            2704.221            2677.039            2702.69             2679.027            1404.627 
 410.28             4147.92             2735.087            2666.385            2697.581            2669.511            2695.631            2671.52             1412.833 
 410.18             4186.31             2729.168            2658.764            2690.957            2661.958            2688.559            2663.986            1457.142 
 410.08             4172.49             2723.29             2651.114            2684.354            2654.377            2681.475            2656.426            1449.2 
 409.98             3977.21             2717.458            2643.436            2677.777            2646.771            2674.378            2648.84             1259.752 
 409.88             4083.05             2711.676            2635.729            2671.228            2639.138            2667.268            2641.227            1371.375 
 409.78             4162.65             2705.951            2627.993            2664.715            2631.479            2660.148            2633.588            1456.699 
 409.68             4100.43             2700.293            2620.229            2658.244            2623.795            2653.018            2625.925            1400.137 
 409.58             4017.23             2694.708            2612.438            2651.822            2616.086            2645.879            2618.235            1322.521 
 409.48             3875.38             2689.208            2604.619            2645.459            2608.351            2638.732            2610.521            1186.172 
 409.38             3955.64             2683.802            2596.769            2639.166            2600.59             2631.575            2602.78             1271.837 
 409.28             4022.18             2678.509            2588.892            2632.956            2592.803            2624.412            2595.013            1343.671 
 409.18             4014.45             2673.347            2580.987            2626.85             2584.993            2617.243            2587.222            1341.103 
 409.08             3957.47             2668.341            2573.054            2620.869            2577.158            2610.07             2579.407            1289.129 
 408.98             3899.11             2663.516            2565.095            2615.04             2569.301            2602.893            2571.568            1235.594 
 408.88             4061.83             2658.911            2557.107            2609.397            2561.418            2595.714            2563.704            1402.919 
 408.78             4022.39             2654.57             2549.094            2603.985            2553.514            2588.535            2555.819            1367.82 
 408.68             3992.46             2650.547            2541.056            2598.855            2545.589            2581.358            2547.912            1341.913 
 408.58             4020.33             2646.908            2532.991            2594.073            2537.643            2574.183            2539.982            1373.422 
 408.48             4035.11             2643.733            2524.902            2589.716            2529.676            2567.013            2532.032            1391.377 
 408.38             4016.13             2641.123            2516.787            2585.885            2521.689            2559.85             2524.061            1375.007 
 408.28             3902.94             2639.196            2508.649            2582.694            2513.683            2552.695            2516.071            1263.744 
 408.18             3953.03             2638.093            2500.485            2580.283            2505.656            2545.548            2508.059            1314.938 
 408.08             4000.83             2637.985            2492.297            2578.821            2497.612            2538.413            2500.028            1362.845 
 407.98             3910.47             2639.069            2484.085            2578.503            2489.55             2531.291            2491.978            1271.401 
 407.88             3954.58             2641.583            2475.849            2579.565            2481.47             2524.184            2483.909            1312.997 
 407.78             4075.68             2645.798            2467.59             2582.274            2473.375            2517.095            2475.823            1429.882 
 407.68             4153.09             2652.023            2459.309            2586.938            2465.264            2510.027            2467.721            1501.067 
 407.58             4326.26             2660.613            2451.008            2593.908            2457.141            2502.984            2459.604            1665.647 
 407.48             4344.03             2671.956            2442.69             2603.572            2449.008            2495.97             2451.475            1672.073 
 407.38             4334.68             2686.502            2434.354            2616.372            2440.866            2488.989            2443.336            1648.178 
 407.28             4423.81             2704.721            2426                2632.777            2432.717            2482.043            2435.186            1719.089 
 407.18             4429.34             2727.126            2417.632            2653.298            2424.561            2475.136            2427.027            1702.213 
 407.08             4477.88             2754.261            2409.249            2678.472            2416.401            2468.272            2418.862            1723.618 
 406.98             4475.19             2786.676            2400.851            2708.848            2408.237            2461.454            2410.688            1688.514 
 406.88             4506.18             2824.969            2392.439            2745.018            2400.072            2454.687            2402.51             1681.211 
 406.78             4508.38             2869.7              2384.014            2787.537            2391.905            2447.974            2394.326            1638.679 
 406.68             4395.63             2921.42             2375.577            2836.952            2383.74             2441.32             2386.14             1474.209 
 406.58             4435.3              2980.639            2367.127            2893.767            2375.575            2434.729            2377.949            1454.661 
 406.48             4428.19             3047.781            2358.664            2958.402            2367.413            2428.203            2369.755            1380.409 
 406.38             4489.93             3123.263            2350.189            3031.265            2359.256            2421.751            2361.56             1366.667 
 406.28             4268.72             3207.322            2341.704            3112.588            2351.105            2415.376            2353.364            1061.398 
 406.18             4489.94             3300.086            2333.205            3202.492            2342.96             2409.084            2345.166            1189.854 
 406.08             4352.53             3401.533            2324.697            3300.946            2334.825            2402.881            2336.97             950.9966 
 405.98             4471.79             3511.423            2316.177            3407.704            2326.701            2396.773            2328.776            960.3674 
 405.88             4513.45             3629.43             2307.648            3522.429            2318.591            2390.769            2320.585            884.0203 
 405.78             4557.18             3754.913            2299.111            3644.47             2310.499            2384.877            2312.4              802.2673 
 405.68             4529.96             3887.036            2290.567            3772.983            2302.426            2379.105            2304.223            642.9236 
 405.58             4471.98             4024.734            2282.015            3906.889            2294.376            2373.462            2296.053            447.2461 
 405.48             4603.77             4166.657            2273.456            4044.828            2286.351            2367.955            2287.892            437.1128 
 405.38             4581.39             4311.365            2264.892            4185.344            2278.355            2362.599            2279.744            270.0249 
 405.28             4688.02             4457.053            2256.323            4326.618            2270.393            2357.402            2271.608            230.9673 
 405.18             4853.62             4601.747            2247.75             4466.662            2262.469            2352.379            2263.488            251.8735 
 405.08             4923.27             4743.285            2239.177            4603.294            2254.59             2347.544            2255.388            179.9849 
 404.98             4920.58             4879.293            2230.604            4734.125            2246.76             2342.91             2247.309            41.28711 
 404.88             4910.15             5007.402            2222.031            4856.759            2238.986            2338.496            2239.254           -97.25195 
 404.78             4858.71             5125.033            2213.459            4968.597            2231.272            2334.316            2231.224           -266.3228 
 404.68             5062.03             5229.649            2204.888            5067.078            2223.627            2330.388            2223.222           -167.6196 
 404.58             5243.34             5318.81             2196.322            5149.731            2216.058            2326.736            2215.251           -75.46973 
 404.48             5266.3              5390.252            2187.762            5214.267            2208.576            2323.379            2207.315           -123.9526 
 404.38             5369.88             5442.116            2179.208            5258.785            2201.191            2320.347            2199.418           -72.23633 
 404.28             5437.24             5472.93             2170.665            5281.779            2193.915            2317.665            2191.564           -35.68945 
 404.18             5441.24             5481.822            2162.13             5282.334            2186.76             2315.361            2183.756           -40.58203 
 404.08             5572.26             5468.572            2153.606            5260.185            2179.742            2313.469            2175.996            103.6875 
 403.98             5504.01             5433.651            2145.096            5215.747            2172.877            2312.024            2168.291            70.35889 
 403.88             5541.94             5378.137            2136.598            5150.034            2166.186            2311.067            2160.642            163.8032 
 403.78             5300.13             5303.693            2128.113            5064.643            2159.696            2310.64             2153.053           -3.563477 
 403.68             5245.84             5212.427            2119.639            4961.59             2153.438            2310.789            2145.528            33.41309 
 403.58             5126.23             5106.768            2111.177            4843.199            2147.465            2311.568            2138.068            19.4624 
 403.48             4968.57             4989.394            2102.725            4712.009            2141.852            2313.031            2130.677           -20.82373 
 403.38             5009.91             4863.005            2094.283            4570.51             2136.732            2315.251            2123.36             146.9053 
 403.28             4820.21             4730.475            2085.85             4421.284            2132.319            2318.301            2116.122            89.73535 
 403.18             4617.51             4594.714            2077.427            4266.788            2128.973            2322.265            2108.968            22.7959 
 403.08             4412.42             4458.742            2069.01             4109.34             2127.294            2327.237            2101.902           -46.32227 
 402.98             4233.41             4325.835            2060.599            3951.132            2128.25             2333.32             2094.929           -92.4248 
 402.88             4099.02             4199.532            2052.191            3794.016            2133.385            2340.648            2088.056           -100.5117 
 402.78             3924.73             4084.103            2043.786            3639.77             2145.042            2349.359            2081.291           -159.373 
 402.68             3883.87             3984.679            2035.384            3489.893            2166.673            2359.622            2074.642           -100.8086 
 402.58             3857.27             3907.597            2026.982            3345.652            2203.139            2371.632            2068.119           -50.32666 
 402.48             3766.26             3860.688            2018.583            3208.119            2260.958            2385.623            2061.736           -94.42749 
 402.38             3678.52             3853.383            2010.185            3078.012            2348.524            2401.896            2055.505           -174.8633 
 402.28             3681.23             3896.718            2001.788            2955.947            2475.884            2420.808            2049.442           -215.4878 
 402.18             3827.78             4002.828            1993.392            2842.292            2654.326            2442.823            2043.565           -175.0483 
 402.08             3932.64             4184.082            1985.001            2737.221            2895.419            2468.551            2037.895           -251.4421 
 401.98             4279.12             4451.583            1976.615            2640.762            3209.425            2498.787            2032.455           -172.4629 
 401.88             4449.97             4813.72             1968.24             2552.715            3603.803            2534.643            2027.277           -363.75 
 401.78             4992.43             5273.61             1959.876            2472.835            4080.437            2577.574            2022.392           -281.1797 
 401.68             5473.64             5827.443            1951.532            2400.749            4633.896            2629.556            2017.841           -353.8032 
 401.58             6122.46             6462.942            1943.213            2336.002            5249.702            2693.211            2013.666           -340.4819 
 401.48             6906.06             7158.567            1934.927            2278.104            5903.379            2771.946            2009.92            -252.5073 
 401.38             7547.28             7885.021            1926.683            2226.483            6561.711            2870.211            2006.666           -337.7417 
 401.28             8128.05             8605.854            1918.489            2180.594            7183.298            2993.458            2003.971           -477.8037 
 401.18             8775.64             9281.549            1910.351            2139.878            7722.517            3148.297            2001.912           -505.9092 
 401.08             9640.44             9873.887            1902.279            2103.785            8133.939            3342.417            2000.582           -233.4463 
 400.98             10160.4             10351.78            1894.281            2071.8              8378.437            3584.299            2000.088           -191.3809 
 400.88             10656.2             10698.55            1886.364            2043.413            8430.53             3883.136            2000.563           -42.35059 
 400.78             10853.6             10916.3             1878.534            2018.173            8283.765            4247.798            2002.171           -62.7041 
 400.68             10905.1             11027.43            1870.794            1995.658            7952.701            4686.324            2005.13            -122.3301 
 400.58             10846.7             11069.92            1863.146            1975.487            7469.204            5204.883            2009.781           -223.2168 
 400.48             10802.8             11089.64            1855.588            1957.322            6875.921            5806.455            2016.707           -286.8408 
 400.38             10996.2             11132.51            1848.121            1940.858            6218.65             6490.324            2027.045           -136.3125 
 400.28             11312               11238.03            1840.749            1925.84             5541.89             7249.497            2043.046            73.97461 
 400.18             11469.7             11434.57            1833.473            1912.048            4884.128            8069.605            2069.212            35.12793 
 400.08             12031.7             11736.55            1826.298            1899.293            4275.399            8926.469            2114.289            295.1455 
 399.98             12538.8             12143.65            1819.23             1887.422            3736.202            9783.214            2194.504            395.1465 
 399.88             13003.2             12644.18            1812.274            1876.302            3276.933            10589.26            2338.508            359.0156 
 399.78             13438.8             13222.54            1805.438            1865.829            2900.016            11279.49            2593.524            216.2559 
 399.68             13568.9             13875.32            1798.724            1855.914            2601.105            11782.18            3032.294           -306.417 
 399.58             14294.5             14633.57            1792.137            1846.484            2371.446            12033.76            3758.289           -339.0674 
 399.48             15060.7             15583.83            1785.684            1837.487            2200.033            11998.02            4905.346           -523.1309 
 399.38             16601.6             16874.76            1779.375            1828.878            2075.176            11679.2             6629.629           -273.1621 
 399.28             18664.2             18692.06            1773.226            1820.637            1986.066            11120.46            9084.575           -27.86328 
 399.18             21665.9             21207.52            1767.262            1812.754            1923.311            10388.54            12384.7             458.3848 
 399.08             25343.6             24512.53            1761.516            1805.237            1879.318            9554.761            16557.77            831.0664 
 398.98             28501.4             28556.35            1756.029            1798.106            1848.29             8681.858            21496.18           -54.94727 
 398.88             32856.9             33114.21            1750.837            1791.379            1825.988            7817.47             26931.88           -257.3125 
 398.78             37095.1             37778.92            1745.989            1785.092            1809.495            6995.831            32426.47           -683.8203 
 398.68             41329.1             42006.44            1741.531            1779.281            1796.868            6239.004            37415.88           -677.3359 
 398.58             44251.5             45196.2             1737.512            1773.984            1786.868            5559.732            41288.15           -944.6992 
 398.48             46505.3             46807.65            1733.964            1769.227            1778.723            4963.758            43497.83           -302.3477 
 398.38             46244.1             46498.44            1730.912            1765.028            1771.964            4450.869            43703.31           -254.3359 
 398.28             44653.5             44229.98            1728.354            1761.381            1766.297            4017.382            41869.99            423.5156 
 398.18             40806.1             40282.94            1726.272            1758.262            1761.527            3656.653            38285.31            523.1641 
 398.08             35757.4             35164.42            1724.624            1755.625            1757.507            3360.352            33464.81            592.9805 
 397.98             30542.1             29475.87            1723.354            1753.412            1754.115            3119.477            28018.93            1066.229 
 397.88             24464.3             23785.86            1722.403            1751.561            1751.248            2924.845            22525.42            678.4395 
 397.78             18622               18554.54            1721.705            1750.002            1748.81             2768.065            17452.78            67.46094 
 397.68             13850.6             14079.88            1721.194            1748.668            1746.712            2641.596            13106.49           -229.2842 
 397.58             10272               10492.83            1720.818            1747.503            1744.882            2539.01             9623.887           -220.8271 
 397.48             7710.81             7784.311            1720.537            1746.467            1743.268            2455.042            7001.145           -73.50049 
 397.38             5853.21             5847.386            1720.322            1745.528            1741.826            2385.432            5135.566            5.824219 
 397.28             4775.96             4530.459            1720.154            1744.665            1740.526            2326.932            3878.796            245.501 
 397.18             3949.24             3673.582            1720.019            1743.863            1739.346            2277.055            3073.373            275.6582 
 397.08             3139.87             3135.217            1719.908            1743.113            1738.268            2233.937            2579.623            4.65332 
 396.98             2777.23             2804.175            1719.814            1742.404            1737.276            2196.201            2287.735           -26.94531 
 396.88             2762.95             2600.662            1719.731            1741.73             1736.36             2162.799            2118.967            162.2878 
 396.78             2597.46             2472.225            1719.659            1741.09             1735.512            2132.981            2021.62             125.2349 
 396.68             2319.58             2386.49             1719.598            1740.481            1734.727            2106.172            1963.903           -66.91016 
 396.58             2266.69             2324.722            1719.543            1739.9              1733.997            2081.927            1927.526           -58.03198 
 396.48             2095.8              2276.641            1719.494            1739.344            1733.316            2059.907            1902.555           -180.8411 
 396.38             2021.93             2236.782            1719.449            1738.81             1732.68             2039.817            1883.82            -214.8517 
 396.28             1899.47             2202.337            1719.407            1738.298            1732.084            2021.436            1868.741           -302.8674 
 396.18             2025.21             2171.817            1719.368            1737.804            1731.524            2004.569            1856.023           -146.6074 
 396.08             2055.67             2144.39             1719.332            1737.33             1730.999            1989.056            1845               -88.72021 
 395.98             1972.63             2119.545            1719.299            1736.875            1730.506            1974.76             1835.302           -146.9147 
 395.88             1871.45             2096.905            1719.27             1736.437            1730.042            1961.551            1826.684           -225.4548 
 395.78             1867.91             2076.201            1719.242            1736.014            1729.605            1949.324            1818.983           -208.2911 
 395.68             1994.44             2057.208            1719.215            1735.607            1729.192            1937.986            1812.07            -62.76855 
 395.58             1964.27             2039.739            1719.192            1735.215            1728.803            1927.455            1805.842           -75.46912 
 395.48             1982.43             2023.635            1719.172            1734.839            1728.437            1917.66             1800.214           -41.20508 
 395.38             1818.48             2008.746            1719.154            1734.476            1728.092            1908.53             1795.109           -190.2662 
 395.28             1748.26             1994.953            1719.137            1734.127            1727.765            1900.008            1790.466           -246.6931 
 395.18             1846.87             1982.148            1719.121            1733.787            1727.453            1892.041            1786.229           -135.2781 
 395.08             1787.4              1970.238            1719.106            1733.46             1727.159            1884.583            1782.355           -182.8381 
 394.98             1860.67             1959.143            1719.092            1733.144            1726.878            1877.594            1778.804           -98.47302 
 394.88             1819.67             1948.783            1719.08             1732.838            1726.613            1871.032            1775.539           -129.1132 
 394.78             1762.12             1939.097            1719.068            1732.542            1726.36             1864.866            1772.533           -176.9767 
 394.68             1849.04             1930.025            1719.057            1732.255            1726.119            1859.064            1769.757           -80.9845 
 394.58             1858.56             1921.516            1719.048            1731.979            1725.891            1853.599            1767.191           -62.95605 
 394.48             1858                1913.528            1719.04             1731.712            1725.674            1848.447            1764.815           -55.52759 
 394.38             1807.22             1906.012            1719.033            1731.453            1725.468            1843.583            1762.609           -98.79236 
 394.28             1798.49             1898.935            1719.028            1731.204            1725.271            1838.986            1760.557           -100.4447 
 394.18             1635.28             1892.261            1719.023            1730.962            1725.084            1834.638            1758.647           -256.9812 
 394.08             1692.43             1885.959            1719.018            1730.726            1724.904            1830.519            1756.864           -193.5291 
 393.98             1821.93             1880.003            1719.012            1730.497            1724.731            1826.615            1755.197           -58.07312 
 393.88             1850.82             1874.366            1719.008            1730.275            1724.566            1822.911            1753.637           -23.54626 
 393.78             1823.18             1869.028            1719.004            1730.06             1724.409            1819.395            1752.177           -45.84766 
 393.68             1780.37             1863.966            1719.002            1729.852            1724.26             1816.054            1750.807           -83.59631 
 393.58             1736.42             1859.163            1719.001            1729.651            1724.117            1812.877            1749.521           -122.7426 
 393.48             1824.42             1854.6              1719                1729.456            1723.98             1809.853            1748.311           -30.18005 
 393.38             1742.69             1850.261            1719                1729.266            1723.85             1806.973            1747.172           -107.5712 
 393.28             1679.05             1846.132            1719                1729.083            1723.725            1804.227            1746.099           -167.0817 
 393.18             1727.17             1842.197            1719                1728.903            1723.604            1801.606            1745.085           -115.0273 
 393.08             1727.15             1838.447            1719                1728.729            1723.488            1799.104            1744.126           -111.2968 
 392.98             1724.75             1834.869            1719                1728.559            1723.376            1796.715            1743.22            -110.1191 
 392.88             1717.06             1831.452            1719                1728.393            1723.268            1794.429            1742.362           -114.3918 
 392.78             1686.84             1828.186            1719                1728.232            1723.165            1792.243            1741.548           -141.3464 
 392.68             1744.05             1825.063            1719                1728.074            1723.064            1790.15             1740.776           -81.01343 
 392.58             1719                1822.075            1719                1727.921            1722.968            1788.144            1740.042           -103.0754 
