# Supplementary material for: Dataset of emission and excitation spectra, UV–vis absorption spectra, and XPS spectra of graphitic C3N4
Source: Data Brief. 2018 Oct 3;21:501–10. doi: 10.1016/j.dib.2018.09.123 (PMC6199237; doi:10.1016/j.dib.2018.09.123)
Supplement: Supplementary file 2 — Supplementary material [file mmc2.zip › Raw Data/Fig 5/Fig 5b/N2 600íμ fitting-N1s/9#N1s.dat]

B.E.(eV)           Raw Intensity       Peak Sum            Background          Peak 1              Peak 2              Peak 3              Peak 4              difference
 410.78             3961.71             2590.775            2521.623            2543.805            2524.018            2562.076            2525.744            1370.935 
 410.68             3770.66             2585.122            2514.435            2537.298            2516.88             2555.622            2518.625            1185.538 
 410.58             3997.42             2579.493            2507.217            2530.793            2509.715            2549.159            2511.478            1417.927 
 410.48             3864.92             2573.896            2499.974            2524.295            2502.525            2542.691            2504.307            1291.023 
 410.38             3804.83             2568.333            2492.702            2517.804            2495.309            2536.217            2497.109            1236.497 
 410.28             3840.85             2562.805            2485.402            2511.324            2488.066            2529.737            2489.885            1278.045 
 410.18             3943.69             2557.318            2478.076            2504.857            2480.799            2523.253            2482.637            1386.372 
 410.08             4002.36             2551.876            2470.723            2498.406            2473.508            2516.768            2475.364            1450.484 
 409.98             3957.61             2546.483            2463.345            2491.977            2466.193            2510.282            2468.068            1411.127 
 409.88             3824.81             2541.147            2455.943            2485.573            2458.855            2503.798            2460.75             1283.663 
 409.78             3873.32             2535.869            2448.513            2479.195            2451.493            2497.314            2453.406            1337.451 
 409.68             3846.83             2530.657            2441.058            2472.851            2444.109            2490.833            2446.041            1316.173 
 409.58             3974.89             2525.517            2433.577            2466.543            2436.7              2484.354            2438.651            1449.373 
 409.48             3947.95             2520.458            2426.073            2460.282            2429.271            2477.884            2431.24             1427.492 
 409.38             3854.53             2515.49             2418.544            2454.075            2421.82             2471.42             2423.808            1339.04 
 409.28             3821.33             2510.623            2410.99             2447.929            2414.347            2464.965            2416.353            1310.707 
 409.18             3889.9              2505.869            2403.413            2441.857            2406.853            2458.521            2408.878            1384.031 
 409.08             3973.35             2501.246            2395.811            2435.873            2399.338            2452.088            2401.381            1472.104 
 408.98             3795.76             2496.774            2388.187            2429.997            2391.804            2445.67             2393.865            1298.986 
 408.88             3800.11             2492.477            2380.539            2424.249            2384.25             2439.267            2386.327            1307.633 
 408.78             3662.67             2488.387            2372.867            2418.661            2376.675            2432.882            2378.771            1174.283 
 408.68             3787.97             2484.541            2365.171            2413.267            2369.08             2426.514            2371.192            1303.429 
 408.58             3956.28             2480.989            2357.451            2408.115            2361.466            2420.167            2363.593            1475.291 
 408.48             3821.81             2477.796            2349.71             2403.268            2353.835            2413.847            2355.978            1344.014 
 408.38             3833.91             2475.039            2341.948            2398.8              2346.186            2407.552            2348.344            1358.871 
 408.28             3856.63             2472.817            2334.163            2394.805            2338.521            2401.287            2340.693            1383.813 
 408.18             3739.08             2471.249            2326.358            2391.404            2330.84             2395.055            2333.025            1267.831 
 408.08             3840.15             2470.484            2318.531            2388.74             2323.142            2388.855            2325.34             1369.666 
 407.98             3773.12             2470.702            2310.684            2386.991            2315.43             2382.694            2317.638            1302.418 
 407.88             3862.56             2472.128            2302.815            2386.377            2307.702            2376.573            2309.921            1390.432 
 407.78             3893.57             2475.023            2294.928            2387.158            2299.962            2370.497            2302.189            1418.547 
 407.68             4099.49             2479.702            2287.022            2389.643            2292.21             2364.47             2294.444            1619.788 
 407.58             4113.92             2486.531            2279.099            2394.195            2284.449            2358.497            2286.688            1627.389 
 407.48             4239.48             2495.929            2271.162            2401.228            2276.681            2352.583            2278.923            1743.551 
 407.38             4211.07             2508.387            2263.21             2411.229            2268.906            2346.733            2271.149            1702.683 
 407.28             4203.51             2524.442            2255.246            2424.731            2261.127            2340.952            2263.369            1679.068 
 407.18             4243.33             2544.691            2247.268            2442.324            2253.344            2335.244            2255.581            1698.639 
 407.08             4175.36             2569.783            2239.277            2464.654            2245.558            2329.615            2247.788            1605.577 
 406.98             4173.65             2600.397            2231.274            2492.392            2237.77             2324.068            2239.99             1573.253 
 406.88             4188.61             2637.275            2223.259            2526.274            2229.981            2318.61             2232.186            1551.335 
 406.78             4300.23             2681.136            2215.232            2567.013            2222.192            2313.248            2224.379            1619.094 
 406.68             4259.54             2732.701            2207.195            2615.321            2214.406            2307.988            2216.57             1526.839 
 406.58             4177.93             2792.648            2199.147            2671.871            2206.624            2302.837            2208.759            1385.282 
 406.48             4177.41             2861.561            2191.09             2737.237            2198.846            2297.8              2200.947            1315.849 
 406.38             4244.91             2939.992            2183.022            2811.962            2191.073            2292.887            2193.135            1304.918 
 406.28             4360.93             3028.285            2174.946            2896.382            2183.31             2288.107            2185.323            1332.645 
 406.18             4309.6              3126.63             2166.862            2990.674            2175.557            2283.469            2177.515            1182.97 
 406.08             4399.98             3234.998            2158.771            3094.799            2167.817            2278.983            2169.711            1164.982 
 405.98             4486.38             3353.076            2150.674            3208.434            2160.092            2274.658            2161.913            1133.304 
 405.88             4282.88             3480.389            2142.573            3331.089            2152.387            2270.509            2154.123            802.4905 
 405.78             4529.63             3616.044            2134.465            3461.855            2144.7              2266.544            2146.339            913.5862 
 405.68             4446.15             3758.868            2126.354            3599.548            2137.039            2262.779            2138.566            687.2815 
 405.58             4493.19             3907.361            2118.241            3742.647            2129.403            2259.227            2130.805            585.8293 
 405.48             4594.56             4059.642            2110.125            3889.258            2121.798            2255.902            2123.057            534.9185 
 405.38             4541.75             4213.659            2102.007            4037.306            2114.228            2252.824            2115.324            328.0908 
 405.28             4630.61             4366.911            2093.889            4184.269            2106.695            2250.009            2107.607            263.6987 
 405.18             4783.23             4516.672            2085.772            4327.396            2099.206            2247.476            2099.91             266.5576 
 405.08             4848.99             4659.978            2077.657            4463.7              2091.767            2245.248            2092.235            189.0127 
 404.98             4860.7              4793.655            2069.546            4589.982            2084.383            2243.345            2084.584            67.04492 
 404.88             4916.34             4914.568            2061.44             4703.07             2077.061            2241.798            2076.961            1.771484 
 404.78             5064.46             5019.479            2053.34             4799.695            2069.807            2240.63             2069.366            44.98145 
 404.68             5032.68             5105.38             2045.247            4876.813            2062.631            2239.873            2061.804           -72.69971 
 404.58             5078.41             5169.635            2037.162            4931.744            2055.541            2239.558            2054.278           -91.22461 
 404.48             5151.83             5210.168            2029.087            4962.374            2048.546            2239.719            2046.788           -58.33789 
 404.38             5340.94             5225.706            2021.021            4967.371            2041.659            2240.399            2039.34             115.2339 
 404.28             5183.35             5215.823            2012.969            4946.256            2034.895            2241.641            2031.937           -32.47314 
 404.18             5218.35             5181.048            2004.928            4899.494            2028.266            2243.49             2024.581            37.30225 
 404.08             5095.09             5122.811            1996.9              4828.442            2021.794            2245.997            2017.276           -27.7207 
 403.98             4992.27             5043.328            1988.883            4735.238            2015.502            2249.216            2010.022           -51.05811 
 403.88             4998.43             4945.337            1980.878            4622.508            2009.426            2253.214            2002.823            53.09326 
 403.78             4864.74             4832.034            1972.884            4493.32             2003.623            2258.061            1995.683            32.70654 
 403.68             4650.5              4706.815            1964.901            4350.901            1998.18             2263.834            1988.604           -56.31543 
 403.58             4613.44             4573.177            1956.927            4198.505            1993.245            2270.619            1981.588            40.26318 
 403.48             4358.58             4434.675            1948.962            4039.341            1989.066            2278.513            1974.64            -76.09521 
 403.38             4312.76             4294.751            1941.003            3876.302            1986.058            2287.638            1967.763            18.0083 
 403.28             4093.4              4157.014            1933.051            3712.185            1984.9              2298.121            1960.962           -63.61426 
 403.18             4025.18             4025.18             1925.104            3549.464            1986.671            2310.116            1954.242            0 
 403.08             3926.1              3903.278            1917.161            3390.309            1993.041            2323.804            1947.609            22.82202 
 402.98             3768.33             3795.897            1909.223            3236.613            2006.485            2339.399            1941.068           -27.56665 
 402.88             3720.82             3708.313            1901.287            3089.803            2030.557            2357.185            1934.629            12.50708 
 402.78             3738.91             3646.93             1893.354            2951.114            2070.088            2377.489            1928.301            91.97974 
 402.68             3626.99             3619.333            1885.424            2821.417            2131.358            2400.736            1922.093            7.657227 
 402.58             3533.84             3634.343            1877.497            2701.276            2222.072            2427.467            1916.019           -100.5027 
 402.48             3708.65             3701.768            1869.572            2591.009            2351.022            2458.365            1910.089            6.88208 
 402.38             3869.47             3831.939            1861.652            2490.593            2527.63             2494.352            1904.322            37.53076 
 402.28             4037.42             4034.614            1853.739            2399.887            2760.635            2536.573            1898.737            2.805908 
 402.18             4385.97             4317.702            1845.836            2318.538            3056.805            2586.51             1893.357            68.26855 
 402.08             4773.27             4685.648            1837.947            2246.055            3419.19             2646.036            1888.207            87.62207 
 401.98             5057.49             5137.644            1830.076            2181.857            3845.227            2717.471            1883.317           -80.15381 
 401.88             5618.82             5666.848            1822.228            2125.243            4325.825            2803.742            1878.72            -48.02783 
 401.78             6359.3              6258.781            1814.409            2075.527            4843.72             2908.303            1874.458            100.519 
 401.68             7027.76             6891.968            1806.628            2031.994            5374.033            3035.248            1870.576            135.792 
 401.58             7759.42             7538.921            1798.893            1993.941            5885.247            3189.282            1867.129            220.499 
 401.48             8250.53             8168.112            1791.213            1960.698            6341.287            3375.589            1864.176            82.41797 
 401.38             8852.77             8747.973            1783.593            1931.612            6705.412            3599.94             1861.788            104.7969 
 401.28             9334.71             9250.103            1776.042            1906.108            6943.933            3868.142            1860.044            84.60742 
 401.18             9953.53             9655.376            1768.564            1883.656            7032.408            4185.967            1859.037            298.1543 
 401.08             9991.52             9958.656            1761.167            1863.785            6960.754            4558.737            1858.882            32.86328 
 400.98             10281.9             10170.83            1753.853            1846.083            6735.855            4990.735            1859.711            111.0742 
 400.88             10228               10316.83            1746.624            1830.186            6379.526            5485.268            1861.718           -88.8252 
 400.78             10283.9             10429.82            1739.482            1815.789            5924.001            6043.299            1865.178           -145.9219 
 400.68             10597.5             10545.32            1732.426            1802.633            5406.03             6663.357            1870.573            52.18359 
 400.58             10578.8             10695.74            1725.461            1790.506            4862.095            7340.704            1878.822           -116.9424 
 400.48             10913               10906.44            1718.588            1779.23             4324.972            8066.244            1891.758            6.55957 
 400.38             11496.8             11193.45            1711.81             1768.661            3820.673            8826.417            1913.132            303.3457 
 400.28             11849.1             11562.36            1705.134            1758.691            3368.1              9600.633            1950.337            286.7412 
 400.18             12298.6             12010.01            1698.565            1749.229            2978.132            10360.98            2017.367            288.5908 
 400.08             12793               12529.03            1692.109            1740.204            2654.482            11071.4             2139.268            263.9727 
 399.98             13091.9             13115.91            1685.77             1731.564            2395.137            11688.55            2357.964           -24.00879 
 399.88             13311.7             13783.82            1679.554            1723.265            2193.783            12166.3             2739.133           -472.123 
 399.78             14306.9             14575.54            1673.463            1715.273            2042.01             12461.64            3377.011           -268.6426 
 399.68             15287.6             15575.12            1667.508            1707.569            1930.508            12544.6             4394.965           -287.5205 
 399.58             16919.3             16907.7             1661.701            1700.144            1850.283            12405.85            5936.523            11.60547 
 399.48             19200.3             18720.24            1656.06             1692.999            1793.401            12059.43            8142.591            480.0625 
 399.38             22432.9             21144.33            1650.611            1686.142            1753.287            11538.42            11118.32            1288.566 
 399.28             25641.8             24238.91            1645.391            1679.601            1724.878            10887.17            14883.43            1402.891 
 399.18             29521.9             27938.57            1640.435            1673.401            1704.425            10152.06            19329.99            1583.326 
 399.08             33645               32018.07            1635.787            1667.579            1689.298            9375.073            24193.48            1626.93 
 398.98             37719.6             36090.16            1631.493            1662.176            1677.731            8590.936            29053.8             1629.438 
 398.88             40705.2             39651.35            1627.599            1657.229            1668.583            7825.543            33382.79            1053.848 
 398.78             42483.7             42155.28            1624.138            1652.77             1661.142            7098.173            36615.61            328.418 
 398.68             42823.1             43133.22            1621.13             1648.813            1654.97             6421.74             38271.09           -310.1172 
 398.58             42018.1             42323.09            1618.58             1645.36             1649.794            5804.21             38079.47           -304.9922 
 398.48             39164.6             39761.41            1616.477            1642.399            1645.44             5249.761            36073.24           -596.8086 
 398.38             34988.2             35768.96            1614.792            1639.894            1641.778            4758.93             32572.74           -780.7617 
 398.28             29645.2             30852.65            1613.477            1637.798            1638.701            4330.323            28086.26           -1207.449 
 398.18             24245.7             25574.16            1612.474            1636.049            1636.111            3960.525            23178.89           -1328.457 
 398.08             19490.6             20442.75            1611.722            1634.585            1633.919            3644.835            18364.58           -952.1504 
 397.98             14543.3             15844.05            1611.168            1633.35             1632.054            3377.836            14034.31           -1300.75 
 397.88             11008               12001.53            1610.758            1632.289            1630.445            3153.502            10417.57           -993.5313 
 397.78             8182.32             8990.086            1610.452            1631.36             1629.039            2966.048            7594.994           -807.7661 
 397.68             6157.89             6763.301            1610.219            1630.53             1627.795            2809.863            5525.77            -605.4106 
 397.58             4731.77             5201.149            1610.037            1629.775            1626.681            2679.785            4095.019           -469.3794 
 397.48             3899.44             4154.778            1609.889            1629.079            1625.673            2571.251            3158.442           -255.3384 
 397.38             3166.83             3478.824            1609.767            1628.431            1624.755            2480.224            2574.714           -311.9937 
 397.28             2842.01             3052.424            1609.661            1627.82             1623.912            2403.384            2226.293           -210.4143 
 397.18             2604.91             2784.519            1609.57             1627.244            1623.135            2337.965            2024.885           -179.6086 
 397.08             2431.53             2612.523            1609.49             1626.697            1622.417            2281.723            1910.154           -180.9927 
 396.98             2242.38             2496.592            1609.418            1626.178            1621.752            2232.885            1844.032           -254.2124 
 396.88             2091.68             2412.856            1609.354            1625.682            1621.134            2190.011            1804.091           -321.176 
 396.78             2100.56             2347.887            1609.295            1625.208            1620.557            2152.017            1777.989           -247.3269 
 396.68             2072.61             2294.364            1609.241            1624.755            1620.018            2118.052            1759.261           -221.7537 
 396.58             1941.94             2248.375            1609.192            1624.322            1619.515            2087.454            1744.661           -306.4355 
 396.48             1978.4              2207.817            1609.148            1623.907            1619.044            2059.715            1732.593           -229.4169 
 396.38             1934.41             2171.457            1609.107            1623.509            1618.602            2034.413            1722.253           -237.047 
 396.28             1952.54             2138.56             1609.069            1623.127            1618.188            2011.237            1713.217           -186.02 
 396.18             1885.04             2108.61             1609.036            1622.761            1617.8              1989.927            1705.231           -223.5703 
 396.08             1812.35             2081.221            1609.006            1622.41             1617.434            1970.27             1698.124           -268.8707 
 395.98             1784.23             2056.091            1608.978            1622.072            1617.09             1952.094            1691.767           -271.8613 
 395.88             1804.58             2032.952            1608.951            1621.747            1616.765            1935.239            1686.056           -228.3717 
 395.78             1757.53             2011.596            1608.927            1621.433            1616.458            1919.58             1680.906           -254.0658 
 395.68             1777.41             1991.839            1608.905            1621.131            1616.168            1905.006            1676.248           -214.4292 
 395.58             1701.81             1973.523            1608.884            1620.84             1615.894            1891.42             1672.021           -271.7128 
 395.48             1742.11             1956.511            1608.865            1620.559            1615.634            1878.737            1668.176           -214.4015 
 395.38             1784.86             1940.673            1608.847            1620.288            1615.387            1866.874            1664.665           -155.8135 
 395.28             1810.08             1925.907            1608.831            1620.027            1615.154            1855.765            1661.454           -115.8271 
 395.18             1708.43             1912.117            1608.817            1619.776            1614.933            1845.349            1658.51            -203.6866 
 395.08             1777.42             1899.217            1608.804            1619.533            1614.724            1835.57             1655.803           -121.7969 
 394.98             1747.55             1887.136            1608.793            1619.299            1614.526            1826.381            1653.31            -139.5861 
 394.88             1762.71             1875.799            1608.784            1619.074            1614.337            1817.73             1651.009           -113.0892 
 394.78             1622.92             1865.149            1608.776            1618.857            1614.159            1809.58             1648.881           -242.2289 
 394.68             1637.86             1855.13             1608.769            1618.646            1613.989            1801.892            1646.908           -217.2695 
 394.58             1669.65             1845.692            1608.761            1618.442            1613.826            1794.633            1645.076           -176.0419 
 394.48             1611.03             1836.794            1608.755            1618.244            1613.671            1787.773            1643.372           -225.7644 
 394.38             1622.1              1828.391            1608.749            1618.052            1613.522            1781.279            1641.783           -206.2908 
 394.28             1622.56             1820.447            1608.742            1617.865            1613.38             1775.129            1640.3             -197.8873 
 394.18             1751.03             1812.931            1608.736            1617.684            1613.243            1769.298            1638.914           -61.90088 
 394.08             1739.29             1805.813            1608.731            1617.509            1613.113            1763.767            1637.617           -66.52271 
 393.98             1631.5              1799.067            1608.728            1617.341            1612.99             1758.517            1636.403           -167.5667 
 393.88             1658.39             1792.662            1608.725            1617.177            1612.872            1753.526            1635.263           -134.2725 
 393.78             1619.31             1786.58             1608.723            1617.018            1612.759            1748.778            1634.193           -167.2695 
 393.68             1585.24             1780.796            1608.721            1616.864            1612.651            1744.259            1633.185           -195.556 
 393.58             1620.47             1775.292            1608.718            1616.714            1612.546            1739.952            1632.235           -154.8224 
 393.48             1605.48             1770.052            1608.716            1616.567            1612.446            1735.847            1631.339           -164.5721 
 393.38             1677.83             1765.056            1608.714            1616.425            1612.349            1731.929            1630.493           -87.22607 
 393.28             1648.49             1760.291            1608.712            1616.286            1612.256            1728.189            1629.694           -111.8009 
 393.18             1666.5              1755.743            1608.711            1616.152            1612.168            1724.616            1628.938           -89.24268 
 393.08             1652.77             1751.398            1608.71             1616.022            1612.083            1721.2              1628.223           -98.62842 
 392.98             1612.4              1747.247            1608.71             1615.896            1612.001            1717.934            1627.546           -134.8472 
 392.88             1610.91             1743.275            1608.71             1615.773            1611.923            1714.806            1626.903           -132.3649 
 392.78             1608.71             1739.473            1608.71             1615.654            1611.847            1711.81             1626.292           -130.7626 
